# Supplementary material for: Novel PHOTOPERIOD-1 gene variants associate with yield-related and root-angle traits in European bread wheat
Source: Theor Appl Genet. 2024 May 10;137(6):125. doi: 10.1007/s00122-024-04634-9 (PMC11087350; doi:10.1007/s00122-024-04634-9)
Supplement: Supplementary file 1 — Supplementary file1 (XLSX 242 KB) [file 122_2024_4634_MOESM1_ESM.xlsx]

## Sheet: Title
Theoretical and Applied Genetics, Original Article
Novel PHOTOPERIOD-1 gene variants associate with yield-related and root-angle traits in European bread wheat
Manar Makhoul1, Rica-Hanna Schlichtermann1, Samson Ugwuanyi1, Sven E. Weber1, Kai P. Voss-Fels2, Andreas Stahl3, Holger Zetzsche3, Benjamin Wittkop1, Rod J. Snowdon1 and Christian Obermeier1*
1Department of Plant Breeding, Justus Liebig University Giessen, Giessen, Germany
2Institute for Grapevine Breeding, Hochschule Geisenheim University, Geisenheim, Germany
3Institute for Resistance Research and Stress Tolerance, Julius Kühn Institute, Quedlinburg, Germany
*Correspondence: Christian Obermeier christian.obermeier@agrar.uni-giessen.de

## Sheet: S1
Supplementary Table S1 Phenotypic data for 194 bread wheat cultivars set 1
Genotype ID	Cultivar name	ONT Barcode	Year of registration	Breeder	Country of registration	Seed quality class		Three independent experiments1		Adjusted means across six locations and two growing seasons under the HiN/HiF treatment (mineral fertilizer at a total nitrogen supply rate of 220 kg N ha−1, along with full intensity of fungicides, insecticides, and growth regulators)23											Adjusted means across six locations and two growing seasons under the HiN/NoF treatment (mineral fertilizer at a total nitrogen supply rate of 220 kg N ha−1, and no fungicides were applied)23											Adjusted means across six locations and two growing seasons under the LoN/NoF treatment (mineral fertilizer at a total nitrogen supply rate of 110 kg N ha−1, and no fungicides were applied)23
								Root index		Grain yield [dt/ha]	Biomass [t/h]	Thousand kernel weight [g]	Spikes per m2	crude protein [%]	Kernels per spike	Harvest index	Plant height [cm]	kernels per m2	Protein yield [kg/ha]		Grain yield [dt/ha]	Biomass [t/h]	Thousand kernel weight [g]	Spikes per m2	crude protein [%]	Kernels per spike	Harvest index	Plant height [cm]	kernels per m2	Protein yield [kg/ha]		Grain yield [dt/ha]	Biomass [t/h]	Thousand kernel weight [g]	Spikes per m2	crude protein [%]	Kernels per spike	Harvest index	Plant height [cm]	kernels per m2	Protein yield [kg/ha]
TG001	Einstein	-	2004	Limagrain-Nickerson	United Kingdom	B		235.6		86.1788	1656.37	43.8677	493.336	12.9066	42.0868	0.516718	75.9716	20245.3	1107.54		69.513	1498.09	40.0612	482.586	12.5522	39.5228	0.489752	75.901	18413.2	866.637		62.22	1320.92	42.8705	408.789	10.5614	36.5906	0.464751	78.7938	14777.9	657.493
TG002	Oakley	barcode01	2008	KWS UK Limited	United Kingdom: Belgium	C		315.2		86.7283	1625.27	40.6637	497.45	11.7471	45.6322	0.52348	71.946	22064.3	1011.46		40.8356	1084.18	31.9043	440.003	12.032	36.2295	0.425181	71.5266	16078	481.461		47.9719	1219.38	34.7553	427.65	10.1915	37.9357	0.443762	73.2199	17187.6	475.852
TG003	Jafet	-	2008	Sandra Senghaas-Kirschenlohr	Germany	E		232.1		77.8817	1644.31	44.8118	562.846	13.7633	34.0248	0.505363	78.416	18863.6	1067.19		70.3509	1531.11	42.8338	549.801	13.4947	32.1641	0.483907	79.5677	17449.4	936.238		58.6868	1184.3	44.5658	420.051	11.2732	30.3292	0.461016	78.9416	12913.5	656.947
TG004	Claire	barcode25	1999	Limagrain-Nickerson	Ireland: United Kingdom	C		322.9		87.4812	1755.03	41.0831	531.888	12.5269	44.876	0.51048	78.5477	23136.2	1084.09		69.4714	1550.24	35.4553	494.33	12.1745	44.5355	0.468495	79.5193	21619.3	838.582		65.5847	1365.13	39.2253	448.747	9.83473	39.4959	0.468644	82.2677	17540	641.268
TG005	Rebell	barcode37	2013	RAGT	Germany	A		362.6		84.9167	1723.3	41.4296	522.399	13.2695	41.4902	0.490431	80.3621	20932.3	1122.72		76.653	1568.95	40.3176	471.367	13.2992	40.999	0.473676	81.1343	19465	1018.81		67.7701	1481	42.6159	427.544	10.9215	38.7107	0.449734	83.9866	16832.6	736.173
TG006	Memory	barcode49	2013	Secobra	Germany	B		510.5		85.041	1731.61	40.3548	543.746	12.5712	42.2422	0.502739	78.7866	22584.4	1059.57		76.7156	1620.77	37.5843	532.095	12.482	38.4484	0.47442	80.6416	21074.6	947.528		67.5606	1463.44	39.4824	509.849	10.5528	36.8929	0.45059	83.6638	18843.2	709.814
TG007	Kurt	barcode61	2013	Limagrain-Nickerson	Germany	B		416		90.2436	1789.07	41.0762	568.901	12.6762	43.1582	0.518037	79.7166	24032	1140.82		69.2616	1514.52	37.1963	538.044	12.4727	38.5602	0.470381	78.0977	21193.8	856.69		63.9651	1414.21	39.6552	475.327	10.158	38.1705	0.468532	78.9343	18463.9	644.342
TG008	Zappa	barcode73	2009	Ackermann Saatzucht	Germany	C		418.9		87.0215	1828.33	42.793	495.166	12.727	46.8435	0.512059	79.731	23042.2	1098.74		78.4393	1615.15	40.1329	473	12.3851	42.8552	0.479103	80.9793	20420.7	963.941		66.701	1520.33	42.0594	424.381	10.4749	42.6754	0.470072	82.7049	18679.2	696.432
TG009	Chevalier	-	2005	DSV AG	Austria: Czech Republic: Lithuania: Luxembourg	A		605.9		83.2489	1810.82	40.6377	584.219	13.2994	38.1869	0.469327	84.8127	21904.8	1100.61		70.2967	1565.63	38.2175	567.5	13.0787	33.8768	0.457648	83.5455	19290.7	915.451		62.4463	1526.43	39.8031	515.797	10.9692	32.834	0.426445	86.731	17064	682.855
TG010	Gordian	barcode85	2013	Syngenta Seeds	Germany	B		1113.2		86.5963	1812.64	38.9202	517.851	12.9454	46.4673	0.501131	82.1377	24152.9	1117.34		78.1406	1680.8	37.323	502.006	12.899	45.0782	0.458973	83.7549	22771.3	1010.98		67.8856	1491.27	39.5792	465.597	10.4958	42.0083	0.458788	82.8716	19557.1	707.319
TG011	Mentor	barcode02	2012	RAGT	Germany	B		909.4		88.3804	1824.69	40.5449	512.57	12.7647	48.029	0.504281	82.6971	24297.6	1131.55		76.0337	1619.79	37.4791	475.43	12.3203	45.8831	0.480899	81.6127	21875.7	939.213		66.0268	1426.89	39.1009	428.105	10.2758	40.7121	0.453956	81.0899	17862	669.349
TG012	Meister	-	2010	RAGT	Germany	A		791.1		87.4552	1848.87	46.8186	528.486	13.7784	38.3682	0.494502	81.2866	20457.8	1204.74		67.6344	1633.56	41.1808	504.614	13.1245	37.4473	0.460047	80.286	18731.7	879.339		62.9067	1518.27	43.8369	454.635	10.8026	33.897	0.43556	88.6971	15400.1	676.155
TG013	KWS Santiago	-	2011	KWS Lochow	United Kingdom	C		575.7		91.6745	1804.36	41.488	496.83	12.166	48.0276	0.522658	77.216	23870.9	1105.03		66.6261	1467.63	34.0529	503.64	12.3491	44.2188	0.458031	77.4049	21846.6	809.894		66.9006	1420.15	38.2969	424.811	9.8241	42.2455	0.471938	79.2905	18396.9	652.149
TG014	Brigand	-	1979	PBIC (Plant Breeding International Cambridge)	United Kingdom	BISC; D		261.1		82.2319	1671.07	47.1627	495.051	13.5125	39.1403	0.495419	77.1755	18860.2	1100.43		63.6289	1475.09	38.4377	475.491	13.2442	38.7406	0.448663	77.3571	18337.6	836.362		60.0169	1342.57	42.4181	422.024	10.7431	36.3965	0.455775	77.8238	15656.6	639.786
TG016	Durin	-	1986	NA	France Guinea	NA		525.9		74.6727	1599.03	42.901	478.509	13.3258	43.579	0.486256	76.616	20350.4	987.206		58.5972	1446.91	37.4039	485.079	13.19	39.7964	0.442467	77.3382	19058.2	763.396		57.4498	1341.03	43.1325	422.134	10.7839	39.7358	0.465098	81.7199	16479.6	610.848
TG017	KWS Pius	-	2010	KWS Lochow	Germany	A		259.3		85.6834	1746.63	42.6151	493.608	13.4298	44.3149	0.497444	82.1582	21417.9	1147.99		75.7649	1585.27	39.8547	476.771	13.2418	41.4826	0.467905	83.5271	19576.5	996.969		65.7008	1438.56	41.8663	417.683	10.8772	41.2905	0.46624	85.1005	17362.9	712.492
TG018	Paroli	-	2004	DSV AG	Germany	A		503.2		88.0552	1822.9	46.9259	504.629	12.976	38.3933	0.50255	83.4527	19725.1	1142.73		62.84	1459.53	40.6666	488.087	12.4048	37.1374	0.456753	83.4788	17798	777.099		61.5621	1542.12	45.4418	476.502	10.4405	34.2688	0.451134	86.3982	16303.5	640.422
TG019	Estivus	-	2012	Saatzucht Strube	Germany	A		376.7		84.3901	1718.73	43.5472	530.183	13.2505	37.4474	0.482577	81.9016	19474.9	1116		69.0667	1521.9	40.6224	491.761	12.969	36.2534	0.44995	82.2749	17843.1	886.366		64.7903	1458.78	41.921	449.011	10.3621	37.6461	0.449052	87.5643	16730.8	667.754
TG020	Kronjuwel	barcode14	1980	Bayrische Pflanzenzuchtgesellschaft	Germany	B		474.5		74.2645	1536.16	37.4586	513.357	13.7332	37.7723	0.449085	77.3971	19640.5	1015.09		54.0782	1270.15	34.0647	497.498	13.1878	34.7304	0.417532	80.1638	16815.4	702.701		48.765	1219.32	36.6882	441.694	11.7036	32.3345	0.406327	87.001	14508.9	567.585
TG021	Desamo	-	2013	Syngenta Seeds	Germany	B		838.7		84.1372	1878.54	39.886	505.252	13.3067	48.784	0.478291	81.6605	24090.5	1112.96		74.9478	1803.48	38.4543	513.558	13.0495	46.266	0.472171	83.216	23285.4	971.31		64.5824	1542.46	39.7342	439.246	10.8465	41.8592	0.446819	82.9121	18542.3	699.585
TG022	Carenius	barcode26	2006	Eger/Dieckmann (EU)	Germany	B		223.1		83.7991	1807.02	37.3963	567.005	12.8604	45.5837	0.497636	79.8421	25819.5	1069.8		70.2984	1496.45	33.6067	544.989	12.8973	41.5101	0.460614	81.5199	22410	897.563		62.7013	1594.13	35.6171	522.829	10.6637	40.9147	0.461718	80.6005	22324.5	668.42
TG023	Mulan	-	2006	Nordsaat Saatzucht	Germany	B		451.5		86.513	1622.4	44.2209	528.783	12.9441	37.787	0.51557	84.5793	19306.8	1116.27		73.8849	1640.06	40.2382	566.942	12.5624	35.6681	0.480529	86.4977	20086.9	923.781		66.2828	1569.72	42.763	475.146	10.0603	36.9998	0.465963	91.9032	17579.1	663.332
TG024	Kredo	barcode50	2009	Nordsaat Saatzucht	Germany	B		765		86.4374	1859.84	41.898	536.065	12.919	45.3207	0.506375	78.2866	23829.9	1108.87		71.1411	1536.31	37.5237	476.726	12.6641	42.6351	0.466687	81.0143	20020	898.772		65.5283	1462.33	39.8402	446.838	10.6567	42.0964	0.467488	79.7716	18702.9	695.174
TG025	Nelson	barcode62	2011	Saatzucht Schweiger	Germany	E		582.5		79.54	1688.75	45.1288	455.594	13.8519	42.2077	0.468665	85.9638	18653	1093.8		74.6833	1648.82	43.5734	445.557	13.376	41.9095	0.470139	87.7532	18415.5	995.025		60.873	1520.1	44.6011	409.751	11.232	38.1914	0.435951	87.7977	16192.4	681.782
TG026	Patras	barcode74	2012	DSV AG	Germany	A		542		85.3377	1592.88	49.8626	436.494	13.4914	38.2315	0.506233	84.2043	16686.3	1147.3		76.5208	1552.53	48.047	446.369	13.0572	36.8461	0.492544	86.9088	16355.3	990.138		64.6375	1455.63	50.0312	422.288	10.9487	32.8936	0.461904	89.5127	14094.8	705.358
TG027	Götz	barcode86	1978	Bayrische Pflanzenzuchtgesellschaft	Germany	B		417.9		75.0767	1751.98	40.3405	511.458	14.0713	39.2309	0.45043	84.7166	20401.2	1044.12		57.8533	1387.42	37.0908	494.325	13.519	35.8919	0.421498	85.5493	16963.3	777.373		51.7254	1366.14	38.967	448.38	11.5941	33.6615	0.404805	90.7016	15440.5	595.004
TG080	Inspiration	barcode30	2007	Saatzucht J.Breun	Germany	B		584.4		87.2462	1778.65	46.5851	512.634	12.8772	38.4702	0.500032	88.0921	19657.1	1122.59		71.4319	1646.82	43.0905	538.875	12.6321	35.7151	0.46574	86.8277	18730.5	893.824		64.5808	1341.78	45.7203	420.877	10.7509	34.2515	0.451583	87.6066	14186.5	691.76
TG029	Anapolis	barcode38	2013	Nordsaat Saatzucht	Germany	C		1089.5		93.0214	1795.52	44.924	517.688	13.3503	39.8647	0.502446	80.0677	20362.3	1235.97		78.8319	1610.56	42.0985	493.877	13.3868	38.3709	0.46313	80.586	18769	1048.3		66.926	1486.22	44.0799	459.673	11.0471	35.1216	0.445247	80.7121	16244.4	734.407
TG030	Solstice	barcode03	2001	Limagrain-Nickerson	United Kingdom	NA		2306.7		83.4889	1649.85	43.0576	463.933	13.114	42.9603	0.505963	78.731	19811.8	1088.96		59.1307	1375.01	37.8913	440.387	13.1488	39.6137	0.441594	79.0166	17346.1	774.8		55.7974	1241.36	40.1756	402.849	10.9232	36.74	0.437059	82.916	14934.6	603.195
TG031	Biscay	barcode15	2000	KWS Lochow	Germany	C		453.4		86.5813	1814.07	45.2743	554.254	12.6057	39.0338	0.511138	77.4605	21376	1088.48		72.5115	1585.81	40.1798	538.328	12.2483	37.9617	0.478174	79.2605	20127.4	887.345		66.1622	1457.54	42.4865	479.088	10.3145	34.8389	0.464672	79.786	16561.2	678.045
TG032	Capone	barcode27	2012	Limagrain-Nickerson	Germany	A		722.9		85.8193	1730.75	43.7757	448.065	12.9401	45.4186	0.492773	80.5938	20039.9	1104.51		75.8923	1664.44	42.4448	446.516	12.8045	45.0068	0.476136	80.2382	19543.4	970.787		66.6533	1530.4	44.9393	401.156	10.5255	40.5208	0.460323	82.7382	16234.1	694.902
TG033	Tabasco	-	2008	W. von Borries-Eckendorf	Germany	C		631.9		88.8379	1872.93	41.8381	487.316	12.5244	48.4674	0.515244	79.9043	23777.3	1102.86		78.5618	1751.43	39.3595	510.118	12.3546	43.6602	0.478915	80.101	22788.4	956.486		68.5174	1455.41	41.932	434.644	10.3083	39.9291	0.470135	81.4793	17782.2	703.247
TG034	Kometus	-	2011	Saatzucht Schweiger	Germany	A		897.1		84.7378	1744.33	42.2448	500.986	13.4143	41.7933	0.482719	84.5199	20897.4	1129.81		53.2527	1339.82	34.5007	475.442	13.4298	36.4612	0.425359	81.816	17342.1	707.269		54.6981	1309.09	38.8194	420.043	10.8843	36.2923	0.424147	83.7238	15112.1	581.088
TG035	Cubus	barcode51	2002	KWS Lochow	Germany	A		1053.6		86.9416	1693.45	43.1793	495.874	13.2363	42.3649	0.506021	84.3716	20603	1141.53		73.6072	1473.54	40.6178	472.825	12.9307	38.9367	0.489529	84.9455	17706.7	943.856		63.6758	1396.26	43.4914	467.742	10.8908	35.3127	0.457703	85.6788	15912.7	685.234
TG036	Edward	-	2013	W. von Borries-Eckendorf	Germany	B		822.2		87.5551	1761.29	45.4213	512.701	13.0568	40.6602	0.501698	85.1499	20348.2	1140.43		67.5818	1511.75	41.0373	506.677	12.8333	35.7917	0.463884	85.9971	17514	863.244		62.9419	1347.64	43.3428	443.753	10.5604	34.3591	0.460696	85.8938	14965.6	661.545
TG037	Famulus	-	2010	DSV AG	Germany	E		645.3		77.5815	1736.06	43.2266	539.434	13.7775	37.484	0.471159	83.1788	19597.7	1059.8		68.6626	1568.48	40.4682	518.643	13.7536	34.1125	0.456252	84.9016	18148.4	931.826		60.5849	1513.9	42.1174	491.214	11.4351	32.4145	0.428213	89.966	16508.7	689.075
TG038	Dekan	barcode63	1999	KWS Lochow	Germany	B		355.8		83.9064	1721.71	41.2529	485.275	12.9189	44.6349	0.509121	85.8288	21425.2	1078.63		65.6477	1404.1	37.5165	493.048	12.7737	37.7942	0.466132	86.2232	18162.7	831.476		61.1096	1354.38	40.0247	431.343	10.8276	38.8235	0.475381	89.7793	16750.3	657.84
TG039	SW Topper	-	2002	Syngenta (SW Seeds bis 2014)	Germany	E		736.9		77.6281	1581.74	43.0171	467.387	13.9719	39.9294	0.486652	76.8899	18511.7	1081.61		66.2068	1544.54	40.2163	480.706	13.7197	37.5984	0.461642	77.701	18072.7	901		56.5381	1337.35	41.1429	415.868	11.4453	36.0331	0.443931	85.961	15182.7	647.75
TG040	Matrix	-	2010	DSV AG	Germany	B		445.5		84.2262	1739.75	44.154	486.271	12.9413	39.579	0.486091	82.4121	19630.1	1086.64		54.5173	1309.58	38.7781	453.604	13.028	33.6928	0.430227	81.7493	15221.8	706.177		53.1959	1379.24	41.3026	447.735	10.7708	33.6732	0.430027	84.7527	15449.6	570.092
TG041	Jenga	-	2007	Ackermann Saatzucht	Germany	A		1647.7		85.1203	1784.91	40.9341	601.882	12.822	39.1196	0.502367	79.0032	23121.6	1085.81		67.5032	1584.68	36.834	568.695	12.6173	36.5006	0.461779	80.5382	20509.2	845.376		65.3499	1446.04	39.5975	503.053	10.2258	33.815	0.455138	85.0193	17014.9	665.041
TG042	Linus	barcode75	2010	RAGT	Germany	A		1520.1		87.2604	1824.23	43.7891	537.14	12.8523	43.2987	0.517154	80.4527	22769.4	1114.42		76.3132	1506.63	39.4864	465.05	12.7997	41.8009	0.486776	83.4677	19075.7	972.03		66.034	1484.38	42.0667	443.462	10.5495	40.0436	0.47218	85.7732	17977.9	697.738
TG043	TJB 990-15	-	1980	PBIC (Plant Breeding International Cambridge)	United Kingdom	BISC; D		1009.9		79.6019	1713.67	44.0013	471.252	12.751	44.7033	0.489295	80.2932	20191.7	1010.6		63.5542	1513.38	39.6045	443.595	13.1061	40.7734	0.439479	81.4938	17598.1	823.068		58.2206	1449.93	44.1861	400.016	10.7873	38.3329	0.440619	83.6155	15612.2	623.802
TG044	Forum	-	2012	Nordsaat Saatzucht	Germany: Estonia: Poland: Sweden	A		655.7		87.2317	1712.03	44.804	516.827	13.1085	39.4932	0.495651	84.1232	19709.6	1139.56		75.3829	1663.52	41.7387	502.059	12.9452	37.1953	0.470782	84.4716	18874.3	967.911		67.9554	1513.71	43.9918	472.58	11.0103	35.5306	0.452941	87.416	16705.7	745.013
TG045	Colonia	barcode87	2011	Limagrain-Nickerson	Germany: Belgium: Hungary	B		711.1		84.9248	1854.68	42.7291	514.061	13.0367	42.1563	0.480317	87.1049	21415.3	1104.25		75.2847	1703.94	41.8868	477.116	12.8919	41.3458	0.467371	87.2977	19290.1	967.546		65.631	1490.44	43.8425	422.501	10.7181	37.3826	0.43213	91.1177	16050.7	704.825
TG046	Transit	barcode04	1994	Saatzucht J.Breun	Germany	A		829.7		81.6094	1656.07	42.2517	585.995	13.3765	34.014	0.497048	84.6388	19667.3	1090.92		63.7353	1376.61	39.1701	569.561	13.0004	30.6958	0.45393	83.2382	16582.3	823.53		58.2961	1465.14	40.6545	556.17	10.9239	28.889	0.439649	89.7232	16367.5	633.354
TG047	Potenzial	barcode16	2006	DSV AG	Germany	A		607.1		84.5934	1789.16	40.9165	598.071	12.8197	36.0625	0.483962	81.0566	21469.4	1079.2		72.2841	1616.51	36.8032	563.496	12.7433	35.8434	0.454811	84.161	20675	916.506		63.9479	1458.82	39.9552	524.95	10.6309	32.2087	0.433708	89.0977	16890	675.753
TG048	Gaucho	barcode28	1993	Oklahoma Agricultural Experiment Station, USDA-ARS, USDA-ARS	USA	NA		612.1		90.2897	1907.3	42.2772	549.568	12.8468	42.1803	0.489809	83.5749	23531.6	1157.67		72.415	1615.06	38.0258	492.421	12.477	41.019	0.454695	84.031	20082.6	900.85		66.8976	1517.76	40.9945	478.454	10.421	37.1043	0.444921	88.0382	17731.6	693.15
TG049	Tarso	-	1992	Saatzucht Hadmersleben	Germany	A		441		80.9287	1634.23	38.5005	525.917	13.8076	41.1761	0.479865	82.8199	20940.4	1116.41		65.5851	1468.92	35.74	504.497	13.5132	41.0568	0.456084	83.2305	19902	882.679		59.2582	1304.12	37.1736	442.58	11.2622	37.56	0.447077	83.6643	16886.7	667.078
TG050	Hermann	barcode40	2004	Limagrain-Nickerson	Germany	C		474.7		83.2803	1760.98	43.4138	479.892	13.4254	40.8698	0.471805	85.9677	19999.7	1111.94		65.0777	1477.15	38.8829	438.335	12.9579	39.7549	0.43791	86.4377	17509.6	837.988		59.1966	1473.54	41.9127	409.443	10.782	39.0808	0.424397	87.3199	16232.5	633.481
TG051	Glaucus	-	2011	Saatzucht Strube	Germany	A		470.9		81.0512	1835.12	47.3755	514.88	13.2831	38.0838	0.465476	84.7605	19273.6	1072.32		70.712	1731.64	43.9929	477.918	13.2946	38.7173	0.4417	86.3605	18097.3	935.223		62.8679	1503.97	46.5531	406.152	10.7633	35.8822	0.431606	91.0382	14560.7	672.47
TG052	Tuareg	barcode52	2005	Nordsaat Saatzucht	Germany	A		859.8		86.2716	1926.89	40.0002	543.888	12.7645	46.154	0.487673	85.7977	24511.1	1096.55		70.4774	1644.9	35.4505	497.994	12.3047	42.232	0.444072	85.2827	20884.3	857.919		65.8914	1412.51	39.3613	454.192	10.1701	41.0866	0.477806	88.146	18431.3	668.143
TG053	Atomic	-	2012	Limagrain-Nickerson	Germany	A		1054.1		89.4979	1731.02	45.9014	522.537	12.7633	38.979	0.50567	80.4532	19793.8	1136.14		74.8594	1543.71	43.1769	503.224	12.5353	37.5194	0.48859	80.9921	18426.4	930.24		68.5983	1485.38	45.2526	473.749	10.7388	34.0424	0.464012	83.1699	16453.2	734.659
TG054	Tobak	barcode13	2011	W. von Borries-Eckendorf	Germany	B		854.3		94.1014	1830.61	44.192	538.453	12.6425	41.7214	0.509905	83.5571	21782.5	1185.91		78.0499	1802.71	39.9068	542.062	12.0606	41.8494	0.483812	86.3043	21885.6	933.64		71.3967	1670.94	42.3894	503.693	9.98106	36.9786	0.465392	89.1527	19001.3	713.343
TG055	Pionier	-	2013	DSV AG	Germany	A		1026.1		83.8891	1775.54	40.4836	517.395	12.9182	40.3058	0.464514	86.1971	21187.6	1076.84		73.447	1629.9	38.171	541.485	12.7587	36.4993	0.438771	87.2316	19733.3	931.737		64.166	1491.23	39.9398	503.005	10.6555	34.1772	0.416079	92.3438	17247.5	681.687
TG056	Manager	barcode39	2006	Saatzucht Schweiger	Germany	B		647.9		85.1447	1848.23	39.7064	567.548	12.9195	42.5036	0.482075	82.9088	23343.5	1093.32		68.8472	1652.78	36.488	554.674	12.9414	39.9761	0.452135	83.2899	21786.9	880.045		65.0095	1606.43	40.1286	501.327	10.2628	36.5803	0.438206	90.9016	18565.2	663.498
TG057	Gourmet	-	2013	Secobra	Germany	E		1777.5		76.7666	1551.88	42.8714	480.397	13.5082	38.0122	0.451419	82.8971	17462.6	1035.52		67.9708	1521.54	40.3278	488.767	13.0518	35.7721	0.428267	84.3438	17531.2	883.167		59.9351	1435.54	42.0108	427.487	10.8617	34.9139	0.410847	86.2571	15351.1	648.706
TG058	Limes	-	2003	Innoseeds	Germany	B		783.4		83.5547	1765.69	45.9738	477.819	13.5738	40.9737	0.489775	85.286	19230.3	1133.25		71.6751	1564.38	43.5392	448.303	12.8753	39.8759	0.468255	84.4232	17539.4	919.181		62.4478	1493.83	45.451	420.424	10.9075	36.3023	0.448109	89.1271	15165.4	679.073
TG059	Ritmo	barcode64	1993	Cebeco	Germany	B		1210.4		82.6789	1808.31	43.1401	550.769	12.8652	38.7901	0.487379	81.5821	21408.5	1053.2		62.782	1435.13	37.5969	491.337	12.2387	37.5139	0.454286	82.501	18279.2	769.716		61.5587	1371.53	39.8145	458.526	10.4175	36.5781	0.441668	84.6238	16533.9	632.903
TG060	Kalahari	barcode76	2010	Limagrain-Nickerson	Germany: Belgium	B		671.8		88.7962	1708.64	41.9105	470.268	12.7786	44.799	0.498948	84.301	21251.5	1131.52		76.5315	1597.6	39.1389	476.483	12.5125	44.3331	0.483769	86.6532	21128	954.089		66.9997	1599	42.0458	449.794	10.4147	40.3046	0.456736	94.7605	18558.9	698.897
TG061	Intro	-	2011	RAGT	Germany: France	B		399.3		87.7431	1678.45	45.9498	483.609	13.0561	38.6806	0.497697	83.4605	18663.9	1135.17		76.4844	1677.89	41.986	495.343	12.7687	40.6988	0.477011	85.9438	19701.6	963.056		67.2347	1518.53	45.9182	441.646	10.1705	37.4112	0.470693	85.4899	16510.8	684.652
TG062	Oxal	barcode88	2010	RAGT	Germany	B		464.8		86.5044	1812.41	44.707	483.827	13.043	44.4477	0.485598	89.3716	20758.2	1122.82		74.7994	1586.93	41.5345	452.552	12.4219	43.0819	0.478895	89.731	18697.6	926.121		65.6299	1472.17	43.5321	400.88	10.2205	40.5041	0.452958	92.6788	16230.6	666.888
TG063	Zobel	barcode05	2006	Syngenta Seeds	Germany	A		827		81.5028	1748.92	42.6373	468.693	13.364	42.8339	0.46673	85.746	20537	1080.97		65.9081	1573.59	38.4513	451.368	12.8184	41.5083	0.44054	85.7205	19073.8	836.466		59.999	1628.55	41.2932	479.906	10.9956	37.3148	0.417322	90.996	18263.9	652.335
TG064	Event	-	2009	Saatzucht J.Breun	Germany	E		597.7		81.7753	1759.86	47.7368	475.221	13.2456	38.3104	0.460514	87.0493	17716.7	1075.68		71.2637	1566.97	45.3776	445.851	13.0151	37.3241	0.45417	87.8716	16206.9	918.24		62.8747	1472.91	46.4705	450.491	11.437	31.8043	0.423505	89.3388	14384.9	718.701
TG065	Joker	-	2012	DSV AG	Germany	A		738.5		84.9873	1774.7	45.2517	495.917	13.0987	39.1758	0.478201	87.2605	19010.8	1104.22		70.4332	1524.69	42.0735	470.025	13.001	36.9648	0.456435	86.5638	16724	908.358		62.0099	1580.66	45.2249	472.473	11.062	32.5921	0.434974	90.5143	15790.8	688.887
TG066	Global	barcode17	2009	RAGT	Germany: Austria	B		1761.6		88.6395	1775.76	47.545	489.494	12.3605	41.4102	0.50584	82.9716	19721.1	1091.76		72.7162	1595.34	42.3387	500.756	12.1988	38.8225	0.471071	85.9121	18366	870.896		70.0711	1619.94	46.0427	452.571	9.98043	39.4815	0.462797	93.6199	17416.2	695.31
TG067	Elixer	barcode29	2012	W. von Borries-Eckendorf	Germany	C		1244.2		89.2225	1746.6	41.7419	487.647	12.76	44.387	0.49925	88.416	21384.8	1128.51		80.4983	1636.18	40.4676	479.29	12.7011	41.5781	0.478128	88.5121	19423.6	1013.99		69.568	1582.01	42.6996	460.54	10.3097	38.4878	0.458303	93.001	18027.7	717.256
TG068	Fedor	barcode41	2007	W. von Borries-Eckendorf	Germany	A		642.1		83.7962	1815.81	43.6117	521.506	12.8614	42.1098	0.481015	84.4938	21551.2	1069.48		75.398	1727.73	40.7153	522.437	12.4899	39.3502	0.457546	85.3977	20455.9	931.383		67.4583	1503.28	43.3672	453.774	10.6575	37.6103	0.452889	86.9455	17069	714.461
TG069	Türkis	barcode53	2004	Syngenta (SW Seeds bis 2014)	Germany	A		1550.7		82.5553	1873.78	41.7818	555.63	12.7865	41.5466	0.468469	87.0755	23106	1044.98		70.4907	1629.83	39.6623	510.679	12.6403	38.5792	0.446352	86.9899	19843.7	880.281		62.6591	1570.76	42.562	502.538	10.5437	37.446	0.450765	89.7932	18700	658.05
TG070	Skagen	-	2006	W. von Borries-Eckendorf	Germany	E		718.3		81.8677	1789.14	44.6036	488.78	13.4147	41.4659	0.477563	89.896	20000.8	1090.85		72.7819	1564.44	42.0192	477.34	12.9519	38.4605	0.455804	90.816	18282.7	936.393		62.7124	1632.68	44.1797	459.431	10.797	36.8884	0.43065	93.326	16856.1	674.574
TG071	Greif	barcode65	1989	KWS Lochow	Germany	B		1092.2		83.3191	1755.64	43.248	590.391	13.1663	37.1924	0.504073	85.4827	21977.9	1095.34		70.9743	1536.67	41.304	572.491	12.9117	33.1426	0.480646	87.1716	18862.7	910.453		64.2108	1361.5	42.9513	484.934	10.7145	31.5754	0.466204	90.3527	15435.5	684.613
TG072	Esket	barcode77	2007	RAGT	Germany	A		730.2		82.9251	1783.6	36.3753	516.859	12.9372	46.2823	0.48039	85.9905	24333.9	1066.21		74.4041	1643.53	34.7647	507.185	12.8037	45.0127	0.464598	87.1921	22704.9	948.556		62.9132	1470.22	35.6576	453.438	10.574	41.8197	0.437609	88.6277	19265.2	664.559
TG073	Primus	barcode89	2009	DSV AG	Germany	B		1156.1		87.3643	1728.81	43.6063	497.317	12.479	42.8013	0.501959	83.501	21636.7	1083.89		61.0679	1330.67	37.8377	457.282	12.314	38.2207	0.460747	83.0899	17630.9	744.727		58.4546	1288.28	40.1353	416.241	10.4772	36.5548	0.452361	84.6827	15880.7	603.526
TG074	Skalmeje	-	2006	KWS Lochow	Germany	C		1364		85.9138	1772.59	39.1831	546.823	12.6971	43.4809	0.482937	85.7793	22665.9	1083.86		68.5938	1510.67	36.4255	523.309	12.4651	38.3133	0.451193	86.2621	19485.3	840.414		59.8528	1401.6	37.7425	471.996	10.6442	36.9426	0.44023	88.4199	17591.8	625.841
TG075	Genius	-	2010	Nordsaat Saatzucht	Germany	E		1560.6		83.2693	1725.56	43.019	541.037	13.6557	39.3392	0.50452	88.3199	20754	1132.49		73.2096	1617.57	39.9952	550.729	13.5337	37.9558	0.476051	87.7382	20135.5	982.471		61.9541	1383.56	41.4695	456.413	11.3906	35.9203	0.453789	89.6788	16300.6	706.184
TG076	Enorm	barcode06	2002	Saatzucht Schweiger	Germany	E		1428.8		79.1758	1802.93	45.4951	510.392	13.5211	35.9984	0.454341	89.1343	18177.2	1065.07		66.3409	1494.04	42.9453	480.27	13.2179	33.3474	0.445042	88.7088	15857.9	873.133		59.8918	1382.82	43.5967	429.525	11.291	31.5227	0.408523	91.8866	13426.6	674.595
TG077	Florian	-	2010	Nordsaat Saatzucht	Germany	E		652		80.8439	1757.02	42.2808	484.758	13.6955	42.0361	0.483011	90.3271	20283.5	1105.98		71.2707	1492.57	40.7031	442.882	13.3539	40.4319	0.464128	90.7977	17406.1	948.533		62.4121	1513.2	41.3963	432.131	11.2717	39.4856	0.453968	92.5199	17278.1	707.953
TG078	Skater	-	2000	Limagrain-Nickerson	Germany	B		823.7		83.5825	1780.66	42.9809	558.682	12.7049	36.3653	0.482599	88.0232	20117.4	1055.5		50.2692	1316.04	36.0369	481.149	12.6098	32.3352	0.414553	85.5977	15576.4	622.553		52.1574	1307	39.8527	466.082	10.8125	32.2714	0.426551	88.5821	15264.1	556.66
TG079	Brillant	barcode18	2005	Syngenta (SW Seeds bis 2014)	Germany	A		633.8		83.2103	1786.44	38.373	518.581	13.3818	45.0439	0.476523	86.9421	22857.1	1111.25		67.3746	1547.64	36.1071	473.437	13.0363	41.5421	0.438891	88.4849	19827.1	870.201		63.8016	1501.84	37.5143	439.605	10.8478	42.5756	0.443986	88.4493	19321.3	690.013
TG028	Robigus	-	2004	KWS UK Limited; Cambridge Plant Breeders, Twyford	England	B		566.6		84.1872	1678.57	37.3937	559.287	12.6239	45.9548	0.481243	76.7938	24534.6	1057.13		40.5733	1090.07	29.0768	465.722	12.7113	36.3093	0.392073	74.4755	16943.1	503.174		46.8064	1137.45	32.785	451.4	10.8224	35.0383	0.417945	76.1043	16364.4	493.137
TG081	Apertus	-	2013	Saatzucht Strube	Germany	A		506.5		85.9645	1748.97	46.7763	489.619	13.6584	37.0572	0.463705	84.2643	18175.3	1167.02		71.7291	1668.97	44.3051	500.711	13.298	36.252	0.450215	84.0866	17459.4	939.83		63.552	1364.86	46.2452	398.318	10.7448	34.6315	0.446288	89.1866	13895.4	677.762
TG082	Ellvis	-	2002	Saatzucht J.Breun	Germany	A		1056.8		82.8186	1715.51	39.3183	580.833	13.3323	40.3472	0.477748	82.3549	21832.5	1096.09		68.9525	1586.17	36.7846	514.92	13.4417	39.8002	0.451769	84.1088	19993.2	912.105		63.2338	1506.85	38.6647	454.45	10.7024	38.8729	0.443084	89.2443	18179.4	673.053
TG083	Edgar	barcode42	2010	Limagrain-Nickerson	Germany	B		2036.8		89.0744	1900.54	44.3553	504.404	13.1306	46.0453	0.492073	88.8182	22930.6	1163.11		77.1314	1737.69	40.4137	490.844	12.6994	42.7744	0.486744	89.8932	20575.7	970.493		67.2383	1472.77	43.606	412.287	10.5143	38.6449	0.453055	93.1305	16015.2	707.62
TG084	Maris Huntsman	-	1975	Nordsaat Saatzucht	Germany	A		874.8		82.6948	1674.97	43.0525	505.727	13.6282	39.108	0.48473	88.0977	18956.4	1120.27		63.5917	1454.26	38.9846	465.448	13.1978	38.8347	0.447224	88.5527	17469.7	829.24		58.519	1361.76	43.028	436.636	11.367	33.1647	0.427301	97.9832	14320.9	660.517
TG085	SY Ferry	-	2012	Syngenta Seeds	Germany	B		1265.9		83.5496	1845.99	42.4674	540.668	13.2242	41.3632	0.467808	85.3455	22109.2	1098.02		75.9485	1686.85	40.1913	543.618	13.3879	37.9021	0.453226	87.6082	20349.3	1006		67.0198	1621.55	42.9372	496.86	10.5988	36.6331	0.438703	89.2605	17904.3	710.032
TG086	Landsknecht	-	2013	Secobra	Germany	C		1421.3		87.85	1912.24	42.4743	534.926	11.9948	44.7485	0.492294	90.3049	24329.7	1045.21		64.2214	1533.05	38.0598	521.477	12.3832	39.4911	0.441284	89.5643	19604.7	786.614		61.1999	1464.7	41.7298	432.964	10.0063	40.1541	0.458678	92.3421	17629.8	606.256
TG087	Sponsor	barcode54	1994	Unisigma	France: Ireland	NA		992.1		86.1227	1776.01	40.7381	548.044	13.0519	44.1096	0.504511	88.4399	23458.2	1117.48		63.5992	1512.25	34.8177	504.365	12.9802	41.8894	0.443278	85.6343	20010.2	818.513		60.4278	1358.05	39.1799	447.057	10.5434	37.216	0.458773	90.5571	16724.6	633.189
TG088	Impression	-	2005	Saatzucht Schweiger	Germany	A		997.7		84.5897	1739.18	43.5737	575.116	13.0503	35.4497	0.491362	85.9532	20246.9	1096.61		73.8444	1661.47	40.5316	598.683	12.7117	34.6417	0.450014	87.6605	19971.5	934.005		64.6447	1507.82	41.2754	527.109	10.5369	30.7477	0.436301	92.9627	16262.2	676.501
TG090	Toronto	-	1990	Saatzucht Strengs Erben	Germany	A		872.2		79.1415	1747.88	42.4062	568.978	14.3082	35.3491	0.457512	86.3643	20065.6	1120.7		66.8226	1580.06	39.1676	543.425	14.0153	35.4572	0.447648	86.2549	18839.5	928.835		58.1884	1561.34	41.3307	510.997	11.6264	31.34	0.408836	93.0277	16517.7	671.453
TG091	Torrild	-	2005	W. von Borries-Eckendorf	Germany	A		694.6		82.9328	1822.79	42.1077	544.257	13.3701	39.3433	0.485546	84.5271	21305.9	1106.77		72.9073	1648.11	40.6026	530.284	13.3108	37.2	0.464777	87.7788	19589.7	965.635		64.4499	1526.7	42.5344	477.947	10.8601	34.6914	0.437327	90.2121	17134.1	700.501
TG092	Contra	barcode66	1990	Saatzucht J.Breun	Germany	C		596.9		85.6835	1772.79	40.7707	532.733	13.3072	42.0518	0.490479	88.6421	22385.9	1134.72		67.0977	1495.51	36.7562	505.64	12.832	40.1172	0.458958	88.0899	19646.9	852.918		63.9136	1484.78	39.9477	487.574	10.4711	36.1434	0.458239	91.5905	17679.9	664.319
TG093	Schamane	-	2005	Saatzucht Engelen Büchling e.K.	Germany	A		951		81.4687	1786.16	45.4814	524.396	13.4504	38.2649	0.488432	87.531	20013	1088.62		66.5754	1602.25	41.578	502.515	12.7701	35.6984	0.45533	88.7349	18282.6	840.698		58.0703	1309.93	42.561	414.037	10.9246	34.3337	0.447828	89.5638	14194.6	631.274
TG095	KWS Cobalt	barcode78	2013	KWS Lochow	Germany	A		338.7		86.1424	1813.33	39.2059	528.621	12.8207	45.2267	0.4966	83.9088	24242.5	1090.42		74.7975	1685.6	36.9377	529.781	12.7807	42.4237	0.46629	86.221	22019.8	948.069		66.6557	1573.16	38.5282	497.587	10.5688	38.8046	0.446851	88.6377	19411.2	699.685
TG096	Tommi	barcode90	2002	Nordsaat Saatzucht	Germany	A		874.2		83.2084	1812.99	42.3789	484.622	13.592	46.3836	0.493317	88.336	21956.8	1126.04		71.9323	1579.9	39.7089	451.331	13.2849	44.1262	0.459111	87.8493	19597.5	944.473		64.2575	1498.14	41.1263	426.126	10.8246	41.1581	0.454561	90.6693	17820.9	697.163
TG097	Saturn	-	1973	MPI	Germany	C		859.4		78.3457	1641.19	42.7163	481.281	13.2173	38.9165	0.46188	87.9532	18353.9	1021.91		60.1017	1479.23	38.9246	468.644	12.8382	36.3632	0.430478	89.9416	16527.6	760.967		56.9482	1447.99	41.0973	444.71	10.986	34.3081	0.411491	97.2049	15652	615.98
TG098	Severin	barcode07	1980	Bauer_ G.	Germany	E		756.8		71.3549	1725.64	43.7512	512.349	13.7789	33.2931	0.420035	94.751	16869.9	975.665		46.3135	1308.71	37.7422	455.314	13.5227	30.0343	0.372349	93.3827	13972.6	620.346		45.9104	1216.85	41.1538	415.265	11.6909	29.8387	0.37979	95.9499	12253.1	524.692
TG099	JB Asano	barcode19	2008	Saatzucht J.Breun	Germany	A		363.9		88.5392	1724.61	51.0016	469.436	13.2739	37.428	0.504654	91.1232	17342.7	1171.25		53.841	1367.54	43.3457	447.722	12.6804	34.7104	0.441193	88.6938	14943.2	672.561		52.9359	1254	46.6587	393.441	11.0375	30.2292	0.420898	90.7721	12277	581.389
TG100	Kerubino	-	2004	Saatzucht Schmid Landau	Germany	E		744.3		83.5903	1746.42	43.7199	606.751	13.186	33.0608	0.483202	83.331	19688.6	1094.32		63.8503	1461.37	39.9043	568.398	12.9866	31.35	0.458723	85.9899	17337.1	823.091		56.9942	1367.3	41.545	481.586	11.209	30.2162	0.434808	92.2127	14980.7	637.812
TG101	Arktis	-	2010	DSV AG	Germany	E		310		80.2667	1631.78	44.4098	488.133	13.4559	39.7612	0.485942	85.0899	18695.1	1067.87		66.6356	1611.82	40.1702	517.034	13.7065	36.2299	0.439886	88.5271	18470.6	900.422		60.0886	1344.12	42.392	417.854	10.7639	35.2991	0.426573	91.9832	14332.2	641.63
TG102	Urban	barcode31	1980	Bauer_ G.	Germany	E		492.4		76.0598	1734.43	44.4553	552.528	13.5119	32.8377	0.439323	93.0899	17886.4	1019		56.7178	1427.15	40.6136	509.204	13.3591	29.888	0.41447	90.7477	15177	751.388		53.755	1320.29	42.8257	467.137	11.1347	29.2321	0.413321	97.8627	13464.4	592.528
TG103	Orestis	-	1988	Saatzucht Strube	Germany	B		1306.7		81.6057	1759.51	41.8531	517.09	13.1248	41.1176	0.476775	87.401	21232	1061.37		64.3173	1485.27	36.4866	489.748	12.6101	38.5238	0.441569	89.7721	18235.7	800.105		62.618	1440.41	39.047	446.991	10.2238	37.7339	0.431898	93.8088	16669.9	634.991
TG104	Flair	barcode43	1996	Saatzucht Schweiger	Germany	B		570.7		78.9402	1767.02	41.4724	521.607	12.9243	43.5497	0.474838	88.0493	21572.4	1012.03		55.6237	1396.95	37.2169	479.886	12.998	33.7393	0.419261	88.2977	17014.7	707.539		54.2056	1293.58	39.93	460.635	10.8458	33.6573	0.430906	93.5527	15394.2	577.404
TG105	Anthus	-	2005	KWS Lochow	Germany	B		1037		85.856	1706.48	42.4926	549.03	12.7034	37.8162	0.497792	86.4943	20638.8	1085.99		72.8393	1564.82	39.7773	533.065	12.311	35.7265	0.465302	87.5343	18880.3	890.066		66.7292	1517.18	42.3494	503.151	9.91668	33.9245	0.451769	90.7455	17318	656.941
TG106	Bombus	-	2012	Secobra	Germany	C		799.7		88.2156	1697.52	46.8837	512.037	12.8231	37.4782	0.516658	88.8955	19591.3	1125		74.3142	1722.89	43.277	535.886	12.6475	36.6539	0.482374	90.0566	19297.9	935.369		67.0279	1545.49	46.5859	481.765	10.1175	32.0953	0.46198	92.8788	16305.1	674.823
TG107	Lucius	-	2006	Secobra	Germany	A		640.7		80.7113	1663.39	46.2326	502.897	13.3714	35.5213	0.476019	90.1643	17589.2	1074.06		63.517	1522.82	43.2799	511.573	13.1522	31.9707	0.440966	90.916	16106.8	827.511		57.5509	1396.53	44.6692	433.783	11.115	30.8285	0.416905	96.6982	13824	634.731
TG108	Herzog	-	1986	Saatzucht J.Breun	Germany	A		754.4		83.4682	1692.41	46.4418	470.351	12.9531	38.9635	0.455754	90.3266	17595.6	1071.11		56.9993	1338.57	39.637	422.358	12.5786	34.3771	0.398754	89.1232	14235.5	703.755		53.6505	1359.66	43.4387	418.436	10.1104	33.1627	0.413631	95.5605	14171.3	528.801
TG109	Sorbas	-	1985	Saatzucht Strube	Germany	B		724.9		77.6967	1705.87	42.928	488.452	14.1856	40.5931	0.455896	90.8377	19108	1093.14		62.0535	1472.71	39.177	454.465	13.672	36.1694	0.407949	91.7305	15809.9	836.302		55.7362	1390.42	41.7058	429.996	11.5892	33.4865	0.406504	97.696	14492.1	637.781
TG110	Tabor	barcode67	1979	Saatzucht Strube	Germany	A		391.7		69.1263	1601.94	40.8711	513.774	13.8133	37.1436	0.433367	86.9993	18810.4	945.236		58.2342	1491.66	38.3463	507.841	13.54	34.6301	0.407491	90.3271	17288.7	781.738		54.9857	1358.39	40.6057	456.924	11.0383	34.016	0.405171	97.8643	14895.9	602.003
TG111	Terrier	barcode55	2001	Limagrain-Nickerson	Germany	B		1348.4		84.9637	1835.91	41.6395	508.21	13.2312	41.7678	0.475777	86.2349	21825.3	1109.84		58.5216	1469.36	35.6004	470.925	12.8964	38.6673	0.412485	87.1755	17649.8	746.035		58.4494	1483.97	40.0182	461.428	10.6096	35.8453	0.428632	93.4027	16512.3	610.071
TG112	Magister	barcode79	2005	Bauer_ G.	Germany	E		760.9		77.7341	1675.84	46.0904	479.54	14.1087	33.5599	0.441924	93.5121	15890.3	1091.05		57.7167	1371.39	41.7589	455.503	13.4908	29.7054	0.402191	91.3599	13504.4	769.676		51.4319	1473.2	44.2192	435.219	11.6909	30.3576	0.393423	100.588	13482.9	596.303
TG113	Altos	-	2000	Syngenta Seeds	Germany	E		1006.7		77.3651	1798	42.2128	535.986	13.6336	38.7181	0.468709	84.831	20437.2	1048.57		69.0857	1593	39.8346	474.495	13.2932	37.9798	0.450928	87.6271	17863	908.576		58.5779	1356.01	41.6051	400.425	10.9173	35.6013	0.425429	94.9293	14917	635.162
TG114	Progress	barcode91	1969	Hege_ H.-U.	Germany	A		593.3		72.9971	1828.29	43.4751	520.957	13.5865	38.1938	0.443559	92.6193	20040	982.944		60.4328	1506.68	39.6428	496.733	13.5961	33.1807	0.411327	91.3266	16506	807.244		56.4668	1407.53	43.6155	439.146	10.7658	31.1461	0.406668	101.792	13880.1	603.181
TG115	Xanthippe	barcode08	2011	Sejet Planteforaedling	Germany	C		764.8		88.0998	1835.58	39.2147	517.587	12.6465	46.2936	0.479731	92.1105	23469.2	1103.26		75.5964	1665.16	36.6251	518.001	12.3464	43.7263	0.462925	93.536	22200.3	926.966		68.388	1534.61	39.4425	446.006	10.3095	40.5521	0.438265	97.6866	18236.2	702.119
TG116	Avenir	-	2013	Saatzucht J.Breun	Germany	A		636.2		84.1849	1772.05	44.263	544.062	13.065	37.0417	0.459742	90.7571	19913.2	1092.76		70.6204	1676.72	41.9495	547.62	12.6663	35.3657	0.435876	91.0716	19223.9	885.609		64.1514	1484.07	43.6428	475.842	10.5305	32.8202	0.416945	95.5643	15654	672.789
TG117	Pantus	barcode20	1966	Saatzucht Strengs Erben	Germany	A		699.4		81.8322	1707.33	46.5101	524.602	13.0105	34.3831	0.473142	94.1921	17769.7	1055.86		54.5568	1397.26	42.1272	486.746	12.7291	30.973	0.422629	92.2388	14918.7	687.801		52.7998	1385.41	43.5724	477.895	10.8513	28.545	0.407714	95.7705	13784.7	567.752
TG118	Drifter	barcode32	1999	Limagrain-Nickerson	Germany	B		2262.4		86.4628	1843.09	46.2042	530.822	13.1243	39.3236	0.498032	88.3866	21109.8	1130.6		67.7568	1551.34	39.4615	480.243	13.0247	37.4219	0.449802	90.3493	18165.6	872.168		64.0776	1500.72	44.1053	445.544	10.627	36.1304	0.446683	96.3755	15876.7	676.254
TG120	Kranich	-	1969	KWS Lochow	Germany	A		1102.2		74.475	1678.67	41.74	460.998	13.4414	40.0788	0.445504	91.716	18524	991.487		51.8001	1303.99	37.9648	415.182	13.1247	36.9605	0.410685	91.3271	14902.2	672.486		50.5197	1334.86	40.4691	379.682	11.0442	36.2846	0.404899	96.3532	14324.9	546.795
TG121	Sperber	barcode44	1982	KWS Lochow	Germany	A		924.8		78.8803	1640.9	42.255	496.983	13.7977	38.6847	0.467163	94.1255	18639.6	1080.62		66.3481	1528.89	40.1687	503.584	13.4042	36.321	0.440461	94.9493	17569.3	877.593		56.6458	1422.69	41.0526	459.985	10.9137	34.2491	0.423543	104.292	15995.3	615.023
TG122	Discus	-	2007	Pflanzenzucht SaKa GmbH&Co.KG	Germany	A		777.6		83.2661	1715.71	41.993	527.264	13.6041	40.6915	0.485411	89.2416	21037.7	1125.87		61.4329	1464.73	37.5751	512.335	13.1466	36.3743	0.433459	90.0643	18443.2	796.127		59.0151	1511.98	39.9833	461.245	10.9921	35.5203	0.424967	98.2443	17128.9	642.023
TG124	Obelisk	barcode56	1987	Saatzucht Strube	Netherlands: Germany	B		1012.3		80.7639	1777.53	41.8033	536.479	13.1436	40.3586	0.473749	88.946	21407.4	1052.25		65.8079	1551.06	37.9311	491.807	12.9032	38.7295	0.44447	89.8938	18794.7	842.539		60.3455	1432.16	39.8942	453.333	10.3848	36.6302	0.436812	94.1788	16452.8	623.149
TG125	Magnus	-	2000	Saatzucht Engelen Büchling e.K.	Germany	A		1221		81.1827	1706.83	40.6449	540.342	12.7176	39.6413	0.486254	88.1866	21092.2	1023.7		57.9944	1318.8	36.2414	483.856	12.4447	35.4306	0.448423	90.9638	17243.6	714.18		57.2584	1302.22	38.3688	464.437	10.6879	34.1646	0.430513	98.1721	15358	605.593
TG126	Disponent	barcode68	1975	Bayrische Pflanzenzuchtgesellschaft	Germany	A		1087.8		77.9286	1630.36	41.9466	523.61	14.0762	35.46	0.456252	90.2843	18298.3	1089.9		62.7543	1477.54	38.0833	488.467	13.7583	35.531	0.433125	90.6755	17212.1	847.82		57.353	1533.98	40.3943	482.554	11.3836	33.2211	0.407729	98.5943	16110.2	652.735
TG127	Tambor	-	1993	Syngenta (Semundo)	Germany	A		1371.9		72.9476	1789.4	43.2868	479.072	13.9983	39.2005	0.438817	93.7943	18602.1	1011.99		62.413	1615.76	40.3982	457.496	13.6977	38.8084	0.418882	97.1571	17228.9	847.622		56.1931	1446.92	41.5936	444.956	11.6034	35.8388	0.41265	99.0349	15733.8	648.417
TG128	Boxer	-	2013	Ackermann Saatzucht	Germany	C		901.3		84.217	1963.43	45.8283	528.992	12.5934	40.8389	0.472151	95.461	21978.9	1056.84		66.9946	1596.05	41.9875	471.079	12.3063	38.6689	0.440144	96.1643	17679.7	815.956		59.8012	1495.39	44.4233	413.611	10.3191	36.3176	0.428906	96.6349	15462.5	611.633
TG129	Sokrates	-	2001	Saatzucht Engelen Büchling e.K.	Germany	A		1689.3		82.1788	1621.85	43.0553	544.415	13.3876	36.7863	0.487853	86.8699	18854.5	1087.11		65.6806	1644.51	38.2496	571.469	13.1669	34.9349	0.452854	87.5088	19748.7	855.734		59.8193	1546.43	40.6058	514.474	10.8743	32.7225	0.425261	96.7977	17283.6	646.046
TG130	Carisuper	barcode80	1975	Heidenreich und Eger	Germany	A		542.3		69.5584	1684.54	43.6005	578.18	14.0311	31.8229	0.431746	94.5349	17950.6	970.61		53.538	1345.44	40.6505	513.661	13.8367	28.6607	0.40462	96.6238	14223.1	730.982		49.3604	1314.75	41.7847	490.145	11.6828	27.1212	0.3846	101.329	13041.7	572.37
TG131	Rektor	barcode92	1980	Saatzucht Firlbeck	Germany	E		1005.1		71.4186	1615.25	45.846	480.65	13.5945	35.029	0.435732	94.0349	16165.8	960.457		49.9458	1375.84	40.4143	438.537	13.1138	32.2249	0.386486	94.5721	14009.9	641.708		44.3288	1262.71	43.3202	416.488	11.6305	28.0091	0.374207	103.153	11911.2	508.869
TG132	Alves	-	2010	Syngenta (SW Seeds bis 2014)	Germany	A		601.8		83.5872	1697.78	40.3531	527.599	13.0635	40.3665	0.482916	91.2866	21105.3	1078.16		73.7388	1721.55	37.4682	563.565	12.9368	39.9088	0.459318	90.9127	22249.1	945.399		64.1491	1527.68	39.471	476.787	10.8411	37.7009	0.441898	92.7738	18002.8	690.171
TG133	NaturaStar	-	2002	Saatzucht Schweiger	Germany	A		972.8		71.1494	1637.4	38.2661	514.931	14.0302	40.6321	0.45179	91.5121	19952.2	987.299		49.2487	1226.06	34.4062	456.028	13.7614	34.608	0.405295	93.5166	14956.1	667.692		45.9334	1220.61	36.6684	412.936	12.1338	34.3458	0.389304	102.009	13921.6	549.05
TG134	Alidos	barcode09	1987	Saatzucht Hadmersleben	Germany	E		764.3		73.2919	1582.34	42.8513	521.953	14.1091	31.9398	0.451377	86.981	17140.6	1025.13		62.3977	1441.39	40.6611	511.931	13.6465	32.7815	0.445662	90.1277	16001.7	844.429		53.8776	1301.57	42.5069	446.946	11.5203	30.5192	0.404887	101.202	13374.1	622.645
TG135	Monopol	barcode21	1975	Saatzucht Firlbeck	Germany	E		494		68.1077	1687.8	43.557	504.393	14.2304	32.2057	0.397732	92.266	15920.8	959.596		54.2587	1400.39	40.708	488.206	13.5784	31.0419	0.393176	92.1416	14353.2	727.792		49.8801	1363.14	42.4021	436.381	11.8737	28.6207	0.359998	101.603	12436.1	590.473
TG136	Akratos	-	2004	Saatzucht Strube	Germany	A		327.2		84.4327	1866.88	46.3124	535.047	12.6299	38.7699	0.470828	93.5199	19828.6	1059.72		64.7897	1522.26	42.8065	494.244	12.1508	34.9159	0.439509	92.7938	16696.5	772.687		58.0022	1521.6	45.1999	471.886	10.6253	32.4909	0.421925	96.3293	15467.9	609.221
TG137	Knirps	barcode33	1985	Syngenta (Semundo)	Germany	B		662.8		70.7001	1647.6	38.374	518.892	13.742	36.1808	0.43156	95.546	19042.4	962.526		53.9812	1454.71	35.5121	499.013	13.3462	33.7523	0.394769	98.5266	16711.2	704.477		51.1866	1445.07	37.3055	482.663	10.9928	31.3208	0.379824	107.157	15790.9	556.654
TG138	Bussard	barcode45	1990	KWS Lochow	Germany	E		867.4		74.3434	1789.71	42.2456	565.275	14.4124	35.1203	0.437862	97.5088	19645.1	1065.1		60.6951	1562.13	38.4924	536.681	14.0013	32.8511	0.415963	99.0905	17172	836.252		53.2161	1378.96	40.6359	452.481	10.9583	31.7697	0.392912	108.535	14078.5	578.965
TG139	Oberst	-	1980	Saatzucht Engelen Büchling e.K.	Germany	A		933.7		75.3184	1644.73	41.7846	514.635	13.5228	37.037	0.458858	98.3638	18734.4	1011.54		51.5537	1345.39	37.4609	446.173	13.1096	34.1257	0.417804	98.6793	15309.6	672.305		51.1761	1284.99	39.0824	442.63	11.4823	31.8717	0.410115	107.067	14187	584.196
TG141	Tiger	-	2001	Franck	Germany	A		1027.3		79.2466	1801.12	48.5097	484.67	13.9423	37.4573	0.475839	99.7049	18007.7	1099.48		68.4943	1517.34	45.9951	408.102	13.4225	37.8741	0.45787	102.802	14663.6	911.702		59.6111	1487.38	46.7668	411.121	11.3551	33.4767	0.417292	110.205	13787.9	681.99
TG142	Ibis	-	1991	KWS Lochow	Germany	A		1020.2		78.6364	1775.01	46.7647	504.154	13.6051	36.3093	0.466355	99.2682	18124.6	1062.31		67.8176	1664.22	43.7792	500.108	13.4749	36.2967	0.448051	101.715	17685.9	905.852		60.5947	1474.45	44.9738	462.644	11.2799	31.7571	0.426961	108.153	14956.5	686.049
TG143	Batis	barcode57	1994	Saatzucht Strube	Germany	A		1287.9		80.5341	1777.55	46.8174	527.575	13.069	34.352	0.463092	96.1071	18028	1046.48		65.5251	1490.73	43.8684	500.439	12.8212	29.7942	0.432208	96.9427	15487.6	832.714		59.2825	1515.21	45.7031	487.568	10.9694	29.0041	0.411718	100.646	14560.4	647.144
TG144	Topfit	-	1972	Saatzucht Strube	Germany	B		636.9		70.3906	1624.67	44.0921	499.687	13.638	36.297	0.447977	94.8793	17730.4	953.108		58.5867	1449.59	40.3526	503.231	13.1946	33.4367	0.421549	96.4127	16001.9	762.11		51.7673	1434.75	42.3332	472.929	11.1112	31.1855	0.405188	103.002	14873	571.79
TG145	Akteur	barcode69	2003	DSV AG	Germany	E		1090.8		76.4075	1721.85	44.7231	509.304	14.492	37.1923	0.461965	91.1388	19347	1097.86		56.5139	1287.5	39.6315	435.948	14.2294	32.8262	0.420898	91.0899	14081.8	788.751		49.6063	1256	41.9795	414.478	12.0599	31.5131	0.394382	98.6366	12817.2	586.332
TG146	Ludwig	-	1998	Franck	Germany	A		671.4		80.0866	1799.37	46.6077	481.536	13.89	38.8245	0.480968	100.996	18653.2	1101.15		68.6623	1631.67	45.163	460.275	13.6182	37.5848	0.458918	103.624	17015.9	926.181		59.6343	1535.21	46.2434	408.5	11.2587	35.2094	0.430707	110.852	14383.9	672.885
TG147	Asketis	barcode81	1998	Saatzucht Strube	Germany	A		726.3		81.5243	1749.09	48.8995	583.131	12.9818	29.9332	0.472606	94.7016	17167.2	1047.64		59.4501	1415.69	43.301	500.024	12.8144	28.7541	0.430704	95.7899	14329.6	756.492		54.1042	1362.58	46.1642	501.347	11.0702	25.207	0.413715	99.4793	12905.3	595.225
TG148	Aristos	barcode93	1997	Saatzucht Strube	Germany	A		905.6		80.3936	1685.51	48.4229	534.115	13.4096	32.1624	0.458843	96.016	17012	1072.46		61.6469	1433.57	45.0999	510.242	13.0182	29.157	0.44287	93.3421	14995.4	793.976		56.1744	1443.76	47.2241	480.361	11.0682	27.1555	0.414617	99.2755	13286.9	616.965
TG149	Zentos	barcode10	1989	Saatzucht Hadmersleben	Germany	E		710.4		76.5883	1732.12	43.2694	531.094	13.585	36.2911	0.444825	96.6755	18331.6	1031.63		60.7232	1583.21	39.0486	518.89	13.3693	33.8244	0.415524	97.4199	17372.1	799.121		57.6228	1610.35	41.7224	471.826	10.7858	34.5579	0.401949	107.257	16734.3	621.071
TG150	Diplomat	barcode22	1966	Saatzucht Firlbeck	Germany	A		855.3		70.7163	1685.04	44.7829	528.176	13.8131	33.8454	0.43008	92.496	17278.5	968.264		54.9567	1406.73	39.9325	448.656	13.4376	30.7986	0.389616	96.286	13829	734.129		50.098	1358.99	43.0563	444.794	11.4055	30.1538	0.381234	104.987	13369.9	568.602
TG151	Astron	-	1989	Saatzucht Strube	Germany	A		847.4		76.8817	1714.33	43.0311	491.086	14.187	38.0987	0.445319	91.7416	18091.5	1080.23		61.8266	1664.84	39.228	513.22	13.765	37.7288	0.423355	93.5349	18606.1	841.085		56.0163	1400.22	41.6037	432.602	11.6217	33.0456	0.405719	100.353	13899.9	648.314
TG152	Basalt	barcode34	1980	Hege_ H.-U.	Germany	B		572.2		67.9863	1667.57	38.6269	534.029	13.6003	34.5233	0.402105	97.0421	18840.3	912.712		48.9432	1421.22	33.3214	512.774	13.0145	32.0092	0.358066	96.6993	16807.2	625.339		48.7805	1283.34	37.6569	449.738	10.9669	30.4217	0.370079	100.435	13561.6	528.313
TG153	Kormoran	barcode46	1973	KWS Lochow	Germany	A		1110		71.9847	1584.16	41.697	509.075	13.773	36.2302	0.453782	97.6493	18325.2	980.997		56.5678	1313.54	36.4087	500.891	13.3692	32.326	0.42041	98.0643	16095.6	747.304		52.9267	1424.22	39.1399	502.774	10.9092	32.0487	0.415545	104.648	16164.7	575.07
TG155	KWS Milaneco	barcode58	2013	KWS Lochow	Germany	E		440.9		74.1185	1867.43	47.0502	506.216	14.1606	34.2376	0.426356	98.7905	17202.4	1038.66		60.2481	1435.22	42.5008	430.166	13.8601	31.2885	0.395962	98.9527	13638	829.162		52.7506	1541.29	43.7067	416.207	11.3252	34.4069	0.385136	109.861	14225.6	595.639
TG156	Aszita	barcode70	2005	Kunz/Schmidt	Germany	B		588.3		64.3845	1549.01	37.6213	514.581	15.2973	34.0441	0.407583	103.017	17197.6	975.997		53.8897	1499.53	35.5976	537.397	14.8005	32.1012	0.387164	105.281	16778.3	784.973		49.6421	1408.25	37.0369	488.575	12.5973	29.9747	0.364254	119.302	14639.1	622.572
TG157	Kobold	-	1978	Saatzucht Firlbeck	Germany	B		1097		72.3249	1774.92	40.635	535.295	14.5372	38.424	0.4289	101.385	19812.3	1040.89		61.5104	1491.92	37.4122	480.012	13.852	34.9712	0.404707	103.355	16363.2	840.021		53.6679	1454.61	40.2655	471.056	11.6739	30.9468	0.38031	112.64	14814.5	625.481
TG158	Carimulti	barcode82	1975	Heidenreich und Eger	Germany	C		930.7		67.7263	1709.33	38.3715	609.971	14.7092	32.4684	0.415159	100.533	19320	989.226		60.8996	1585.43	37.1261	565.091	14.3099	32.3749	0.394513	102.405	17951	857.326		53.0175	1329.04	37.3889	477.834	11.9133	30.3334	0.373697	111.294	14659.6	630.493
TG159	Admiral	barcode94	1968	Saatzucht Firlbeck	Germany	A		917.8		70.7818	1611.41	41.4205	570.949	13.7838	30.8416	0.429004	94.8571	17571.6	966.635		56.4428	1432.81	38.4096	549.61	13.2517	29.0767	0.404905	95.8088	15680.4	737.058		50.0495	1305.64	39.5464	467.422	11.3509	28.7195	0.385588	102.318	13590.5	563.34
TG160	Vuka	barcode11	1975	Franck	Germany	A		904.8		71.1738	1656.3	44.6906	460.831	13.7267	39.2242	0.446609	92.9677	17434.7	967.228		47.3141	1187.04	39.4346	386.278	13.3189	33.0825	0.39279	96.8088	12621	619.862		45.8258	1209.78	42.2344	362.974	11.5747	32.1547	0.38837	102.074	11779.6	518.557
TG161	Benno	-	1973	Bauer_ G.	Germany	E		1050.4		71.9616	1765.65	40.8732	520.121	14.5971	38.6278	0.440527	95.816	19244	1036.56		53.7641	1546.78	35.9984	488.039	13.9366	35.0054	0.382084	99.7532	17078.9	734.949		50.334	1411.28	38.4288	459.056	11.9551	32.4489	0.379458	106.579	14853	596.581
TG162	Apollo	barcode23	1984	Saatzucht J.Breun	Germany	C		588.1		76.6078	1724.28	44.9672	545.315	13.3154	35.3753	0.461883	95.316	18525.7	1012.29		60.2338	1561.49	39.7928	511.283	12.8461	32.53	0.40159	97.5971	16676.6	765.627		57.6542	1464.89	43.1924	453.998	10.7384	31.5899	0.401397	106.065	14317.9	617.17
TG163	Aquila	-	1979	Limagrain-Nickerson	United Kingdom: Italy	C		821		72.8096	1740.13	40.9699	532.519	13.2993	38.9939	0.442104	93.8638	19850.5	958.341		46.1504	1225.16	37.0467	453.634	13.0359	32.0565	0.378165	92.986	14548	591.841		43.8375	1211.95	39.8995	408.554	11.2391	30.3713	0.38105	98.5705	12888.2	484.322
TG164	Kanzler	barcode35	1980	Saatzucht Engelen Büchling e.K.	Germany	B		938.9		75.0679	1638.02	44.2052	497.681	13.9383	35.4972	0.459541	96.7421	17496.5	1035.61		51.246	1265.27	38.2161	453.152	13.3956	31.795	0.405888	98.2682	14356.4	672.984		47.6688	1271.21	40.6766	419.925	11.4315	31.6164	0.40829	105.992	13380.4	542.496
TG165	Kraka	-	1982	Petersen_ A.S.	Germany	A		987.6		74.5974	1598.99	41.8528	518.224	13.4139	37.7187	0.452144	100.875	18562.1	990.963		51.7637	1394.21	36.1731	479.472	13.2054	34.1057	0.398289	101.234	16394.1	674.386		47.954	1325.57	38.8347	458.816	11.131	32.1049	0.395349	105.449	14812.3	529.842
TG166	Caribo	barcode47	1968	Heidenreich und Eger	Germany	B		1103.9		74.1291	1634.09	44.7446	536.084	13.4453	31.997	0.442027	104.202	16547.7	996.207		52.2604	1287.6	40.3948	508.967	13.1592	26.6219	0.413188	101.594	13098	686.303		49.4185	1301.97	41.9276	490.388	11.227	25.317	0.378691	112.359	12284.7	547.052
TG167	Butaro	barcode59	2009	LandbauschuleDottenfelderhof e.V./Spieá	Germany	E		1335.9		65.4455	1562.45	47.418	461.298	15.5591	31.2961	0.407662	109.405	13930.5	1009.05		57.3585	1566.69	45.1907	454.767	15.056	31.527	0.390264	112.29	13948.6	852.72		47.4871	1468.41	45.2305	434.117	12.5887	28.3025	0.354329	118.948	12402.8	591.149
TG168	Konsul	barcode71	1990	Syngenta (SW Seeds bis 2014)	Germany	B		1110.6		63.8964	1591.78	43.2987	476.079	14.5965	33.9497	0.402085	105.429	15139	924.424		49.0934	1379.83	39.9004	450.478	14.1454	30.2465	0.366464	106.468	13311.4	689.052		45.7447	1367.44	41.2887	421.673	12.0908	29.8142	0.357497	118.535	12545.9	550.835
TG169	Ares	barcode83	1983	Saatzucht Strube	Germany	B		1153.9		75.6826	1605.76	42.872	480.36	13.552	37.9545	0.48053	99.5493	17954.4	1017.2		51.7088	1342.74	38.4846	464.629	13.3066	32.977	0.416333	99.4905	15599.5	680.826		47.5103	1234.94	39.9096	407.422	11.6553	32.9057	0.404744	106.044	13424.2	548.633
TG174	Vel	-	NA	NA	USA	NA		NA		NA	NA	NA	NA	NA	NA	NA	NA	14223.8	873.348		NA	NA	NA	NA	NA	NA	NA	NA	12834.5	579.921		NA	NA	NA	NA	NA	NA	NA	NA	10066.6	458.096
TG175	Phoenix	-	1981	Agricultural Research Institute_ Wagga Wagga	Australia: USA	HWW/Gd		1015.9		51.7537	1512.89	44.8896	528.44	14.821	25.1042	0.386667	113.981	12905.3	763.732		29.1201	1006.62	32.9038	489.521	13.7769	20.8779	0.307192	110.392	10275.1	401.51		27.3697	1013.46	35.898	487.816	13.0079	19.0278	0.297301	118.909	9595.5	352.887
TG177	Caphorn	-	2000	RAGT	France	NA		1008.8		82.5277	1577.96	42.2875	515.108	13.1934	40.8568	0.53097	73.3938	20810.3	1079.64		67.4237	1421.44	38.8142	482.958	13.3735	38.3324	0.480951	75.5455	17834.5	886.279		56.5926	1340.29	39.6882	463.106	10.8629	36.6718	0.47306	78.2793	16662.3	608.054
TG178	Cordiale	-	2003	KWS UK Limited	United Kingdom	NA		1307.5		85.0002	1574.23	42.0077	567.39	12.9824	37.4136	0.517726	69.1671	20740.4	1086.28		62.6196	1410.24	35.358	535.501	13.2321	36.4475	0.470716	71.2755	18960.5	814.607		58.2729	1433.01	37.8334	508.538	10.8548	33.2389	0.438596	74.486	17386.9	625.011
TG179	Apache	-	1998	Limagrain-Nickerson	Czech Republic	A		1062.2		85.0752	1688.49	42.6734	612.467	12.7933	34.7111	0.512758	73.4938	21200.6	1078.83		70.6851	1508.21	38.6619	573.655	12.8212	33.0547	0.473662	77.546	19067.6	901.359		60.0049	1443.62	40.3142	515.292	10.4604	32.6967	0.476396	80.4938	17800.4	622.602
TG180	Premio	-	2006	RAGT	France	B		1530		85.5827	1642.55	45.0607	556.063	13.2322	34.6442	0.508437	77.6638	19005.7	1128.66		68.8016	1532.58	41.1516	525.399	13.0485	35.0433	0.48036	79.3938	18300.4	894.223		62.8113	1412.27	42.2564	487.978	11.0413	32.2376	0.459594	82.2621	16094.3	690.89
TG181	Isengrain	-	1996	Florimond Desprez	France: Slovenia: Spain	B		1225.1		82.2171	1648.4	42.6541	547.84	12.7808	37.365	0.502437	78.646	20363.2	1041.79		65.5988	1507.76	36.9826	548.967	12.9536	35.7878	0.448646	82.2199	19414.1	842.672		59.1863	1302.67	41.0649	448.599	10.7591	33.4928	0.440612	86.2932	15259	631.348
TG182	Alixan	-	2005	Limagrain-Nickerson	France	A		1293		83.7678	1661.36	44.4635	562.582	13.1585	35.8899	0.533724	76.6677	20514.2	1093.14		53.1167	1226.04	35.3268	504.943	12.9211	33.0881	0.444259	75.0899	16443.8	682.519		47.1681	1195	40.053	462.407	11.2284	31.3655	0.461081	77.7477	14204.5	522.451
TG183	Boregar	barcode95	2007	RAGT	France	A		1093.8		81.9878	1659.19	42.8445	654.753	13.069	32.7312	0.528942	77.2416	21401.2	1063.81		68.428	1420.54	38.1688	625.553	12.7634	32.2529	0.494933	78.6049	19918.9	864.268		63.7612	1278.68	40.1513	557.067	10.6807	29.2435	0.467315	79.0193	16018.5	672.489
TG184	Renesansa	-	1995	Institute of Field and Vegetable Crops, Novi Sad	Serbia	A2-A1		799.1		71.3259	1689.58	43.9807	487.828	13.7929	40.1331	0.486524	82.8677	19097.3	984.107		42.8074	1152.26	34.2787	424.371	13.986	33.8432	0.380521	85.3421	14230.5	602.32		43.2324	1110.09	36.9254	366.151	11.9712	34.445	0.390153	91.4438	12959.4	515.209
TG185	Tremie	-	1991	Serasem (nicht RAGT)	Spain: France: Italy	NA		898.6		83.6219	1525.74	44.728	535.765	12.7682	36.0738	0.523169	75.2605	18449.5	1056.1		61.4369	1297.44	38.3438	505.322	12.7062	34.3945	0.468953	77.3788	17028.8	777.444		56.4017	1343.75	41.2302	460.883	10.7558	35.1273	0.478193	79.9049	15960.7	604.977
TG186	KWS Ferrum	-	2012	KWS Lochow	Germany	B		658.9		85.5922	1510.61	40.5283	576.79	12.3706	37.8783	0.521663	74.4643	20341.4	1046.56		60.2884	1397.09	35.4517	560.449	12.5292	34.912	0.480452	78.3538	19466.5	752.048		61.4975	1321	38.2818	505.14	9.95961	35.5764	0.480455	81.9977	18173.4	608.942
TG188	Cardos	barcode12	1998	Saatzucht Hadmersleben	Germany	A		948.1		75.5457	1725.62	44.6797	526.492	13.6313	35.3372	0.468802	82.916	18765.5	1020.75		53.3811	1436.58	37.5349	518.537	13.1707	33.2082	0.40485	83.4155	16571.1	698.7		50.362	1306.32	40.1292	442.264	11.2715	32.8979	0.407038	85.9938	14666.4	563.269
TG189	Soissons	barcode24	1987	Florimond Desprez	Belgium: Spain: France: Ireland: Italy: Slovenia	B/A		495		78.0551	1597.86	39.9199	644.185	13.2856	32.2316	0.478324	79.6493	20541.9	1032.18		64.9744	1410.41	35.1838	629.621	13.1534	30.4759	0.444516	81.4232	18594	855.49		58.898	1358.93	37.8422	567.067	11.1705	27.7676	0.421089	86.3143	16012.3	657.82
TG190	BCD 1302/83	-	NA	Goertzen Seed Research_ Westbred	Moldova	NA		2329		68.6062	1397.07	43.0489	515.152	13.8917	32.9445	0.499593	78.6416	16462.6	956.659		32.3791	1013.84	30.9535	480.082	13.6404	29.1558	0.373058	79.4266	13860.7	447.709		33.5661	925.899	33.355	428.116	12.2748	26.899	0.396313	80.2832	11619.3	411.66
TG191	Arlequin	-	2007	Limagrain-Nickerson	France	NA		1381.9		84.5722	1671.17	40.0186	576.127	12.1085	41.0591	0.529569	78.6032	22964.7	1015.26		68.9376	1401.56	35.228	527.254	12.1274	38.3918	0.498949	81.6827	19849.8	833.08		64.961	1395.42	38.9653	489.26	9.75894	37.7533	0.495916	82.3643	18772	632.356
TG193	Camp Remy	-	1980	Unisigma	Germany	B		839.1		76.537	1630.98	38.5811	594.174	13.596	34.5818	0.470008	81.5027	20465.7	1033.84		62.1211	1602.41	35.5461	639.578	13.5926	31.4939	0.430723	84.601	20372.7	839.355		55.1004	1445.04	37.2032	550.679	11.3193	31.6979	0.422336	89.4199	17534.6	623.478
TG195	Avalon	-	1980	PBIC (Plant Breeding International Cambridge)	United Kingdom	B/Gd		654.8		69.2315	1699.13	45.6535	489.546	13.9381	39.9233	0.484578	82.3332	18520.6	954.662		53.8481	1349.29	41.1505	437.574	13.984	34.5614	0.424215	78.4016	14251	746.248		45.5847	1327.01	41.3657	409.622	11.6673	32.1963	0.40504	78.9788	13362.6	528.848
TG196	Ivanka	barcode36	1998	Institute of Field and Vegetable Crops, Novi Sad	Serbia	B1		1384.8		71.3103	1558.99	40.8385	569.631	12.6143	33.642	0.480411	85.616	19135	901.995		24.5104	832.139	28.2993	498.716	12.9774	21.5082	0.291006	79.4382	10944.9	292.294		27.9077	873.352	28.6528	440.492	11.4557	23.0928	0.33806	87.0532	10977.9	327.752
TG198	NS 66/92	-	NA	NA	Serbia	NA		2045.7		70.9809	1594.28	44.2522	479.145	14.0502	37.0307	0.467837	88.146	17719.5	993.327		54.449	1344.56	38.6312	459.564	13.9561	34.7408	0.431347	87.4827	16201.3	754.688		43.4345	1273.39	39.6587	441.094	11.6747	29.3843	0.38938	92.2043	13492.8	503.988
TG200	Orcas	-	2010	Secobra	Germany	B		491		84.5551	1639.16	46.9285	478.871	13.1094	39.2533	0.497865	85.0566	18381.3	1106.12		56.3646	1413.06	39.8521	477.515	12.6565	35.1066	0.444134	86.0127	17140	709.223		51.7772	1398.41	43.0797	450.39	10.7622	33.2564	0.431552	87.1605	15214.1	551.104
TG201	Nimbus	-	1975	Saatzucht Firlbeck	Germany	B		795.7		76.742	1668.76	37.1009	565.639	13.0593	40.3578	0.467106	81.0532	23015.7	991.933		41.0658	1159	29.1569	514.024	12.9951	33.0533	0.390129	80.2238	16395.8	528.527		41.645	1145.33	33.1996	429.753	11.6493	34.9705	0.409653	86.2905	15286.3	478.376
TG202	Muskat	-	2010	DSV AG	Germany	C		639.2		85.0658	1899.99	46.4004	505.748	12.737	42.7258	0.503027	82.1343	21702.1	1072.46		74.1935	1576.25	43.5745	445.89	12.842	41.6334	0.482525	83.4788	18063.9	955.455		63.7635	1449.78	45.355	408.619	10.2074	40.4326	0.455849	83.5571	16105.9	647.767
TG203	Florida	-	1984	Saatzucht Schweiger	USA	NA		1986.6		70.3635	1611.79	42.4132	483.9	13.5536	39.4199	0.470008	88.9999	19052.9	951.794		47.2796	1184.23	36.435	437.849	13.3746	31.6714	0.410428	90.4088	14157.3	630.784		42.9381	1240.52	39.4478	413.202	11.8745	31.9207	0.407856	93.3532	13633.2	505.936
TG204	Rumor	-	2013	Saatzucht Strube	Germany	B		1429.1		87.1519	1774.32	39.9115	578.724	12.4893	39.7463	0.504168	84.4788	23418	1081.59		65.4558	1453.82	37.2223	563.375	12.7595	34.8437	0.460771	85.3716	19356.5	830.364		60.9541	1522.95	38.7317	531.218	10.6817	35.0932	0.452151	91.066	18704.2	645.034
TG207	Kontrast	barcode48	1990	Saatzucht Hadmersleben	Germany	A		442.4		78.8232	1732.59	41.3495	524.621	13.7614	39.6079	0.468348	85.4493	20616.8	1079.15		64.0935	1512.72	37.6002	479.693	13.3192	39.2472	0.43992	89.0732	18206.2	844.586		55.0867	1394.74	39.9069	395.602	11.6394	37.1275	0.410858	97.7755	15251.7	637.866
TG208	WW 4180	-	2012	Saatzucht J.Breun	Germany	NA		1000.9		82.0054	1615.38	47.9648	463.284	13.1411	39.0781	0.498156	89.5121	17195.7	1072.88		64.7891	1630.43	43.875	504.01	13.0462	35.9369	0.460411	91.2343	18238.8	842.471		60.1591	1432.93	44.9024	425.913	10.8205	35.0707	0.454821	92.1605	15307.9	644.683
TG210	NS 46/90	-	NA	NA	Serbia	NA		NA		NA	NA	NA	NA	NA	NA	NA	NA	14253.8	983.068		NA	NA	NA	NA	NA	NA	NA	NA	10281.6	445.607		NA	NA	NA	NA	NA	NA	NA	NA	9066.71	385.906
TG213	Pegassos	barcode60	1994	Saatzucht Strube	Austria: Switzerland: Germany: Lithuania: Poland: Slovenia: Slovakia	A		770		79.6108	1751.6	48.3859	565.851	13.1322	31.5284	0.477928	92.3049	17970.9	1036.5		58.5299	1484.5	43.6511	529.337	12.8343	28.4727	0.431541	91.2532	15254.6	743.507		54.1275	1421.32	45.3064	499.467	10.976	27.7789	0.422182	95.1682	13952	588.962
TG215	Hyland	barcode72	2009	Nordsaat Saatzucht	Germany: Hungary	B		667.1		89.6147	1851.31	41.6577	538.7	12.2618	46.1458	0.508511	87.0366	24019.2	1092.47		71.753	1716.48	37.6766	529.776	12.0545	42.281	0.463517	89.1238	22682.6	857.32		66.781	1478.91	39.5043	461.455	9.99427	38.5327	0.470789	91.1088	18277	672.155
TG216	Hybery	barcode84	2010	Saaten Union Recherche	France	B		895.1		89.1112	1962.29	43.046	621.082	12.1286	38.5074	0.4812	87.9421	23825.6	1073.84		75.4586	1853.62	39.1189	567.816	12.2612	39.6685	0.454985	91.6682	22605.4	919.892		66.5239	1631.84	41.6281	492.073	10.0635	37.0824	0.441629	95.4049	18412	666.55
TG218	Hylux	barcode96	2012	Saaten Union Recherche	France	B		804.4		90.1943	1765.4	42.0132	552.714	11.9749	41.7849	0.523411	83.746	23095.8	1069.19		74.7025	1660.23	37.6371	559.175	11.7992	41.5921	0.500035	86.246	23684.4	875.69		71.0571	1525.27	40.288	482.796	9.81844	37.6197	0.479441	86.596	18895.7	692.576
1 Voss-Fels, K.P., Robinson, H., Mudge, S.R., Richard, C., Newman, S., Wittkop, B., et al. (2018) VERNALIZATION1 modulates root system architecture in wheat and barley. Mol. Plant. 11, 226-229. doi: 10.1016/j.molp.2017.10.005
2 Voss-Fels, K. P., Stahl, A., Wittkop, B., Lichthardt, C., Nagler, S., Rose, T., et al. (2019). Breeding improves wheat productivity under contrasting agrochemical input levels. Nature Plants. 5, 706-714. doi: 10.1038/s41477-019-0445-5
3 Makhoul M, Chawla HS, Wittkop B, Stahl A, Voss-Fels KP, Zetzsche H, Snowdon RJ and Obermeier C (2022) Long-Amplicon Single-Molecule Sequencing Reveals Novel, Trait-Associated Variants of VERNALIZATION1 Homoeologs in Hexaploid Wheat. Front. Plant Sci. 13:942461. doi: 10.3389/fpls.2022.942461

## Sheet: S2
Supplementary Table S2 Phenotypic data for 194 bread wheat cultivars set 2
Genotype ID	Cultivar name	ONT Barcode	Year of registration	Breeder	Country of registration	Seed quality class		Rauischholzhausen (RHH) under the HiN/HiF treatment (mineral fertilizer at a total nitrogen supply rate of 220 kg N ha−1, along with full intensity of fungicides, insecticides, and growth regulators)								Gross-Gerau (GGE) under the HiN/HiF treatment (mineral fertilizer at a total nitrogen supply rate of 220 kg N ha−1, along with full intensity of fungicides, insecticides, and growth regulators)								Rauischholzhausen (RHH) under the LoN/NoF treatment (mineral fertilizer at a total nitrogen supply rate of 110 kg N ha−1, and no fungicides were applied)								Gross-Gerau (GGE) under LoN/NoF treatment (mineral fertilizer at a total nitrogen supply rate of 110 kg N ha−1, and no fungicides were applied)
								Heading date	Number of basal seedless spikelets per spike (BSpS)	Rachis length (RL) mm	Number of rachis nodes (RN)	Rachis internode length mm	Spikelet fertility index	Overall fertility index		Heading date	Number of basal seedless spikelets per spike (BSpS)	Rachis length (RL) mm	Number of rachis nodes (RN)	Rachis internode length mm	Spikelet fertility index	Overall fertility index		Heading date	Number of basal seedless spikelets per spike (BSpS)	Rachis length (RL) mm	Number of rachis nodes (RN)	Rachis internode length mm	Spikelet fertility index	Overall fertility index		Heading date	Number of basal seedless spikelets per spike (BSpS)	Rachis length (RL) mm	Number of rachis nodes (RN)	Rachis internode length mm	Spikelet fertility index	Overall fertility index
TG001	Einstein	-	2004	Limagrain-Nickerson	United Kingdom	B		153	3.8	75.5	21.7	3.46743	2.29364	0.476433		146	1.55556	81.8	20.2222	3.99556	2.52199	0.545424		153	3.5	71.4	17.3	4.18329	2.80951	0.556381		147	1.9	82.6	21.7	3.80304	2.29507	0.530355
TG002	Oakley	barcode01	2008	KWS UK Limited	United Kingdom: Belgium	C		157	2.1	67.7	19.2	3.52801	3.06423	0.686899		152	2	78.5455	20.4545	3.83907	2.67943	0.583736		157	3.5	74.4444	17.9	4.06759	2.71844	0.547111		150	2.2	80	21.3	3.76171	2.62195	0.589107
TG003	Jafet	-	2008	Sandra Senghaas-Kirschenlohr	Germany	E		157	2.4	60.5	17.3	3.49346	2.2751	0.497151		154	2.90909	60.7273	18.4545	3.29676	2.11136	0.450186		157	2.6	57.7	14.4	4.02308	2.66649	0.540248		153	1.7	68.5	17.8	3.84733	2.4155	0.548514
TG004	Claire	barcode25	1999	Limagrain-Nickerson	Ireland: United Kingdom	C		153	2.3	73.4	24.2	3.03544	2.32776	0.529102		153	1	89.7	23.9	3.75245	2.60918	0.629316		154	2.7	78.1111	22.9	3.43757	2.35203	0.521679		154	2.2	74.2	23	3.22313	1.95089	0.444077
TG005	Rebell	barcode37	2013	RAGT	Germany	A		153	2.7	80	22.3333	3.68775	2.4475	0.548639		147	1.4	95.3333	22.7	4.20954	2.78762	0.659259		153	NA	85	23	3.80484	NA	0.551283		147	3.3	76.8	22.2222	3.41208	1.77918	0.381863
TG006	Memory	barcode49	2013	Secobra	Germany	B		154	3.33333	86.5556	21.875	4.0371	2.25995	0.487957		153	1.9	95.4	22.8	4.17258	2.53202	0.584928		154	4	82	21.9	3.72623	1.90669	0.392347		151	1.7	93.5	21.6	4.3282	2.33816	0.541475
TG007	Kurt	barcode61	2013	Limagrain-Nickerson	Germany	B		154	2.4	66.3	20	3.31053	2.40455	0.531823		153	2	80.8889	20.2222	3.9924	2.51375	0.571063		154	2.88889	61.5556	20.1111	3.0483	2.36807	0.505898		148	1.8	70.6	20.3	3.47454	2.40202	0.546211
TG008	Zappa	barcode73	2009	Ackermann Saatzucht	Germany	C		158	1	68.7	20	3.44278	2.86339	0.682001		154	1.4	67.2	22.4	3.00886	2.53485	0.600035		157	2	69.7	21.7	3.21616	2.11195	0.473041		154	2.4	67.2	20.4	3.30072	2.03337	0.450689
TG009	Chevalier	-	2005	DSV AG	Austria: Czech Republic: Lithuania: Luxembourg	A		153	2.9	71.7	18.9	3.77827	1.94458	0.419576		150	2.3	83.6	21.3333	3.98557	2.07661	0.473485		153	3	76.5455	21	3.61989	1.7371	0.36889		146	2	84.2	20.8	4.04636	1.84354	0.422022
TG010	Gordian	barcode85	2013	Syngenta Seeds	Germany	B		153	2.8	72.9	19.8	3.6728	2.81615	0.611235		153	1.5	83.7	21.8	3.84404	2.7994	0.651195		153	2.36364	82.1818	20.9091	3.92527	2.98641	0.662405		150	2.4	76.6	20.9	3.66821	2.83423	0.629552
TG011	Mentor	barcode02	2012	RAGT	Germany	B		155	1.7	80	21	3.80872	3.33967	0.767786		152	2.72727	77.0909	20.3636	3.7863	2.69078	0.589493		155	4.55556	77.2222	23	3.36076	2.77442	0.557514		153	1.8	81.1	20.1	4.03539	3.05538	0.698922
TG012	Meister	-	2010	RAGT	Germany	A		154	3.5	83.8889	21.8889	3.8338	2.63081	0.560611		154	2.5	81.9	21.8	3.76627	2.51577	0.558588		155	NA	72.3	19.8	3.62364	NA	0.438715		149	2.4	87.6	21.6	4.06195	2.66265	0.593188
TG013	KWS Santiago	-	2011	KWS Lochow	United Kingdom	C		155	1.9	71.5	19.2	3.72234	2.9965	0.678947		153	2.4	82.6667	21.2222	3.89916	2.95665	0.672361		155	NA	66.5	18.9	3.50934	NA	0.539961		153	2.2	75	20	3.74996	2.67129	0.598321
TG014	Brigand	-	1979	PBIC (Plant Breeding International Cambridge)	United Kingdom	BISC; D		156	1.7	70	17.7	3.94156	2.82816	0.643971		153	2.18182	73.3636	18.5455	3.94533	1.99932	0.447083		156	3.5	67.6	18.8	3.59094	2.64178	0.541301		152	1.7	77.2	18.9	4.07652	2.62389	0.599716
TG016	Durin	-	1986	NA	France Guinea	NA		155	2	82.5	19.9	4.14286	2.4807	0.562459		147	1.5	91.5	21	4.39683	2.62318	0.612434		155	4.1	78.1	20.5	3.80235	2.7078	0.546155		150	1.6	83.6	19.6	4.26511	2.54646	0.591009
TG017	KWS Pius	-	2010	KWS Lochow	Germany	A		154	1.9	94.8	20.8	4.55905	3.25669	0.744643		153	2	94.7273	22.4545	4.22935	2.60014	0.599337		154	3.6	89.3	20.6	4.3378	2.55465	0.536677		143	3.4	83.6	20.2	4.11872	2.49927	0.522319
TG018	Paroli	-	2004	DSV AG	Germany	A		155	2.2	71.3	21.1	3.38865	2.64914	0.599204		153	2.1	90.1	22	4.09822	2.48726	0.56541		155	3.3	72.5	18.7778	4.00894	2.2152	0.452833		151	3	84.1	22.4	3.75837	2.16637	0.472233
TG019	Estivus	-	2012	Saatzucht Strube	Germany	A		155	2.9	79.4	21.2	3.74336	2.47742	0.535976		148	1.5	74.5	18.3	4.04298	2.37	0.548711		155	2.7	74.6	19.5	3.81538	2.21217	0.481424		148	2.8	73.3	19.5	3.75061	1.74361	0.376189
TG020	Kronjuwel	barcode14	1980	Bayrische Pflanzenzuchtgesellschaft	Germany	B		156	3.5	60.4	20.8	2.90446	1.96133	0.415496		154	1.9	62.6	21	2.98051	2.53119	0.581582		156	NA	56.6364	20.2727	2.79038	NA	0.393388		153	3.33333	54.5	20.4	2.66353	1.89097	0.366895
TG021	Desamo	-	2013	Syngenta Seeds	Germany	B		155	2.6	78.5	21	3.73907	2.9823	0.656385		151	2.1	87	22.1	3.93337	2.73155	0.62021		154	NA	78.1	20.7	3.76896	NA	0.58185		149	2.18182	83.1818	21.2	3.86437	2.71545	0.611607
TG022	Carenius	barcode26	2006	Eger/Dieckmann (EU)	Germany	B		155	3.1	79	24.1	3.27761	2.61162	0.574303		152	3.2	79.9	23.5	3.40051	1.90235	0.418141		155	4	81.7778	23.1	3.49611	2.41676	0.502061		152	2.1	79.1	22.7	3.50219	2.23573	0.508533
TG023	Mulan	-	2006	Nordsaat Saatzucht	Germany	B		152	3.27273	71.1818	19.4545	3.64503	1.98144	0.417014		147	2.1	81	22	3.68259	2.35264	0.536268		153	3.8	74.9	21	3.56413	2.2122	0.457256		147	2.7	78.3	21.5	3.64307	2.26324	0.496201
TG024	Kredo	barcode50	2009	Nordsaat Saatzucht	Germany	B		154	2.7	76.5	18.9	4.04449	3.04162	0.651974		154	1.9	89.4444	21.6667	4.13275	3.44209	0.796793		154	2.1	66.2	18.4444	3.76618	2.93365	0.649759		153	3.4	70.5	19.3	3.6342	2.12705	0.44319
TG025	Nelson	barcode62	2011	Saatzucht Schweiger	Germany	E		153	3	69.1	18.2222	3.85413	2.79333	0.596735		148	1.9	81.2	19.8	4.11826	3.12464	0.709415		153	3.7	71.5	21	3.39819	2.42503	0.506689		146	2.4	70.4	18.3	3.80745	2.45416	0.535188
TG026	Patras	barcode74	2012	DSV AG	Germany	A		153	3.5	77	17.9	4.29359	2.31269	0.477419		150	1.8	97.6	20.6	4.7451	2.52571	0.585748		153	2.8	92.6667	20.1111	4.60581	2.30664	0.507202		149	3	83	20.6667	4.12112	1.84504	0.40025
TG027	Götz	barcode86	1978	Bayrische Pflanzenzuchtgesellschaft	Germany	B		153	2.4	73	19.8	3.68571	2.26586	0.502975		153	1.8	78.3	20.5	3.81315	2.61121	0.597071		154	3.5	72	20.7	3.47049	1.87244	0.388764		153	2.3	68.9	21.1111	3.36597	2.30636	0.532035
TG080	Inspiration	barcode30	2007	Saatzucht J.Breun	Germany	B		154	3.27273	74.0909	17.8182	4.14965	2.51519	0.515985		152	2	85.5	19	4.49297	2.5477	0.571721		154	3.1	76.6	18.3	4.17215	2.39008	0.506736		150	2.1	85	18.8	4.52116	2.62982	0.585943
TG029	Anapolis	barcode38	2013	Nordsaat Saatzucht	Germany	C		154	2.7	76.2	18.7	4.06571	2.64539	0.571072		150	2.7	90.4	19.1	4.72971	2.90879	0.62644		153	3.6	74.6	19.1	3.89883	2.21719	0.452098		151	1.9	85.3	18.3	4.66616	2.57501	0.584559
TG030	Solstice	barcode03	2001	Limagrain-Nickerson	United Kingdom	NA		153	2.7	68.4	19.9	3.4297	2.70389	0.592791		148	2.5	82.2	20.2	4.07372	2.66986	0.592768		154	2.8	71.7	17	4.23181	2.78464	0.583499		148	2.5	75.9	20	3.78598	2.52368	0.554287
TG031	Biscay	barcode15	2000	KWS Lochow	Germany	C		155	3.2	69.5	17.9	3.88165	2.82149	0.584915		150	2.5	83.1	18.8	4.42047	3.04941	0.665424		155	3.1	70	18.6	3.7709	2.53243	0.53497		150	2.3	78.6	19.6	4.00184	2.57999	0.575443
TG032	Capone	barcode27	2012	Limagrain-Nickerson	Germany	A		153	2.18182	75.1818	19.2727	3.90678	2.86892	0.640872		151	2	79.2	20	3.94374	2.61489	0.603247		153	3.1	79.1	21.2	3.72278	2.36978	0.511267		153	1.9	79.4	21.3	3.73499	2.7259	0.622323
TG033	Tabasco	-	2008	W. von Borries-Eckendorf	Germany	C		154	2.6	81.5	20.2	4.04144	2.52415	0.550567		154	1.6	83.3	23.4	3.55501	2.4784	0.586751		154	3.6	65	20.4	3.18564	2.16491	0.45051		154	2.3	74.5	21.9	3.40991	2.24111	0.503123
TG034	Kometus	-	2011	Saatzucht Schweiger	Germany	A		154	2.90909	86.6364	20.5455	4.20375	2.36092	0.51004		148	2.3	91.4	22	4.15057	2.19851	0.495669		153	2.3	90.3	21.1	4.29632	2.44192	0.54388		147	2.3	80.3	20.9	3.84404	2.0736	0.463411
TG035	Cubus	barcode51	2002	KWS Lochow	Germany	A		153	2.6	82.4	19	4.33874	2.59635	0.56508		148	2.7	86.5	21	4.1302	2.41905	0.532875		153	2.8	82.6	19.5	4.23842	2.66813	0.577632		148	2.2	86.7	21.2	4.08446	2.35787	0.537445
TG036	Edward	-	2013	W. von Borries-Eckendorf	Germany	B		154	1.8	77.5	19.3	4.01845	2.44334	0.558275		149	2	81.9	19.4	4.22622	2.36323	0.532234		154	2.4	74	16.9	4.36536	2.10467	0.455051		147	1	81.7	20.1111	4.16671	2.56345	0.572229
TG037	Famulus	-	2010	DSV AG	Germany	E		153	3.5	68.5	20.2	3.38717	2.14471	0.446554		147	2.1	77.3	19.9	3.88246	2.44109	0.549484		153	3.3	71.1	18.2	3.93	2.27616	0.46038		148	3.6	74.7	21	3.54021	2.02485	0.426776
TG038	Dekan	barcode63	1999	KWS Lochow	Germany	B		151	1.9	79.8	21.1	3.78515	2.43534	0.558442		148	1.36364	88.2727	21.1818	4.16531	2.26803	0.535736		151	3.7	84.2	21.3333	4.04307	1.92875	0.410077		147	1.3	81.7	20.7	3.94549	2.10954	0.496066
TG039	SW Topper	-	2002	Syngenta (SW Seeds bis 2014)	Germany	E		154	2.2	62.5	17.3	3.6064	2.48815	0.543305		147	0.7	73	19.1	3.81504	2.78689	0.675952		154	1.9	71.3	18.8	3.78886	2.63406	0.600491		147	0.666667	71.7	19.6	3.63655	2.72268	0.61991
TG040	Matrix	-	2010	DSV AG	Germany	B		154	1.66667	64	21.5556	2.97522	2.62153	0.608799		154	2.6	62.7	19.9	3.16007	2.06301	0.451548		154	3	64.2	18.7	3.43081	2.36549	0.499337		153	0.888889	67.7	21.1111	3.2579	2.27265	0.51421
TG041	Jenga	-	2007	Ackermann Saatzucht	Germany	A		155	3.2	65.3	18.3	3.56512	2.30083	0.478061		152	1.4	75.6	19.4444	3.97804	2.85205	0.667528		155	2.6	72.3	18.5	3.90445	2.48703	0.538421		149	3	75	20.1	3.74125	2.25905	0.482847
TG042	Linus	barcode75	2010	RAGT	Germany	A		155	3	62.8182	18.1818	3.46047	2.86816	0.60032		153	2.4	69.2	19.8	3.48458	2.70756	0.599843		155	3.2	67.1	20.8	3.22848	2.74698	0.585146		151	2.8	63	19.2	3.26211	2.47855	0.540145
TG043	TJB 990-15	-	1980	PBIC (Plant Breeding International Cambridge)	United Kingdom	BISC; D		154	1.6	76.1	20.5	3.71238	2.98146	0.689048		151	2.3	100	20.9	4.79011	2.86376	0.64151		154	2.1	82.5	20.5	4.01627	2.44732	0.550643		149	2.2	86.2	19.9	4.32879	2.55796	0.571963
TG044	Forum	-	2012	Nordsaat Saatzucht	Germany: Estonia: Poland: Sweden	A		153	3.9	81	19.5	4.14705	2.88175	0.575948		148	2.55556	95.3333	22.7778	4.17319	2.82483	0.635415		153	3.7	78.4444	20	4.12171	2.60275	0.533918		147	4.8	77	20.4	3.76827	1.95881	0.377495
TG045	Colonia	barcode87	2011	Limagrain-Nickerson	Germany: Belgium: Hungary	B		154	3	87.2	21.7	4.00518	2.49008	0.540218		151	2.3	99.6	21.9	4.54768	2.70607	0.612752		153	4.1	85.3	22	3.85463	2.04854	0.416527		148	3.2	83.8	21.3	3.91726	1.91855	0.410447
TG046	Transit	barcode04	1994	Saatzucht J.Breun	Germany	A		155	2.5	62.6	18.5	3.38451	2.30778	0.500969		148	1.8	69.2222	18.2	3.84318	2.46373	0.559715		154	2.8	65	19	3.41538	2.04085	0.435958		149	2.4	59.7	18.1	3.29554	1.97951	0.430713
TG047	Potenzial	barcode16	2006	DSV AG	Germany	A		154	2.4	79.7	19.8	4.01083	2.18565	0.489786		149	1.1	97.8889	21.6667	4.52094	2.41772	0.587879		154	2.7	81.8	20.1	4.06659	2.03779	0.44516		148	1.8	87.3	21.9	3.97969	1.81811	0.421054
TG048	Gaucho	barcode28	1993	Oklahoma Agricultural Experiment Station, USDA-ARS, USDA-ARS	USA	NA		154	2.6	73.8	19.1	3.85245	2.44908	0.538403		149	0.9	89.7	20.2	4.43388	3.34468	0.80132		153	2.63636	72.1818	18.5455	3.87134	2.40337	0.517271		148	2	80.9	21.6	3.74558	2.5696	0.584854
TG049	Tarso	-	1992	Saatzucht Hadmersleben	Germany	A		153	2.09091	80.1818	19.5455	4.10609	2.32796	0.522116		151	1.8	82	20.3	4.03544	2.13743	0.491472		153	2.5	73.8	19.4	3.8052	2.39794	0.527953		149	2.3	76.9	19.5	3.93647	2.23142	0.496752
TG050	Hermann	barcode40	2004	Limagrain-Nickerson	Germany	C		154	3.8	78.4	23.2	3.38081	2.34102	0.494318		150	1.27273	78.4545	17.9091	4.36602	3.05823	0.715212		154	3.09091	75	19.9	3.76632	2.44132	0.529955		149	2.7	73.3	18	4.06607	2.46372	0.524257
TG051	Glaucus	-	2011	Saatzucht Strube	Germany	A		155	2.9	81	20.2	4.01269	2.35924	0.508484		154	3.3	80.2	20.3	3.94268	2.17687	0.466075		155	2.6	73.9	19.9	3.69192	2.40575	0.531738		154	3.4	65.4	17.8	3.63621	1.9483	0.40428
TG052	Tuareg	barcode52	2005	Nordsaat Saatzucht	Germany	A		157	3.5	73.5	21.3	3.44907	2.6325	0.554059		152	2.1	91.5	22.6	4.04125	2.78769	0.635254		156	2.44444	80.1	22	3.64245	2.82967	0.647862		152	2.8	83.4	22.3	3.73773	2.78855	0.615251
TG053	Atomic	-	2012	Limagrain-Nickerson	Germany	A		153	3.8	84	21.1	3.98905	2.17386	0.448673		151	3.6	86.6	22.6	3.8342	1.87183	0.396163		153	4.2	84.7	22.6	3.74472	2.04796	0.422003		147	3	86.4	23.8	3.6353	1.90428	0.418195
TG054	Tobak	barcode13	2011	W. von Borries-Eckendorf	Germany	B		156	2.7	78.8	19.2	4.09503	2.52099	0.549613		153	0.7	86.4	19.6	4.39053	3.09259	0.746297		154	3.1	79	18.9	4.18323	2.77247	0.586067		151	1.8	79	19.9	3.97975	2.51717	0.573289
TG055	Pionier	-	2013	DSV AG	Germany	A		154	2.18182	82.0909	22.3	3.70099	2.0064	0.45504		151	NA	NA	NA	NA	NA	NA		154	1.7	88.3	22.2	3.97402	2.1304	0.493296		149	1.3	88	22	3.99895	1.82497	0.432312
TG056	Manager	barcode39	2006	Saatzucht Schweiger	Germany	B		153	4.3	76	22.5	3.36197	2.17848	0.443774		151	2.72727	95	24.8182	3.81857	1.9358	0.435668		153	3.7	84.8	23.4	3.6199	2.11669	0.44641		150	2	92.3	24.8889	3.71805	2.32286	0.538675
TG057	Gourmet	-	2013	Secobra	Germany	E		155	3.72727	74.7273	19.1818	3.89068	2.41722	0.493563		155	2.6	83.6	19.5	4.28265	2.7095	0.59755		153	4.8	70.9	19.4	3.63846	2.226	0.437491		154	3.1	80.7	19.3	4.17849	2.43456	0.517419
TG058	Limes	-	2003	Innoseeds	Germany	B		154	3.2	77.8	22.3	3.49257	2.48322	0.53858		154	2.8	97.5556	23.8	4.02141	2.52583	0.560861		153	4.2	81	21.9	3.68883	2.26538	0.458762		151	2.2	94.2	23.8	3.96532	2.29022	0.530728
TG059	Ritmo	barcode64	1993	Cebeco	Germany	B		157	2.2	69.6	19.2	3.61046	2.46179	0.546694		152	1.4	70.9	19.7	3.60249	1.8813	0.437423		156	2	68.6	19.2	3.57447	2.29556	0.519013		154	1.5	71.9	19.3	3.72562	2.10526	0.487714
TG060	Kalahari	barcode76	2010	Limagrain-Nickerson	Germany: Belgium	B		152	2.3	84.3	21.3	3.95974	2.50851	0.562359		149	1.3	92.9	22.6	4.10446	2.47661	0.585724		152	2.9	75.5	19.7	3.81685	2.13193	0.465213		147	1.45455	79.3	20	3.97463	2.33633	0.542521
TG061	Intro	-	2011	RAGT	Germany: France	B		154	2.1	78.8	21.3	3.69799	2.62719	0.593023		151	1.66667	90	23.1111	3.88784	2.70836	0.635025		154	3.6	71.8	20.5	3.4848	1.96567	0.410207		154	3.1	76.8	20.7	3.69289	2.09843	0.453008
TG062	Oxal	barcode88	2010	RAGT	Germany	B		154	2	83.2	19.3	4.31267	2.87474	0.655122		153	1.1	92.2	18.8	4.89799	2.79116	0.660693		154	2	81	19.1111	4.42713	2.83535	0.651243		150	2.6	84.1	18.8	4.46851	2.90976	0.631072
TG063	Zobel	barcode05	2006	Syngenta Seeds	Germany	A		155	2.9	74.7	20.9	3.57065	2.63979	0.574405		152	2.2	84.3	21.1	4.00168	2.44377	0.55742		154	2.7	69.6	21.2222	3.43167	2.41105	0.534485		151	2.3	79	21.6	3.63878	2.526	0.564626
TG064	Event	-	2009	Saatzucht J.Breun	Germany	E		154	2.4	85	19.7	4.30675	2.10174	0.453425		152	1.72727	96.9	19.8182	4.80392	2.1395	0.494708		153	2.63636	75	17.1818	4.34363	2.09327	0.444931		152	1.7	89.3	19.4	4.60942	2.44157	0.557286
TG065	Joker	-	2012	DSV AG	Germany	A		153	2.45455	83.1818	19.6364	4.24078	2.34293	0.513428		148	1.7	95.5	20.6	4.645	2.1941	0.507799		153	3.3	74.4	18.7	3.93395	1.63632	0.351701		146	1.3	92.7	20.1	4.60957	2.27974	0.536668
TG066	Global	barcode17	2009	RAGT	Germany: Austria	B		153	2.6	61.4	19.9	3.09351	2.71921	0.592888		153	2.4	59.7	20	3.07902	2.91776	0.684296		153	4.4	61	19.4444	3.13713	1.9515	0.383845		147	3.7	62.4	19	3.28797	2.35366	0.475861
TG067	Elixer	barcode29	2012	W. von Borries-Eckendorf	Germany	C		154	3.5	80.5	20.9	3.83673	2.33073	0.496001		149	2.2	89.8	22.4	3.99631	2.59916	0.588386		153	3.5	78.8	20.6667	3.78624	2.26734	0.471032		148	2.3	80.1	21.5556	3.85708	2.16547	0.480197
TG068	Fedor	barcode41	2007	W. von Borries-Eckendorf	Germany	A		154	3.2	75.4	21.3333	3.58682	2.48377	0.531325		152	1.9	82.5	22.3	3.67572	2.25994	0.518023		152	3.2	75.4	21.6	3.49102	2.23259	0.478008		151	2.9	74.3	21.9	3.39519	1.77975	0.388985
TG069	Türkis	barcode53	2004	Syngenta (SW Seeds bis 2014)	Germany	A		154	3.3	71.2	18.9	3.76313	2.42323	0.506703		151	1.7	79.1	20.2	3.91358	2.63334	0.608506		154	2.33333	78.9	20.8889	3.84615	2.85731	0.612103		151	2.8	73.4	19.7	3.73385	2.73076	0.589447
TG070	Skagen	-	2006	W. von Borries-Eckendorf	Germany	E		157	3.9	88	21.5	4.09264	2.33856	0.48263		154	3.1	91.6	21.8	4.20303	2.30175	0.49976		156	3.4	90	21.6	4.15182	2.22664	0.470501		153	2.9	90.6	21.7	4.17573	2.31123	0.509409
TG071	Greif	barcode65	1989	KWS Lochow	Germany	B		152	3.4	77.4	19.8	3.90625	2.36142	0.489326		148	3.2	79.5	21.3	3.73387	1.96136	0.4223		152	3.45455	79.7273	21.1	3.8521	2.1324	0.449172		147	2.3	82.4	21.5556	3.92655	1.92645	0.429263
TG072	Esket	barcode77	2007	RAGT	Germany	A		155	3.77778	62.8889	21	2.99521	2.48366	0.50959		151	2.36364	78.5455	22.3636	3.5091	2.48248	0.560717		154	3.3	70.2	22	3.19186	2.33363	0.497494		148	3.1	75.2	21.6	3.47558	2.66552	0.573365
TG073	Primus	barcode89	2009	DSV AG	Germany	B		155	2.5	67.1	19.8	3.39279	2.17406	0.476898		152	1.2	78.5	21.3	3.71005	2.28273	0.542121		154	2.9	67.5	20.1	3.3645	1.91596	0.412953		149	2.3	84.7	22.7	3.72684	2.28126	0.518616
TG074	Skalmeje	-	2006	KWS Lochow	Germany	C		154	3.9	79.5	20.7	3.83442	2.62064	0.532251		153	3.8	89.1111	23.1111	3.85914	2.35885	0.499113		154	4.18182	81.0909	22.1818	3.65553	2.29256	0.468354		152	2.8	93.2	23.8	3.91808	2.59272	0.573893
TG075	Genius	-	2010	Nordsaat Saatzucht	Germany	E		153	2.5	82.9	19.8	4.18921	2.12327	0.466021		149	1.81818	91.8182	21.3636	4.29659	2.11512	0.487925		153	3	81.2	19.2	4.22447	2.17996	0.462593		147	2.3	87.8	20.3333	4.41533	1.9646	0.448193
TG076	Enorm	barcode06	2002	Saatzucht Schweiger	Germany	E		152	2.81818	80.5455	17.9091	4.49772	2.61852	0.553265		150	2.3	91.1	20.7	4.41044	2.29718	0.517399		152	3.2	79.3	19	4.16521	2.42195	0.507977		178	2.6	83.3	20.2	4.1252	2.14864	0.469746
TG077	Florian	-	2010	Nordsaat Saatzucht	Germany	E		154	2.4	86.2	20.5556	4.12222	2.62754	0.58373		152	1.66667	90	20.375	4.43225	2.88586	0.671997		154	3	85.1	21.9	3.89259	2.40316	0.521626		150	3.3	79.8	20.9	3.81796	1.98749	0.421907
TG078	Skater	-	2000	Limagrain-Nickerson	Germany	B		153	2.1	78.9	18.7	4.22491	2.48382	0.555914		146	1.9	80.1	19.7	4.06131	2.24402	0.51329		153	3	72.1	18.4	3.90855	1.92172	0.406408		147	2.5	80.3	19.4	4.14879	2.12874	0.467458
TG079	Brillant	barcode18	2005	Syngenta (SW Seeds bis 2014)	Germany	A		153	2.7	86.1	20.5	4.18907	2.60347	0.570616		149	2.4	96	23.2222	4.13547	2.76364	0.630192		153	2.7	88.6	21.6	4.09534	2.45355	0.541533		150	2.5	92.2	22.7	4.06672	2.37683	0.53187
TG028	Robigus	-	2004	KWS UK Limited; Cambridge Plant Breeders, Twyford	England	B		156	2.7	64.5	18.5	3.49466	2.87304	0.611465		154	2.2	75.2	21.1	3.56364	2.7293	0.615124		155	2.9	72.7	18.8	3.87802	2.72271	0.572883		149	2	76.5556	20.8889	3.66457	2.49586	0.566979
TG081	Apertus	-	2013	Saatzucht Strube	Germany	A		155	2.9	76.2	20.8	3.66342	2.37595	0.511991		155	2.54545	76	20.5	3.80143	2.31389	0.51869		154	3.3	64	18.5	3.46761	1.98085	0.416535		153	2.4	73.6	19.7	3.73298	2.56408	0.564555
TG082	Ellvis	-	2002	Saatzucht J.Breun	Germany	A		156	2.3	76.2	20	3.81199	2.42097	0.539389		152	0.8	92.6	21.3	4.3363	2.90669	0.702316		155	1.9	78	20.1	3.88876	2.58353	0.590197		151	2.6	79.4444	20.9	3.74802	2.40901	0.533807
TG083	Edgar	barcode42	2010	Limagrain-Nickerson	Germany	B		154	1.11111	104.8	21.7	4.82574	2.81449	0.646526		152	1.8	105.3	22.4	4.70487	2.45831	0.569038		153	2.2	89.1	21.3	4.18373	2.4015	0.54109		151	1.5	95.7	21.7	4.39782	2.47532	0.582824
TG084	Maris Huntsman	-	1975	Nordsaat Saatzucht	Germany	A		152	3.5	84.3	18.7	4.50017	2.35182	0.487868		146	2.4	88	17.8	4.91517	2.76158	0.605295		152	3.3	79.2	18	4.39983	2.65065	0.548314		146	3.2	88.9	20.2	4.3889	2.30804	0.490257
TG085	SY Ferry	-	2012	Syngenta Seeds	Germany	B		158	2.7	84.6	19.5	4.34431	2.76885	0.601563		152	2.44444	94.3333	19.2222	4.92044	2.81084	0.616131		157	3.6	63	17.3333	3.83486	2.33383	0.452648		154	2.2	84.2	19.7	4.26212	2.30162	0.506719
TG086	Landsknecht	-	2013	Secobra	Germany	C		154	2.6	77.5	19.6	3.94857	2.77579	0.614268		153	0.727273	84	19.5455	4.29681	3.02083	0.729309		154	2.6	73.4	19.5	3.75933	2.46248	0.540272		152	2.7	74.9	19.5	3.83613	2.08589	0.459916
TG087	Sponsor	barcode54	1994	Unisigma	France: Ireland	NA		154	2.4	86.8	20.5	4.23742	2.83452	0.628371		147	2.1	86	20	4.32222	2.83629	0.647222		153	2.6	77.7	20.3	3.82149	2.54442	0.560633		147	2.9	87.7	21.4	4.0854	2.42191	0.530734
TG088	Impression	-	2005	Saatzucht Schweiger	Germany	A		155	3.7	71	20.3	3.4857	2.25795	0.464189		148	3	79.8	20.9	3.81775	2.35325	0.506001		154	3.44444	74	20.1111	3.67774	2.33935	0.484489		147	3.3	82.7	21.4	3.84777	2.41757	0.513339
TG090	Toronto	-	1990	Saatzucht Strengs Erben	Germany	A		153	3.8	79.8	21	3.79365	2.06674	0.426463		149	2.77778	92	22.3333	4.12156	1.99343	0.438046		152	3.6	85.9	22.2	3.86779	2.03109	0.428431		148	3	82.6	21.3	3.87478	2.2111	0.483231
TG091	Torrild	-	2005	W. von Borries-Eckendorf	Germany	A		153	3.1	86.1	20.1	4.28401	2.47733	0.524386		154	2.6	87.4	19.6	4.45066	2.26849	0.497675		153	3.4	82.4444	19	4.21584	2.07693	0.433407		150	2.33333	82.6	19.4	4.2521	2.02854	0.459452
TG092	Contra	barcode66	1990	Saatzucht J.Breun	Germany	C		155	2.8	80.3	17.7	4.52317	2.8177	0.604445		148	1.9	90.2	18.5	4.87074	3.17537	0.715713		153	2.7	80.7	18	4.48613	2.7759	0.591684		147	1.8	82.2	18.2	4.51611	2.68223	0.60837
TG093	Schamane	-	2005	Saatzucht Engelen Büchling e.K.	Germany	A		154	2.8	69.7	18.9	3.68345	2.25562	0.485738		153	1.2	85	20.1818	4.20227	2.5285	0.569897		154	3.2	70.3	19.3	3.63354	2.1001	0.441674		150	2.2	70.5	18.3	3.85439	2.23384	0.495273
TG095	KWS Cobalt	barcode78	2013	KWS Lochow	Germany	A		155	3.3	75.2	21.9	3.42577	2.34295	0.50088		153	1	95.9	22.8	4.22574	2.93705	0.70555		154	2.6	84	21.4444	3.91943	2.54834	0.576239		150	1.6	91.5556	22.8	4.01427	2.80044	0.661431
TG096	Tommi	barcode90	2002	Nordsaat Saatzucht	Germany	A		155	1.4	86.8	20.2	4.30348	3.20485	0.749157		153	1.5	104.9	21.7	4.83509	2.80255	0.65633		154	3.4	79.2	19.7	4.00611	2.55029	0.538313		153	2.6	86.5	20.3333	4.29837	2.68759	0.594326
TG097	Saturn	-	1973	MPI	Germany	C		155	2.7	74.9	19.8	3.78854	2.73825	0.597507		151	2.33333	73.4	19.9	3.66951	2.51514	0.510437		154	3.4	71.5	20.1	3.54942	2.43397	0.517936		150	3	68	20.1111	3.48264	2.44116	0.53089
TG098	Severin	barcode07	1980	Bauer_ G.	Germany	E		158	2.7	69.7	21.9	3.17013	1.62917	0.360754		155	2.9	71.2	22.4	3.18019	1.55539	0.338865		157	3.6	72.1	22.1111	3.12048	1.63521	0.347319		154	2.2	72.1	22.2	3.24577	1.88739	0.427729
TG099	JB Asano	barcode19	2008	Saatzucht J.Breun	Germany	A		153	3	96.9	19.7	4.91465	2.31436	0.490053		147	2.7	103.667	20	5.18629	2.26456	0.503523		153	4.4	86.8	19	4.55775	1.96644	0.385329		146	2.4	95	19.8	4.78964	2.09011	0.463017
TG100	Kerubino	-	2004	Saatzucht Schmid Landau	Germany	E		153	2.6	67.6	17.4	3.88947	2.70675	0.576315		149	2.09091	71.5455	18.6364	3.8225	2.29523	0.515515		152	3.5	61	17.8	3.42468	2.02168	0.408092		146	2.7	72.2	18.5	3.89527	2.30477	0.48849
TG101	Arktis	-	2010	DSV AG	Germany	E		154	3.4	88	22.1	3.98703	2.17534	0.464088		151	2.6	83.8	20.6667	4.23343	2.31088	0.514752		153	2.27273	88.6364	21.7273	4.0704	2.3283	0.522636		143	3.1	83.1	20.9	3.96897	2.13468	0.45983
TG102	Urban	barcode31	1980	Bauer_ G.	Germany	E		154	3.3	72.8	21	3.49735	2.08545	0.441799		152	2.33333	80.3333	22.6667	3.53466	2.09793	0.473333		154	3.9	66.9	20.3	3.26845	1.7055	0.347293		149	2.6	72.1	20.5	3.51513	1.87338	0.412667
TG103	Orestis	-	1988	Saatzucht Strube	Germany	B		154	2.7	62.9	19.2	3.26677	2.30677	0.500508		150	1.4	75.4	20.5	3.68247	2.50772	0.585353		154	3.36364	60.0909	19	3.15536	2.30148	0.478356		149	1.5	71.2	19.7	3.61073	2.46541	0.572174
TG104	Flair	barcode43	1996	Saatzucht Schweiger	Germany	B		154	3.5	79.1	23.9	3.30423	2.13297	0.457493		154	3.5	79.7	23.2	3.50833	1.86812	0.410678		153	4.66667	80.1111	25.1111	3.18593	2.01998	0.412306		149	4.5	69.8	23.1	3.01307	1.53593	0.31067
TG105	Anthus	-	2005	KWS Lochow	Germany	B		155	3	71.2	18.5	3.84998	2.19749	0.468447		153	1.5	92.1	20.2	4.56595	2.60508	0.603781		153	3.7	74.7	20.5	3.65805	2.02647	0.422084		150	2.4	80.9	20.7	3.89972	1.96555	0.436131
TG106	Bombus	-	2012	Secobra	Germany	C		154	2	89.4	21.6	4.15321	2.47401	0.568597		151	1.7	106.8	23.6	4.52159	2.39092	0.55951		153	3.1	83.2	19.9	4.1723	2.13946	0.467177		150	2	91.3	21.8	4.18055	2.02919	0.465911
TG107	Lucius	-	2006	Secobra	Germany	A		154	2.36364	69.4545	18.7273	3.6942	2.60063	0.573327		154	4.1	76.8	19.3	3.97664	1.94457	0.392376		153	2.5	63.8	17.9	3.54712	2.13159	0.463124		153	3.6	73.5	19.9	3.68259	1.97162	0.4053
TG108	Herzog	-	1986	Saatzucht J.Breun	Germany	A		156	3.5	73	18.6	3.91719	2.02656	0.403301		155	2.33333	77	19.6	3.91662	2.21285	0.455972		155	4.27273	72.1818	19.3636	3.71656	1.62413	0.322741		154	2.3	77.1	19.8	3.88491	2.27084	0.508252
TG109	Sorbas	-	1985	Saatzucht Strube	Germany	B		155	3.2	86.3	21.3	4.04288	2.45774	0.528225		153	2.4	87	20.6	4.21089	2.64623	0.585491		155	3.6	85.3	22.9	3.7239	2.23009	0.472278		149	3.3	79.5	21.2	3.74503	2.14824	0.455089
TG110	Tabor	barcode67	1979	Saatzucht Strube	Germany	A		154	3.3	75.9	20	3.78737	2.3416	0.489189		152	2	81.25	22	3.68552	2.4165	0.550914		154	3.6	72.2	20.8	3.46713	2.04608	0.429072		151	4.3	72.7778	22	3.31778	2.03136	0.413305
TG111	Terrier	barcode55	2001	Limagrain-Nickerson	Germany	B		155	2.5	77.2	20.1	3.83775	2.60933	0.574293		149	2.1	88.5	20.9	4.23136	2.65209	0.601113		154	3	76.3	20.4444	3.84188	2.38217	0.513781		148	1.5	84.8889	20.6667	4.10762	2.74466	0.643867
TG112	Magister	barcode79	2005	Bauer_ G.	Germany	E		NA	2.4	79.4	19.2	4.12889	2.41041	0.529085		151	2.4	83.2	20.3	4.07539	2.25798	0.506929		NA	4.7	66.6	18.8	3.55177	1.83418	0.346072		148	3.7	70.9	19	3.73546	1.90064	0.385437
TG113	Altos	-	2000	Syngenta Seeds	Germany	E		154	3.3	70.6	19.6	3.586	2.0732	0.434272		151	1.5	84.5556	20.1111	4.2117	2.6578	0.626798		154	2.9	68.7	18.7	3.67179	1.94928	0.420301		148	2.3	72.5	20.4444	3.68624	2.04217	0.463492
TG114	Progress	barcode91	1969	Hege_ H.-U.	Germany	A		156	3.1	69.3	22.7	3.05536	2.02459	0.441883		153	1.77778	71.6	21.5	3.32534	2.13208	0.465731		155	2.8	63.7	21.7	2.93467	1.87875	0.415784		151	3	62.6	21.2	2.94994	1.7744	0.379251
TG115	Xanthippe	barcode08	2011	Sejet Planteforaedling	Germany	C		153	2.8	77.5	20	3.87132	2.12701	0.45284		150	1.6	76.4	18.3	4.14424	2.73119	0.630387		153	2.7	75.3	20.1	3.72218	1.96298	0.434573		150	1.4	80.6	18.6	4.33106	2.83446	0.653396
TG116	Avenir	-	2013	Saatzucht J.Breun	Germany	A		154	3	84.2222	19.4444	4.32989	2.18039	0.464904		152	1.5	97.4	19.5556	5.02034	2.49836	0.585324		154	4.1	80.6	20.3	3.96709	2.00061	0.405799		149	2.5	84.4	20.2	4.17349	2.36674	0.524638
TG117	Pantus	barcode20	1966	Saatzucht Strengs Erben	Germany	A		153	4	73.6	19.8	3.70712	2.09822	0.432405		148	1.55556	90.9	20.2	4.50551	2.64531	0.592669		152	4.8	68	19.1	3.54491	1.63561	0.31557		146	3.4	79.3	20.3	3.90325	1.96683	0.417042
TG118	Drifter	barcode32	1999	Limagrain-Nickerson	Germany	B		154	2.3	80.1	19.6	4.05631	2.519	0.562085		152	1.8	86.3333	18.6	4.55948	2.42074	0.554413		154	2.3	81	19.5556	4.26696	2.33915	0.525585		149	2.3	81.3	19	4.28246	2.33703	0.523036
TG120	Kranich	-	1969	KWS Lochow	Germany	A		155	3.6	57.8	21.8	2.64331	2.0194	0.426814		153	2.9	58.1	22.5	2.5839	2.05672	0.449932		155	4.4	62.7	22	2.8273	1.91851	0.385607		153	3.1	59.2	21.5	2.75329	2.05762	0.443923
TG121	Sperber	barcode44	1982	KWS Lochow	Germany	A		153	2.7	70.5	20.8	3.39483	2.32729	0.507505		151	1.27273	68.1818	20.6364	3.29877	2.50375	0.591255		153	3.81818	63.1818	20.9091	3.02038	2.03274	0.421471		149	2.2	63.2	21.3	2.96459	2.07815	0.469872
TG122	Discus	-	2007	Pflanzenzucht SaKa GmbH&Co.KG	Germany	A		153	2.8	89.9	22.8	3.93851	2.27724	0.504806		152	2.2	98.3	23.3	4.21413	2.13447	0.487656		153	3.2	86	21.7	3.96984	1.88973	0.405781		150	2.3	85.8	21.8	3.93221	2.0736	0.468354
TG124	Obelisk	barcode56	1987	Saatzucht Strube	Netherlands: Germany	B		153	1.6	73.3	19.7	3.71737	2.64445	0.607961		151	1.5	75.5	20.4	3.70071	2.50617	0.58631		153	2.54545	67.0909	20.5455	3.26404	2.29853	0.504887		150	1.9	64.4	19.7	3.26189	2.32661	0.530377
TG125	Magnus	-	2000	Saatzucht Engelen Büchling e.K.	Germany	A		156	2.54545	72.9091	19.8	3.61053	2.77885	0.602697		153	2.5	75.8	20.7778	3.77006	2.67293	0.601629		156	3.5	80.5	20.2	3.98135	2.30824	0.479593		149	2.8	74.4	21.3	3.49242	2.32133	0.509264
TG126	Disponent	barcode68	1975	Bayrische Pflanzenzuchtgesellschaft	Germany	A		154	2	75.9	22.5	3.37585	2.27215	0.518816		150	1.1	69.1	19.2	3.58921	2.13521	0.504524		153	2.81818	62.3636	20.2727	3.05631	1.46033	0.320703		148	2.33333	59.2	20.3333	2.9789	1.48604	0.308785
TG127	Tambor	-	1993	Syngenta (Semundo)	Germany	A		155	3.5	76	21.8	3.47836	2.35453	0.499983		151	1.66667	89	20.6	4.32301	2.73905	0.606261		155	4.18182	71.2727	19.7273	3.59564	1.95524	0.396968		149	3.2	80.7	19.1	4.22657	2.40473	0.503523
TG128	Boxer	-	2013	Ackermann Saatzucht	Germany	C		155	3.2	84	21.8	3.84402	2.63644	0.569331		154	3.2	84.9	20	4.24134	2.48683	0.529208		154	2.9	81.1	20.9	3.87802	2.43563	0.527279		154	2.7	87.3333	20.9	4.11914	2.51942	0.557142
TG129	Sokrates	-	2001	Saatzucht Engelen Büchling e.K.	Germany	A		154	3	76.3	19.5	3.91624	2.53363	0.538077		152	2.3	88.9	19.7	4.49747	2.67105	0.600419		153	3.8	75.1	19.4	3.87627	1.85638	0.374001		148	2.3	85	20.9	4.07128	2.40496	0.538588
TG130	Carisuper	barcode80	1975	Heidenreich und Eger	Germany	A		155	2.6	74	21.8	3.40395	2.06639	0.460297		152	3.4	79.5	21.2	3.72985	1.76154	0.374542		153	3.9	74.3	22.3	3.33266	1.76863	0.368255		149	2	80.7	22.3	3.63264	1.71676	0.393528
TG131	Rektor	barcode92	1980	Saatzucht Firlbeck	Germany	E		155	4.8	78.6	24.7778	3.26778	2.06027	0.418872		153	2.6	90.3	23.4	3.85503	2.16168	0.481381		154	4.5	86	23.5	3.6568	1.78975	0.368327		148	4	80.3	24.2222	3.38552	1.61647	0.335034
TG132	Alves	-	2010	Syngenta (SW Seeds bis 2014)	Germany	A		154	1.5	75.8182	21.4545	3.5333	2.47864	0.552384		150	1	87.2	20.3	4.27518	2.77768	0.619038		153	3.2	73.5	20.6	3.54563	1.99189	0.426389		148	1.1	79.3	20.6	3.83816	2.20466	0.526267
TG133	NaturaStar	-	2002	Saatzucht Schweiger	Germany	A		153	2.8	77.7	23.1	3.34633	2.34824	0.517501		151	1.6	88.5	23.3	3.79858	2.52032	0.588009		153	4.81818	74.8182	21.7273	3.43635	1.59295	0.31212		149	3.5	84.3	24	3.50752	2.01543	0.431509
TG134	Alidos	barcode09	1987	Saatzucht Hadmersleben	Germany	E		153	2.3	70.9	17.9	3.95009	2.41119	0.530487		153	1.1	76.5	18.2222	4.37941	2.605	0.621063		153	3.27273	62.4545	17.2727	3.61308	1.83775	0.377349		146	1.7	74.8	17.3	4.31536	2.22698	0.508388
TG135	Monopol	barcode21	1975	Saatzucht Firlbeck	Germany	E		154	3.4	75.6	21.6	3.49339	2.22786	0.478538		150	2.9	85.1	22.2	3.83585	2.00634	0.442008		154	3.6	77.4	21	3.68119	1.58239	0.331463		149	2.88889	76.2	19.7778	3.94982	1.8007	0.394138
TG136	Akratos	-	2004	Saatzucht Strube	Germany	A		154	4	85.4	21.5	3.98015	2.25263	0.460472		150	3.6	93.8	22.6	4.13765	1.989	0.423164		153	4.5	84	22.8	3.67787	1.82826	0.368581		147	3.6	81.8	21.5	3.80652	1.6284	0.346619
TG137	Knirps	barcode33	1985	Syngenta (Semundo)	Germany	B		153	3.6	80.4	21.7	3.71367	2.33982	0.489582		152	2.45455	84.7273	21.6	3.84704	2.42698	0.545383		152	3.6	72.7	20.5	3.55005	2.07743	0.43401		149	2.5	78.1	20	3.86827	1.98425	0.438387
TG138	Bussard	barcode45	1990	KWS Lochow	Germany	E		154	2.8	78.1	20.4	3.8248	2.1474	0.466241		153	2.4	90.5	22.7	3.98852	2.18968	0.492585		153	3.90909	71.5455	19	3.73377	1.77605	0.358234		146	2.3	82.8	20.5	4.01928	2.03401	0.450796
TG139	Oberst	-	1980	Saatzucht Engelen Büchling e.K.	Germany	A		155	2.44444	79.6667	21.3	3.7563	2.39747	0.511537		152	2.90909	76.9091	20.9091	3.67463	2.21163	0.479468		154	2.5	74.6	20.6	3.62004	2.10169	0.462947		149	3.6	62.2	18.7	3.3081	1.72361	0.353564
TG141	Tiger	-	2001	Franck	Germany	A		153	3.9	79.3	22.4444	3.56368	2.15389	0.444884		147	2.6	88.9	22.8	3.88509	2.18671	0.493821		152	2.7	85.7	21.6	3.95756	2.20017	0.48626		145	2.1	89.2	22.6	3.94666	2.0513	0.467254
TG142	Ibis	-	1991	KWS Lochow	Germany	A		152	3.63636	81.6364	21.8182	3.74209	2.15948	0.449864		149	2.6	85.3	20.8	4.09388	2.33669	0.514781		152	4.3	71.5	19.6667	3.59444	1.63121	0.331944		147	2.3	86.1	21.4	4.02548	2.08868	0.47136
TG143	Batis	barcode57	1994	Saatzucht Strube	Germany	A		153	4	80.9	22.1	3.66133	2.03401	0.418805		152	2.3	92.3	22.2	4.13285	2.08721	0.471787		151	4.3	74.4	20.6667	3.72476	1.76682	0.359357		149	2.7	89.1	21.8	4.08712	1.84436	0.411511
TG144	Topfit	-	1972	Saatzucht Strube	Germany	B		154	2.2	73.4	19.7	3.72662	2.61985	0.582256		155	2.8	80.7	20.7	3.879	2.01082	0.43613		153	3.6	70	19.4	3.60693	1.95314	0.402865		151	2.2	73.9	18.6667	3.92037	2.14561	0.478874
TG145	Akteur	barcode69	2003	DSV AG	Germany	E		155	3.1	82.5	21.7	3.79812	2.49844	0.537847		153	1.8	92	22.3333	4.25183	2.28289	0.52179		154	4.2	82.3	21.6	3.79933	1.7085	0.345585		151	3	75.4	18.9	3.95316	1.84865	0.399059
TG146	Ludwig	-	1998	Franck	Germany	A		153	4	77.4	22.4	3.44237	2.17412	0.45524		147	1.5	90.5	22.7	3.98003	2.46569	0.57906		152	3.11111	81.5556	22	3.68713	2.09443	0.452135		145	1.8	87.1	21.8	3.99418	2.31159	0.532756
TG147	Asketis	barcode81	1998	Saatzucht Strube	Germany	A		153	3.9	78.8	19.2	4.09415	2.12036	0.425592		147	1.6	96.7	20.7	4.67015	2.21761	0.512884		153	4.2	76.1	18.8	4.04459	1.68287	0.330892		145	3.5	72.4	17.1	4.22678	1.51017	0.304545
TG148	Aristos	barcode93	1997	Saatzucht Strube	Germany	A		153	3.2	77.1	19.8	3.88776	2.15023	0.45208		152	2.5	85.5	20.8	4.1132	2.07439	0.456824		151	3.8	70.6364	19.6364	3.58532	1.67926	0.323528		146	3.2	81.8	19.8889	3.96974	1.99439	0.426469
TG149	Zentos	barcode10	1989	Saatzucht Hadmersleben	Germany	E		156	1.8	74.6	20.6667	3.6873	1.90831	0.444775		154	1.4	75.9	20.4	3.70851	1.81309	0.420011		155	2	73.7	19.7	3.72574	1.95473	0.445681		149	2	75.1	20.6	3.64248	1.90349	0.433503
TG150	Diplomat	barcode22	1966	Saatzucht Firlbeck	Germany	A		154	2.72727	84.8182	23.1818	3.65584	2.10028	0.464381		149	3.8	75.7	21.5	3.51355	1.62873	0.337863		153	3.6	85.2	22.4	3.78288	1.66488	0.356975		148	2.7	84.6	22.8	3.70057	1.55255	0.344472
TG151	Astron	-	1989	Saatzucht Strube	Germany	A		156	3.2	84.3	22.3	3.77373	2.30215	0.494995		152	2.63636	83.9091	21.9091	3.8241	2.17261	0.489785		155	4.6	83	20.8	3.98465	1.94928	0.384682		149	2.7	75.7	20.6667	3.60737	1.79822	0.406152
TG152	Basalt	barcode34	1980	Hege_ H.-U.	Germany	B		156	3.8	84.5	23.2	3.64307	2.19816	0.468198		156	3.66667	83	24.4444	3.40386	1.94941	0.420747		154	4.7	79.6	21.6	3.68184	1.656	0.332788		154	3.1	84.2	22.9	3.67497	1.6882	0.366754
TG153	Kormoran	barcode46	1973	KWS Lochow	Germany	A		154	2.4	78	21.7	3.59154	2.15535	0.479936		152	2.2	75.9	20.4	3.70702	2.22675	0.49709		154	3.6	77.8	20.8	3.73798	1.76513	0.37135		148	2.3	78.8	22.3	3.53166	1.92069	0.431208
TG155	KWS Milaneco	barcode58	2013	KWS Lochow	Germany	E		155	1.9	79	21.3	3.70827	2.3604	0.541797		149	2.8	75	19.4	3.84184	1.80838	0.394807		154	2.1	78.3	19.5	4.0031	1.87477	0.421238		148	1.4	84.1	20.6	4.06311	2.36255	0.554014
TG156	Aszita	barcode70	2005	Kunz/Schmidt	Germany	B		154	2.1	90	21.6	4.16213	2.07465	0.469679		154	2.6	83.4	20.7	4.00768	1.60622	0.353709		153	2.4	82.6	19.9	4.11597	1.78993	0.397835		150	2	84.9	19.3	4.38985	1.80469	0.408193
TG157	Kobold	-	1978	Saatzucht Firlbeck	Germany	B		154	3.1	79.6	22.3	3.56823	2.17104	0.471633		153	2.66667	84.625	22.5	3.76306	2.20174	0.494682		154	3.4	75.6	20.7	3.64586	1.93071	0.414112		149	2.3	80	22.2	3.61306	1.68207	0.379343
TG158	Carimulti	barcode82	1975	Heidenreich und Eger	Germany	C		156	3.8	68.5	18.7	3.66199	2.04286	0.411257		153	2.2	80.8	19.6	4.11767	2.13546	0.47626		155	3.8	75.8	18.8	4.03018	1.95472	0.391915		149	2.5	78.3	18.9	4.13772	2.53896	0.560117
TG159	Admiral	barcode94	1968	Saatzucht Firlbeck	Germany	A		154	2.1	76.3	21.5	3.56423	2.13098	0.48201		155	3	80.5455	21.9091	3.6797	1.92217	0.415169		154	4.09091	71.1818	19.1818	3.71018	1.68675	0.337733		151	3.1	71	21	3.39879	1.64847	0.357671
TG160	Vuka	barcode11	1975	Franck	Germany	A		157	2.7	75.2	21.1	3.56169	2.40575	0.530693		159	3.5	68.1	21.3	3.18912	1.79125	0.381601		156	3.3	71.8	20	3.58526	2.09337	0.44119		155	3.2	70.8	21	3.36905	2.13889	0.461656
TG161	Benno	-	1973	Bauer_ G.	Germany	E		157	3.4	75.1	22.1	3.38876	2.1698	0.462218		154	2.1	70.4	22.4	3.13871	2.07343	0.473576		156	2.88889	73.5556	21.4444	3.41958	1.86161	0.404246		148	2.7	68.7	23.4	2.92253	1.67683	0.372076
TG162	Apollo	barcode23	1984	Saatzucht J.Breun	Germany	C		155	3.4	70.5	18.4	3.83234	2.35868	0.485926		150	2.3	85.1	19.4	4.37058	2.26689	0.504415		154	3.18182	78.7273	19	4.27035	2.29058	0.484525		149	2.2	84.9	20.1	4.22399	2.23869	0.501018
TG163	Aquila	-	1979	Limagrain-Nickerson	United Kingdom: Italy	C		157	3.9	80.2	24.3	3.29973	2.4218	0.515215		153	3.36364	91.9091	25.2727	3.64922	2.11346	0.460032		156	4.3	79.8	22.5556	3.50615	1.6293	0.331192		149	4.1	68.5	20.9	3.28033	1.93352	0.39634
TG164	Kanzler	barcode35	1980	Saatzucht Engelen Büchling e.K.	Germany	B		155	3	70.3	20.1	3.49238	2.14094	0.457174		154	1.6	81.5	20.8	3.92115	2.37893	0.551093		155	4	66.4	19.1	3.4242	1.7027	0.346551		149	1.4	80.3	21.2	3.78083	2.02955	0.477876
TG165	Kraka	-	1982	Petersen_ A.S.	Germany	A		155	2.3	77.5	21.6	3.58921	2.40672	0.539037		149	3.1	79.3	22	3.59812	2.07688	0.449566		155	4.1	73.2	21.5556	3.52116	2.07468	0.424964		147	2.5	74.9	21.1	3.53879	1.97427	0.443648
TG166	Caribo	barcode47	1968	Heidenreich und Eger	Germany	B		154	3.9	66	18.3	3.60401	2.06232	0.406476		153	2.09091	81.1818	20.0909	4.04828	2.27261	0.511763		154	3.4	76.5	19.6	3.90152	2.07623	0.431766		149	2.3	73.2	18.6	3.92151	1.82942	0.405315
TG167	Butaro	barcode59	2009	LandbauschuleDottenfelderhof e.V./Spieá	Germany	E		155	2.44444	85.5	21.6	3.94385	2.1371	0.449547		154	3.1	88.4	20.9	4.22554	2.00584	0.42941		154	3.2	84	21.1	3.97295	1.98671	0.423384		149	3.7	90.9	23	3.94967	1.75969	0.371965
TG168	Konsul	barcode71	1990	Syngenta (SW Seeds bis 2014)	Germany	B		155	1.44444	84.4	21.8	3.87204	1.99295	0.453335		152	1.9	86.1	22.3	3.86014	1.78622	0.410661		154	3	75.6364	20.5455	3.67972	1.61853	0.337893		149	2.8	82.4	21.5	3.83129	1.61711	0.353752
TG169	Ares	barcode83	1983	Saatzucht Strube	Germany	B		155	3.8	87.7	25.1	3.49338	2.10187	0.446381		150	2.6	89.4444	25.1111	3.56463	1.84389	0.420025		155	5.2	76.5	23.4	3.25981	1.49692	0.298474		147	1.6	99.3	24.9	3.98773	2.18933	0.512704
TG174	Vel	-	NA	NA	USA	NA		148	4.4	82.9	22.3	3.70851	1.92288	0.393147		146	3.3	85.5	22.1111	4.03509	1.72614	0.372025		147	3.5	80.5	21.2	3.79217	1.69988	0.360992		145	1.5	89.8	21.3	4.18349	1.70818	0.400918
TG175	Phoenix	-	1981	Agricultural Research Institute_ Wagga Wagga	Australia: USA	HWW/Gd		150	1.6	88.6	19.8	4.47675	2.13346	0.491734		144	3.1	90.2	20.6	4.37004	1.49417	0.319909		150	4	68.7	18.7	3.66384	1.39592	0.274719		141	2.3	91.3	21.5	4.24012	1.26266	0.282264
TG177	Caphorn	-	2000	RAGT	France	NA		151	1.9	74.2	20.1	3.69437	2.80751	0.636125		149	1.6	85.6	21.3	4.01434	2.72602	0.635068		151	3	69.9	18.8	3.72143	2.60343	0.550775		145	1.8	76.2	19.5	3.90796	2.5183	0.576208
TG178	Cordiale	-	2003	KWS UK Limited	United Kingdom	NA		153	3.4	61.9	18.5	3.33576	2.29395	0.471825		146	1.2	80.2	20.5	3.91503	2.7181	0.644731		153	2.7	64.5556	18.2222	3.54511	2.52554	0.55293		145	2.9	70.9	20.2	3.5033	2.02763	0.442697
TG179	Apache	-	1998	Limagrain-Nickerson	Czech Republic	A		153	2.8	82.6	21.7	3.80212	2.28538	0.505775		146	2	86.5	20.7	4.13946	2.33359	0.534156		153	3.8	71.8889	19.3	3.63721	1.99982	0.410516		142	1.4	90.7	21.7	4.18275	2.59168	0.607106
TG180	Premio	-	2006	RAGT	France	B		150	2.7	65.3	16.9	3.86659	2.77396	0.583548		145	1.44444	67.8889	16.7778	4.0652	2.84069	0.654546		149	2.3	63.4	16.4	3.86612	2.63171	0.567445		145	2	64.2	16.8889	3.9421	2.79226	0.621598
TG181	Isengrain	-	1996	Florimond Desprez	France: Slovenia: Spain	B		151	2.5	70.5	18.3	3.87737	2.55876	0.555278		145	2	83	20.3333	4.08155	2.22478	0.506526		150	3.33333	71	19.125	3.84803	2.24004	0.474753		144	1.55556	82.1111	20.3333	4.04009	2.07019	0.47826
TG182	Alixan	-	2005	Limagrain-Nickerson	France	A		150	3	73.3	21.6	3.39151	2.22224	0.480248		144	2.4	86	23.7	3.62808	2.24397	0.509013		150	3.2	74	21.4	3.44117	1.90301	0.412011		142	2.3	77	22.1	3.48404	2.08853	0.472593
TG183	Boregar	barcode95	2007	RAGT	France	A		149	2.81818	69.3636	17	4.0672	2.1931	0.457544		146	1.4	77.7	19	4.08233	2.38008	0.55194		148	2.6	66	17.5	3.76852	2.07926	0.4453		144	1.9	75.8	18.5	4.07791	2.16555	0.49388
TG184	Renesansa	-	1995	Institute of Field and Vegetable Crops, Novi Sad	Serbia	A2-A1		148	2	79.1	20	3.96602	2.68232	0.607189		142	0.125	79.2222	19.5556	4.00246	3.03367	0.688719		148	4.1	62	18.5	3.34173	1.53241	0.306497		141	1.5	83.3	19.2	4.33672	2.36924	0.557541
TG185	Tremie	-	1991	Serasem (nicht RAGT)	Spain: France: Italy	NA		148	2.2	62.1	17.3	3.58217	2.90057	0.635251		145	1.54545	66.6364	18.0909	3.66321	2.6625	0.617001		148	3.2	55	16.1	3.41147	2.38892	0.485923		143	0.8	67	17.3	3.86519	3.0978	0.738091
TG186	KWS Ferrum	-	2012	KWS Lochow	Germany	B		150	1.44444	73.7778	20.3333	3.63333	2.34346	0.548383		147	1.4	79.8	21.4	3.72823	2.0913	0.489988		149	2.4	72.3	20.4	3.54619	1.9756	0.437354		145	1.5	77.4	20.8	3.72179	1.93436	0.451807
TG188	Cardos	barcode12	1998	Saatzucht Hadmersleben	Germany	A		147	2.5	62	16.6	3.72991	2.37665	0.508146		149	2.2	75.5	18.5	4.08114	2.23764	0.498123		146	2.2	74.4	17.3	4.288	1.96438	0.435576		147	1.8	73.1	18.2	4.01655	2.34263	0.536277
TG189	Soissons	barcode24	1987	Florimond Desprez	Belgium: Spain: France: Ireland: Italy: Slovenia	B/A		145	2	62	16.4	3.77165	2.33034	0.513797		142	1.36364	67.2727	17.9	3.63502	2.23054	0.520829		145	3.9	55.4	16.8	3.28757	1.70107	0.333536		142	1.7	66.2	17.6	3.74478	2.18221	0.492265
TG190	BCD 1302/83	-	NA	Goertzen Seed Research_ Westbred	Moldova	NA		146	1.77778	82	18.7	4.39218	2.05602	0.452498		143	1.2	85.3	18.6	4.55492	2.22188	0.529823		145	2.66667	64.5556	18.6667	3.48699	1.62003	0.352111		144	2.2	80.2	19	4.21187	1.73186	0.388052
TG191	Arlequin	-	2007	Limagrain-Nickerson	France	NA		149	2.6	88	22.3	3.95121	2.35734	0.522197		143	2.09091	80.8182	20.7273	3.88202	2.5045	0.568239		149	4.18182	72.4545	20.8182	3.46295	1.97423	0.414217		144	2.9	85.5	22.9	3.74029	2.03047	0.451653
TG193	Camp Remy	-	1980	Unisigma	Germany	B		153	2.81818	66.4545	18.7273	3.52901	2.27828	0.481742		150	2.90909	76.5455	21.8182	3.5091	2.21629	0.483515		151	3.4	67	19.8	3.36797	1.86936	0.393126		145	1.9	77.8	20.6	3.78538	2.29798	0.520792
TG195	Avalon	-	1980	PBIC (Plant Breeding International Cambridge)	United Kingdom	B/Gd		147	2.77778	74.7778	18.6667	4.01366	2.41437	0.513945		147	2	71.8	18.6667	4.1026	2.63342	0.595096		146	2.63636	77.1	18.8	4.09795	2.47513	0.545906		147	1.3	85.5	19.9	4.29808	2.50269	0.59298
TG196	Ivanka	barcode36	1998	Institute of Field and Vegetable Crops, Novi Sad	Serbia	B1		145	1.9	72.5455	17.9091	4.06044	2.47365	0.528137		141	2	83.1	20	4.13284	1.98199	0.450439		145	4.33333	67.9	19.3333	3.46282	1.47237	0.253961		141	1.8	80.7	19.2	4.20598	1.72597	0.391937
TG198	NS 66/92	-	NA	NA	Serbia	NA		146	2.7	76.1	20.5	3.70492	2.49795	0.553376		145	0.6	92.7	20.4	4.52434	2.46805	0.599959		145	2	79.4	18.4	4.3012	2.09412	0.471064		142	1.6	75.6	17.6	4.29343	1.91287	0.442321
TG200	Orcas	-	2010	Secobra	Germany	B		154	2.1	79.3	19.4	4.09278	2.65761	0.600408		148	2.18182	86.3636	20.7273	4.17457	2.25411	0.510691		153	2.5	81.1	19.2	4.23909	2.33249	0.509562		147	2.1	85.4444	20.1	4.21117	2.36764	0.536498
TG201	Nimbus	-	1975	Saatzucht Firlbeck	Germany	B		154	2.8	68.5	21.3	3.21436	2.2173	0.486557		150	2.3	71.1111	20.3	3.42284	2.1184	0.473059		153	4.5	64.5	21.5556	3.06659	1.7776	0.353674		146	1.7	72.6	21.5556	3.48137	2.36895	0.550066
TG202	Muskat	-	2010	DSV AG	Germany	C		153	2.4	93.5556	20.1111	4.65182	2.96309	0.673754		146	1.5	96.5	20.2	4.75772	2.91314	0.683257		152	1.7	92.2	20.4444	4.62788	2.7577	0.640065		144	1.8	89.2	19.3	4.59968	2.64729	0.603042
TG203	Florida	-	1984	Saatzucht Schweiger	USA	NA		149	1.5	75.2	19.7	3.80929	2.46588	0.570293		142	1.8	78.5	19.4444	4.1782	2.33766	0.536706		147	2.2	75	18.7778	3.99825	2.09588	0.472716		142	1.5	82.9	19.5	4.24859	1.90163	0.443044
TG204	Rumor	-	2013	Saatzucht Strube	Germany	B		150	2.9	71.7	17.7	4.0485	2.92633	0.614507		144	2.3	76.3	18	4.23755	2.57634	0.568663		150	3.4	66.4	17.2	3.81436	2.17357	0.447686		144	2.22222	69.6667	18.2222	3.82529	2.39087	0.532326
TG207	Kontrast	barcode48	1990	Saatzucht Hadmersleben	Germany	A		146	1.6	77.9	21.4444	3.66811	2.80991	0.65867		145	0.8	94.6	23.7	3.99306	2.66693	0.645263		145	2.8	76.2	21.4	3.5636	2.50943	0.558832		142	0.666667	84.1	22.4	3.74952	2.74251	0.62116
TG208	WW 4180	-	2012	Saatzucht J.Breun	Germany	NA		145	3.36364	85.8182	20.6364	4.1599	2.51021	0.530106		148	2.9	83.8	21	3.99453	1.90968	0.416369		145	3.2	83	19.5	4.24954	2.21986	0.469225		145	1.6	94.4	21.5556	4.448	2.51519	0.576674
TG210	NS 46/90	-	NA	NA	Serbia	NA		151	0.8	75.5	17	4.44514	2.0639	0.494496		139	0.9	72.4444	15.8	4.4422	2.17725	0.514262		151	2.1	66.125	15.875	4.17932	1.34928	0.295965		141	0.666667	68	16.2	4.20782	1.86464	0.426783
TG213	Pegassos	barcode60	1994	Saatzucht Strube	Austria: Switzerland: Germany: Lithuania: Poland: Slovenia: Slovakia	A		153	3.3	79.5	20.6	3.8561	2.20292	0.465157		148	3.3	88.8	20.8	4.25949	2.035	0.432427		153	4.09091	70.6364	17.9091	3.9313	1.77282	0.346393		146	3.6	78.7	20.8	3.78566	1.90939	0.399711
TG215	Hyland	barcode72	2009	Nordsaat Saatzucht	Germany: Hungary	B		153	3.3	72.3	22.3	3.24164	2.6775	0.577955		146	1.4	81.1	22.3	3.63913	2.84913	0.670998		153	2.5	73.2	20	3.6601	2.66201	0.583724		145	2.5	78.5	21.4	3.65872	2.45956	0.55004
TG216	Hybery	barcode84	2010	Saaten Union Recherche	France	B		153	3.1	73.1	21	3.47692	2.61067	0.559051		153	2.4	87.5	22.5	3.88376	2.37974	0.53213		153	3.9	73.4	21.6	3.39407	2.20489	0.454065		149	2.9	80.4	21.7	3.69486	2.31151	0.502975
TG218	Hylux	barcode96	2012	Saaten Union Recherche	France	B		146	3	75.5	19.9	3.77918	2.22972	0.477863		144	1.7	93.7	21.3	4.40392	2.63923	0.608345		146	2	88.1	20.9	4.20083	2.60181	0.595461		143	2.2	91.9	21.3	4.31361	2.35737	0.530209

## Sheet: S3
Supplementary Table S3 Primer sequences used to amplify the coding region and promoter of three homoeologous Ppd-1 genes in bread wheat
Gene	Primer Name	Primer sequence	Annealing temperature	Extension time
Three homoelogous Ppd-1 genes	Ppd1ABD-F	5'-TTTCTGTTGGTGCTGATATTGCATCTGGTTTGTGGTTGGCTCTT-3'	64.5°C	8 min and 10 sec
	Ppd1ABD-R	5'-ACTTGCCTGTCGCTCTATCTTCACCTTCTTCCCGAAGTTCCTCT-3'
Ppd-B1 gene	Ppd1B-F	5'-TTTCTGTTGGTGCTGATATTGCCAAACTCTTGCGTGGTACTTGG-3'	64.5°C	8 min and 10 sec
	Ppd1B-R	5'-ACTTGCCTGTCGCTCTATCTTCACATATGATGCCGACACAGGTC-3'
The red and blue letters represent the universal sequences (ONT).

## Sheet: S4
Supplementary Table S4 KASP primer sequences for detecting polymorphisms in three homoeologous Ppd-1 genes
Gene	Primer Name	Primer sequence	Haplotype-specificity of HEX and FAM primers	Reference
Ppd-A1	KASP-PpdA1_SNP2-FAM	gaaggtgaccaagttcatgctAAAATACATCTAGATACATCCATTTCTGT	Homozygous cluster (Hap1)	This study
	KASP-PpdA1_SNP2-HEX	gaaggtcggagtcaacggattAATACATCTAGATACATCCATTTCTGC	Homozygous cluster (Hap2, Hap3, Hap4,Hap5)
	KASP-PpdA1_SNP2-COM	GCGGTATTTCCTCACACTACTACTC
Ppd-A1	KASP-PpdA1_SNP4-FAM	gaaggtgaccaagttcatgctGCAGTCTCAATCCCTTGCTCTTA	Homozygous cluster (Hap2)	This study
	KASP-PpdA1_SNP4-HEX	gaaggtcggagtcaacggattGCAGTCTCAATCCCTTGCTCTTC	Homozygous cluster (Hap1, Hap3, Hap4,Hap5)
	KASP-PpdA1_SNP4-COM	GCAAATCAAGAAACAAAACGCAAA
Ppd-A1	KASP-PpdA1_SNP8-FAM	gaaggtgaccaagttcatgctAGGCTCGGTCGTCATGGAC	Homozygous cluster (Hap4)	This study
	KASP-PpdA1_SNP8-HEX	gaaggtcggagtcaacggattAGGCTCGGTCGTCATGGAG	Homozygous cluster (Hap1, Hap2, Hap3,Hap5)
	KASP-PpdA1_SNP8-COM	ACACAACCAACGCCCAAATTC
Ppd-A1	KASP-PpdA1_SNP9-FAM	gaaggtgaccaagttcatgctAATTGTTCGAGCTGCTGAT	Homozygous cluster (Hap2,Hap3) (with 303 bp deletion)	This study
	KASP-PpdA1_SNP9-HEX	gaaggtcggagtcaacggattAATTGTTCGAGCTGCTGAC	Homozygous cluster (Hap1, Hap4, Hap5)
	KASP-PpdA1_SNP9-COM	ATGTTTTTGGCCATCGAACCAATC
Ppd-A1	KASP-PpdA1_SNP12-FAM	gaaggtgaccaagttcatgctCTGCGATCCAGGAGGAACA	Homozygous cluster (Hap1, Hap2, Hap3,Hap5)	This study
	KASP-PpdA1_SNP12-HEX	gaaggtcggagtcaacggattCTGCGATCCAGGAGGAACG	Homozygous cluster (Hap4)
	KASP-PpdA1_SNP12-COM	AGAGGTCCGACCGTCTCACA
Gene	Primer Name	Primer sequence	Genotype-specificity of HEX and FAM primers	Reference
Ppd-B1	KASP-PpdB1_SNP1-FAM	gaaggtgaccaagttcatgctGGAACTGTTACAGTTAACCATACGTA	Homozygous cluster (GT3)	This study
	KASP-PpdB1_SNP1-HEX	gaaggtcggagtcaacggattGAACTGTTACAGTTAACCATACGTG	Homozygous cluster (GT1,GT2,GT4)
	KASP-PpdB1_SNP1-COM	TACTCAAATTTGACTAGAATAGAAAGG
Ppd-B1	KASP-PpdB1_SNP3-FAM	gaaggtgaccaagttcatgctCTCCCCCAATATCTACTCCTCCGG	Homozygous cluster (GT2)	This study
	KASP-PpdB1_SNP3-HEX	gaaggtcggagtcaacggattCTCCCCCAATATCTACTCCTCCGC	Homozygous cluster (GT1,GT3,GT4)
	KASP-PpdB1_SNP3-COM	TGTGTGTGTGCGGGAAGCG
Ppd-B1	KASP-PpdB1_SNP4-FAM	gaaggtgaccaagttcatgctCGCCGTCAACCACCAAACT	Heterozygous cluster (GT4) "Multiple copy number"	This study
	KASP-PpdB1_SNP4-HEX	gaaggtcggagtcaacggattGCCGTCAACCACCAAACG	Homozygous cluster (GT1,GT2,GT3)
	KASP-PpdB1_SNP4-COM	TAGGAGGAGGCGGCCTGA
Gene	Primer Name	Primer sequence	Haplotype-specificity of HEX and FAM primers	Reference
Ppd-D1	KASP-PpdD1_Exon7-FAM	gaaggtgaccaagttcatgctCGAGCAGCTCCCGACGAA	Homozygous cluster (Hap1,Hap3,Hap4)	This study
	KASP-PpdD1_Exon7-HEX	gaaggtcggagtcaacggattTTGGGCGAGCAGCTCCAA	Homozygous cluster (Hap2) "Allele with 5 bp deletion in exon 7"
	KASP-PpdD1_Exon7-COM	CGGTCTCCAATCAAGGCGGT
Thermal cycling conditions for KASP amplification
Stage	Step	Temperature	Time	Number of Cycles
1	Pre-Read*	30°C	1 minute	1 cycle
2	Denaturation	94°C	15 minutes	1 cycle
3	Denaturation	94°C	20 seconds	10 cycle
	Annealing / Extension	65°C touchdownA	1 minute
4	Denaturation	94°C	20 seconds	30 cycles
	Annealing / Extension	57°C	1 minute
5	Post-Read	30°C	1 minute	1 cycle
A Every time the steps 3 and 4 are repeated, the annealing temperature is decreased by 0.8°C per cycle to achieve a final annealing / extension temperature of 57°C

## Sheet: S5
Supplementary Table S5 PCR primer sequences for detecting polymorphisms in three homoeologous Ppd-1 genes
Gene	Primer Name	Primer sequence	Annealing temperature / Extension time	PCR products size without SV	PCR products size with SV	Reference
Ppd-A1	Ppd-A1_991bp_Insertion-F	AGAATCCCAAAGCTCCAGTGAA	62°C/ 50 second	458 bp (without insertion)	1448 bp (with insertion)	This study
	Ppd-A1_991bp_Insertion-R	AGAGGTAATAAAACACCCGCAAAG
Ppd-A1	Ppd-A1_30bp_deletion-F	AAGCTCCAAAATTCGTGCAA	60.5°C/ 40 second	409 bp (without deletion)	379bp (with deletion)	This study	Metaphor Agarose gel (Lonza) at 3% to separate two PCR products that differ in size by 30 bases
	Ppd-A1_30bp_deletion-R	TTTTCGGTGTTTGACTTCAGG
Ppd-A1	PpdA1_303bp_Deletion-F	AACTGCCAGACACTGGAAACTGT	62.5°C / one minute and 30 seconds	715 bp (without deletion)	412 bp (with deletion)	This study
	PpdA1_303bp_Deletion-R	TTACCTTCCGGCACTTGTGAC
Gene	Primer Name	Primer sequence	Annealing temperature / Extension time	Note	PCR products size with SV	Reference
Ppd-B1	Ppd-B1_SNP2-F	ACGTCCACTGGGTTGAAGATAGA	62°C/60 seconds	Sanger primer sequences for detecting heterozygous SNPs		This study
	Ppd-B1_SNP2-R	CACCCCTCTGGTAACAAAAACTG
Ppd-B1	Ppd-B1_SNP4-F	TTCCGCTCCGTCTCAACCA	64°C/50 seconds	Sanger primer sequences for detecting heterozygous SNPs		This study
	Ppd-B1_SNP4-R	GATGTTGCTCTGCATGTCCTGG
Gene	Primer Name	Primer sequence	Annealing temperature / Extension time	PCR products size without SV	PCR products size with SV	Reference
Ppd-D1	Ppd-D1_TransF1	CTCGCACGAGAACGGCAA	61°C/60 seconds	329 bp (No transposon elements insertion in the first intron )	532 bp (carrying transposon elements insertion in the first intron)	This study
	Ppd-D1_TransF2	TGTACCAAGGTCCTTACTCATACTCAA
	Ppd-D1_TransR	GATACTGAAACATTTTAGGGCCAAGT
Ppd-D1	Ppd-D1_F_promoter _del	CGACGCCTCCCACTACAC	57°C/60 seconds	420 bp (No deletion in promoter )	294 bp (carrying deletion in promoter)	(Beales et al. 2007), with modifying the length of primers
	Ppd-D1_R1_promoter _del	GTTTGTTGGTTCAAACAGAGAGC
	Ppd-D1_R2_promoter _del	TTAACACTGGTGGTAGCTGAGATT
Beales J, Turner A, Griffiths S, Snape JW, Laurie DA (2007) A Pseudo-Response Regulator is misexpressed in the photoperiod insensitive Ppd-D1a mutant of wheat (Triticum aestivum L.). Theor Appl Genet 115:721–733. https://doi.org/10.1007/s00122-007-0603-4

## Sheet: S6
Supplementary Table S6 PCR primer sequences for detecting a 2NS/2AS translocation in bread wheat
Gene	Primer Name	Primer sequence	Annealing temperature / Extension time	PCR products size without SV	PCR products size with SV	Reference
Translocation 2N/2A	VENTRIUP	AGGGGCTACTGACCAAGGCT	64°C/50 seconds	258 bp (the presence of Aegilops 2Ns/2As translocation)	166bp (The absence of Aegilops 2Ns/2As translocation )	(Helguera et al. 2003)
	LN2	TGCAGCTACAGCAGTATGTACACAAAA
	Yr17neg-F	GATCCATGACGCGCATTTG
Helguera M, Khan IA, Kolmer J, Lijaveztky D, Zhong-Qi L and Dubcovsky J (2003) PCR assays for the Lr37-Yr17-Sr38 cluster of rust resistance genes and their use to develop isogenic hard red spring wheat lines. Crop Science 43: 1839-1847.

## Sheet: S7
Supplementary Table S7 Polymorphisms and haplotypes of Ppd-1 genes and the 2NS/2AS translocation in bread wheat
Genotype ID	Cultivar name	ONT Barcode	Year of registration	Breeder	Country of registration	Seed quality class	Technology		Aegilops ventricosa 2NS segment		Insertion 991 bp*	SNP 1	Deletion 30 bp*	SNP 2	SNP 3	SNP 4*	SNP 5	SNP 6	SNP 7	SNP 8*	Deletion 303 bp*	SNP 9*	SNP 10*	SNP 11	SNP 12*	SNP 13	SNP 14	SNP 15	SNP 16	SNP 17	Haplotype of Ppd-A1		SNP 1*	SNP 2*	SNP 3*	SNP 4*	SNP 5	Genotype of Ppd-B1		Deletion 2089 bp	TE insertion 4819 bp	Deletion 5 bp	Haplotype of Ppd-D1
											Promoter									intron 1	Exon 5 to exon 6	Exon 6				intron 6				Exon 7			Promoter				Exon 3			Promoter	Intron 1	Exon 7
TG001	Einstein	-	2004	Limagrain-Nickerson	United Kingdom	B	Molecular markers		Absent		Absent	G	Absent	A	G	C	G	T	C	G	Absent	C	G	A	A	A	T	A	C	C	Hap1		C	C	C	G	G	GT1 (Hap1)		Absent	Absent	Present	Hap2
TG002	Oakley	barcode01	2008	KWS UK Limited	United Kingdom: Belgium	C	ONT + Molecular markers		Absent		Absent	G	Absent	A	G	C	G	T	C	G	Absent	C	G	A	A	A	T	A	C	C	Hap1		C	C	C	G	G	GT1 (Hap1)		Absent	Absent	Present	Hap2
TG003	Jafet	-	2008	Sandra Senghaas-Kirschenlohr	Germany	E	Molecular markers		Absent		Absent	G	Absent	G	G	A	G	T	C	G	Present	T	G	A	A	A	T	A	C	C	Hap2		C	C	C	G	G	GT1 (Hap1)		Absent	Present	Absent	Hap1
TG004	Claire	barcode25	1999	Limagrain-Nickerson	Ireland: United Kingdom	C	ONT + Molecular markers		Absent		Absent	G	Absent	A	G	C	G	T	C	G	Absent	C	G	A	A	A	T	A	C	C	Hap1		C	C	C	G	G	GT1 (Hap1)		Absent	Present	Absent	Hap1
TG005	Rebell	barcode37	2013	RAGT	Germany	A	ONT + Molecular markers		Present		Absent	G	Absent	A	G	C	G	T	C	G	Absent	C	G	A	A	A	T	A	C	C	Hap1		C	C	C	G	G	GT1 (Hap1)		Absent	Present	Absent	Hap1
TG006	Memory	barcode49	2013	Secobra	Germany	B	ONT + Molecular markers		Present		Absent	G	Absent	A	G	C	G	T	C	G	Absent	C	G	A	A	A	T	A	C	C	Hap1		C	C	C	G	G	GT1 (Hap1)		Absent	Present	Absent	Hap1
TG007	Kurt	barcode61	2013	Limagrain-Nickerson	Germany	B	ONT + Molecular markers		Absent		Absent	G	Absent	A	G	C	G	T	C	G	Absent	C	G	A	A	A	T	A	C	C	Hap1		C	C	C	G	G	GT1 (Hap1)		Absent	Present	Absent	Hap1
TG008	Zappa	barcode73	2009	Ackermann Saatzucht	Germany	C	ONT + Molecular markers		Present		Absent	G	Absent	A	G	C	G	T	C	G	Absent	C	G	A	A	A	T	A	C	C	Hap1		C	C	C	G	G	GT1 (Hap1)		Absent	Present	Absent	Hap1
TG009	Chevalier	-	2005	DSV AG	Austria: Czech Republic: Lithuania: Luxembourg	A	Molecular markers		Present		Absent	G	Absent	A	G	C	G	T	C	G	Absent	C	G	A	A	A	T	A	C	C	Hap1		T	C	C	G	G	GT3 (Hap3)		Absent	Absent	Present	Hap2
TG010	Gordian	barcode85	2013	Syngenta Seeds	Germany	B	ONT + Molecular markers		Absent		Absent	A	Absent	G	C	C	C	C	T	C	Absent	C	G	G	G	G	A	C	G	G	Hap4		C	C	C	G	G	GT1 (Hap1)		Absent	Present	Absent	Hap1
TG011	Mentor	barcode02	2012	RAGT	Germany	B	ONT + Molecular markers		Present		Absent	G	Absent	A	G	C	G	T	C	G	Absent	C	G	A	A	A	T	A	C	C	Hap1		C	C	C	G	G	GT1 (Hap1)		Absent	Present	Absent	Hap1
TG012	Meister	-	2010	RAGT	Germany	A	Molecular markers		Present		Absent	G	Absent	A	G	C	G	T	C	G	Absent	C	G	A	A	A	T	A	C	C	Hap1		C	C	C	G	G	GT1 (Hap1)		Absent	Present	Absent	Hap1
TG013	KWS Santiago	-	2011	KWS Lochow	United Kingdom	C	Molecular markers		Present		Absent	G	Absent	A	G	C	G	T	C	G	Absent	C	G	A	A	A	T	A	C	C	Hap1		C	C	C	G	G	GT1 (Hap1)		Absent	Absent	Present	Hap2
TG014	Brigand	-	1979	PBIC (Plant Breeding International Cambridge)	United Kingdom	BISC; D	Molecular markers		Absent		Absent	G	Absent	A	G	C	G	T	C	G	Absent	C	G	A	A	A	T	A	C	C	Hap1		C	C	C	G	G	GT1 (Hap1)		Absent	Present	Absent	Hap1
TG016	Durin	-	1986	NA	France Guinea	NA	Molecular markers		Absent		Absent	G	Absent	A	G	C	G	T	C	G	Absent	C	G	A	A	A	T	A	C	C	Hap1		C	C	C	G	G	GT1 (Hap1)		Absent	Present	Absent	Hap1
TG017	KWS Pius	-	2010	KWS Lochow	Germany	A	Molecular markers		Present		Absent	G	Absent	A	G	C	G	T	C	G	Absent	C	G	A	A	A	T	A	C	C	Hap1		C	C	C	G	G	GT1 (Hap1)		Absent	Present	Absent	Hap1
TG018	Paroli	-	2004	DSV AG	Germany	A	Molecular markers		Absent		Absent	A	Absent	G	C	C	C	C	T	C	Absent	C	G	G	G	G	A	C	G	G	Hap4		C	C	C	G	G	GT1 (Hap1)		Absent	Present	Absent	Hap1
TG019	Estivus	-	2012	Saatzucht Strube	Germany	A	Molecular markers		Absent		Absent	A	Absent	G	C	C	C	C	T	C	Absent	C	G	G	G	G	A	C	G	G	Hap4		C	C	G	G	G	GT2 (Hap2)		Absent	Absent	Present	Hap2
TG020	Kronjuwel	barcode14	1980	Bayrische Pflanzenzuchtgesellschaft	Germany	B	ONT + Molecular markers		Absent		Absent	G	Absent	A	G	C	G	T	C	G	Absent	C	G	A	A	A	T	A	C	C	Hap1		C	C	G	G	G	GT2 (Hap2)		Absent	Present	Absent	Hap1
TG021	Desamo	-	2013	Syngenta Seeds	Germany	B	Molecular markers		Absent		Absent	G	Absent	A	G	C	G	T	C	G	Absent	C	G	A	A	A	T	A	C	C	Hap1		C	C	C	G	G	GT1 (Hap1)		Absent	Present	Absent	Hap1
TG022	Carenius	barcode26	2006	Eger/Dieckmann (EU)	Germany	B	ONT + Molecular markers		Present		Absent	G	Absent	A	G	C	G	T	C	G	Absent	C	G	A	A	A	T	A	C	C	Hap1		C	C	C	G	G	GT1 (Hap1)		Absent	Present	Absent	Hap1
TG023	Mulan	-	2006	Nordsaat Saatzucht	Germany	B	Molecular markers		Present		Absent	G	Absent	A	G	C	G	T	C	G	Absent	C	G	A	A	A	T	A	C	C	Hap1		T	C	C	G	G	GT3 (Hap3)		Absent	Present	Absent	Hap1
TG024	Kredo	barcode50	2009	Nordsaat Saatzucht	Germany	B	ONT + Molecular markers		Absent		Absent	G	Absent	A	G	C	G	T	C	G	Absent	C	G	A	A	A	T	A	C	C	Hap1		C	C	C	G	G	GT1 (Hap1)		Absent	Present	Absent	Hap1
TG025	Nelson	barcode62	2011	Saatzucht Schweiger	Germany	E	ONT + Molecular markers		Present		Absent	G	Absent	A	G	C	G	T	C	G	Absent	C	G	A	A	A	T	A	C	C	Hap1		C	C	C	G	G	GT1 (Hap1)		Absent	Present	Absent	Hap1
TG026	Patras	barcode74	2012	DSV AG	Germany	A	ONT + Molecular markers		Absent		Absent	A	Absent	G	C	C	C	C	T	C	Absent	C	G	G	G	G	A	C	G	G	Hap4		C	C	C	G	G	GT1 (Hap1)		Absent	Present	Absent	Hap1
TG027	Götz	barcode86	1978	Bayrische Pflanzenzuchtgesellschaft	Germany	B	ONT + Molecular markers		Absent		Absent	G	Absent	G	G	C	G	T	C	G	Present	T	G	A	A	A	T	A	C	C	Hap3		C	C	C	G	G	GT1 (Hap1)		Absent	Present	Absent	Hap1
TG080	Inspiration	barcode30	2007	Saatzucht J.Breun	Germany	B	ONT + Molecular markers		Absent		Absent	G	Absent	A	G	C	G	T	C	G	Absent	C	G	A	A	A	T	A	C	C	Hap1		C	C	C	G	G	GT1 (Hap1)		Absent	Absent	Present	Hap2
TG029	Anapolis	barcode38	2013	Nordsaat Saatzucht	Germany	C	ONT + Molecular markers		Present		Absent	G	Absent	A	G	C	G	T	C	G	Absent	C	G	A	A	A	T	A	C	C	Hap1		C	C	C	G	G	GT1 (Hap1)		Absent	Present	Absent	Hap1
TG030	Solstice	barcode03	2001	Limagrain-Nickerson	United Kingdom	NA	ONT + Molecular markers		Absent		Absent	G	Absent	A	G	C	G	T	C	G	Absent	C	G	A	A	A	T	A	C	C	Hap1		C	C	C	G	G	GT1 (Hap1)		Absent	Present	Absent	Hap1
TG031	Biscay	barcode15	2000	KWS Lochow	Germany	C	ONT + Molecular markers		Present		Absent	G	Absent	A	G	C	G	T	C	G	Absent	C	G	A	A	A	T	A	C	C	Hap1		C	C	C	G	G	GT1 (Hap1)		Absent	Present	Absent	Hap1
TG032	Capone	barcode27	2012	Limagrain-Nickerson	Germany	A	ONT + Molecular markers		Present		Absent	G	Absent	A	G	C	G	T	C	G	Absent	C	G	A	A	A	T	A	C	C	Hap1		C	C	C	G	G	GT1 (Hap1)		Absent	Present	Absent	Hap1
TG033	Tabasco	-	2008	W. von Borries-Eckendorf	Germany	C	Molecular markers		Present		Absent	G	Absent	A	G	C	G	T	C	G	Absent	C	G	A	A	A	T	A	C	C	Hap1		C	C	C	G	G	GT1 (Hap1)		Absent	Present	Absent	Hap1
TG034	Kometus	-	2011	Saatzucht Schweiger	Germany	A	Molecular markers		Absent		Absent	G	Absent	A	G	C	G	T	C	G	Absent	C	G	A	A	A	T	A	C	C	Hap1		C	C	C	G	G	GT1 (Hap1)		Absent	Absent	Present	Hap2
TG035	Cubus	barcode51	2002	KWS Lochow	Germany	A	ONT + Molecular markers		Absent		Absent	G	Absent	G	G	C	G	T	C	G	Present	T	G	A	A	A	T	A	C	C	Hap3		C	C	C	G	G	GT1 (Hap1)		Absent	Present	Absent	Hap1
TG036	Edward	-	2013	W. von Borries-Eckendorf	Germany	B	Molecular markers		Absent		Absent	G	Absent	A	G	C	G	T	C	G	Absent	C	G	A	A	A	T	A	C	C	Hap1		C	C	C	G	G	GT1 (Hap1)		Absent	Present	Absent	Hap1
TG037	Famulus	-	2010	DSV AG	Germany	E	Molecular markers		Present		Absent	A	Absent	G	C	C	C	C	T	C	Absent	C	G	G	G	G	A	C	G	G	Hap4		C	C	C	G	G	GT1 (Hap1)		Absent	Present	Absent	Hap1
TG038	Dekan	barcode63	1999	KWS Lochow	Germany	B	ONT + Molecular markers		Absent		Absent	A	Absent	G	C	C	C	C	T	C	Absent	C	G	G	G	G	A	C	G	G	Hap4		C	C	C	G	G	GT1 (Hap1)		Absent	Absent	Present	Hap2
TG039	SW Topper	-	2002	Syngenta (SW Seeds bis 2014)	Germany	E	Molecular markers		Absent		Absent	A	Absent	G	C	C	C	C	T	C	Absent	C	G	G	G	G	A	C	G	G	Hap4		C	C	C	G	G	GT1 (Hap1)		Absent	Present	Absent	Hap1
TG040	Matrix	-	2010	DSV AG	Germany	B	Molecular markers		Absent		Absent	G	Absent	A	G	C	G	T	C	G	Absent	C	G	A	A	A	T	A	C	C	Hap1		C	C	C	G	G	GT1 (Hap1)		Absent	Present	Absent	Hap1
TG041	Jenga	-	2007	Ackermann Saatzucht	Germany	A	Molecular markers		Present		Absent	G	Absent	A	G	C	G	T	C	G	Absent	C	G	A	A	A	T	A	C	C	Hap1		C	C	C	G	G	GT1 (Hap1)		Absent	Absent	Present	Hap2
TG042	Linus	barcode75	2010	RAGT	Germany	A	ONT + Molecular markers		Present		Absent	G	Absent	A	G	C	G	T	C	G	Absent	C	G	A	A	A	T	A	C	C	Hap1		C	C	C	G	G	GT1 (Hap1)		Absent	Present	Absent	Hap1
TG043	TJB 990-15	-	1980	PBIC (Plant Breeding International Cambridge)	United Kingdom	BISC; D	Molecular markers		Absent		Absent	G	Absent	A	G	C	G	T	C	G	Absent	C	G	A	A	A	T	A	C	C	Hap1		C	C	C	G	G	GT1 (Hap1)		Absent	Present	Absent	Hap1
TG044	Forum	-	2012	Nordsaat Saatzucht	Germany: Estonia: Poland: Sweden	A	Molecular markers		Present		Absent	G	Absent	A	G	C	G	T	C	G	Absent	C	G	A	A	A	T	A	C	C	Hap1		C	C	C	G	G	GT1 (Hap1)		Absent	Absent	Present	Hap2
TG045	Colonia	barcode87	2011	Limagrain-Nickerson	Germany: Belgium: Hungary	B	ONT + Molecular markers		Present		Absent	G	Absent	A	G	C	G	T	C	G	Absent	C	G	A	A	A	T	A	C	C	Hap1		C	C	C	G	G	GT1 (Hap1)		Absent	Present	Absent	Hap1
TG046	Transit	barcode04	1994	Saatzucht J.Breun	Germany	A	ONT + Molecular markers		Absent		Absent	A	Absent	G	C	C	C	C	T	C	Absent	C	G	G	G	G	A	C	G	G	Hap4		C	C	C	G	G	GT1 (Hap1)		Absent	Absent	Present	Hap2
TG047	Potenzial	barcode16	2006	DSV AG	Germany	A	ONT + Molecular markers		Present		Absent	G	Absent	A	G	C	G	T	C	G	Absent	C	G	A	A	A	T	A	C	C	Hap1		T	C	C	G	G	GT3 (Hap3)		Absent	Absent	Present	Hap2
TG048	Gaucho	barcode28	1993	Oklahoma Agricultural Experiment Station, USDA-ARS, USDA-ARS	USA	NA	ONT + Molecular markers		Absent		Absent	G	Absent	G	G	A	G	T	C	G	Present	T	G	A	A	A	T	A	C	C	Hap2		C	C	C	G	G	GT1 (Hap1)		Absent	Absent	Present	Hap2
TG049	Tarso	-	1992	Saatzucht Hadmersleben	Germany	A	Molecular markers		Absent		Absent	A	Absent	G	C	C	C	C	T	C	Absent	C	G	G	G	G	A	C	G	G	Hap4		C	C	C	G	G	GT1 (Hap1)		Absent	Present	Absent	Hap1
TG050	Hermann	barcode40	2004	Limagrain-Nickerson	Germany	C	ONT + Molecular markers		Present		Absent	G	Absent	A	G	C	G	T	C	G	Absent	C	G	A	A	A	T	A	C	C	Hap1		C	C	C	G	G	GT1 (Hap1)		Absent	Present	Absent	Hap1
TG051	Glaucus	-	2011	Saatzucht Strube	Germany	A	Molecular markers		Absent		Absent	A	Absent	G	C	C	C	C	T	C	Absent	C	G	G	G	G	A	C	G	G	Hap4		C	C	G	G	G	GT2 (Hap2)		Absent	Absent	Present	Hap2
TG052	Tuareg	barcode52	2005	Nordsaat Saatzucht	Germany	A	ONT + Molecular markers		Present		Absent	A	Absent	G	C	C	C	C	T	C	Absent	C	G	G	G	G	A	C	G	G	Hap4		C	C	C	G	G	GT1 (Hap1)		Absent	Absent	Present	Hap2
TG053	Atomic	-	2012	Limagrain-Nickerson	Germany	A	Molecular markers		Present		Absent	G	Absent	A	G	C	G	T	C	G	Absent	C	G	A	A	A	T	A	C	C	Hap1		C	C	C	G	G	GT1 (Hap1)		Absent	Present	Absent	Hap1
TG054	Tobak	barcode13	2011	W. von Borries-Eckendorf	Germany	B	ONT + Molecular markers		Absent		Absent	G	Absent	A	G	C	G	T	C	G	Absent	C	G	A	A	A	T	A	C	C	Hap1		C	C	C	G	G	GT1 (Hap1)		Absent	Present	Absent	Hap1
TG055	Pionier	-	2013	DSV AG	Germany	A	Molecular markers		Present		Absent	G	Absent	A	G	C	G	T	C	G	Absent	C	G	A	A	A	T	A	C	C	Hap1		T	C	C	G	G	GT3 (Hap3)		Absent	Absent	Present	Hap2
TG056	Manager	barcode39	2006	Saatzucht Schweiger	Germany	B	ONT + Molecular markers		Present		Absent	G	Absent	A	G	C	G	T	C	G	Absent	C	G	A	A	A	T	A	C	C	Hap1		C	C	C	G	G	GT1 (Hap1)		Absent	Present	Absent	Hap1
TG057	Gourmet	-	2013	Secobra	Germany	E	Molecular markers		Absent		Absent	G	Absent	G	G	C	G	T	C	G	Present	T	G	A	A	A	T	A	C	C	Hap3		C	C	C	G	G	GT1 (Hap1)		Absent	Present	Absent	Hap1
TG058	Limes	-	2003	Innoseeds	Germany	B	Molecular markers		Absent		Absent	G	Absent	A	G	C	G	T	C	G	Absent	C	G	A	A	A	T	A	C	C	Hap1		C	C	C	G	G	GT1 (Hap1)		Absent	Present	Absent	Hap1
TG059	Ritmo	barcode64	1993	Cebeco	Germany	B	ONT + Molecular markers		Absent		Absent	G	Absent	A	G	C	G	T	C	G	Absent	C	G	A	A	A	T	A	C	C	Hap1		C	C	C	G	G	GT1 (Hap1)		Absent	Present	Absent	Hap1
TG060	Kalahari	barcode76	2010	Limagrain-Nickerson	Germany: Belgium	B	ONT + Molecular markers		Present		Absent	G	Absent	A	G	C	G	T	C	G	Absent	C	G	A	A	A	T	A	C	C	Hap1		C	C	C	G	G	GT1 (Hap1)		Absent	Absent	Present	Hap2
TG061	Intro	-	2011	RAGT	Germany: France	B	Molecular markers		Present		Absent	G	Absent	A	G	C	G	T	C	G	Absent	C	G	A	A	A	T	A	C	C	Hap1		C	C	C	G	G	GT1 (Hap1)		Absent	Present	Absent	Hap1
TG062	Oxal	barcode88	2010	RAGT	Germany	B	ONT + Molecular markers		Present		Absent	G	Absent	A	G	C	G	T	C	G	Absent	C	G	A	A	A	T	A	C	C	Hap1		C	C	C	G	G	GT1 (Hap1)		Absent	Present	Absent	Hap1
TG063	Zobel	barcode05	2006	Syngenta Seeds	Germany	A	ONT + Molecular markers		Present		Absent	G	Absent	A	G	C	G	T	C	G	Absent	C	G	A	A	A	T	A	C	C	Hap1		C	C	G	G	G	GT2 (Hap2)		Absent	Present	Absent	Hap1
TG064	Event	-	2009	Saatzucht J.Breun	Germany	E	Molecular markers		Present		Absent	G	Absent	A	G	C	G	T	C	G	Absent	C	G	A	A	A	T	A	C	C	Hap1		C	C	C	G	G	GT1 (Hap1)		Absent	Present	Absent	Hap1
TG065	Joker	-	2012	DSV AG	Germany	A	Molecular markers		Present		Absent	A	Absent	G	C	C	C	C	T	C	Absent	C	G	G	G	G	A	C	G	G	Hap4		T	C	C	G	G	GT3 (Hap3)		Absent	Absent	Present	Hap2
TG066	Global	barcode17	2009	RAGT	Germany: Austria	B	ONT + Molecular markers		Present		Absent	G	Absent	A	G	C	G	T	C	G	Absent	C	G	A	A	A	T	A	C	C	Hap1		C	C	C	G	G	GT1 (Hap1)		Absent	Present	Absent	Hap1
TG067	Elixer	barcode29	2012	W. von Borries-Eckendorf	Germany	C	ONT + Molecular markers		Absent		Absent	A	Absent	G	C	C	C	C	T	C	Absent	C	G	G	G	G	A	C	G	G	Hap4		C	C	C	G	G	GT1 (Hap1)		Absent	Absent	Absent	Hap4
TG068	Fedor	barcode41	2007	W. von Borries-Eckendorf	Germany	A	ONT + Molecular markers		Absent		Absent	A	Absent	G	C	C	C	C	T	C	Absent	C	G	G	G	G	A	C	G	G	Hap4		C	C	C	G	G	GT1 (Hap1)		Absent	Present	Absent	Hap1
TG069	Türkis	barcode53	2004	Syngenta (SW Seeds bis 2014)	Germany	A	ONT + Molecular markers		Present		Absent	G	Absent	A	G	C	G	T	C	G	Absent	C	G	A	A	A	T	A	C	C	Hap1		C	C	G	G	G	GT2 (Hap2)		Absent	Present	Absent	Hap1
TG070	Skagen	-	2006	W. von Borries-Eckendorf	Germany	E	Molecular markers		Absent		Absent	G	Absent	A	G	C	G	T	C	G	Absent	C	G	A	A	A	T	A	C	C	Hap1		C	C	C	G	G	GT1 (Hap1)		Absent	Present	Absent	Hap1
TG071	Greif	barcode65	1989	KWS Lochow	Germany	B	ONT + Molecular markers		Absent		Absent	A	Absent	G	C	C	C	C	T	C	Absent	C	G	G	G	G	A	C	G	G	Hap4		C	C	C	G	G	GT1 (Hap1)		Absent	Absent	Present	Hap2
TG072	Esket	barcode77	2007	RAGT	Germany	A	ONT + Molecular markers		Present		Absent	G	Absent	A	G	C	G	T	C	G	Absent	C	G	A	A	A	T	A	C	C	Hap1		C	C	C	G	G	GT1 (Hap1)		Absent	Present	Absent	Hap1
TG073	Primus	barcode89	2009	DSV AG	Germany	B	ONT + Molecular markers		Absent		Absent	G	Absent	A	G	C	G	T	C	G	Absent	C	G	A	A	A	T	A	C	C	Hap1		C	C	C	G	G	GT1 (Hap1)		Absent	Absent	Present	Hap2
TG074	Skalmeje	-	2006	KWS Lochow	Germany	C	Molecular markers		Absent		Absent	G	Absent	A	G	C	G	T	C	G	Absent	C	G	A	A	A	T	A	C	C	Hap1		C	C	C	G	G	GT1 (Hap1)		Absent	Absent	Present	Hap2
TG075	Genius	-	2010	Nordsaat Saatzucht	Germany	E	Molecular markers		Present		Absent	G	Absent	A	G	C	G	T	C	G	Absent	C	G	A	A	A	T	A	C	C	Hap1		C	C	C	G	G	GT1 (Hap1)		Absent	Present	Absent	Hap1
TG076	Enorm	barcode06	2002	Saatzucht Schweiger	Germany	E	ONT + Molecular markers		Absent		Absent	A	Absent	G	C	C	C	C	T	C	Absent	C	G	G	G	G	A	C	G	G	Hap4		C	C	C	G	G	GT1 (Hap1)		Absent	Absent	Present	Hap2
TG077	Florian	-	2010	Nordsaat Saatzucht	Germany	E	Molecular markers		Absent		Absent	G	Absent	A	G	C	G	T	C	G	Absent	C	G	A	A	A	T	A	C	C	Hap1		na	na	na	na	na	na		Absent	Absent	Present	Hap2
TG078	Skater	-	2000	Limagrain-Nickerson	Germany	B	Molecular markers		Absent		Absent	G	Absent	A	G	C	G	T	C	G	Absent	C	G	A	A	A	T	A	C	C	Hap1		C	C	C	G	G	GT1 (Hap1)		Absent	Present	Absent	Hap1
TG079	Brillant	barcode18	2005	Syngenta (SW Seeds bis 2014)	Germany	A	ONT + Molecular markers		Absent		Absent	A	Absent	G	C	C	C	C	T	C	Absent	C	G	G	G	G	A	C	G	G	Hap4		C	C	C	G	G	GT1 (Hap1)		Absent	Absent	Present	Hap2
TG028	Robigus	-	2004	KWS UK Limited; Cambridge Plant Breeders, Twyford	England	B	Molecular markers		Absent		Absent	G	Absent	A	G	C	G	T	C	G	Absent	C	G	A	A	A	T	A	C	C	Hap1		C	C	C	G	G	GT1 (Hap1)		Absent	Present	Absent	Hap1
TG081	Apertus	-	2013	Saatzucht Strube	Germany	A	Molecular markers		Absent		Absent	A	Absent	G	C	C	C	C	T	C	Absent	C	G	G	G	G	A	C	G	G	Hap4		C	C	G	G	G	GT2 (Hap2)		Absent	Absent	Present	Hap2
TG082	Ellvis	-	2002	Saatzucht J.Breun	Germany	A	Molecular markers		Absent		Absent	A	Absent	G	C	C	C	C	T	C	Absent	C	G	G	G	G	A	C	G	G	Hap4		C	C	C	G	G	GT1 (Hap1)		Absent	Present	Absent	Hap1
TG083	Edgar	barcode42	2010	Limagrain-Nickerson	Germany	B	ONT + Molecular markers		Present		Absent	G	Absent	A	G	C	G	T	C	G	Absent	C	G	A	A	A	T	A	C	C	Hap1		C	C	C	G	G	GT1 (Hap1)		Absent	Present	Absent	Hap1
TG084	Maris Huntsman	-	1975	Nordsaat Saatzucht	Germany	A	Molecular markers		Absent		Absent	G	Absent	A	G	C	G	T	C	G	Absent	C	G	A	A	A	T	A	C	C	Hap1		C	T:C	C	T:G	G	GT4 (Hap1,4,5,6)		Absent	Absent	Present	Hap2
TG085	SY Ferry	-	2012	Syngenta Seeds	Germany	B	Molecular markers		Absent		Absent	A	Absent	G	C	C	C	C	T	C	Absent	C	G	G	G	G	A	C	G	G	Hap4		C	C	C	G	G	GT1 (Hap1)		Absent	Present	Absent	Hap1
TG086	Landsknecht	-	2013	Secobra	Germany	C	Molecular markers		Present		Absent	G	Absent	A	G	C	G	T	C	G	Absent	C	G	A	A	A	T	A	C	C	Hap1		C	C	C	G	G	GT1 (Hap1)		Absent	Present	Absent	Hap1
TG087	Sponsor	barcode54	1994	Unisigma	France: Ireland	NA	ONT + Molecular markers		Absent		Absent	G	Absent	G	G	A	G	T	C	G	Present	T	G	A	A	A	T	A	C	C	Hap2		C	C	C	G	G	GT1 (Hap1)		Absent	Present	Absent	Hap1
TG088	Impression	-	2005	Saatzucht Schweiger	Germany	A	Molecular markers		Present		Absent	G	Absent	A	G	C	G	T	C	G	Absent	C	G	A	A	A	T	A	C	C	Hap1		C	C	C	G	G	GT1 (Hap1)		Absent	Present	Absent	Hap1
TG090	Toronto	-	1990	Saatzucht Strengs Erben	Germany	A	Molecular markers		Absent		Absent	A	Absent	G	C	C	C	C	T	C	Absent	C	G	G	G	G	A	C	G	G	Hap4		C	C	C	G	G	GT1 (Hap1)		Absent	Absent	Present	Hap2
TG091	Torrild	-	2005	W. von Borries-Eckendorf	Germany	A	Molecular markers		Absent		Absent	G	Absent	A	G	C	G	T	C	G	Absent	C	G	A	A	A	T	A	C	C	Hap1		C	C	C	G	G	GT1 (Hap1)		Absent	Present	Absent	Hap1
TG092	Contra	barcode66	1990	Saatzucht J.Breun	Germany	C	ONT + Molecular markers		Absent		Absent	G	Absent	A	G	C	G	T	C	G	Absent	C	G	A	A	A	T	A	C	C	Hap1		C	C	C	G	G	GT1 (Hap1)		Absent	Absent	Present	Hap2
TG093	Schamane	-	2005	Saatzucht Engelen Büchling e.K.	Germany	A	Molecular markers		Absent		Absent	A	Absent	G	C	C	C	C	T	C	Absent	C	G	G	G	G	A	C	G	G	Hap4		C	C	C	G	G	GT1 (Hap1)		Absent	Present	Absent	Hap1
TG095	KWS Cobalt	barcode78	2013	KWS Lochow	Germany	A	ONT + Molecular markers		Present		Absent	G	Absent	A	G	C	G	T	C	G	Absent	C	G	A	A	A	T	A	C	C	Hap1		C	C	C	G	G	GT1 (Hap1)		Absent	Present	Absent	Hap1
TG096	Tommi	barcode90	2002	Nordsaat Saatzucht	Germany	A	ONT + Molecular markers		Present		Absent	G	Absent	A	G	C	G	T	C	G	Absent	C	G	A	A	A	T	A	C	C	Hap1		C	C	C	G	G	GT1 (Hap1)		Absent	Present	Absent	Hap1
TG097	Saturn	-	1973	MPI	Germany	C	Molecular markers		Absent		Absent	A	Absent	G	C	C	C	C	T	C	Absent	C	G	G	G	G	A	C	G	G	Hap4		T	C	C	G	G	GT3 (Hap3)		Absent	Absent	Present	Hap2
TG098	Severin	barcode07	1980	Bauer_ G.	Germany	E	ONT + Molecular markers		Absent		Absent	A	Absent	G	C	C	C	C	T	C	Absent	C	G	G	G	G	A	C	G	G	Hap4		C	C	G	G	G	GT2 (Hap2)		Absent	Absent	Present	Hap2
TG099	JB Asano	barcode19	2008	Saatzucht J.Breun	Germany	A	ONT + Molecular markers		Absent		Absent	A	Absent	G	C	C	C	C	T	C	Absent	C	G	G	G	G	A	C	G	G	Hap4		C	C	C	G	G	GT1 (Hap1)		Absent	Absent	Present	Hap2
TG100	Kerubino	-	2004	Saatzucht Schmid Landau	Germany	E	Molecular markers		Absent		Absent	G	Absent	A	G	C	G	T	C	G	Absent	C	G	A	A	A	T	A	C	C	Hap1		C	C	C	G	G	GT1 (Hap1)		Absent	Present	Absent	Hap1
TG101	Arktis	-	2010	DSV AG	Germany	E	Molecular markers		Present		Absent	G	Absent	A	G	C	G	T	C	G	Absent	C	G	A	A	A	T	A	C	C	Hap1		C	C	C	G	G	GT1 (Hap1)		Absent	Present	Absent	Hap1
TG102	Urban	barcode31	1980	Bauer_ G.	Germany	E	ONT + Molecular markers		Absent		Absent	A	Absent	G	C	C	C	C	T	C	Absent	C	G	G	G	G	A	C	G	G	Hap4		C	C	G	G	G	GT2 (Hap2)		Absent	Absent	Present	Hap2
TG103	Orestis	-	1988	Saatzucht Strube	Germany	B	Molecular markers		Absent		Absent	A	Absent	G	C	C	C	C	T	C	Absent	C	G	G	G	G	A	C	G	G	Hap4		C	C	C	G	G	GT1 (Hap1)		Absent	Present	Absent	Hap1
TG104	Flair	barcode43	1996	Saatzucht Schweiger	Germany	B	ONT + Molecular markers		Absent		Absent	G	Absent	A	G	C	G	T	C	G	Absent	C	G	A	A	A	T	A	C	C	Hap1		C	C	C	G	G	GT1 (Hap1)		Absent	Present	Absent	Hap1
TG105	Anthus	-	2005	KWS Lochow	Germany	B	Molecular markers		Present		Absent	G	Absent	A	G	C	G	T	C	G	Absent	C	G	A	A	A	T	A	C	C	Hap1		C	C	C	G	G	GT1 (Hap1)		Absent	Absent	Present	Hap2
TG106	Bombus	-	2012	Secobra	Germany	C	Molecular markers		Present		Absent	G	Absent	A	G	C	G	T	C	G	Absent	C	G	A	A	A	T	A	C	C	Hap1		C	C	C	G	G	GT1 (Hap1)		Absent	Present	Absent	Hap1
TG107	Lucius	-	2006	Secobra	Germany	A	Molecular markers		Absent		Absent	A	Absent	G	C	C	C	C	T	C	Absent	C	G	G	G	G	A	C	G	G	Hap4		C	C	C	G	G	GT1 (Hap1)		Absent	Absent	Present	Hap2
TG108	Herzog	-	1986	Saatzucht J.Breun	Germany	A	Molecular markers		Absent		Absent	G	Absent	A	G	C	G	T	C	G	Absent	C	G	A	A	A	T	A	C	C	Hap1		C	C	G	G	G	GT2 (Hap2)		Absent	Absent	Present	Hap2
TG109	Sorbas	-	1985	Saatzucht Strube	Germany	B	Molecular markers		Absent		Absent	G	Absent	A	G	C	G	T	C	G	Absent	C	G	A	A	A	T	A	C	C	Hap1		C	C	C	G	G	GT1 (Hap1)		Absent	Present	Absent	Hap1
TG110	Tabor	barcode67	1979	Saatzucht Strube	Germany	A	ONT + Molecular markers		Absent		Absent	A	Absent	G	C	C	C	C	T	C	Absent	C	G	G	G	G	A	C	G	G	Hap4		C	C	C	G	G	GT1 (Hap1)		Absent	Present	Absent	Hap1
TG111	Terrier	barcode55	2001	Limagrain-Nickerson	Germany	B	ONT + Molecular markers		Absent		Absent	G	Absent	A	G	C	G	T	C	G	Absent	C	G	A	A	A	T	A	C	C	Hap1		C	C	C	G	G	GT1 (Hap1)		Absent	Present	Absent	Hap1
TG112	Magister	barcode79	2005	Bauer_ G.	Germany	E	ONT + Molecular markers		Absent		Absent	A	Absent	G	C	C	C	C	T	C	Absent	C	G	G	G	G	A	C	G	G	Hap4		C	C	G	G	G	GT2 (Hap2)		Absent	Absent	Present	Hap2
TG113	Altos	-	2000	Syngenta Seeds	Germany	E	Molecular markers		Absent		Absent	G	Absent	G	G	C	G	T	C	G	Present	T	G	A	A	A	T	A	C	C	Hap3		C	C	C	G	G	GT1 (Hap1)		Absent	Present	Absent	Hap1
TG114	Progress	barcode91	1969	Hege_ H.-U.	Germany	A	ONT + Molecular markers		Absent		Absent	G	Absent	G	G	A	G	T	C	G	Present	T	G	A	A	A	T	A	C	C	Hap2		C	C	C	G	G	GT1 (Hap1)		Absent	Absent	Present	Hap2
TG115	Xanthippe	barcode08	2011	Sejet Planteforaedling	Germany	C	ONT + Molecular markers		Present		Absent	G	Absent	A	G	C	G	T	C	G	Absent	C	G	A	A	A	T	A	C	C	Hap1		C	C	C	G	G	GT1 (Hap1)		Absent	Present	Absent	Hap1
TG116	Avenir	-	2013	Saatzucht J.Breun	Germany	A	Molecular markers		Present		Absent	G	Absent	A	G	C	G	T	C	G	Absent	C	G	A	A	A	T	A	C	C	Hap1		C	C	C	G	G	GT1 (Hap1)		Absent	Present	Absent	Hap1
TG117	Pantus	barcode20	1966	Saatzucht Strengs Erben	Germany	A	ONT + Molecular markers		Absent		Absent	A	Absent	G	C	C	C	C	T	C	Absent	C	G	G	G	G	A	C	G	G	Hap4		C	C	G	G	G	GT2 (Hap2)		Absent	Absent	Present	Hap2
TG118	Drifter	barcode32	1999	Limagrain-Nickerson	Germany	B	ONT + Molecular markers		Absent		Absent	A	Absent	G	C	C	C	C	T	C	Absent	C	G	G	G	G	A	C	G	G	Hap4		C	C	C	G	G	GT1 (Hap1)		Absent	Present	Absent	Hap1
TG120	Kranich	-	1969	KWS Lochow	Germany	A	Molecular markers		Absent		Absent	A	Absent	G	C	C	C	C	T	C	Absent	C	G	G	G	G	A	C	G	G	Hap4		C	C	G	G	G	GT2 (Hap2)		Absent	Present	Absent	Hap1
TG121	Sperber	barcode44	1982	KWS Lochow	Germany	A	ONT + Molecular markers		Absent		Absent	G	Absent	G	G	A	G	T	C	G	Present	T	G	A	A	A	T	A	C	C	Hap2		C	T:C	C	T:G	G	GT4 (Hap1,4,5,6)		Absent	Present	Absent	Hap1
TG122	Discus	-	2007	Pflanzenzucht SaKa GmbH&Co.KG	Germany	A	Molecular markers		Absent		Absent	G	Absent	G	G	A	G	T	C	G	Present	T	G	A	A	A	T	A	C	C	Hap2		C	C	C	G	G	GT1 (Hap1)		Absent	Absent	Present	Hap2
TG124	Obelisk	barcode56	1987	Saatzucht Strube	Netherlands: Germany	B	ONT + Molecular markers		Absent		Absent	A	Absent	G	C	C	C	C	T	C	Absent	C	G	G	G	G	A	C	G	G	Hap4		C	C	C	G	G	GT1 (Hap1)		Absent	Present	Absent	Hap1
TG125	Magnus	-	2000	Saatzucht Engelen Büchling e.K.	Germany	A	Molecular markers		Absent		Absent	A	Absent	G	C	C	C	C	T	C	Absent	C	G	G	G	G	A	C	G	G	Hap4		C	C	G	G	G	GT2 (Hap2)		Absent	Present	Absent	Hap1
TG126	Disponent	barcode68	1975	Bayrische Pflanzenzuchtgesellschaft	Germany	A	ONT + Molecular markers		Absent		Absent	G	Absent	A	G	C	G	T	C	G	Absent	C	G	A	A	A	T	A	C	C	Hap1		C	C	C	G	G	GT1 (Hap1)		Absent	Present	Absent	Hap1
TG127	Tambor	-	1993	Syngenta (Semundo)	Germany	A	Molecular markers		Absent		Absent	A	Absent	G	C	C	C	C	T	C	Absent	C	G	G	G	G	A	C	G	G	Hap4		C	C	G	G	G	GT2 (Hap2)		Absent	Present	Absent	Hap1
TG128	Boxer	-	2013	Ackermann Saatzucht	Germany	C	Molecular markers		Absent		Absent	G	Absent	A	G	C	G	T	C	G	Absent	C	G	A	A	A	T	A	C	C	Hap1		C	C	C	G	G	GT1 (Hap1)		Absent	Present	Absent	Hap1
TG129	Sokrates	-	2001	Saatzucht Engelen Büchling e.K.	Germany	A	Molecular markers		Absent		Absent	A	Absent	G	C	C	C	C	T	C	Absent	C	G	G	G	G	A	C	G	G	Hap4		C	C	C	G	G	GT1 (Hap1)		Absent	Absent	Present	Hap2
TG130	Carisuper	barcode80	1975	Heidenreich und Eger	Germany	A	ONT + Molecular markers		Absent		Absent	G	Absent	G	G	A	G	T	C	G	Present	T	G	A	A	A	T	A	C	C	Hap2		C	C	C	G	G	GT1 (Hap1)		Absent	Absent	Present	Hap2
TG131	Rektor	barcode92	1980	Saatzucht Firlbeck	Germany	E	ONT + Molecular markers		Absent		Absent	A	Absent	G	C	C	C	C	T	C	Absent	C	G	G	G	G	A	C	G	G	Hap4		C	C	C	G	G	GT1 (Hap1)		Absent	Absent	Present	Hap2
TG132	Alves	-	2010	Syngenta (SW Seeds bis 2014)	Germany	A	Molecular markers		Absent		Absent	A	Absent	G	C	C	C	C	T	C	Absent	C	G	G	G	G	A	C	G	G	Hap4		C	C	G	G	G	GT2 (Hap2)		Absent	Present	Absent	Hap1
TG133	NaturaStar	-	2002	Saatzucht Schweiger	Germany	A	Molecular markers		Absent		Absent	G	Absent	A	G	C	G	T	C	G	Absent	C	G	A	A	A	T	A	C	C	Hap1		C	C	C	G	G	GT1 (Hap1)		Absent	Absent	Present	Hap2
TG134	Alidos	barcode09	1987	Saatzucht Hadmersleben	Germany	E	ONT + Molecular markers		Absent		Absent	G	Absent	G	G	C	G	T	C	G	Present	T	G	A	A	A	T	A	C	C	Hap3		C	C	C	G	G	GT1 (Hap1)		Absent	Present	Absent	Hap1
TG135	Monopol	barcode21	1975	Saatzucht Firlbeck	Germany	E	ONT + Molecular markers		Absent		Absent	G	Absent	A	G	C	G	T	C	G	Absent	C	G	A	A	A	T	A	C	C	Hap1		C	C	C	G	G	GT1 (Hap1)		Absent	Present	Absent	Hap1
TG136	Akratos	-	2004	Saatzucht Strube	Germany	A	Molecular markers		Absent		Absent	A	Absent	G	C	C	C	C	T	C	Absent	C	G	G	G	G	A	C	G	G	Hap4		C	C	G	G	G	GT2 (Hap2)		Absent	Absent	Present	Hap2
TG137	Knirps	barcode33	1985	Syngenta (Semundo)	Germany	B	ONT + Molecular markers		Absent		Absent	G	Absent	A	G	C	G	T	C	G	Absent	C	G	A	A	A	T	A	C	C	Hap1		C	C	C	G	G	GT1 (Hap1)		Absent	Absent	Present	Hap2
TG138	Bussard	barcode45	1990	KWS Lochow	Germany	E	ONT + Molecular markers		Absent		Absent	G	Absent	A	G	C	G	T	C	G	Absent	C	G	A	A	A	T	A	C	C	Hap1		C	C	C	G	G	GT1 (Hap1)		Absent	Present	Absent	Hap1
TG139	Oberst	-	1980	Saatzucht Engelen Büchling e.K.	Germany	A	Molecular markers		Absent		Absent	A	Absent	G	C	C	C	C	T	C	Absent	C	G	G	G	G	A	C	G	G	Hap4		C	C	C	G	G	GT1 (Hap1)		Absent	Present	Absent	Hap1
TG141	Tiger	-	2001	Franck	Germany	A	Molecular markers		Absent		Absent	A	Absent	G	C	C	C	C	T	C	Absent	C	G	G	G	G	A	C	G	G	Hap4		C	C	C	G	G	GT1 (Hap1)		Absent	Present	Absent	Hap1
TG142	Ibis	-	1991	KWS Lochow	Germany	A	Molecular markers		Absent		Absent	G	Absent	A	G	C	G	T	C	G	Absent	C	G	A	A	A	T	A	C	C	Hap1		C	T:C	C	T:G	G	GT4 (Hap1,4,5,6)		Absent	Present	Absent	Hap1
TG143	Batis	barcode57	1994	Saatzucht Strube	Germany	A	ONT + Molecular markers		Absent		Absent	A	Absent	G	C	C	C	C	T	C	Absent	C	G	G	G	G	A	C	G	G	Hap4		C	C	G	G	G	GT2 (Hap2)		Absent	Absent	Present	Hap2
TG144	Topfit	-	1972	Saatzucht Strube	Germany	B	Molecular markers		Absent		Absent	A	Absent	G	C	C	C	C	T	C	Absent	C	G	G	G	G	A	C	G	G	Hap4		C	C	C	G	G	GT1 (Hap1)		Absent	Present	Absent	Hap1
TG145	Akteur	barcode69	2003	DSV AG	Germany	E	ONT + Molecular markers		Absent		Absent	G	Absent	A	G	C	G	T	C	G	Absent	C	G	A	A	A	T	A	C	C	Hap1		C	C	C	G	G	GT1 (Hap1)		Absent	Absent	Present	Hap2
TG146	Ludwig	-	1998	Franck	Germany	A	Molecular markers		Absent		Absent	A	Absent	G	C	C	C	C	T	C	Absent	C	G	G	G	G	A	C	G	G	Hap4		C	C	C	G	G	GT1 (Hap1)		Absent	Present	Absent	Hap1
TG147	Asketis	barcode81	1998	Saatzucht Strube	Germany	A	ONT + Molecular markers		Absent		Absent	A	Absent	G	C	C	C	C	T	C	Absent	C	G	G	G	G	A	C	G	G	Hap4		C	C	G	G	G	GT2 (Hap2)		Absent	Absent	Present	Hap2
TG148	Aristos	barcode93	1997	Saatzucht Strube	Germany	A	ONT + Molecular markers		Absent		Absent	A	Absent	G	C	C	C	C	T	C	Absent	C	G	G	G	G	A	C	G	G	Hap4		C	C	G	G	G	GT2 (Hap2)		Absent	Absent	Present	Hap2
TG149	Zentos	barcode10	1989	Saatzucht Hadmersleben	Germany	E	ONT + Molecular markers		Absent		Absent	G	Absent	A	G	C	G	T	C	G	Absent	C	G	A	A	A	T	A	C	C	Hap1		C	C	C	G	G	GT1 (Hap1)		Absent	Present	Absent	Hap1
TG150	Diplomat	barcode22	1966	Saatzucht Firlbeck	Germany	A	ONT + Molecular markers		Absent		Absent	G	Absent	A	G	C	G	T	C	G	Absent	C	G	A	A	A	T	A	C	C	Hap1		C	C	C	G	G	GT1 (Hap1)		Absent	Present	Absent	Hap1
TG151	Astron	-	1989	Saatzucht Strube	Germany	A	Molecular markers		na		Absent	G	Absent	A	G	C	G	T	C	G	Absent	C	G	A	A	A	T	A	C	C	Hap1		C	C	C	G	G	GT1 (Hap1)		Absent	Present	Absent	Hap1
TG152	Basalt	barcode34	1980	Hege_ H.-U.	Germany	B	ONT + Molecular markers		Absent		Absent	G	Absent	G	G	A	G	T	C	G	Present	T	G	A	A	A	T	A	C	C	Hap2		C	C	C	G	G	GT1 (Hap1)		Absent	Present	Absent	Hap1
TG153	Kormoran	barcode46	1973	KWS Lochow	Germany	A	ONT + Molecular markers		Absent		Absent	G	Absent	G	G	A	G	T	C	G	Present	T	G	A	A	A	T	A	C	C	Hap2		C	T:C	C	T:G	G	GT4 (Hap1,4,5,6)		Absent	Present	Absent	Hap1
TG155	KWS Milaneco	barcode58	2013	KWS Lochow	Germany	E	ONT + Molecular markers		Present		Absent	G	Absent	A	G	C	G	T	C	G	Absent	C	G	A	A	A	T	A	C	C	Hap1		C	C	C	G	G	GT1 (Hap1)		Absent	Absent	Present	Hap2
TG156	Aszita	barcode70	2005	Kunz/Schmidt	Germany	B	ONT + Molecular markers		Absent		Absent	A	Absent	G	C	C	C	C	T	C	Absent	C	G	G	G	G	A	C	G	G	Hap4		C	C	C	G	G	GT1 (Hap1)		Absent	Present	Absent	Hap1
TG157	Kobold	-	1978	Saatzucht Firlbeck	Germany	B	Molecular markers		Absent		Absent	?	Absent	G	?	C	?	?	?	G	Absent	C	A	G	A	?	?	?	?	?	Hap5		C	C	C	G	G	GT1 (Hap1)		Present	Absent	Absent	Hap3
TG158	Carimulti	barcode82	1975	Heidenreich und Eger	Germany	C	ONT + Molecular markers		Absent		Absent	A	Absent	G	C	C	C	C	T	C	Absent	C	G	G	G	G	A	C	G	G	Hap4		C	C	C	G	G	GT1 (Hap1)		Absent	Absent	Present	Hap2
TG159	Admiral	barcode94	1968	Saatzucht Firlbeck	Germany	A	ONT + Molecular markers		Absent		Absent	A	Absent	G	C	C	C	C	T	C	Absent	C	G	G	G	G	A	C	G	G	Hap4		C	C	G	G	G	GT2 (Hap2)		Absent	Present	Absent	Hap1
TG160	Vuka	barcode11	1975	Franck	Germany	A	ONT + Molecular markers		Absent		Absent	A	Absent	G	C	C	C	C	T	C	Absent	C	G	G	G	G	A	C	G	G	Hap4		C	C	G	G	G	GT2 (Hap2)		Absent	Absent	Present	Hap2
TG161	Benno	-	1973	Bauer_ G.	Germany	E	Molecular markers		Absent		Absent	G	Absent	G	G	C	G	T	C	G	Present	T	G	A	A	A	T	A	C	C	Hap3		C	C	C	G	G	GT1 (Hap1)		Absent	Absent	Present	Hap2
TG162	Apollo	barcode23	1984	Saatzucht J.Breun	Germany	C	ONT + Molecular markers		Absent		Absent	G	Absent	A	G	C	G	T	C	G	Absent	C	G	A	A	A	T	A	C	C	Hap1		C	C	C	G	G	GT1 (Hap1)		Absent	Present	Absent	Hap1
TG163	Aquila	-	1979	Limagrain-Nickerson	United Kingdom: Italy	C	Molecular markers		Absent		Absent	A	Absent	G	C	C	C	C	T	C	Absent	C	G	G	G	G	A	C	G	G	Hap4		C	C	G	G	G	GT2 (Hap2)		Absent	Absent	Present	Hap2
TG164	Kanzler	barcode35	1980	Saatzucht Engelen Büchling e.K.	Germany	B	ONT + Molecular markers		Absent		Absent	A	Absent	G	C	C	C	C	T	C	Absent	C	G	G	G	G	A	C	G	G	Hap4		C	C	C	G	G	GT1 (Hap1)		Absent	Absent	Present	Hap2
TG165	Kraka	-	1982	Petersen_ A.S.	Germany	A	Molecular markers		Absent		Absent	A	Absent	G	C	C	C	C	T	C	Absent	C	G	G	G	G	A	C	G	G	Hap4		C	C	G	G	G	GT2 (Hap2)		Absent	Present	Absent	Hap1
TG166	Caribo	barcode47	1968	Heidenreich und Eger	Germany	B	ONT + Molecular markers		Absent		Absent	A	Absent	G	C	C	C	C	T	C	Absent	C	G	G	G	G	A	C	G	G	Hap4		C	C	C	G	G	GT1 (Hap1)		Absent	Absent	Present	Hap2
TG167	Butaro	barcode59	2009	LandbauschuleDottenfelderhof e.V./Spieá	Germany	E	ONT + Molecular markers		Absent		Absent	A	Absent	G	C	C	C	C	T	C	Absent	C	G	G	G	G	A	C	G	G	Hap4		C	C	G	G	G	GT2 (Hap2)		Absent	Present	Absent	Hap1
TG168	Konsul	barcode71	1990	Syngenta (SW Seeds bis 2014)	Germany	B	ONT + Molecular markers		Absent		Absent	G	Absent	G	G	A	G	T	C	G	Present	T	G	A	A	A	T	A	C	C	Hap2		C	C	C	G	G	GT1 (Hap1)		Absent	Absent	Present	Hap2
TG169	Ares	barcode83	1983	Saatzucht Strube	Germany	B	ONT + Molecular markers		Absent		Absent	A	Absent	G	C	C	C	C	T	C	Absent	C	G	G	G	G	A	C	G	G	Hap4		C	C	C	G	G	GT1 (Hap1)		Absent	Present	Absent	Hap1
TG174	Vel	-	NA	NA	USA	NA	Molecular markers		Absent		Absent	A	Absent	G	C	C	C	C	T	C	Absent	C	G	G	G	G	A	C	G	G	Hap4		C	C	C	G	G	GT1 (Hap1)		Absent	Absent	Present	Hap2
TG175	Phoenix	-	1981	Agricultural Research Institute_ Wagga Wagga	Australia: USA	HWW/Gd	Molecular markers		Absent		Absent	A	Absent	G	C	C	C	C	T	C	Absent	C	G	G	G	G	A	C	G	G	Hap4		C	C	C	G	G	GT1 (Hap1)		Absent	Absent	Present	Hap2
TG177	Caphorn	-	2000	RAGT	France	NA	Molecular markers		Present		Absent	G	Absent	A	G	C	G	T	C	G	Absent	C	G	A	A	A	T	A	C	C	Hap1		C	C	C	G	G	GT1 (Hap1)		Present	Absent	Absent	Hap3
TG178	Cordiale	-	2003	KWS UK Limited	United Kingdom	NA	Molecular markers		Absent		Absent	G	Absent	G	G	A	G	T	C	G	Present	T	G	A	A	A	T	A	C	C	Hap2		C	C	C	G	G	GT1 (Hap1)		Absent	Present	Absent	Hap1
TG179	Apache	-	1998	Limagrain-Nickerson	Czech Republic	A	Molecular markers		Present		Absent	G	Absent	A	G	C	G	T	C	G	Absent	C	G	A	A	A	T	A	C	C	Hap1		C	C	C	G	G	GT1 (Hap1)		Present	Absent	Absent	Hap3
TG180	Premio	-	2006	RAGT	France	B	Molecular markers		Present		absent	na	na	na	na	na	na	na	na	na	na	na	na	na	na	na	na	na	na	na	na		C	C	C	G	G	GT1 (Hap1)		Present	Absent	Absent	Hap3
TG181	Isengrain	-	1996	Florimond Desprez	France: Slovenia: Spain	B	Molecular markers		Absent		absent	na	na	na	na	na	na	na	na	na	na	na	na	na	na	na	na	na	na	na	na		na	na	na	na	na	na		Present	Absent	Absent	Hap3
TG182	Alixan	-	2005	Limagrain-Nickerson	France	A	Molecular markers		Absent		Absent	G	Absent	G	G	A	G	T	C	G	Present	T	G	A	A	A	T	A	C	C	Hap2		C	C	C	G	G	GT1 (Hap1)		Absent	Absent	Present	Hap2
TG183	Boregar	barcode95	2007	RAGT	France	A	ONT + Molecular markers		Present		absent	na	na	na	na	na	na	na	na	na	na	na	na	na	na	na	na	na	na	na	na		C	C	C	G	G	GT1 (Hap1)		Absent	Present	Absent	Hap1
TG184	Renesansa	-	1995	Institute of Field and Vegetable Crops, Novi Sad	Serbia	A2-A1	Molecular markers		Absent		Absent	?	Absent	G	?	C	?	?	?	G	Absent	C	A	G	A	?	?	?	?	?	Hap5		C	C	G	G	G	GT2 (Hap2)		Present	Absent	Absent	Hap3
TG185	Tremie	-	1991	Serasem (nicht RAGT)	Spain: France: Italy	NA	Molecular markers		Absent		Absent	A	Absent	G	C	C	C	C	T	C	Absent	C	G	G	G	G	A	C	G	G	Hap4		C	T:C	C	T:G	G	GT4 (Hap1,4,5,6)		Absent	Present	Absent	Hap1
TG186	KWS Ferrum	-	2012	KWS Lochow	Germany	B	Molecular markers		Absent		Absent	A	Absent	G	C	C	C	C	T	C	Absent	C	G	G	G	G	A	C	G	G	Hap4		C	C	C	G	G	GT1 (Hap1)		Present	Absent	Absent	Hap3
TG188	Cardos	barcode12	1998	Saatzucht Hadmersleben	Germany	A	ONT + Molecular markers		Present		Absent	G	Absent	A	G	C	G	T	C	G	Absent	C	G	A	A	A	T	A	C	C	Hap1		C	C	C	G	G	GT1 (Hap1)		Absent	Present	Absent	Hap1
TG189	Soissons	barcode24	1987	Florimond Desprez	Belgium: Spain: France: Ireland: Italy: Slovenia	B/A	ONT + Molecular markers		Absent		absent	na	na	na	na	na	na	na	na	na	na	na	na	na	na	na	na	na	na	na	na		T	C	C	G	G	GT3 (Hap3)		Present	Absent	Absent	Hap3
TG190	BCD 1302/83	-	NA	Goertzen Seed Research_ Westbred	Moldova	NA	Molecular markers		Absent		Absent	A	Absent	G	C	C	C	C	T	C	Absent	C	G	G	G	G	A	C	G	G	Hap4		C	C	C	G	G	GT1 (Hap1)		Present	Absent	Absent	Hap3
TG191	Arlequin	-	2007	Limagrain-Nickerson	France	NA	Molecular markers		Absent		Absent	G	Absent	A	G	C	G	T	C	G	Absent	C	G	A	A	A	T	A	C	C	Hap1		C	C	C	G	G	GT1 (Hap1)		Present	Absent	Absent	Hap3
TG193	Camp Remy	-	1980	Unisigma	Germany	B	Molecular markers		Absent		Absent	G	Absent	G	G	A	G	T	C	G	Present	T	G	A	A	A	T	A	C	C	Hap2		C	C	C	G	G	GT1 (Hap1)		Absent	Present	Absent	Hap1
TG195	Avalon	-	1980	PBIC (Plant Breeding International Cambridge)	United Kingdom	B/Gd	Molecular markers		Absent		Absent	G	Absent	G	G	A	G	T	C	G	Present	T	G	A	A	A	T	A	C	C	Hap2		C	C	C	G	G	GT1 (Hap1)		Absent	Present	Absent	Hap1
TG196	Ivanka	barcode36	1998	Institute of Field and Vegetable Crops, Novi Sad	Serbia	B1	ONT + Molecular markers		Absent		Absent	G	Absent	G	G	A	G	T	C	G	Present	T	G	A	A	A	T	A	C	C	Hap2		T	C	C	G	G	GT3 (Hap3)		Present	Absent	Absent	Hap3
TG198	NS 66/92	-	NA	NA	Serbia	NA	Molecular markers		Absent		Absent	A	Absent	G	C	C	C	C	T	C	Absent	C	G	G	G	G	A	C	G	G	Hap4		C	C	C	G	G	GT1 (Hap1)		Present	Absent	Absent	Hap3
TG200	Orcas	-	2010	Secobra	Germany	B	Molecular markers		Absent		Absent	A	Absent	G	C	C	C	C	T	C	Absent	C	G	G	G	G	A	C	G	G	Hap4		C	C	C	G	G	GT1 (Hap1)		Absent	Present	Absent	Hap1
TG201	Nimbus	-	1975	Saatzucht Firlbeck	Germany	B	Molecular markers		Absent		Absent	A	Absent	G	C	C	C	C	T	C	Absent	C	G	G	G	G	A	C	G	G	Hap4		C	T:C	C	T:G	G	GT4 (Hap1,4,5,6)		Absent	Present	Absent	Hap1
TG202	Muskat	-	2010	DSV AG	Germany	C	Molecular markers		Present		Absent	G	Absent	A	G	C	G	T	C	G	Absent	C	G	A	A	A	T	A	C	C	Hap1		C	C	C	G	G	GT1 (Hap1)		Absent	Present	Absent	Hap1
TG203	Florida	-	1984	Saatzucht Schweiger	USA	NA	Molecular markers		Absent		Absent	G	Absent	A	G	C	G	T	C	G	Absent	C	G	A	A	A	T	A	C	C	Hap1		T	C	C	G	G	GT3 (Hap3)		Present	Absent	Absent	Hap3
TG204	Rumor	-	2013	Saatzucht Strube	Germany	B	Molecular markers		Absent		Absent	G	Absent	A	G	C	G	T	C	G	Absent	C	G	A	A	A	T	A	C	C	Hap1		C	C	C	G	G	GT1 (Hap1)		Absent	Present	Absent	Hap1
TG207	Kontrast	barcode48	1990	Saatzucht Hadmersleben	Germany	A	ONT + Molecular markers		Absent		Absent	G	Absent	G	G	C	G	T	C	G	Present	T	G	A	A	A	T	A	C	C	Hap3		C	C	C	G	G	GT1 (Hap1)		Absent	Present	Absent	Hap1
TG208	WW 4180	-	2012	Saatzucht J.Breun	Germany	NA	Molecular markers		Absent		Absent	A	Absent	G	C	C	C	C	T	C	Absent	C	G	G	G	G	A	C	G	G	Hap4		C	C	C	G	G	GT1 (Hap1)		Absent	Present	Absent	Hap1
TG210	NS 46/90	-	NA	NA	Serbia	NA	Molecular markers		Absent		Absent	A	Absent	G	C	C	C	C	T	C	Absent	C	G	G	G	G	A	C	G	G	Hap4		T	C	C	G	G	GT3 (Hap3)		Present	Absent	Absent	Hap3
TG213	Pegassos	barcode60	1994	Saatzucht Strube	Austria: Switzerland: Germany: Lithuania: Poland: Slovenia: Slovakia	A	ONT + Molecular markers		Absent		Absent	A	Absent	G	C	C	C	C	T	C	Absent	C	G	G	G	G	A	C	G	G	Hap4		C	C	G	G	G	GT2 (Hap2)		Absent	Absent	Present	Hap2
TG215	Hyland (hybrid)	barcode72	2009	Nordsaat Saatzucht	Germany: Hungary	B	ONT + Molecular markers		na		Present:absent	G:A	Present:absent	G	C	C	G	C	C:T	C:G	Absent	C	G	G	G:A	A	T	C:A	C:G	G	Heterozygous (hybrid)		C	C	C	G	A:G	Heterozygous (hybrid)		na	na	na	na
TG216	Hybery (hybrid)	barcode84	2010	Saaten Union Recherche	France	B	ONT + Molecular markers		na		absent	G	absent	A	G	C	G	T	C	G	Absent	C	G	A	A	A	T	A	C	C	Hap1 (hybrid)		C	C	C	G	G	GT1(hybrid)		na	na	na	na
TG218	Hylux (hybrid)	barcode96	2012	Saaten Union Recherche	France	B	ONT + Molecular markers		na		absent	G	absent	G	C	C	G	C	C	G	Absent	C	G:A	G	A	A	T	A	C	G	Heterozygous (hybrid)		C	C	G:C	G	G	Heterozygous (hybrid)		na	na	na	na
TG222	RGT Reform	-	2014	RAGT	Germany	A	Molecular markers		na		Absent	G	Absent	A	G	C	G	T	C	G	Absent	C	G	A	A	A	T	A	C	C	Hap1		C	C	C	G	G	GT1 (Hap1)		na	na	na	na
TG223	Benchmark	-	2015	Sejet	Germany	B	Molecular markers		na		Absent	G	Absent	A	G	C	G	T	C	G	Absent	C	G	A	A	A	T	A	C	C	Hap1		C	C	C	G	G	GT1 (Hap1)		na	na	na	na
TG224	Barranco	-	2016	Secobra	Germany	E	Molecular markers		na		Absent	G	Absent	A	G	C	G	T	C	G	Absent	C	G	A	A	A	T	A	C	C	Hap1		C	C	C	G	G	GT1 (Hap1)		na	na	na	na
TG225	Nordkap	-	2016	Nordsaat Saatzucht	Germany	A	Molecular markers		na		Absent	G	Absent	A	G	C	G	T	C	G	Absent	C	G	A	A	A	T	A	C	C	Hap1		C	C	C	G	G	GT1 (Hap1)		na	na	na	na
TG226	Porthus	-	2016	Saatzucht Strube	Germany	B	Molecular markers		na		Absent	A	Absent	G	C	C	C	C	T	C	Absent	C	G	G	G	G	A	C	G	G	Hap4		C	C	C	G	G	GT1 (Hap1)		na	na	na	na
TG227	shreiff	-	2016	ISZ/Sejet	Germany	C	Molecular markers		na		Absent	G	Absent	A	G	C	G	T	C	G	Absent	C	G	A	A	A	T	A	C	C	Hap1		C	C	C	G	G	GT1 (Hap1)		na	na	na	na
TG228	Apostel	-	2016	Saatzucht Strengs Erben	Germany	A	Molecular markers		na		Absent	A	Absent	G	C	C	C	C	T	C	Absent	C	G	G	G	G	A	C	G	G	Hap4		C	C	C	G	G	GT1 (Hap1)		na	na	na	na
*Polymorphism was confirmed using KASP assays, gel-based PCR, and Sanger sequencing.
Hybrid cultivars were excluded from correlation analysis
For more information about the positions of these polymorphisms, see Supplementary Files 3, 4, and 5 (FASTA_alignment_Ppd-1.fas)

## Sheet: S8
Supplementary Table S8 Comparison of the means of different agronomic traits between three groups displaying 2NS/2AS translocation and distinct Ppd-A1 haplotypes, with corresponding exact p-value
			With 2NS/2AS translocation		No 2NS/2AS translocation				Exact p-value		Exact p-value		Exact p-value
Traits	Location1	Treatment2	PpdA1-Hap1		PpdA1-Hap1		PpdA1-Hap4		With 2NS/2AS-PpdA1-Hap1		With 2NS/2AS-PpdA1-Hap1		No 2NS/2AS translocation PpdA1-Hap1
			Mean (n=46)3		Mean (n=41)3		Mean (n=58)3		No 2NS/2AS translocation PpdA1-Hap1		No 2NS/2AS translocation PpdA-Hap4		No 2NS/2AS translocation PpdA1-Hap4
Grain yield [dt/ha]	A6-2	HiN/HiF	85.31a		81.8b		78.45c		0.01		5.8e-08		0.02
		HiN/NoF	72.33a		61.7b		61.32b		1.9e-08		9.5e-10		ns
		LoN/NoF	64.51a		57.71b		56.26b		1.6e-06		7e-10		ns
Harvest index	A6-2	HiN/HiF	0.49a		0.48ab		0.46b		ns		6.4e-06		ns
		HiN/NoF	0.46a		0.44b		0.43b		5.7e-05		2e-07		ns
		LoN/NoF	0.44a		0.43b		0.42b		0.02		2.7e-06		ns
Kernels per spike	A6-2	HiN/HiF	41.62a		40.3a		37.14b		ns		2e-07		0.0004
		HiN/NoF	39.57a		36.8b		34.5c		0.003		4.5e-09		0.01
		LoN/NoF	37.23a		35.3b		32.8c		0.03		4.4e-08		0.005
Kernels per m2	A6-2	HiN/HiF	21329.9a		20570.3a		18740.1b		ns		1e-08		0.0001
		HiN/NoF	19658.1a		17680b		16685.3b		7.5e-05		3.7e-10		ns
		LoN/NoF	17089.3a		15861b		14798.3c		0.006		3.1e-09		0.008
Thousand Kernel Weight [g]	A6-2	HiN/HiF	43.06a		42.67a		44a		ns		ns		ns
		HiN/NoF	39.74a		38.10b		40.13a		0.024		ns		0.002
		LoN/NoF	42.06ab		40.84b		42.18a		ns		ns		0.04
Protein yield [kg/ha]	A6-2	HiN/HiF	1102.9a		1071.36b		1047.87b		0.03		2.1e-05		ns
		HiN/NoF	919.24a		790.42b		796.17b		2e-07		1e-07		ns
		LoN/NoF	679.32a		618.7b		615.13b		5.1e-06		2e-07		ns
Biomass [t/h]	A6-2	HiN/HiF	1780.7a		1737.8b		1703.8b		0.04		8.1e-06		ns
		HiN/NoF	1604.9a		1458.1b		1477.7b		1e-06		1e-06		ns
		LoN/NoF	1496.3a		1396.9b		1399.5b		6.1e-05		1.4e-05		ns
Plant height [cm]	A6-2	HiN/HiF	84.38b		85.5b		91.4a		ns		1e-07		5.5e-05
		HiN/NoF	85.31b		86.1b		92.1a		ns		5e-07		6e-05
		LoN/NoF	88.46b		90.34b		97.12a		ns		6e-07		0.00031
Crude protein [%]	A6-2	HiN/HiF	13.01b		13.2b		13.5a		ns		2.9e-05		0.03
		HiN/NoF	12.81b		12.9ab		13.2a		ns		0.00042		ns
		LoN/NoF	10.58c		10.84b		11.13a		0.04		9e-07		0.02
Days to heading	RHH	HiN/HiF	154a		154a		154a		ns		ns		ns
		LoN/NoF	153.5 a		154a		153.4a		ns		ns		ns
	GGR	HiN/HiF	151a		151 a		151a		ns		ns		ns
		LoN/NoF	149.3a		149.6a		149.3a		ns		ns		ns
Spikelet fertility index	RHH	HiN/HiF	2.52a		2.5a		2.33b		ns		0.003		0.01
		LoN/NoF	2.28a		2.24a		2.05b		ns		0.001		0.02
	GGE	HiN/HiF	2.56a		2.42a		2.25b		ns		6.5e-05		0.04
		LoN/NoF	2.35a		2.24a		2.08b		ns		0.0001		0.04
Overall fertility index	RHH	HiN/HiF	0.55a		0.54a		0.50b		ns		0.002		0.01
		LoN/NoF	0.49a		0.47a		0.43b		ns		0.0004		0.02
	GGE	HiN/HiF	0.59a		0.54ab		0.50b		ns		0.00018		ns
		LoN/NoF	0.52a		0.50ab		0.46b		ns		0.00019		ns
The cultivars carrying the insensitive Ppd-D1a allele (PpdD1-Hap3) or multiple copy number of Ppd-B1 (PpdB1-GT4) were excluded from this analysis.
1A6-2 indicates an adjusted means across six locations and two growing seasons. The RHH and GGE represent Rauischholzhausen and Gross-Gerau locations, respectively.
2The experiment includes three agrochemical treatments: high nitrogen with fungicide (HiN/HiF), high nitrogen without fungicide (HiN/NoF), and low nitrogen without fungicide (LoN/NoF).
3Means followed by different letters are significant differences among haplotypes according to post-hoc Tukey HSD test (P< 0.05).

## Sheet: S9
Supplementary Table S9 Comparison of the means resistance to powdery mildew and stripe rust diseases between three groups displaying 2NS/2AS translocation and Ppd-A1 haplotypes.
			With 2NS/2AS translocation		No 2NS/2AS translocation
Traits	Location1	Treatment2	PpdA1-Hap1		PpdA1-Hap1		PpdA1-Hap4
			Mean (n=46)3		Mean (n=41)3		Mean (n=58)3
Powdery mildew (% of non-infected leaf area)	A6-2	HiN/HiF	No data		No data		No data
		HiN/NoF	98.10a		96.14b		95.85b
		LoN/NoF	98.35a		96.87b		96.87b
Stripe rust (% of non-infected leaf area)	A6-2	HiN/HiF	No data		No data		No data
		HiN/NoF	94.34a		84.55b		85.68b
		LoN/NoF	92.72a		83b		83.45b
The cultivars carrying the insensitive Ppd-D1a allele (PpdD1-Hap3) or multiple copy number of Ppd-B1 (PpdB1-GT4) were excluded from this analysis.
1A6-2 indicates an adjusted means across six locations and two growing seasons. The RHH and GGE represent Rauischholzhausen and Gross-Gerau locations, respectively.(HiN/HiF), high nitrogen without fungicide (HiN/NoF), and low nitrogen without fungicide (LoN/NoF).
2The experiment includes three agrochemical treatments: high nitrogen with fungicide
3Means followed by different letters are significant differences among haplotypes according to post-hoc Tukey HSD test (P< 0.01).
