# Supplementary material for: Novel PHOTOPERIOD-1 gene variants associate with yield-related and root-angle traits in European bread wheat
Source: Theor Appl Genet. 2024 May 10;137(6):125. doi: 10.1007/s00122-024-04634-9 (PMC11087350; doi:10.1007/s00122-024-04634-9)
Supplement: Supplementary file 3 — Supplementary file3 (FASTA_alignment_Ppd-A1.fas). Multiple sequence alignment of the Ppd-A1 gene generated by ONT(FAS 806 KB) [file 122_2024_4634_MOESM3_ESM.fas]

>Fielder v1.0_reference
taggcacacatagatttctagccagccacaaatctttccggccagaaagcatataataag
tatatgtgagcacaaataatagagagggtatatattttgtattttctagttccctccgtg
agaaaaaaaaaggaagaagcaaagtttgacgatagtttacatattcctccctcagtctcc
ccaaggttggaacgtaattctgaccatcagtttttgctggtacaatatggtagtcaaacc
caatagaaaattatataataaaaggctttttcttggcgaaacataaaagtatttcttgaa
acaaaactatacacgtgaatcaacacacttaatcatagtacacattcttaaggaaaaggt
gtggtcattccctaagagctaagtttctataataaagtaaaaaaagagaaatcatttagg
aataaaggcccacaatttttttttgagttaaaacagccttactcggatgttcagtcagta
tatttatgaaggcagtggttttacggaaatccaattctgatcctgagctcagatgctcca
catataaacacaaaattcaaataaaatatctaaaacattcaaaaaaatctgaaaatttaa
cacatcaaagatgatagacacttctagatacttgcaaattttcgcactcgtatgacatag
gaggagcttggtatgaaaaattaaaatcagagcttgaattttgttgcacctttggacatt
ttttagctccattttttttgtaccaagctactcggatgtcatctcagtgcaaaaatttgc
aagcacctagaaaagtctctaatctttgatgtgtaaaaatttcagacgttttttagtttg
tttggtatttcttttgaatttactattcacataggtgcagatgcacccgagctccgaaac
accgctctcatttctatggaaattgctttagaatcccaaagctccagtgaagccaggttt
accaaaaaaaaggaaaaatatattcaaagagcccaaaaatatctgacttttttttacatg
tacatataggaatggtgaatgtatctattaattttcatgtaatacatgtgtatatacaag
cgcaaaaaaccgaaatacgtgaatctgaaaaaagaaaatagtactcacattgtgtggtaa
taaatccacagatttgtctttttgtgtgcacacatggtaagctatcttctaacgaaagtt
tacgcatatgtagtgtatatgtacatgttggattttgtgcagaatttgttgatactttta
aatgtgtatttcatatttttct--------------------------------------
------------------------------------------------------------
------------------------------------------------------------
------------------------------------------------------------
------------------------------------------------------------
------------------------------------------------------------
------------------------------------------------------------
------------------------------------------------------------
------------------------------------------------------------
------------------------------------------------------------
------------------------------------------------------------
------------------------------------------------------------
------------------------------------------------------------
------------------------------------------------------------
------------------------------------------------------------
------------------------------------------------------------
-----------------------------------------------------aaaaaca
gggggttcaatggaggctgacctccaaagtgcctcatgccctcacccgtggctttattac
cactgtttatttttctttgcgggtgttttattacctctatatttgatcaaactattttcg
ttttcaaaggaatgcagagatagtcgacgcagaaaacacatgaacacagtagatttaggt
gagaggctgagaaaactgaatattggcatgcatatgcggatgtcgtgcagtgtgtcaaaa
gatagtctgggagtagattatggtgagatgatgtgtcggccttagcttgtgctcttgtga
tacaggaacatcctagtggctcacgttgcctcacgatggttatcaaaagaaagaacctta
tcatttctcaacttgattctgcctgtcatgtgcatgcatccacattacaacgatggcatg
tacagtcacacgacctaacgacggtcttcactaatagtatgacttactttgccgacactc
ccttgacctacttactactcactccgtttttatttactttctagatcagttttgtcgtaa
gtcaaactttgatcgaatttataaaaatatatattaacatctacagtatctaatcaatag
cattagatgcaccaatgaatacactcacatatcatacagactgtatacttctaaaacgtc
ttatatttatttacagagagattagttgttattataaatatttataatggtttttataaa
tttgatcaaactttatatagtctggctcgggacaaagctaatatgcagagtggatcaaaa
catacgaactatatatggtggccaaagtacggcctgacaacatcaaggttggagtaacta
aacccgcggttagctcaccaccacactctcgtccataaactattttaattagcaagggat
attaaagaaataagttaaattcaagaagattgtgccgcatttcttacccatcaaactact
taaagaacatttcatatataccagtaaaaacttgctcatgtgctcaaaatagcacatgat
ttttttcagcttcagaatatacagcactaagattttcaattcacacaaggtatagataca
atactgccgtgtagggatggcagttttgcccatgggtatgggtacccgcgggtaccctaa
ccgaaaacaacgagcatggacgagactttgcaaaactttatacccacgggtaatggttat
ctatacccacaaaatacatgggcaggtatgggtatgaaatagtgcccatgggtaacccaa
tggatacccagaaaaagttaataaatgaaaataactcctatgaaatgtcaggtgaagatc
caactcatatggcccaatgttaaatcccttattccctaaaccaatcatatctcataggct
cacagccaccaactcgtcactcctcctatgtcctacgtgattcctctaaattatgaaatc
ctgactcattgccgccacacttttgtccaactcctaatctagtgatccccaactcccacc
gccgcctcccactacgttgggcttccaccacccactgctcatacttcattgtcgcctcca
agaggtcacccatcgaaggaggcaatgccggtactaggctagtttcccatcatcacttga
attttacactcattttatcttattaaatgtaaatagtatatattattcccactggatacc
cattaggtataagatacctgatgggtatgggcatggctattaatttgtgcccaatggtac
tgaagtgggtgggcatagaaagtttccgtgggtatgggtttgggtagaagggttgtatcc
actcataccctgcccattgtcatccttgccgtgagttgacgacatgatgattatgtagga
gataaaatcttgctaggtttaatatgtttacctgttagatcaatatttttgcaaacatgg
tgaaagactaaggggctgtttggtttctagccacatcttgccacactttgccacacctca
ttttagacaagtttgactaagttaggtgtgtgtttggttctagccacacctaagcaaaaa
tgtttttatgagcagtgaaccccacatgtcatagacacaaaaagtgtggcaaaatttcgt
taggcaagccaaagtgtggctaacaatttgagcaactcaagttagaaaagtatggcaaaa
ataatatggcaatatatggaaaacatggccacaacctaaacagcccctaaaagctctccg
tttgaaccaacaaacttgatcccgcccatctctgtgagttttactgtaaccttctcagtt
ttgttcctaaagctccaaaattcgtgcaaattttttgaccaacaaaaatgataacttcat
tcatcttaaatatttgaccagagtagaaaggacaacatgcttgatttactataccagctt
ttgaagaaaaaaaatcaagctttaaccaaatttgaatgatttccattatcttaaacaact
acctagaataggttgaaagattaccaacaaactaaggaaaccatttatgattattattat
ttagtttttttttcaagtttcaattatttttataaaatattgctaattaactaattctta
gagtgtcgcacggattttgctcaaagttttttcttttaaaaaatggtggcgtactccctc
cgtttcttttattagtatactttgcgtatgcgattcgcctgaagtcaaacaccgaaaagt
tcggccaaatctttactaaaacacatcaacatctatacaatgctaaagtcgcacattatg
aaaattaattgcatggtgcatctaaagatactggtctcgtattataaaggttgatatttt
ttttctataaagttggcatcagacaaatcttaaacgcgaagtaaagagaaacagaggggt
ggtttgaaatgggcggaaccttcgagcggtatttggtccccgtaaattctt~~~~~~aga
gcggtatttcctcacactactactccctccgttctgaattactcgtcgcagaaatggatg
tatctagatgtattttagttttagatatatccatttctgagacgagtaatttggaacgga
gggagcagcaatgttgaagaagagaaggtggatacagttgacggctccagcgttccaggg
ctcctcctccctcagtgcaagtcagaggagttgagctgagaggcgagggcggccgtccac
gtgccggcctccggttcgcgcccgcgccaagcagcggccggcaggcggggcccacaaaat
ccacatccccgggctcctccggagaggagaaaagatatgcggatccagcgcggggcgggg
cgggtgtgcagcgccagcgcgcggcttttgatttacggggatctctttctggccccacca
gcggcgctccccgcctccatttcctccacgtcacccgccccctccccccgatatctactc
ctccgccccccccccccccccccccccccccccctcgcttcccgcacacacatcacacac
acggcctgctcgtccatcgatctctccccctctgctcggctcggctccagtccccgccgc
cgccgtccatggccgcggcccctcccgcgtcctcgtcatcctcctcctccacctgaccgg
cagcgcagcgcgacaacgcgaggtgagctcccgccggtctgtcacccatgcactctgttt
ccgctcgattggggatcgaatcatccgttcaacctctgtgtggatccagggcatgctcct
tcgctcattccaggctctccctctagctaataatatgtgctcggaaatcgctggagatta
accggctcgccgccttgtctgctactgccccccttttagccgccggccgctccgctccat
tcgaggacacgattcattcccgccgcagtctcaatcccttgctcttctctctctgtcttt
ttgcgttttgtttcttgatttgcttcggtggcccgccgccccgccgcgccgtcgatgaac
gcacgcccgccggatgcgaccgaggttcgattgttattcacggcagcgtactgctggttg
tgctatgcgcgcctcctcctccctccccgtccaccaccaaacgaccccaacgtgtttcct
cttggagccaggccgcctcctcctagcgccatggaccgtcatcaccaccaccaccagcag
cagcagcagcagccgccgtcgccgcaggaggagcatgccgcgcagccgcgctgctgggag
gagttcctgcacaggaagaccatcagggtgctgctcgtggagaccgacgactccacccgg
caggtcgtcaccgccctgctccgccactgcatgtaccaaggtgcttacccatactctgtc
tcagctactaccagtgttaatttgcacaggctcggtcgtcatggacgtactgaatttggg
cgttggttgtgtgtcatgtttcagttatccctgctgaaaatggccaccaggcgtgggcgt
atcttcaggacatgcagagcaacatcgaccttgttctgacagaggtcttcatgcacggtg
gcctgtccgggatcgacctgctcggcaggatcatgaaccacgaggtctgcaaggacatcc
ccgtcatcagtaagcacctcgatccaccccacctcggcgctaaaatgtttcagtatcagg
ttcatttgcttcagtgctgctgcgtgcatagatttatatgttcttggtttccagtgatgt
cgtcgcacgattcgatgggcacggtcctcagttgcctgtcaaatggtgctgccgacttct
tggccaagccgatacgtaagaacgagcttaagaacctctgggcgcatgtgtggagacgct
ctcacagcgtaagttactatctctgatggtgtctgttctgttcttccacagtagtagtat
gtatcatcattcagaaatactgctgctgctgcttctgcttcagttcctagtttcacttgt
gtccttgcagcttactagtgcatccttttctgggtcaacgtgtgtgattattatactaaa
gctaagttgttttcttggaactcagtccagtggcagtggtagtggaagtgccattcagac
tcagaagtgtaccaaatcaaagagcggcgacgattccaacaacaacagcaataatcgcaa
cgacgacgccagcatggggctcaatgcaagggatggcagcgataatggcagtggcactca
ggtatgagatttttatgtttttttttgtgtgtgtacttaaggtatactactatctgtgat
attttcagacaagactgaacagaacaattattaggataaggaagctagataaaactgaat
ggaactaactgcttctcctagtgcactagaggccaatttgtccatatggcgaactaatta
tctgtgactagaacatgacttactctcttcgttacctaacggacttagacaagtctgact
tgcatgtgtattttattctagtgtagtagtagtctttgcttaaaatgtactgggaaactg
ccagacactggaaactgttggatagtaagatttgaaacacatgctagttgtttggacttt
ggataaatttgaaataaccgttgtaagcagaatacttacatctgtgagaagtatctgcat
ctgaactagttttctcatcaatttattttaaggcgcagagctcatggacaaagcgtgccg
ttgagatcgacagtccacaggacatgtctccagatcagtcaattgatccgcctgatagca
cttgcgcgcatgtgagccacctgaagtcagagatatgcagcaacagattaagaggtacag
ataacaaaaaatgccagaaaccaaaagaaactaatggtatggtatgctcaagtgctcaac
cagctcactgtgcaactgaaccaaaggctgcttgttccattttgtattgactaaattcga
ttatgttttccaggtgatgagttcaaagggaaggagttggagataggtgcccctggtaat
ttgaacacagatgatcagtcctccccgaacgagagttcggtcaaaccaactgatggacgg
tgtgagtatctgccacagaacaactccaatgatacagttatggaaaattcagatgagcca
attgttcgagctgctgacctgattggttcgatggccaaaaacatggacgcccaacaggca
gctagagccatagatgctcctaactgctcgtcacaagtgccggaaggtaaagacgccgac
cgtgagaacgccatgccatatcttgagctgagcctaaagaggtcgagatcgaccgcagac
ggcgcggatgctgcgatccaggaggaacggaggaacgttgtgagacggtcggacctctcg
gcattcacgaggtgcaaagcatgaaatccgtgtcctttgggaatccttaaatcatccata
tgttgcatactaaccgttttcattctttgcaaggtacaatacgtgcgcggtctccaatca
aggcggcgcagggttcgtcgggagctgctcgcccaacggcaacagctccgaggccgcgaa
aacggacgccgctcagatgaagcaaggctccaacggcagcagcaacaacaacgacatggg
ctccaccaccaagagcgtggtcaccaagcccgccggtggaaataataaggtctcgccaat
caacggcaacacgcacacctcggcgttccatcgtgtgcagccatggacgccggcaacagc
agcagggaaagacaaggctgatgaaacgagcaagaagaatgcagcaaccgcagccgcagc
agcgaaagacatgagtggtgaagcacagagcaaacacccctgcgcagcggcccatgacgc
gaatggtggatcggcaggaggcactgctcagtccagtttggtcaatccatcgggtccggt
tgaaggtcatgctgccaactatggtagcaactctggcagtaataacaacaccaataatgg
gagcaccgcagctactgctgctggtgctgctgctgctgtacatgctgagaccggtggcat
cgacaaaagaagcaacatgatgcacatgaaacgggagcgccgggtggccgccgtgaacaa
gttcagagagaagagaaaag
>TG076(Enorm)
taggcacacatagatttctagccagccacaaatctttccggccagaaagcatataataag
tatatgtgagcacaaataatagagagggtatatattttgtattttctagttccctccgtg
agaaaaaaaaaggaagaagcaaagtttgacgatagtttacatattcctccctcagtctcc
ccaaggttggaacgtaattctgaccatcagtttttgctggtacaatatggtagtcaaacc
caatagaaaattatataataaaaggctttttcttggcgaaacataaaagtatttcttgaa
acaaaactatacacgtgaatcaacacacttaatcatagtacacattcttaaggaaaaggt
gtggtcattccctaagagctaagtttctataataaagtaaaaaaagagaaatcatttagg
aataaaggcccacaatttttttttgagttaaaacagccttactcggatgttcagtcagta
tatttatgaaggcagtggttttacggaaatccaattctgatcctgagctcagatgctcca
catataaacacaaaattcaaataaaatatctaaaacattcaaaaaaatctgaaaatttaa
cacatcaaagatgatagacacttctagatacttgcaaattttcgcactcgtatgacatag
gaggagcttggtatgaaaaattaaaatcagagcttgaattttgttgcacctttggacatt
ttttagctccattttttttgtaccaagctactcggatgtcatctcagtgcaaaaatttgc
aagcacctagaaaagtctctaatctttgatgtgtaaaaatttcagacgttttttagtttg
tttggtatttcttttgaatttactattcacataggtgcagatgcacccgagctccgaaac
accgctctcatttctatggaaattgctttagaatcccaaagctccagtgaagccaggttt
accaaaaaaaaggaaaaatatattcaaagagcccaaaaatatctgacttttttttacatg
tacatataggaatggtgaatgtatctattaattttcatgtaatacatgtgtatatacaag
cgcaaaaaaccgaaatacgtgaatctgaaaaaagaaaatagtactcacattgtgtggtaa
taaatccacagatttgtctttttgtgtgcacacatggtaagctatcttctaacgaaagtt
tacgcatatgtagtgtatatgtacatgttggattttgtgcagaatttgttgatactttta
aatgtgtatttcatatttttct--------------------------------------
------------------------------------------------------------
------------------------------------------------------------
------------------------------------------------------------
------------------------------------------------------------
------------------------------------------------------------
------------------------------------------------------------
------------------------------------------------------------
------------------------------------------------------------
------------------------------------------------------------
------------------------------------------------------------
------------------------------------------------------------
------------------------------------------------------------
------------------------------------------------------------
------------------------------------------------------------
------------------------------------------------------------
-----------------------------------------------------aaaaaca
gggggttcaatggaggctgacctccaaagtgcctcatgccctcacccgtggctttattac
cactgtttatttttctttgcgggtgttttattacctctatatttgatcaaactattttcg
ttttcaaaggaatgcagagatagtcgacgcagaaaacacatgaacacagtagatttaggt
gagaggctgagaaaactgaatattggcatgcatatgcggatgtcgtgcagtgtgtcaaaa
gatagtctgggagtagattatggtgagatgatgtgtcggccttagcttgtgctcttgtga
tacaggaacatcctagtggctcacgttgcctcacgatggttatcaaaagaaagaacctta
tcatttctcaacttgattctgcctgtcatgtgcatgcatccacattacaacgatggcatg
tacagtcacacgacctaacgacggtcttcactaatagtatgacttactttgccgacactc
ccttgacctacttactactcactccgtttttatttactttctagatcagttttgtcgtaa
gtcaaactttgatcgaatttataaaaatatatattaacatctacagtatctaatcaatag
cattagatgcaccaatgaatacactcacatatcatacagactgtatacttctaaaacgtc
ttatatttatttacagagagattagttgttattataaatatttataatggtttttataaa
tttgatcaaactttatatagtctggctcgggacaaagctaatatgcagagtggatcaaaa
catacgaactatatatggtggccaaagtacggcctgacaacatcaaggttggagtaacta
aacccgcggttagctcaccaccacactctcgtccataaactattttaattagcaagggat
attaaagaaataagttaaattcaagaagattgtgccgcatttcttacccatcaaactact
taaagaacatttcatatataccagtaaaaacttgctcatgtgctcaaaatagcacatgat
ttttttcagcttcagaatatacagcactaagattttcaattcacacaaggtatagataca
atactgccgtgtagggatggcagttttgcccatgggtatgggtacccgcgggtaccctaa
ccgaaaacaacgagcatggacgagactttgcaaaactttatacccacgggtaatggttat
ctatacccacaaaatacatgggcaggtatgggtatgaaatagtgcccatgggtaacccaa
tggatacccagaaaaagttaataaatgaaaataactcctatgaaatgtcaggtgaagatc
caactcatatggcccaatgttaaatcccttattccctaaaccaatcatatctcataggct
cacagccaccaactcgtcactcctcctatgtcctacgtgattcctctaaattatgaaatc
ctgactcattgccgccacacttttgtccaactcctaatctagtgatccccaactcccacc
gccgcctcccactacgttgggcttccaccacccactgctcatacttcattgtcgcctcca
agaggtcacccatcgaaggaggcaatgccggtactaggctagtttcccatcatcacttga
attttacactcattttatcttattaaatgtaaatagtatatattattcccactggatacc
cattaggtataagatacctgatgggtatgggcatggctattaatttgtgcccaatggtac
tgaagtgggtgggcatagaaagtttccgtgggtatgggtttgggtagaagggttgtatcc
actcataccctgcccattgtcatccttgccgtgagttgacgacatgatgattatgtagga
gataaaatcttgctaggtttaatatgtttacctgttagatcaatatttttgcaaacatgg
tgaaagactaaggggctgtttggtttctagccacatcttgccacactttgccacacctca
ttttagacaagtttgactaagttaggtgtgtgtttggttctagccacacctaagcaaaaa
tgtttttatgagcagtgaaccccacatgtcatagacacaaaaagtgtggcaaaatttcgt
taggcaagccaaagtgtggctaacaatttgagcaactcaagttagaaaagtatggcaaaa
ataatatggcaatatatggaaaacatggccacaacctaaacagcccctaaaagctctccg
tttgaaccaacaaacttgatcccgcccatctctgtgagttttactgtaaccttctcagtt
ttgttcctaaagctccaaaattcgtgcaaattttttgaccaacaaaaatgataacttcat
tcatcttaaatatttgaccagagtagaaaggacaacatgcttgatttactataccagctt
ttgaagaaaaaaaatcaagctttaaccaaatttgaatgatttccattatcttaaacaact
acctagaataggttgaaagattaccaacaaactaaggaaaccatttatgattattattat
ttagtttttttttcaagtttcaattatttttataaaatattgctaattaactaattctta
gagtgtcgcacggattttgctcaaagttttttcttttaaaaaatggtggcgtactccctc
cgtttcttttattagtatactttgcgtatgcgattcgcctgaagtcaaacaccgaaaagt
tcggccaaatctttactaaaacacatcaacatctatacaatgctaaagtcgcacattatg
aaaattaattgcatggtgcatctaaagatactggtctcgtattataaaggttgatatttt
ttttctataaagttggcatcagacaaatcttaaacgcgaagtaaagagaaacagaggggt
ggtttgaaatgggcggaaccttcgagcggtatttggtccccgtaaattctt~~~~~~aga
gcggtatttcctcacactactactccctccgttctgaattactcgtcgcagaaatggatg
tatctagatgtattttagttttagatatatccatttctgagacgagtaatttggaacgga
gggagcagcaatgttgaagaagagaaggtggatacagttgacggctccagcgttccaggg
ctcctcctccctcagtgcaagtcagaggagttgagctgagaggcgagggcggccgtccac
gtgccggcctccggttcgcgcccgcgccaagcagcggccggcaggcggggcccacaaaat
ccacatccccgggctcctccggagaggagaaaagatatgcggatccagcgcggggcgggg
cgggtgtgcagcgccagcgcgcggcttttgatttacggggatctctttctggccccacca
gcggcgctccccgcctccatttcctccacgtcacccgccccct-cccccgatatctactc
ctccg--------ccccccccccccccccccccctcgcttcccgcacacacatcacacac
acggcctgctcgtccatcgatctctccccctctgctcggctcggctccagtccccgccgc
cgccgtccatggccgcggcccctcccgcgtcctcgtcatcctcctcctccacctgaccgg
cagcgcagcgcgacaacgcgaggtgagctcccgccggtctgtcacccatgcactctgttt
ccgctcgattggggatcgaatcatccgttcaacctctgtgtggatccagggcatgctcct
tcgctcattccaggctctccctctagctaataatatgtgctcggaaatcgctggagatta
accggctcgccgccttgtctgctactgccccccttttagccgccggccgctccgctccat
tcgaggacacgattcattcccgccgcagtctcaatcccttgctcttctctctctgtcttt
ttgcgttttgtttcttgatttgcttcggtggcccgccgccccgccgcgccgtcgatgaac
gcacgcccgccggatgcgaccgaggttcgattgttattcacggcagcgtactgctggttg
tgctatgcgcgcctcctcctccctccccgtccaccaccaaacgaccccaacgtgtttcct
cttggagccaggccgcctcctcctagcgccatggaccgtcatcaccaccaccaccagcag
cagcagcagcagccgccgtcgccgcaggaggagcatgccgcgcagccgcgctgctgggag
gagttcctgcacaggaagaccatcagggtgctgctcgtggagaccgacgactccacccgg
caggtcgtcaccgccctgctccgccactgcatgtaccaaggtgcttacccatactctgtc
tcagctactaccagtgttaatttgcacaggctcggtcgtcatggacgtactgaatttggg
cgttggttgtgtgtcatgtttcagttatccctgctgaaaatggccaccaggcgtgggcgt
atcttcaggacatgcagagcaacatcgaccttgttctgacagaggtcttcatgcacggtg
gcctgtccgggatcgacctgctcggcaggatcatgaaccacgaggtctgcaaggacatcc
ccgtcatcagtaagcacctcgatccaccccacctcggcgctaaaatgtttcagtatcagg
ttcatttgcttcagtgctgctgcgtgcatagatttatatgttcttggtttccagtgatgt
cgtcgcacgattcgatgggcacggtcctcagttgcctgtcaaatggtgctgccgacttct
tggccaagccgatacgtaagaacgagcttaagaacctctgggcgcatgtgtggagacgct
ctcacagcgtaagttactatctctgatggtgtctgttctgttcttccacagtagtagtat
gtatcatcattcagaaatactgctgctgctgcttctgcttcagttcctagtttcacttgt
gtccttgcagcttactagtgcatccttttctgggtcaacgtgtgtgattattatactaaa
gctaagttgttttcttggaactcagtccagtggcagtggtagtggaagtgccattcagac
tcagaagtgtaccaaatcaaagagcggcgacgattccaacaacaacagcaataatcgcaa
cgacgacgccagcatggggctcaatgcaagggatggcagcgataatggcagtggcactca
ggtatgagatttttatgtttttttttgtgtgtgtacttaaggtatactactatctgtgat
attttcagacaagactgaacagaacaattattaggataaggaagctagataaaactgaat
ggaactaactgcttctcctagtgcactagaggccaatttgtccatatggcgaactaatta
tctgtgactagaacatgacttactctcttcgttacctaacggacttagacaagtctgact
tgcatgtgtattttattctagtgtagtagtagtctttgcttaaaatgtactgggaaactg
ccagacactggaaactgttggatagtaagatttgaaacacatgctagttgtttggacttt
ggataaatttgaaataaccgttgtaagcagaatacttacatctgtgagaagtatctgcat
ctgaactagttttctcatcaatttattttaaggcgcagagctcatggacaaagcgtgccg
ttgagatcgacagtccacaggacatgtctccagatcagtcaattgatccgcctgatagca
cttgcgcgcatgtgagccacctgaagtcagagatatgcagcaacagattaagaggtacag
ataacaaaaaatgccagaaaccaaaagaaactaatggtatggtatgctcaagtgctcaac
cagctcactgtgcaactgaaccaaaggctgcttgttccattttgtattgactaaattcga
ttatgttttccaggtgatgagttcaaagggaaggagttggagataggtgcccctggtaat
ttgaacacagatgatcagtcctccccgaacgagagttcggtcaaaccaactgatggacgg
tgtgagtatctgccacagaacaactccaatgatacagttatggaaaattcagatgagcca
attgttcgagctgctgacctgattggttcgatggccaaaaacatggacgcccaacaggca
gctagagccatagatgctcctaactgctcgtcacaagtgccggaaggtaaagacgccgac
cgtgagaacgccatgccatatcttgagctgagcctaaagaggtcgagatcgaccgcagac
ggcgcggatgctgcgatccaggaggaacggaggaacgttgtgagacggtcggacctctcg
gcattcacgaggtgcaaagcatgaaatccgtgtcctttgggaatccttaaatcatccata
tgttgcatactaaccgttttcattctttgcaaggtacaatacgtgcgcggtctccaatca
aggcggcgcagggttcgtcgggagctgctcgcccaacggcaacagctccgaggccgcgaa
aacggacgccgctcagatgaagcaaggctccaacggcagcagcaacaacaacgacatggg
ctccaccaccaagagcgtggtcaccaagcccgccggtggaaataataaggtctcgccaat
caacggcaacacgcacacctcggcgttccatcgtgtgcagccatggacgccggcaacagc
agcagggaaagacaaggctgatgaaacgagcaagaagaatgcagcaaccgcagccgcagc
agcgaaagacatgagtggtgaagcacagagcaaacacccctgcgcagcggcccatgacgc
gaatggtggatcggcaggaggcactgctcagtccagtttggtcaatccatcgggtccggt
tgaaggtcatgctgccaactatggtagcaactctggcagtaataacaacaccaataatgg
gagcaccgcagctactgctgctggtgctgctgctgctgtacatgctgagaccggtggcat
cgacaaaagaagcaacatgatgcacatgaaacgggagcgccgggtggccgccgtgaacaa
gttcagagagaagagaaaag
>TG166(Caribo)
taggcacacatagatttctagccagccacaaatctttccggccagaaagcatataataag
tatatgtgagcacaaataatagagagggtatatattttgtattttctagttccctccgtg
agaaaaaaaaaggaagaagcaaagtttgacgatagtttacatattcctccctcagtctcc
ccaaggttggaacgtaattctgaccatcagtttttgctggtacaatatggtagtcaaacc
caatagaaaattatataataaaaggctttttcttggcgaaacataaaagtatttcttgaa
acaaaactatacacgtgaatcaacacacttaatcatagtacacattcttaaggaaaaggt
gtggtcattccctaagagctaagtttctataataaagtaaaaaaagagaaatcatttagg
aataaaggcccacaatttttttttgagttaaaacagccttactcggatgttcagtcagta
tatttatgaaggcagtggttttacggaaatccaattctgatcctgagctcagatgctcca
catataaacacaaaattcaaataaaatatctaaaacattcaaaaaaatctgaaaatttaa
cacatcaaagatgatagacacttctagatacttgcaaattttcgcactcgtatgacatag
gaggagcttggtatgaaaaattaaaatcagagcttgaattttgttgcacctttggacatt
ttttagctccattttttttgtaccaagctactcggatgtcatctcagtgcaaaaatttgc
aagcacctagaaaagtctctaatctttgatgtgtaaaaatttcagacgttttttagtttg
tttggtatttcttttgaatttactattcacataggtgcagatgcacccgagctccgaaac
accgctctcatttctatggaaattgctttagaatcccaaagctccagtgaagccaggttt
accaaaaaaaaggaaaaatatattcaaagagcccaaaaatatctgacttttttttacatg
tacatataggaatggtgaatgtatctattaattttcatgtaatacatgtgtatatacaag
cgcaaaaaaccgaaatacgtgaatctgaaaaaagaaaatagtactcacattgtgtggtaa
taaatccacagatttgtctttttgtgtgcacacatggtaagctatcttctaacgaaagtt
tacgcatatgtagtgtatatgtacatgttggattttgtgcagaatttgttgatactttta
aatgtgtatttcatatttttct--------------------------------------
------------------------------------------------------------
------------------------------------------------------------
------------------------------------------------------------
------------------------------------------------------------
------------------------------------------------------------
------------------------------------------------------------
------------------------------------------------------------
------------------------------------------------------------
------------------------------------------------------------
------------------------------------------------------------
------------------------------------------------------------
------------------------------------------------------------
------------------------------------------------------------
------------------------------------------------------------
------------------------------------------------------------
-----------------------------------------------------aaaaaca
gggggttcaatggaggctgacctccaaagtgcctcatgccctcacccgtggctttattac
cactgtttatttttctttgcgggtgttttattacctctatatttgatcaaactattttcg
ttttcaaaggaatgcagagatagtcgacgcagaaaacacatgaacacagtagatttaggt
gagaggctgagaaaactgaatattggcatgcatatgcggatgtcgtgcagtgtgtcaaaa
gatagtctgggagtagattatggtgagatgatgtgtcggccttagcttgtgctcttgtga
tacaggaacatcctagtggctcacgttgcctcacgatggttatcaaaagaaagaacctta
tcatttctcaacttgattctgcctgtcatgtgcatgcatccacattacaacgatggcatg
tacagtcacacgacctaacgacggtcttcactaatagtatgacttactttgccgacactc
ccttgacctacttactactcactccgtttttatttactttctagatcagttttgtcgtaa
gtcaaactttgatcgaatttataaaaatatatattaacatctacagtatctaatcaatag
cattagatgcaccaatgaatacactcacatatcatacagactgtatacttctaaaacgtc
ttatatttatttacagagagattagttgttattataaatatttataatggtttttataaa
tttgatcaaactttatatagtctggctcgggacaaagctaatatgcagagtggatcaaaa
catacgaactatatatggtggccaaagtacggcctgacaacatcaaggttggagtaacta
aacccgcggttagctcaccaccacactctcgtccataaactattttaattagcaagggat
attaaagaaataagttaaattcaagaagattgtgccgcatttcttacccatcaaactact
taaagaacatttcatatataccagtaaaaacttgctcatgtgctcaaaatagcacatgat
ttttttcagcttcagaatatacagcactaagattttcaattcacacaaggtatagataca
atactgccgtgtagggatggcagttttgcccatgggtatgggtacccgcgggtaccctaa
ccgaaaacaacgagcatggacgagactttgcaaaactttatacccacgggtaatggttat
ctatacccacaaaatacatgggcaggtatgggtatgaaatagtgcccatgggtaacccaa
tggatacccagaaaaagttaataaatgaaaataactcctatgaaatgtcaggtgaagatc
caactcatatggcccaatgttaaatcccttattccctaaaccaatcatatctcataggct
cacagccaccaactcgtcactcctcctatgtcctacgtgattcctctaaattatgaaatc
ctgactcattgccgccacacttttgtccaactcctaatctagtgatccccaactcccacc
gccgcctcccactacgttgggcttccaccacccactgctcatacttcattgtcgcctcca
agaggtcacccatcgaaggaggcaatgccggtactaggctagtttcccatcatcacttga
attttacactcattttatcttattaaatgtaaatagtatatattattcccactggatacc
cattaggtataagatacctgatgggtatgggcatggctattaatttgtgcccaatggtac
tgaagtgggtgggcatagaaagtttccgtgggtatgggtttgggtagaagggttgtatcc
actcataccctgcccattgtcatccttgccgtgagttgacgacatgatgattatgtagga
gataaaatcttgctaggtttaatatgtttacctgttagatcaatatttttgcaaacatgg
tgaaagactaaggggctgtttggtttctagccacatcttgccacactttgccacacctca
ttttagacaagtttgactaagttaggtgtgtgtttggttctagccacacctaagcaaaaa
tgtttttatgagcagtgaaccccacatgtcatagacacaaaaagtgtggcaaaatttcgt
taggcaagccaaagtgtggctaacaatttgagcaactcaagttagaaaagtatggcaaaa
ataatatggcaatatatggaaaacatggccacaacctaaacagcccctaaaagctctccg
tttgaaccaacaaacttgatcccgcccatctctgtgagttttactgtaaccttctcagtt
ttgttcctaaagctccaaaattcgtgcaaattttttgaccaacaaaaatgataacttcat
tcatcttaaatatttgaccagagtagaaaggacaacatgcttgatttactataccagctt
ttgaagaaaaaaaatcaagctttaaccaaatttgaatgatttccattatcttaaacaact
acctagaataggttgaaagattaccaacaaactaaggaaaccatttatgattattattat
ttagtttttttttcaagtttcaattatttttataaaatattgctaattaactaattctta
gagtgtcgcacggattttgctcaaagttttttcttttaaaaaatggtggcgtactccctc
cgtttcttttattagtatactttgcgtatgcgattcgcctgaagtcaaacaccgaaaagt
tcggccaaatctttactaaaacacatcaacatctatacaatgctaaagtcgcacattatg
aaaattaattgcatggtgcatctaaagatactggtctcgtattataaaggttgatatttt
ttttctataaagttggcatcagacaaatcttaaacgcgaagtaaagagaaacagaggggt
ggtttgaaatgggcggaaccttcgagcggtatttggtccccgtaaattctt~~~~~~aga
gcggtatttcctcacactactactccctccgttctgaattactcgtcgcagaaatggatg
tatctagatgtattttagttttagatatatccatttctgagacgagtaatttggaacgga
gggagcagcaatgttgaagaagagaaggtggatacagttgacggctccagcgttccaggg
ctcctcctccctcagtgcaagtcagaggagttgagctgagaggcgagggcggccgtccac
gtgccggcctccggttcgcgcccgcgccaagcagcggccggcaggcggggcccacaaaat
ccacatccccgggctcctccggagaggagaaaagatatgcggatccagcgcggggcgggg
cgggtgtgcagcgccagcgcgcggcttttgatttacggggatctctttctggccccacca
gcggcgctccccgcctccatttcctccacgtcacccgccccctccccccgatatctactc
ctccg------------ccccccccccccccccctcgcttcccgcacacacatcacacac
acggcctgctcgtccatcgatctctccccctctgctcggctcggctccagtccccgccgc
cgccgtccatggccgcggcccctcccgcgtcctcgtcatcctcctcctccacctgaccgg
cagcgcagcgcgacaacgcgaggtgagctcccgccggtctgtcacccatgcactctgttt
ccgctcgattggggatcgaatcatccgttcaacctctgtgtggatccagggcatgctcct
tcgctcattccaggctctccctctagctaataatatgtgctcggaaatcgctggagatta
accggctcgccgccttgtctgctactg-cccccttttagccgccggccgctccgctccat
tcgaggacacgattcattcccgccgcagtctcaatcccttgctcttctctctctgtcttt
ttgcgttttgtttcttgatttgcttcggtggcccgccgccccgccgcgccgtcgatgaac
gcacgcccgccggatgcgaccgaggttcgattgttattcacggcagcgtactgctggttg
tgctatgcgcgcctcctcctccctccccgtccaccaccaaacgaccccaacgtgtttcct
cttggagccaggccgcctcctcctagcgccatggaccgtcatcaccaccaccaccagcag
cagcagcagcagccgccgtcgccgcaggaggagcatgccgcgcagccgcgctgctgggag
gagttcctgcacaggaagaccatcagggtgctgctcgtggagaccgacgactccacccgg
caggtcgtcaccgccctgctccgccactgcatgtaccaaggtgcttacccatactctgtc
tcagctactaccagtgttaatttgcacaggctcggtcgtcatggacgtactgaatttggg
cgttggttgtgtgtcatgtttcagttatccctgctgaaaatggccaccaggcgtgggcgt
atcttcaggacatgcagagcaacatcgaccttgttctgacagaggtcttcatgcacggtg
gcctgtccgggatcgacctgctcggcaggatcatgaaccacgaggtctgcaaggacatcc
ccgtcatcagtaagcacctcgatccaccccacctcggcgctaaaatgtttcagtatcagg
ttcatttgcttcagtgctgctgcgtgcatagatttatatgttcttggtttccagtgatgt
cgtcgcacgattcgatgggcacggtcctcagttgcctgtcaaatggtgctgccgacttct
tggccaagccgatacgtaagaacgagcttaagaacctctgggcgcatgtgtggagacgct
ctcacagcgtaagttactatctctgatggtgtctgttctgttcttccacagtagtagtat
gtatcatcattcagaaatactgctgctgctgcttctgcttcagttcctagtttcacttgt
gtccttgcagcttactagtgcatccttttctgggtcaacgtgtgtgattattatactaaa
gctaagttgttttcttggaactcagtccagtggcagtggtagtggaagtgccattcagac
tcagaagtgtaccaaatcaaagagcggcgacgattccaacaacaacagcaataatcgcaa
cgacgacgccagcatggggctcaatgcaagggatggcagcgataatggcagtggcactca
ggtatgagatttttatgtttttttttgtgtgtgtacttaaggtatactactatctgtgat
attttcagacaagactgaacagaacaattattaggataaggaagctagataaaactgaat
ggaactaactgcttctcctagtgcactagaggccaatttgtccatatggcgaactaatta
tctgtgactagaacatgacttactctcttcgttacctaacggacttagacaagtctgact
tgcatgtgtattttattctagtgtagtagtagtctttgcttaaaatgtactgggaaactg
ccagacactggaaactgttggatagtaagatttgaaacacatgctagttgtttggacttt
ggataaatttgaaataaccgttgtaagcagaatacttacatctgtgagaagtatctgcat
ctgaactagttttctcatcaatttattttaaggcgcagagctcatggacaaagcgtgccg
ttgagatcgacagtccacaggacatgtctccagatcagtcaattgatccgcctgatagca
cttgcgcgcatgtgagccacctgaagtcagagatatgcagcaacagattaagaggtacag
ataacaaaaaatgccagaaaccaaaagaaactaatggtatggtatgctcaagtgctcaac
cagctcactgtgcaactgaaccaaaggctgcttgttccattttgtattgactaaattcga
ttatgttttccaggtgatgagttcaaagggaaggagttggagataggtgcccctggtaat
ttgaacacagatgatcagtcctccccgaacgagagttcggtcaaaccaactgatggacgg
tgtgagtatctgccacagaacaactccaatgatacagttatggaaaattcagatgagcca
attgttcgagctgctgacctgattggttcgatggccaaaaacatggacgcccaacaggca
gctagagccatagatgctcctaactgctcgtcacaagtgccggaaggtaaagacgccgac
cgtgagaacgccatgccatatcttgagctgagcctaaagaggtcgagatcgaccgcagac
ggcgcggatgctgcgatccaggaggaacggaggaacgttgtgagacggtcggacctctcg
gcattcacgaggtgcaaagcatgaaatccgtgtcctttgggaatccttaaatcatccata
tgttgcatactaaccgttttcattctttgcaaggtacaatacgtgcgcggtctccaatca
aggcggcgcagggttcgtcgggagctgctcgcccaacggcaacagctccgaggccgcgaa
aacggacgccgctcagatgaagcaaggctccaacggcagcagcaacaacaacgacatggg
ctccaccaccaagagcgtggtcaccaagcccgccggtggaaataataaggtctcgccaat
caacggcaacacgcacacctcggcgttccatcgtgtgcagccatggacgccggcaacagc
agcagggaaagacaaggctgatgaaacgagcaagaagaatgcagcaaccgcagccgcagc
agcgaaagacatgagtggtgaagcacagagcaaacacccctgcgcagcggcccatgacgc
gaatggtggatcggcaggaggcactgctcagtccagtttggtcaatccatcgggtccggt
tgaaggtcatgctgccaactatggtagcaactctggcagtaataacaacaccaataatgg
gagcaccgcagctactgctgctggtgctgctgctgctgtacatgctgagaccggtggcat
cgacaaaagaagcaacatgatgcacatgaaacgggagcgccgggtggccgccgtgaacaa
gttcagagagaagagaaaag
>TG159(Admiral)
taggcacacatagatttctagccagccacaaatctttccggccagaaagcatataataag
tatatgtgagcacaaataatagagagggtatatattttgtattttctagttccctccgtg
agaaaaaaaaaggaagaagcaaagtttgacgatagtttacatattcctccctcagtctcc
ccaaggttggaacgtaattctgaccatcagtttttgctggtacaatatggtagtcaaacc
caatagaaaattatataataaaaggctttttcttggcgaaacataaaagtatttcttgaa
acaaaactatacacgtgaatcaacacacttaatcatagtacacattcttaaggaaaaggt
gtggtcattccctaagagctaagtttctataataaagtaaaaaaagagaaatcatttagg
aataaaggcccacaatttttttttgagttaaaacagccttactcggatgttcagtcagta
tatttatgaaggcagtggttttacggaaatccaattctgatcctgagctcagatgctcca
catataaacacaaaattcaaataaaatatctaaaacattcaaaaaaatctgaaaatttaa
cacatcaaagatgatagacacttctagatacttgcaaattttcgcactcgtatgacatag
gaggagcttggtatgaaaaattaaaatcagagcttgaattttgttgcacctttggacatt
ttttagctccattttttttgtaccaagctactcggatgtcatctcagtgcaaaaatttgc
aagcacctagaaaagtctctaatctttgatgtgtaaaaatttcagacgttttttagtttg
tttggtatttcttttgaatttactattcacataggtgcagatgcacccgagctccgaaac
accgctctcatttctatggaaattgctttagaatcccaaagctccagtgaagccaggttt
accaaaaaaaaggaaaaatatattcaaagagcccaaaaatatctgacttttttttacatg
tacatataggaatggtgaatgtatctattaattttcatgtaatacatgtgtatatacaag
cgcaaaaaaccgaaatacgtgaatctgaaaaaagaaaatagtactcacattgtgtggtaa
taaatccacagatttgtctttttgtgtgcacacatggtaagctatcttctaacgaaagtt
tacgcatatgtagtgtatatgtacatgttggattttgtgcagaatttgttgatactttta
aatgtgtatttcatatttttct--------------------------------------
------------------------------------------------------------
------------------------------------------------------------
------------------------------------------------------------
------------------------------------------------------------
------------------------------------------------------------
------------------------------------------------------------
------------------------------------------------------------
------------------------------------------------------------
------------------------------------------------------------
------------------------------------------------------------
------------------------------------------------------------
------------------------------------------------------------
------------------------------------------------------------
------------------------------------------------------------
------------------------------------------------------------
-----------------------------------------------------aaaaaca
gggggttcaatggaggctgacctccaaagtgcctcatgccctcacccgtggctttattac
cactgtttatttttctttgcgggtgttttattacctctatatttgatcaaactattttcg
ttttcaaaggaatgcagagatagtcgacgcagaaaacacatgaacacagtagatttaggt
gagaggctgagaaaactgaatattggcatgcatatgcggatgtcgtgcagtgtgtcaaaa
gatagtctgggagtagattatggtgagatgatgtgtcggccttagcttgtgctcttgtga
tacaggaacatcctagtggctcacgttgcctcacgatggttatcaaaagaaagaacctta
tcatttctcaacttgattctgcctgtcatgtgcatgcatccacattacaacgatggcatg
tacagtcacacgacctaacgacggtcttcactaatagtatgacttactttgccgacactc
ccttgacctacttactactcactccgtttttatttactttctagatcagttttgtcgtaa
gtcaaactttgatcgaatttataaaaatatatattaacatctacagtatctaatcaatag
cattagatgcaccaatgaatacactcacatatcatacagactgtatacttctaaaacgtc
ttatatttatttacagagagattagttgttattataaatatttataatggtttttataaa
tttgatcaaactttatatagtctggctcgggacaaagctaatatgcagagtggatcaaaa
catacgaactatatatggtggccaaagtacggcctgacaacatcaaggttggagtaacta
aacccgcggttagctcaccaccacactctcgtccataaactattttaattagcaagggat
attaaagaaataagttaaattcaagaagattgtgccgcatttcttacccatcaaactact
taaagaacatttcatatataccagtaaaaacttgctcatgtgctcaaaatagcacatgat
ttttttcagcttcagaatatacagcactaagattttcaattcacacaaggtatagataca
atactgccgtgtagggatggcagttttgcccatgggtatgggtacccgcgggtaccctaa
ccgaaaacaacgagcatggacgagactttgcaaaactttatacccacgggtaatggttat
ctatacccacaaaatacatgggcaggtatgggtatgaaatagtgcccatgggtaacccaa
tggatacccagaaaaagttaataaatgaaaataactcctatgaaatgtcaggtgaagatc
caactcatatggcccaatgttaaatcccttattccctaaaccaatcatatctcataggct
cacagccaccaactcgtcactcctcctatgtcctacgtgattcctctaaattatgaaatc
ctgactcattgccgccacacttttgtccaactcctaatctagtgatccccaactcccacc
gccgcctcccactacgttgggcttccaccacccactgctcatacttcattgtcgcctcca
agaggtcacccatcgaaggaggcaatgccggtactaggctagtttcccatcatcacttga
attttacactcattttatcttattaaatgtaaatagtatatattattcccactggatacc
cattaggtataagatacctgatgggtatgggcatggctattaatttgtgcccaatggtac
tgaagtgggtgggcatagaaagtttccgtgggtatgggtttgggtagaagggttgtatcc
actcataccctgcccattgtcatccttgccgtgagttgacgacatgatgattatgtagga
gataaaatcttgctaggtttaatatgtttacctgttagatcaatatttttgcaaacatgg
tgaaagactaaggggctgtttggtttctagccacatcttgccacactttgccacacctca
ttttagacaagtttgactaagttaggtgtgtgtttggttctagccacacctaagcaaaaa
tgtttttatgagcagtgaaccccacatgtcatagacacaaaaagtgtggcaaaatttcgt
taggcaagccaaagtgtggctaacaatttgagcaactcaagttagaaaagtatggcaaaa
ataatatggcaatatatggaaaacatggccacaacctaaacagcccctaaaagctctccg
tttgaaccaacaaacttgatcccgcccatctctgtgagttttactgtaaccttctcagtt
ttgttcctaaagctccaaaattcgtgcaaattttttgaccaacaaaaatgataacttcat
tcatcttaaatatttgaccagagtagaaaggacaacatgcttgatttactataccagctt
ttgaagaaaaaaaatcaagctttaaccaaatttgaatgatttccattatcttaaacaact
acctagaataggttgaaagattaccaacaaactaaggaaaccatttatgattattattat
ttagtttttttttcaagtttcaattatttttataaaatattgctaattaactaattctta
gagtgtcgcacggattttgctcaaagttttttcttttaaaaaatggtggcgtactccctc
cgtttcttttattagtatactttgcgtatgcgattcgcctgaagtcaaacaccgaaaagt
tcggccaaatctttactaaaacacatcaacatctatacaatgctaaagtcgcacattatg
aaaattaattgcatggtgcatctaaagatactggtctcgtattataaaggttgatatttt
ttttctataaagttggcatcagacaaatcttaaacgcgaagtaaagagaaacagaggggt
ggtttgaaatgggcggaaccttcgagcggtatttggtccccgtaaattctt~~~~~~aga
gcggtatttcctcacactactactccctccgttctgaattactcgtcgcagaaatggatg
tatctagatgtattttagttttagatatatccatttctgagacgagtaatttggaacgga
gggagcagcaatgttgaagaagagaaggtggatacagttgacggctccagcgttccaggg
ctcctcctccctcagtgcaagtcagaggagttgagctgagaggcgagggcggccgtccac
gtgccggcctccggttcgcgcccgcgccaagcagcggccggcaggcggggcccacaaaat
ccacatccccgggctcctccggagaggagaaaagatatgcggatccagcgcggggcgggg
cgggtgtgcagcgccagcgcgcggcttttgatttacggggatctctttctggccccacca
gcggcgctccccgcctccatttcctccacgtcacccgccccct-cccccgatatctactc
ctccg------------ccccccccccccccccctcgcttcccgcacacacatcacacac
acggcctgctcgtccatcgatctctccccctctgctcggctcggctccagtccccgccgc
cgccgtccatggccgcggcccctcccgcgtcctcgtcatcctcctcctccacctgaccgg
cagcgcagcgcgacaacgcgaggtgagctcccgccggtctgtcacccatgcactctgttt
ccgctcgattggggatcgaatcatccgttcaacctctgtgtggatccagggcatgctcct
tcgctcattccaggctctccctctagctaataatatgtgctcggaaatcgctggagatta
accggctcgccgccttgtctgctactg-cccccttttagccgccggccgctccgctccat
tcgaggacacgattcattcccgccgcagtctcaatcccttgctcttctctctctgtcttt
ttgcgttttgtttcttgatttgcttcggtggcccgccgccccgccgcgccgtcgatgaac
gcacgcccgccggatgcgaccgaggttcgattgttattcacggcagcgtactgctggttg
tgctatgcgcgcctcctcctccctccccgtccaccaccaaacgaccccaacgtgtttcct
cttggagccaggccgcctcctcctagcgccatggaccgtcatcaccaccaccaccagcag
cagcagcagcagccgccgtcgccgcaggaggagcatgccgcgcagccgcgctgctgggag
gagttcctgcacaggaagaccatcagggtgctgctcgtggagaccgacgactccacccgg
caggtcgtcaccgccctgctccgccactgcatgtaccaaggtgcttacccatactctgtc
tcagctactaccagtgttaatttgcacaggctcggtcgtcatggacgtactgaatttggg
cgttggttgtgtgtcatgtttcagttatccctgctgaaaatggccaccaggcgtgggcgt
atcttcaggacatgcagagcaacatcgaccttgttctgacagaggtcttcatgcacggtg
gcctgtccgggatcgacctgctcggcaggatcatgaaccacgaggtctgcaaggacatcc
ccgtcatcagtaagcacctcgatccaccccacctcggcgctaaaatgtttcagtatcagg
ttcatttgcttcagtgctgctgcgtgcatagatttatatgttcttggtttccagtgatgt
cgtcgcacgattcgatgggcacggtcctcagttgcctgtcaaatggtgctgccgacttct
tggccaagccgatacgtaagaacgagcttaagaacctctgggcgcatgtgtggagacgct
ctcacagcgtaagttactatctctgatggtgtctgttctgttcttccacagtagtagtat
gtatcatcattcagaaatactgctgctgctgcttctgcttcagttcctagtttcacttgt
gtccttgcagcttactagtgcatccttttctgggtcaacgtgtgtgattattatactaaa
gctaagttgttttcttggaactcagtccagtggcagtggtagtggaagtgccattcagac
tcagaagtgtaccaaatcaaagagcggcgacgattccaacaacaacagcaataatcgcaa
cgacgacgccagcatggggctcaatgcaagggatggcagcgataatggcagtggcactca
ggtatgagatttttatgtttttttttgtgtgtgtacttaaggtatactactatctgtgat
attttcagacaagactgaacagaacaattattaggataaggaagctagataaaactgaat
ggaactaactgcttctcctagtgcactagaggccaatttgtccatatggcgaactaatta
tctgtgactagaacatgacttactctcttcgttacctaacggacttagacaagtctgact
tgcatgtgtattttattctagtgtagtagtagtctttgcttaaaatgtactgggaaactg
ccagacactggaaactgttggatagtaagatttgaaacacatgctagttgtttggacttt
ggataaatttgaaataaccgttgtaagcagaatacttacatctgtgagaagtatctgcat
ctgaactagttttctcatcaatttattttaaggcgcagagctcatggacaaagcgtgccg
ttgagatcgacagtccacaggacatgtctccagatcagtcaattgatccgcctgatagca
cttgcgcgcatgtgagccacctgaagtcagagatatgcagcaacagattaagaggtacag
ataacaaaaaatgccagaaaccaaaagaaactaatggtatggtatgctcaagtgctcaac
cagctcactgtgcaactgaaccaaaggctgcttgttccattttgtattgactaaattcga
ttatgttttccaggtgatgagttcaaagggaaggagttggagataggtgcccctggtaat
ttgaacacagatgatcagtcctccccgaacgagagttcggtcaaaccaactgatggacgg
tgtgagtatctgccacagaacaactccaatgatacagttatggaaaattcagatgagcca
attgttcgagctgctgacctgattggttcgatggccaaaaacatggacgcccaacaggca
gctagagccatagatgctcctaactgctcgtcacaagtgccggaaggtaaagacgccgac
cgtgagaacgccatgccatatcttgagctgagcctaaagaggtcgagatcgaccgcagac
ggcgcggatgctgcgatccaggaggaacggaggaacgttgtgagacggtcggacctctcg
gcattcacgaggtgcaaagcatgaaatccgtgtcctttgggaatccttaaatcatccata
tgttgcatactaaccgttttcattctttgcaaggtacaatacgtgcgcggtctccaatca
aggcggcgcagggttcgtcgggagctgctcgcccaacggcaacagctccgaggccgcgaa
aacggacgccgctcagatgaagcaaggctccaacggcagcagcaacaacaacgacatggg
ctccaccaccaagagcgtggtcaccaagcccgccggtggaaataataaggtctcgccaat
caacggcaacacgcacacctcggcgttccatcgtgtgcagccatggacgccggcaacagc
agcagggaaagacaaggctgatgaaacgagcaagaagaatgcagcaaccgcagccgcagc
agcgaaagacatgagtggtgaagcacagagcaaacacccctgcgcagcggcccatgacgc
gaatggtggatcggcaggaggcactgctcagtccagtttggtcaatccatcgggtccggt
tgaaggtcatgctgccaactatggtagcaactctggcagtaataacaacaccaataatgg
gagcaccgcagctactgctgctggtgctgctgctgctgtacatgctgagaccggtggcat
cgacaaaagaagcaacatgatgcacatgaaacgggagcgccgggtggccgccgtgaacaa
gttcagagagaagagaaaag
>TG167(Butaro)
taggcacacatagatttctagccagccacaaatctttccggccagaaagcatataataag
tatatgtgagcacaaataatagagagggtatatattttgtattttctagttccctccgtg
agaaaaaaaaaggaagaagcaaagtttgacgatagtttacatattcctccctcagtctcc
ccaaggttggaacgtaattctgaccatcagtttttgctggtacaatatggtagtcaaacc
caatagaaaattatataataaaaggctttttcttggcgaaacataaaagtatttcttgaa
acaaaactatacacgtgaatcaacacacttaatcatagtacacattcttaaggaaaaggt
gtggtcattccctaagagctaagtttctataataaagtaaaaaaagagaaatcatttagg
aataaaggcccacaattt-tttttgagttaaaacagccttactcggatgttcagtcagta
tatttatgaaggcagtggttttacggaaatccaattctgatcctgagctcagatgctcca
catataaacacaaaattcaaataaaatatctaaaacattcaaaaaaatctgaaaatttaa
cacatcaaagatgatagacacttctagatacttgcaaattttcgcactcgtatgacatag
gaggagcttggtatgaaaaattaaaatcagagcttgaattttgttgcacctttggacatt
ttttagctccattttttttgtaccaagctactcggatgtcatctcagtgcaaaaatttgc
aagcacctagaaaagtctctaatctttgatgtgtaaaaatttcagacgttttttagtttg
tttggtatttcttttgaatttactattcacataggtgcagatgcacccgagctccgaaac
accgctctcatttctatggaaattgctttagaatcccaaagctccagtgaagccaggttt
accaaaaaaaaggaaaaatatattcaaagagcccaaaaatatctgacttttttttacatg
tacatataggaatggtgaatgtatctattaattttcatgtaatacatgtgtatatacaag
cgcaaaaaaccgaaatacgtgaatctgaaaaaagaaaatagtactcacattgtgtggtaa
taaatccacagatttgtctttttgtgtgcacacatggtaagctatcttctaacgaaagtt
tacgcatatgtagtgtatatgtacatgttggattttgtgcagaatttgttgatactttta
aatgtgtatttcatatttttct--------------------------------------
------------------------------------------------------------
------------------------------------------------------------
------------------------------------------------------------
------------------------------------------------------------
------------------------------------------------------------
------------------------------------------------------------
------------------------------------------------------------
------------------------------------------------------------
------------------------------------------------------------
------------------------------------------------------------
------------------------------------------------------------
------------------------------------------------------------
------------------------------------------------------------
------------------------------------------------------------
------------------------------------------------------------
-----------------------------------------------------aaaaaca
gggggttcaatggaggctgacctccaaagtgcctcatgccctcacccgtggctttattac
cactgtttatttttctttgcgggtgttttattacctctatatttgatcaaactattttcg
ttttcaaaggaatgcagagatagtcgacgcagaaaacacatgaacacagtagatttaggt
gagaggctgagaaaactgaatattggcatgcatatgcggatgtcgtgcagtgtgtcaaaa
gatagtctgggagtagattatggtgagatgatgtgtcggccttagcttgtgctcttgtga
tacaggaacatcctagtggctcacgttgcctcacgatggttatcaaaagaaagaacctta
tcatttctcaacttgattctgcctgtcatgtgcatgcatccacattacaacgatggcatg
tacagtcacacgacctaacgacggtcttcactaatagtatgacttactttgccgacactc
ccttgacctacttactactcactccgtttttatttactttctagatcagttttgtcgtaa
gtcaaactttgatcgaatttataaaaatatatattaacatctacagtatctaatcaatag
cattagatgcaccaatgaatacactcacatatcatacagactgtatacttctaaaacgtc
ttatatttatttacagagagattagttgttattataaatatttataatggtttttataaa
tttgatcaaactttatatagtctggctcgggacaaagctaatatgcagagtggatcaaaa
catacgaactatatatggtggccaaagtacggcctgacaacatcaaggttggagtaacta
aacccgcggttagctcaccaccacactctcgtccataaactattttaattagcaagggat
attaaagaaataagttaaattcaagaagattgtgccgcatttcttacccatcaaactact
taaagaacatttcatatataccagtaaaaacttgctcatgtgctcaaaatagcacatgat
ttttttcagcttcagaatatacagcactaagattttcaattcacacaaggtatagataca
atactgccgtgtagggatggcagttttgcccatgggtatgggtacccgcgggtaccctaa
ccgaaaacaacgagcatggacgagactttgcaaaactttatacccacgggtaatggttat
ctatacccacaaaatacatgggcaggtatgggtatgaaatagtgcccatgggtaacccaa
tggatacccagaaaaagttaataaatgaaaataactcctatgaaatgtcaggtgaagatc
caactcatatggcccaatgttaaatcccttattccctaaaccaatcatatctcataggct
cacagccaccaactcgtcactcctcctatgtcctacgtgattcctctaaattatgaaatc
ctgactcattgccgccacacttttgtccaactcctaatctagtgatccccaactcccacc
gccgcctcccactacgttgggcttccaccacccactgctcatacttcattgtcgcctcca
agaggtcacccatcgaaggaggcaatgccggtactaggctagtttcccatcatcacttga
attttacactcattttatcttattaaatgtaaatagtatatattattcccactggatacc
cattaggtataagatacctgatgggtatgggcatggctattaatttgtgcccaatggtac
tgaagtgggtgggcatagaaagtttccgtgggtatgggtttgggtagaagggttgtatcc
actcataccctgcccattgtcatccttgccgtgagttgacgacatgatgattatgtagga
gataaaatcttgctaggtttaatatgtttacctgttagatcaatatttttgcaaacatgg
tgaaagactaaggggctgtttggtttctagccacatcttgccacactttgccacacctca
ttttagacaagtttgactaagttaggtgtgtgtttggttctagccacacctaagcaaaaa
tgtttttatgagcagtgaaccccacatgtcatagacacaaaaagtgtggcaaaatttcgt
taggcaagccaaagtgtggctaacaatttgagcaactcaagttagaaaagtatggcaaaa
ataatatggcaatatatggaaaacatggccacaacctaaacagcccctaaaagctctccg
tttgaaccaacaaacttgatcccgcccatctctgtgagttttactgtaaccttctcagtt
ttgttcctaaagctccaaaattcgtgcaaattttttgaccaacaaaaatgataacttcat
tcatcttaaatatttgaccagagtagaaaggacaacatgcttgatttactataccagctt
ttgaagaaaaaaaatcaagctttaaccaaatttgaatgatttccattatcttaaacaact
acctagaataggttgaaagattaccaacaaactaaggaaaccatttatgattattattat
ttagtttttttttcaagtttcaattatttttataaaatattgctaattaactaattctta
gagtgtcgcacggattttgctcaaagttttttcttttaaaaaatggtggcgtactccctc
cgtttcttttattagtatactttgcgtatgcgattcgcctgaagtcaaacaccgaaaagt
tcggccaaatctttactaaaacacatcaacatctatacaatgctaaagtcgcacattatg
aaaattaattgcatggtgcatctaaagatactggtctcgtattataaaggttgatatttt
ttttctataaagttggcatcagacaaatcttaaacgcgaagtaaagagaaacagaggggt
ggtttgaaatgggcggaaccttcgagcggtatttggtccccgtaaattctt~~~~~~aga
gcggtatttcctcacactactactccctccgttctgaattactcgtcgcagaaatggatg
tatctagatgtattttagttttagatatatccatttctgagacgagtaatttggaacgga
gggagcagcaatgttgaagaagagaaggtggatacagttgacggctccagcgttccaggg
ctcctcctccctcagtgcaagtcagaggagttgagctgagaggcgagggcggccgtccac
gtgccggcctccggttcgcgcccgcgccaagcagcggccggcaggcggggcccacaaaat
ccacatccccgggctcctccggagaggagaaaagatatgcggatccagcgcggggcgggg
cgggtgtgcagcgccagcgcgcggcttttgatttacggggatctctttctggccccacca
gcggcgctccccgcctccatttcctccacgtcacccgccccctccccccgatatctactc
ctccg---------cccccccccccccccccccctcgcttcccgcacacacatcacacac
acggcctgctcgtccatcgatctctccccctctgctcggctcggctccagtccccgccgc
cgccgtccatggccgcggcccctcccgcgtcctcgtcatcctcctcctccacctgaccgg
cagcgcagcgcgacaacgcgaggtgagctcccgccggtctgtcacccatgcactctgttt
ccgctcgattggggatcgaatcatccgttcaacctctgtgtggatccagggcatgctcct
tcgctcattccaggctctccctctagctaataatatgtgctcggaaatcgctggagatta
accggctcgccgccttgtctgctactg-cccccttttagccgccggccgctccgctccat
tcgaggacacgattcattcccgccgcagtctcaatcccttgctcttctctctctgtcttt
ttgcgttttgtttcttgatttgcttcggtggcccgccgccccgccgcgccgtcgatgaac
gcacgcccgccggatgcgaccgaggttcgattgttattcacggcagcgtactgctggttg
tgctatgcgcgcctcctcctccctccccgtccaccaccaaacgaccccaacgtgtttcct
cttggagccaggccgcctcctcctagcgccatggaccgtcatcaccaccaccaccagcag
cagcagcagcagccgccgtcgccgcaggaggagcatgccgcgcagccgcgctgctgggag
gagttcctgcacaggaagaccatcagggtgctgctcgtggagaccgacgactccacccgg
caggtcgtcaccgccctgctccgccactgcatgtaccaaggtgcttacccatactctgtc
tcagctactaccagtgttaatttgcacaggctcggtcgtcatggacgtactgaatttggg
cgttggttgtgtgtcatgtttcagttatccctgctgaaaatggccaccaggcgtgggcgt
atcttcaggacatgcagagcaacatcgaccttgttctgacagaggtcttcatgcacggtg
gcctgtccgggatcgacctgctcggcaggatcatgaaccacgaggtctgcaaggacatcc
ccgtcatcagtaagcacctcgatccaccccacctcggcgctaaaatgtttcagtatcagg
ttcatttgcttcagtgctgctgcgtgcatagatttatatgttcttggtttccagtgatgt
cgtcgcacgattcgatgggcacggtcctcagttgcctgtcaaatggtgctgccgacttct
tggccaagccgatacgtaagaacgagcttaagaacctctgggcgcatgtgtggagacgct
ctcacagcgtaagttactatctctgatggtgtctgttctgttcttccacagtagtagtat
gtatcatcattcagaaatactgctgctgctgcttctgcttcagttcctagtttcacttgt
gtccttgcagcttactagtgcatccttttctgggtcaacgtgtgtgattattatactaaa
gctaagttgttttcttggaactcagtccagtggcagtggtagtggaagtgccattcagac
tcagaagtgtaccaaatcaaagagcggcgacgattccaacaacaacagcaataatcgcaa
cgacgacgccagcatggggctcaatgcaagggatggcagcgataatggcagtggcactca
ggtatgagatttttatgtttttttttgtgtgtgtacttaaggtatactactatctgtgat
attttcagacaagactgaacagaacaattattaggataaggaagctagataaaactgaat
ggaactaactgcttctcctagtgcactagaggccaatttgtccatatggcgaactaatta
tctgtgactagaacatgacttactctcttcgttacctaacggacttagacaagtctgact
tgcatgtgtattttattctagtgtagtagtagtctttgcttaaaatgtactgggaaactg
ccagacactggaaactgttggatagtaagatttgaaacacatgctagttgtttggacttt
ggataaatttgaaataaccgttgtaagcagaatacttacatctgtgagaagtatctgcat
ctgaactagttttctcatcaatttattttaaggcgcagagctcatggacaaagcgtgccg
ttgagatcgacagtccacaggacatgtctccagatcagtcaattgatccgcctgatagca
cttgcgcgcatgtgagccacctgaagtcagagatatgcagcaacagattaagaggtacag
ataacaaaaaatgccagaaaccaaaagaaactaatggtatggtatgctcaagtgctcaac
cagctcactgtgcaactgaaccaaaggctgcttgttccattttgtattgactaaattcga
ttatgttttccaggtgatgagttcaaagggaaggagttggagataggtgcccctggtaat
ttgaacacagatgatcagtcctccccgaacgagagttcggtcaaaccaactgatggacgg
tgtgagtatctgccacagaacaactccaatgatacagttatggaaaattcagatgagcca
attgttcgagctgctgacctgattggttcgatggccaaaaacatggacgcccaacaggca
gctagagccatagatgctcctaactgctcgtcacaagtgccggaaggtaaagacgccgac
cgtgagaacgccatgccatatcttgagctgagcctaaagaggtcgagatcgaccgcagac
ggcgcggatgctgcgatccaggaggaacggaggaacgttgtgagacggtcggacctctcg
gcattcacgaggtgcaaagcatgaaatccgtgtcctttgggaatccttaaatcatccata
tgttgcatactaaccgttttcattctttgcaaggtacaatacgtgcgcggtctccaatca
aggcggcgcagggttcgtcgggagctgctcgcccaacggcaacagctccgaggccgcgaa
aacggacgccgctcagatgaagcaaggctccaacggcagcagcaacaacaacgacatggg
ctccaccaccaagagcgtggtcaccaagcccgccggtggaaataataaggtctcgccaat
caacggcaacacgcacacctcggcgttccatcgtgtgcagccatggacgccggcaacagc
agcagggaaagacaaggctgatgaaacgagcaagaagaatgcagcaaccgcagccgcagc
agcgaaagacatgagtggtgaagcacagagcaaacacccctgcgcagcggcccatgacgc
gaatggtggatcggcaggaggcactgctcagtccagtttggtcaatccatcgggtccggt
tgaaggtcatgctgccaactatggtagcaactctggcagtaataacaacaccaataatgg
gagcaccgcagctactgctgctggtgctgctgctgctgtacatgctgagaccggtggcat
cgacaaaagaagcaacatgatgcacatgaaacgggagcgccgggtggccgccgtgaacaa
gttcagagagaagagaaaag
>TG068(Fedor)
taggcacacatagatttctagccagccacaaatctttccggccagaaagcatataataag
tatatgtgagcacaaataatagagagggtatatattttgtattttctagttccctccgtg
agaaaaaaaaaggaagaagcaaagtttgacgatagtttacatattcctccctcagtctcc
ccaaggttggaacgtaattctgaccatcagtttttgctggtacaatatggtagtcaaacc
caatagaaaattatataataaaaggctttttcttggcgaaacataaaagtatttcttgaa
acaaaactatacacgtgaatcaacacacttaatcatagtacacattcttaaggaaaaggt
gtggtcattccctaagagctaagtttctataataaagtaaaaaaagagaaatcatttagg
aataaaggcccacaatttttttttgagttaaaacagccttactcggatgttcagtcagta
tatttatgaaggcagtggttttacggaaatccaattctgatcctgagctcagatgctcca
catataaacacaaaattcaaataaaatatctaaaacattcaaaaaaatctgaaaatttaa
cacatcaaagatgatagacacttctagatacttgcaaattttcgcactcgtatgacatag
gaggagcttggtatgaaaaattaaaatcagagcttgaattttgttgcacctttggacatt
ttttagctccattttttttgtaccaagctactcggatgtcatctcagtgcaaaaatttgc
aagcacctagaaaagtctctaatctttgatgtgtaaaaatttcagacgttttttagtttg
tttggtatttcttttgaatttactattcacataggtgcagatgcacccgagctccgaaac
accgctctcatttctatggaaattgctttagaatcccaaagctccagtgaagccaggttt
acc-aaaaaaaggaaaaatatattcaaagagcccaaaaatatctgacttttttttacatg
tacatataggaatggtgaatgtatctattaattttcatgtaatacatgtgtatatacaag
cgcaaaaaaccgaaatacgtgaatctgaaaaaagaaaatagtactcacattgtgtggtaa
taaatccacagatttgtctttttgtgtgcacacatggtaagctatcttctaacgaaagtt
tacgcatatgtagtgtatatgtacatgttggattttgtgcagaatttgttgatactttta
aatgtgtatttcatatttttct--------------------------------------
------------------------------------------------------------
------------------------------------------------------------
------------------------------------------------------------
------------------------------------------------------------
------------------------------------------------------------
------------------------------------------------------------
------------------------------------------------------------
------------------------------------------------------------
------------------------------------------------------------
------------------------------------------------------------
------------------------------------------------------------
------------------------------------------------------------
------------------------------------------------------------
------------------------------------------------------------
------------------------------------------------------------
-----------------------------------------------------aaaaaca
gggggttcaatggaggctgacctccaaagtgcctcatgccctcacccgtggctttattac
cactgtttatttttctttgcgggtgttttattacctctatatttgatcaaactattttcg
ttttcaaaggaatgcagagatagtcgacgcagaaaacacatgaacacagtagatttaggt
gagaggctgagaaaactgaatattggcatgcatatgcggatgtcgtgcagtgtgtcaaaa
gatagtctgggagtagattatggtgagatgatgtgtcggccttagcttgtgctcttgtga
tacaggaacatcctagtggctcacgttgcctcacgatggttatcaaaagaaagaacctta
tcatttctcaacttgattctgcctgtcatgtgcatgcatccacattacaacgatggcatg
tacagtcacacgacctaacgacggtcttcactaatagtatgacttactttgccgacactc
ccttgacctacttactactcactccgtttttatttactttctagatcagttttgtcgtaa
gtcaaactttgatcgaatttataaaaatatatattaacatctacagtatctaatcaatag
cattagatgcaccaatgaatacactcacatatcatacagactgtatacttctaaaacgtc
ttatatttatttacagagagattagttgttattataaatatttataatggtttttataaa
tttgatcaaactttatatagtctggctcgggacaaagctaatatgcagagtggatcaaaa
catacgaactatatatggtggccaaagtacggcctgacaacatcaaggttggagtaacta
aacccgcggttagctcaccaccacactctcgtccataaactattttaattagcaagggat
attaaagaaataagttaaattcaagaagattgtgccgcatttcttacccatcaaactact
taaagaacatttcatatataccagtaaaaacttgctcatgtgctcaaaatagcacatgat
ttttttcagcttcagaatatacagcactaagattttcaattcacacaaggtatagataca
atactgccgtgtagggatggcagttttgcccatgggtatgggtacccgcgggtaccctaa
ccgaaaacaacgagcatggacgagactttgcaaaactttatacccacgggtaatggttat
ctatacccacaaaatacatgggcaggtatgggtatgaaatagtgcccatgggtaacccaa
tggatacccagaaaaagttaataaatgaaaataactcctatgaaatgtcaggtgaagatc
caactcatatggcccaatgttaaatcccttattccctaaaccaatcatatctcataggct
cacagccaccaactcgtcactcctcctatgtcctacgtgattcctctaaattatgaaatc
ctgactcattgccgccacacttttgtccaactcctaatctagtgatccccaactcccacc
gccgcctcccactacgttgggcttccaccacccactgctcatacttcattgtcgcctcca
agaggtcacccatcgaaggaggcaatgccggtactaggctagtttcccatcatcacttga
attttacactcattttatcttattaaatgtaaatagtatatattattcccactggatacc
cattaggtataagatacctgatgggtatgggcatggctattaatttgtgcccaatggtac
tgaagtgggtgggcatagaaagtttccgtgggtatgggtttgggtagaagggttgtatcc
actcataccctgcccattgtcatccttgccgtgagttgacgacatgatgattatgtagga
gataaaatcttgctaggtttaatatgtttacctgttagatcaatatttttgcaaacatgg
tgaaagactaaggggctgtttggtttctagccacatcttgccacactttgccacacctca
ttttagacaagtttgactaagttaggtgtgtgtttggttctagccacacctaagcaaaaa
tgtttttatgagcagtgaaccccacatgtcatagacacaaaaagtgtggcaaaatttcgt
taggcaagccaaagtgtggctaacaatttgagcaactcaagttagaaaagtatggcaaaa
ataatatggcaatatatggaaaacatggccacaacctaaacagcccctaaaagctctccg
tttgaaccaacaaacttgatcccgcccatctctgtgagttttactgtaaccttctcagtt
ttgttcctaaagctccaaaattcgtgcaaattttttgaccaacaaaaatgataacttcat
tcatcttaaatatttgaccagagtagaaaggacaacatgcttgatttactataccagctt
ttgaagaaaaaaaatcaagctttaaccaaatttgaatgatttccattatcttaaacaact
acctagaataggttgaaagattaccaacaaactaaggaaaccatttatgattattattat
ttagtttttttttcaagtttcaattatttttataaaatattgctaattaactaattctta
gagtgtcgcacggattttgctcaaagttttttcttttaaaaaatggtggcgtactccctc
cgtttcttttattagtatactttgcgtatgcgattcgcctgaagtcaaacaccgaaaagt
tcggccaaatctttactaaaacacatcaacatctatacaatgctaaagtcgcacattatg
aaaattaattgcatggtgcatctaaagatactggtctcgtattataaaggttgatatttt
ttttctataaagttggcatcagacaaatcttaaacgcgaagtaaagagaaacagaggggt
ggtttgaaatgggcggaaccttcgagcggtatttggtccccgtaaattctt~~~~~~aga
gcggtatttcctcacactactactccctccgttctgaattactcgtcgcagaaatggatg
tatctagatgtattttagttttagatatatccatttctgagacgagtaatttggaacgga
gggagcagcaatgttgaagaagagaaggtggatacagttgacggctccagcgttccaggg
ctcctcctccctcagtgcaagtcagaggagttgagctgagaggcgagggcggccgtccac
gtgccggcctccggttcgcgcccgcgccaagcagcggccggcaggcggggcccacaaaat
ccacatccccgggctcctccggagaggagaaaagatatgcggatccagcgcggggcgggg
cgggtgtgcagcgccagcgcgcggcttttgatttacggggatctctttctggccccacca
gcggcgctccccgcctccatttcctccacgtcacccgccccctccccccgatatctactc
ctccc-------cccccccccccccccccccccctcgcttcccgcacacacatcacacac
acggcctgctcgtccatcgatctctccccctctgctcggctcggctccagtccccgccgc
cgccgtccatggccgcggcccctcccgcgtcctcgtcatcctcctcctccacctgaccgg
cagcgcagcgcgacaacgcgaggtgagctcccgccggtctgtcacccatgcactctgttt
ccgctcgattggggatcgaatcatccgttcaacctctgtgtggatccagggcatgctcct
tcgctcattccaggctctccctctagctaataatatgtgctcggaaatcgctggagatta
accggctcgccgccttgtctgctactg-cccccttttagccgccggccgctccgctccat
tcgaggacacgattcattcccgccgcagtctcaatcccttgctcttctctctctgtcttt
ttgcgttttgtttcttgatttgcttcggtggcccgccgccccgccgcgccgtcgatgaac
gcacgcccgccggatgcgaccgaggttcgattgttattcacggcagcgtactgctggttg
tgctatgcgcgcctcctcctccctccccgtccaccaccaaacgaccccaacgtgtttcct
cttggagccaggccgcctcctcctagcgccatggaccgtcatcaccaccaccaccagcag
cagcagcagcagccgccgtcgccgcaggaggagcatgccgcgcagccgcgctgctgggag
gagttcctgcacaggaagaccatcagggtgctgctcgtggagaccgacgactccacccgg
caggtcgtcaccgccctgctccgccactgcatgtaccaaggtgcttacccatactctgtc
tcagctactaccagtgttaatttgcacaggctcggtcgtcatggacgtactgaatttggg
cgttggttgtgtgtcatgtttcagttatccctgctgaaaatggccaccaggcgtgggcgt
atcttcaggacatgcagagcaacatcgaccttgttctgacagaggtcttcatgcacggtg
gcctgtccgggatcgacctgctcggcaggatcatgaaccacgaggtctgcaaggacatcc
ccgtcatcagtaagcacctcgatccaccccacctcggcgctaaaatgtttcagtatcagg
ttcatttgcttcagtgctgctgcgtgcatagatttatatgttcttggtttccagtgatgt
cgtcgcacgattcgatgggcacggtcctcagttgcctgtcaaatggtgctgccgacttct
tggccaagccgatacgtaagaacgagcttaagaacctctgggcgcatgtgtggagacgct
ctcacagcgtaagttactatctctgatggtgtctgttctgttcttccacagtagtagtat
gtatcatcattcagaaatactgctgctgctgcttctgcttcagttcctagtttcacttgt
gtccttgcagcttactagtgcatccttttctgggtcaacgtgtgtgattattatactaaa
gctaagttgttttcttggaactcagtccagtggcagtggtagtggaagtgccattcagac
tcagaagtgtaccaaatcaaagagcggcgacgattccaacaacaacagcaataatcgcaa
cgacgacgccagcatggggctcaatgcaagggatggcagcgataatggcagtggcactca
ggtatgagatttttatgtttttttttgtgtgtgtacttaaggtatactactatctgtgat
attttcagacaagactgaacagaacaattattaggataaggaagctagataaaactgaat
ggaactaactgcttctcctagtgcactagaggccaatttgtccatatggcgaactaatta
tctgtgactagaacatgacttactctcttcgttacctaacggacttagacaagtctgact
tgcatgtgtattttattctagtgtagtagtagtctttgcttaaaatgtactgggaaactg
ccagacactggaaactgttggatagtaagatttgaaacacatgctagttgtttggacttt
ggataaatttgaaataaccgttgtaagcagaatacttacatctgtgagaagtatctgcat
ctgaactagttttctcatcaatttattttaaggcgcagagctcatggacaaagcgtgccg
ttgagatcgacagtccacaggacatgtctccagatcagtcaattgatccgcctgatagca
cttgcgcgcatgtgagccacctgaagtcagagatatgcagcaacagattaagaggtacag
ataacaaaaaatgccagaaaccaaaagaaactaatggtatggtatgctcaagtgctcaac
cagctcactgtgcaactgaaccaaaggctgcttgttccattttgtattgactaaattcga
ttatgttttccaggtgatgagttcaaagggaaggagttggagataggtgcccctggtaat
ttgaacacagatgatcagtcctccccgaacgagagttcggtcaaaccaactgatggacgg
tgtgagtatctgccacagaacaactccaatgatacagttatggaaaattcagatgagcca
attgttcgagctgctgacctgattggttcgatggccaaaaacatggacgcccaacaggca
gctagagccatagatgctcctaactgctcgtcacaagtgccggaaggtaaagacgccgac
cgtgagaacgccatgccatatcttgagctgagcctaaagaggtcgagatcgaccgcagac
ggcgcggatgctgcgatccaggaggaacggaggaacgttgtgagacggtcggacctctcg
gcattcacgaggtgcaaagcatgaaatccgtgtcctttgggaatccttaaatcatccata
tgttgcatactaaccgttttcattctttgcaaggtacaatacgtgcgcggtctccaatca
aggcggcgcagggttcgtcgggagctgctcgcccaacggcaacagctccgaggccgcgaa
aacggacgccgctcagatgaagcaaggctccaacggcagcagcaacaacaacgacatggg
ctccaccaccaagagcgtggtcaccaagcccgccggtggaaataataaggtctcgccaat
caacggcaacacgcacacctcggcgttccatcgtgtgcagccatggacgccggcaacagc
agcagggaaagacaaggctgatgaaacgagcaagaagaatgcagcaaccgcagccgcagc
agcgaaagacatgagtggtgaagcacagagcaaacacccctgcgcagcggcccatgacgc
gaatggtggatcggcaggaggcactgctcagtccagtttggtcaatccatcgggtccggt
tgaaggtcatgctgccaactatggtagcaactctggcagtaataacaacaccaataatgg
gagcaccgcagctactgctgctggtgctgctgctgctgtacatgctgagaccggtggcat
cgacaaaagaagcaacatgatgcacatgaaacgggagcgccgggtggccgccgtgaacaa
gttcagagagaagagaaaag
>TG010(Gordian)
taggcacacatagatttctagccagccacaaatctttccggccagaaagcatataataag
tatatgtgagcacaaataatagagagggtatatattttgtattttctagttccctccgtg
agaaaaaaaaaggaagaagcaaagtttgacgatagtttacatattcctccctcagtctcc
ccaaggttggaacgtaattctgaccatcagtttttgctggtacaatatggtagtcaaacc
caatagaaaattatataataaaaggctttttcttggcgaaacataaaagtatttcttgaa
acaaaactatacacgtgaatcaacacacttaatcatagtacacattcttaaggaaaaggt
gtggtcattccctaagagctaagtttctataataaagtaaaaaaagagaaatcatttagg
aataaaggcccacaatttttttttgagttaaaacagccttactcggatgttcagtcagta
tatttatgaaggcagtggttttacggaaatccaattctgatcctgagctcagatgctcca
catataaacacaaaattcaaataaaatatctaaaacattcaaaaaaatctgaaaatttaa
cacatcaaagatgatagacacttctagatacttgcaaattttcgcactcgtatgacatag
gaggagcttggtatgaaaaattaaaatcagagcttgaattttgttgcacctttggacatt
ttttagctccattttttttgtaccaagctactcggatgtcatctcagtgcaaaaatttgc
aagcacctagaaaagtctctaatctttgatgtgtaaaaatttcagacgttttttagtttg
tttggtatttcttttgaatttactattcacataggtgcagatgcacccgagctccgaaac
accgctctcatttctatggaaattgctttagaatcccaaagctccagtgaagccaggttt
acc-aaaaaaaggaaaaatatattcaaagagcccaaaaatatctgacttttttttacatg
tacatataggaatggtgaatgtatctattaattttcatgtaatacatgtgtatatacaag
cgcaaaaaaccgaaatacgtgaatctgaaaaaagaaaatagtactcacattgtgtggtaa
taaatccacagatttgtctttttgtgtgcacacatggtaagctatcttctaacgaaagtt
tacgcatatgtagtgtatatgtacatgttggattttgtgcagaatttgttgatactttta
aatgtgtatttcatatttttct--------------------------------------
------------------------------------------------------------
------------------------------------------------------------
------------------------------------------------------------
------------------------------------------------------------
------------------------------------------------------------
------------------------------------------------------------
------------------------------------------------------------
------------------------------------------------------------
------------------------------------------------------------
------------------------------------------------------------
------------------------------------------------------------
------------------------------------------------------------
------------------------------------------------------------
------------------------------------------------------------
------------------------------------------------------------
-----------------------------------------------------aaaaaca
gggggttcaatggaggctgacctccaaagtgcctcatgccctcacccgtggctttattac
cactgtttatttttctttgcgggtgttttattacctctatatttgatcaaactattttcg
ttttcaaaggaatgcagagatagtcgacgcagaaaacacatgaacacagtagatttaggt
gagaggctgagaaaactgaatattggcatgcatatgcggatgtcgtgcagtgtgtcaaaa
gatagtctgggagtagattatggtgagatgatgtgtcggccttagcttgtgctcttgtga
tacaggaacatcctagtggctcacgttgcctcacgatggttatcaaaagaaagaacctta
tcatttctcaacttgattctgcctgtcatgtgcatgcatccacattacaacgatggcatg
tacagtcacacgacctaacgacggtcttcactaatagtatgacttactttgccgacactc
ccttgacctacttactactcactccgtttttatttactttctagatcagttttgtcgtaa
gtcaaactttgatcgaatttataaaaatatatattaacatctacagtatctaatcaatag
cattagatgcaccaatgaatacactcacatatcatacagactgtatacttctaaaacgtc
ttatatttatttacagagagattagttgttattataaatatttataatggtttttataaa
tttgatcaaactttatatagtctggctcgggacaaagctaatatgcagagtggatcaaaa
catacgaactatatatggtggccaaagtacggcctgacaacatcaaggttggagtaacta
aacccgcggttagctcaccaccacactctcgtccataaactattttaattagcaagggat
attaaagaaataagttaaattcaagaagattgtgccgcatttcttacccatcaaactact
taaagaacatttcatatataccagtaaaaacttgctcatgtgctcaaaatagcacatgat
ttttttcagcttcagaatatacagcactaagattttcaattcacacaaggtatagataca
atactgccgtgtagggatggcagttttgcccatgggtatgggtacccgcgggtaccctaa
ccgaaaacaacgagcatggacgagactttgcaaaactttatacccacgggtaatggttat
ctatacccacaaaatacatgggcaggtatgggtatgaaatagtgcccatgggtaacccaa
tggatacccagaaaaagttaataaatgaaaataactcctatgaaatgtcaggtgaagatc
caactcatatggcccaatgttaaatcccttattccctaaaccaatcatatctcataggct
cacagccaccaactcgtcactcctcctatgtcctacgtgattcctctaaattatgaaatc
ctgactcattgccgccacacttttgtccaactcctaatctagtgatccccaactcccacc
gccgcctcccactacgttgggcttccaccacccactgctcatacttcattgtcgcctcca
agaggtcacccatcgaaggaggcaatgccggtactaggctagtttcccatcatcacttga
attttacactcattttatcttattaaatgtaaatagtatatattattcccactggatacc
cattaggtataagatacctgatgggtatgggcatggctattaatttgtgcccaatggtac
tgaagtgggtgggcatagaaagtttccgtgggtatgggtttgggtagaagggttgtatcc
actcataccctgcccattgtcatccttgccgtgagttgacgacatgatgattatgtagga
gataaaatcttgctaggtttaatatgtttacctgttagatcaatatttttgcaaacatgg
tgaaagactaaggggctgtttggtttctagccacatcttgccacactttgccacacctca
ttttagacaagtttgactaagttaggtgtgtgtttggttctagccacacctaagcaaaaa
tgtttttatgagcagtgaaccccacatgtcatagacacaaaaagtgtggcaaaatttcgt
taggcaagccaaagtgtggctaacaatttgagcaactcaagttagaaaagtatggcaaaa
ataatatggcaatatatggaaaacatggccacaacctaaacagcccctaaaagctctccg
tttgaaccaacaaacttgatcccgcccatctctgtgagttttactgtaaccttctcagtt
ttgttcctaaagctccaaaattcgtgcaaattttttgaccaacaaaaatgataacttcat
tcatcttaaatatttgaccagagtagaaaggacaacatgcttgatttactataccagctt
ttgaagaaaaaaaatcaagctttaaccaaatttgaatgatttccattatcttaaacaact
acctagaataggttgaaagattaccaacaaactaaggaaaccatttatgattattattat
ttagtttttttttcaagtttcaattatttttataaaatattgctaattaactaattctta
gagtgtcgcacggattttgctcaaagttttttcttttaaaaaatggtggcgtactccctc
cgtttcttttattagtatactttgcgtatgcgattcgcctgaagtcaaacaccgaaaagt
tcggccaaatctttactaaaacacatcaacatctatacaatgctaaagtcgcacattatg
aaaattaattgcatggtgcatctaaagatactggtctcgtattataaaggttgatatttt
ttttctataaagttggcatcagacaaatcttaaacgcgaagtaaagagaaacagaggggt
ggtttgaaatgggcggaaccttcgagcggtatttggtccccgtaaattctt~~~~~~aga
gcggtatttcctcacactactactccctccgttctgaattactcgtcgcagaaatggatg
tatctagatgtattttagttttagatatatccatttctgagacgagtaatttggaacgga
gggagcagcaatgttgaagaagagaaggtggatacagttgacggctccagcgttccaggg
ctcctcctccctcagtgcaagtcagaggagttgagctgagaggcgagggcggccgtccac
gtgccggcctccggttcgcgcccgcgccaagcagcggccggcaggcggggcccacaaaat
ccacatccccgggctcctccggagaggagaaaagatatgcggatccagcgcggggcgggg
cgggtgtgcagcgccagcgcgcggcttttgatttacggggatctctttctggccccacca
gcggcgctccccgcctccatttcctccacgtcacccgccccctccccccgatatctactc
ctccc------------ccccccccccccccccctcgcttcccgcacacacatcacacac
acggcctgctcgtccatcgatctctccccctctgctcggctcggctccagtccccgccgc
cgccgtccatggccgcggcccctcccgcgtcctcgtcatcctcctcctccacctgaccgg
cagcgcagcgcgacaacgcgaggtgagctcccgccggtctgtcacccatgcactctgttt
ccgctcgattggggatcgaatcatccgttcaacctctgtgtggatccagggcatgctcct
tcgctcattccaggctctccctctagctaataatatgtgctcggaaatcgctggagatta
accggctcgccgccttgtctgctactg-cccccttttagccgccggccgctccgctccat
tcgaggacacgattcattcccgccgcagtctcaatcccttgctcttctctctctgtcttt
ttgcgttttgtttcttgatttgcttcggtggcccgccgccccgccgcgccgtcgatgaac
gcacgcccgccggatgcgaccgaggttcgattgttattcacggcagcgtactgctggttg
tgctatgcgcgcctcctcctccctccccgtccaccaccaaacgaccccaacgtgtttcct
cttggagccaggccgcctcctcctagcgccatggaccgtcatcaccaccaccaccagcag
cagcagcagcagccgccgtcgccgcaggaggagcatgccgcgcagccgcgctgctgggag
gagttcctgcacaggaagaccatcagggtgctgctcgtggagaccgacgactccacccgg
caggtcgtcaccgccctgctccgccactgcatgtaccaaggtgcttacccatactctgtc
tcagctactaccagtgttaatttgcacaggctcggtcgtcatggacgtactgaatttggg
cgttggttgtgtgtcatgtttcagttatccctgctgaaaatggccaccaggcgtgggcgt
atcttcaggacatgcagagcaacatcgaccttgttctgacagaggtcttcatgcacggtg
gcctgtccgggatcgacctgctcggcaggatcatgaaccacgaggtctgcaaggacatcc
ccgtcatcagtaagcacctcgatccaccccacctcggcgctaaaatgtttcagtatcagg
ttcatttgcttcagtgctgctgcgtgcatagatttatatgttcttggtttccagtgatgt
cgtcgcacgattcgatgggcacggtcctcagttgcctgtcaaatggtgctgccgacttct
tggccaagccgatacgtaagaacgagcttaagaacctctgggcgcatgtgtggagacgct
ctcacagcgtaagttactatctctgatggtgtctgttctgttcttccacagtagtagtat
gtatcatcattcagaaatactgctgctgctgcttctgcttcagttcctagtttcacttgt
gtccttgcagcttactagtgcatccttttctgggtcaacgtgtgtgattattatactaaa
gctaagttgttttcttggaactcagtccagtggcagtggtagtggaagtgccattcagac
tcagaagtgtaccaaatcaaagagcggcgacgattccaacaacaacagcaataatcgcaa
cgacgacgccagcatggggctcaatgcaagggatggcagcgataatggcagtggcactca
ggtatgagatttttatgtttttttttgtgtgtgtacttaaggtatactactatctgtgat
attttcagacaagactgaacagaacaattattaggataaggaagctagataaaactgaat
ggaactaactgcttctcctagtgcactagaggccaatttgtccatatggcgaactaatta
tctgtgactagaacatgacttactctcttcgttacctaacggacttagacaagtctgact
tgcatgtgtattttattctagtgtagtagtagtctttgcttaaaatgtactgggaaactg
ccagacactggaaactgttggatagtaagatttgaaacacatgctagttgtttggacttt
ggataaatttgaaataaccgttgtaagcagaatacttacatctgtgagaagtatctgcat
ctgaactagttttctcatcaatttattttaaggcgcagagctcatggacaaagcgtgccg
ttgagatcgacagtccacaggacatgtctccagatcagtcaattgatccgcctgatagca
cttgcgcgcatgtgagccacctgaagtcagagatatgcagcaacagattaagaggtacag
ataacaaaaaatgccagaaaccaaaagaaactaatggtatggtatgctcaagtgctcaac
cagctcactgtgcaactgaaccaaaggctgcttgttccattttgtattgactaaattcga
ttatgttttccaggtgatgagttcaaagggaaggagttggagataggtgcccctggtaat
ttgaacacagatgatcagtcctccccgaacgagagttcggtcaaaccaactgatggacgg
tgtgagtatctgccacagaacaactccaatgatacagttatggaaaattcagatgagcca
attgttcgagctgctgacctgattggttcgatggccaaaaacatggacgcccaacaggca
gctagagccatagatgctcctaactgctcgtcacaagtgccggaaggtaaagacgccgac
cgtgagaacgccatgccatatcttgagctgagcctaaagaggtcgagatcgaccgcagac
ggcgcggatgctgcgatccaggaggaacggaggaacgttgtgagacggtcggacctctcg
gcattcacgaggtgcaaagcatgaaatccgtgtcctttgggaatccttaaatcatccata
tgttgcatactaaccgttttcattctttgcaaggtacaatacgtgcgcggtctccaatca
aggcggcgcagggttcgtcgggagctgctcgcccaacggcaacagctccgaggccgcgaa
aacggacgccgctcagatgaagcaaggctccaacggcagcagcaacaacaacgacatggg
ctccaccaccaagagcgtggtcaccaagcccgccggtggaaataataaggtctcgccaat
caacggcaacacgcacacctcggcgttccatcgtgtgcagccatggacgccggcaacagc
agcagggaaagacaaggctgatgaaacgagcaagaagaatgcagcaaccgcagccgcagc
agcgaaagacatgagtggtgaagcacagagcaaacacccctgcgcagcggcccatgacgc
gaatggtggatcggcaggaggcactgctcagtccagtttggtcaatccatcgggtccggt
tgaaggtcatgctgccaactatggtagcaactctggcagtaataacaacaccaataatgg
gagcaccgcagctactgctgctggtgctgctgctgctgtacatgctgagaccggtggcat
cgacaaaagaagcaacatgatgcacatgaaacgggagcgccgggtggccgccgtgaacaa
gttcagagagaagagaaaag
>TG124(Obelisk)
taggcacacatagatttctagccagccacaaatctttccggccagaaagcatataataag
tatatgtgagcacaaataatagagagggtatatattttgtattttctagttccctccgtg
agaaaaaaaaaggaagaagcaaagtttgacgatagtttacatattcctccctcagtctcc
ccaaggttggaacgtaattctgaccatcagtttttgctggtacaatatggtagtcaaacc
caatagaaaattatataataaaaggctttttcttggcgaaacataaaagtatttcttgaa
acaaaactatacacgtgaatcaacacacttaatcatagtacacattcttaaggaaaaggt
gtggtcattccctaagagctaagtttctataataaagtaaaaaaagagaaatcatttagg
aataaaggcccacaatttttttttgagttaaaacagccttactcggatgttcagtcagta
tatttatgaaggcagtggttttacggaaatccaattctgatcctgagctcagatgctcca
catataaacacaaaattcaaataaaatatctaaaacattcaaaaaaatctgaaaatttaa
cacatcaaagatgatagacacttctagatacttgcaaattttcgcactcgtatgacatag
gaggagcttggtatgaaaaattaaaatcagagcttgaattttgttgcacctttggacatt
ttttagctccattttttttgtaccaagctactcggatgtcatctcagtgcaaaaatttgc
aagcacctagaaaagtctctaatctttgatgtgtaaaaatttcagacgttttttagtttg
tttggtatttcttttgaatttactattcacataggtgcagatgcacccgagctccgaaac
accgctctcatttctatggaaattgctttagaatcccaaagctccagtgaagccaggttt
acc-aaaaaaaggaaaaatatattcaaagagcccaaaaatatctgacttttttttacatg
tacatataggaatggtgaatgtatctattaattttcatgtaatacatgtgtatatacaag
cgcaaaaaaccgaaatacgtgaatctgaaaaaagaaaatagtactcacattgtgtggtaa
taaatccacagatttgtctttttgtgtgcacacatggtaagctatcttctaacgaaagtt
tacgcatatgtagtgtatatgtacatgttggattttgtgcagaatttgttgatactttta
aatgtgtatttcatatttttct--------------------------------------
------------------------------------------------------------
------------------------------------------------------------
------------------------------------------------------------
------------------------------------------------------------
------------------------------------------------------------
------------------------------------------------------------
------------------------------------------------------------
------------------------------------------------------------
------------------------------------------------------------
------------------------------------------------------------
------------------------------------------------------------
------------------------------------------------------------
------------------------------------------------------------
------------------------------------------------------------
------------------------------------------------------------
-----------------------------------------------------aaaaaca
gggggttcaatggaggctgacctccaaagtgcctcatgccctcacccgtggctttattac
cactgtttatttttctttgcgggtgttttattacctctatatttgatcaaactattttcg
ttttcaaaggaatgcagagatagtcgacgcagaaaacacatgaacacagtagatttaggt
gagaggctgagaaaactgaatattggcatgcatatgcggatgtcgtgcagtgtgtcaaaa
gatagtctgggagtagattatggtgagatgatgtgtcggccttagcttgtgctcttgtga
tacaggaacatcctagtggctcacgttgcctcacgatggttatcaaaagaaagaacctta
tcatttctcaacttgattctgcctgtcatgtgcatgcatccacattacaacgatggcatg
tacagtcacacgacctaacgacggtcttcactaatagtatgacttactttgccgacactc
ccttgacctacttactactcactccgtttttatttactttctagatcagttttgtcgtaa
gtcaaactttgatcgaatttataaaaatatatattaacatctacagtatctaatcaatag
cattagatgcaccaatgaatacactcacatatcatacagactgtatacttctaaaacgtc
ttatatttatttacagagagattagttgttattataaatatttataatggtttttataaa
tttgatcaaactttatatagtctggctcgggacaaagctaatatgcagagtggatcaaaa
catacgaactatatatggtggccaaagtacggcctgacaacatcaaggttggagtaacta
aacccgcggttagctcaccaccacactctcgtccataaactattttaattagcaagggat
attaaagaaataagttaaattcaagaagattgtgccgcatttcttacccatcaaactact
taaagaacatttcatatataccagtaaaaacttgctcatgtgctcaaaatagcacatgat
ttttttcagcttcagaatatacagcactaagattttcaattcacacaaggtatagataca
atactgccgtgtagggatggcagttttgcccatgggtatgggtacccgcgggtaccctaa
ccgaaaacaacgagcatggacgagactttgcaaaactttatacccacgggtaatggttat
ctatacccacaaaatacatgggcaggtatgggtatgaaatagtgcccatgggtaacccaa
tggatacccagaaaaagttaataaatgaaaataactcctatgaaatgtcaggtgaagatc
caactcatatggcccaatgttaaatcccttattccctaaaccaatcatatctcataggct
cacagccaccaactcgtcactcctcctatgtcctacgtgattcctctaaattatgaaatc
ctgactcattgccgccacacttttgtccaactcctaatctagtgatccccaactcccacc
gccgcctcccactacgttgggcttccaccacccactgctcatacttcattgtcgcctcca
agaggtcacccatcgaaggaggcaatgccggtactaggctagtttcccatcatcacttga
attttacactcattttatcttattaaatgtaaatagtatatattattcccactggatacc
cattaggtataagatacctgatgggtatgggcatggctattaatttgtgcccaatggtac
tgaagtgggtgggcatagaaagtttccgtgggtatgggtttgggtagaagggttgtatcc
actcataccctgcccattgtcatccttgccgtgagttgacgacatgatgattatgtagga
gataaaatcttgctaggtttaatatgtttacctgttagatcaatatttttgcaaacatgg
tgaaagactaaggggctgtttggtttctagccacatcttgccacactttgccacacctca
ttttagacaagtttgactaagttaggtgtgtgtttggttctagccacacctaagcaaaaa
tgtttttatgagcagtgaaccccacatgtcatagacacaaaaagtgtggcaaaatttcgt
taggcaagccaaagtgtggctaacaatttgagcaactcaagttagaaaagtatggcaaaa
ataatatggcaatatatggaaaacatggccacaacctaaacagcccctaaaagctctccg
tttgaaccaacaaacttgatcccgcccatctctgtgagttttactgtaaccttctcagtt
ttgttcctaaagctccaaaattcgtgcaaattttttgaccaacaaaaatgataacttcat
tcatcttaaatatttgaccagagtagaaaggacaacatgcttgatttactataccagctt
ttgaagaaaaaaaatcaagctttaaccaaatttgaatgatttccattatcttaaacaact
acctagaataggttgaaagattaccaacaaactaaggaaaccatttatgattattattat
ttagtttttttttcaagtttcaattatttttataaaatattgctaattaactaattctta
gagtgtcgcacggattttgctcaaagttttttcttttaaaaaatggtggcgtactccctc
cgtttcttttattagtatactttgcgtatgcgattcgcctgaagtcaaacaccgaaaagt
tcggccaaatctttactaaaacacatcaacatctatacaatgctaaagtcgcacattatg
aaaattaattgcatggtgcatctaaagatactggtctcgtattataaaggttgatatttt
ttttctataaagttggcatcagacaaatcttaaacgcgaagtaaagagaaacagaggggt
ggtttgaaatgggcggaaccttcgagcggtatttggtccccgtaaattctt~~~~~~aga
gcggtatttcctcacactactactccctccgttctgaattactcgtcgcagaaatggatg
tatctagatgtattttagttttagatatatccatttctgagacgagtaatttggaacgga
gggagcagcaatgttgaagaagagaaggtggatacagttgacggctccagcgttccaggg
ctcctcctccctcagtgcaagtcagaggagttgagctgagaggcgagggcggccgtccac
gtgccggcctccggttcgcgcccgcgccaagcagcggccggcaggcggggcccacaaaat
ccacatccccgggctcctccggagaggagaaaagatatgcggatccagcgcggggcgggg
cgggtgtgcagcgccagcgcgcggcttttgatttacggggatctctttctggccccacca
gcggcgctccccgcctccatttcctccacgtcacccgccccctccccccgatatctactc
ctccg-------cccccccccccccccccccccctcgcttcccgcacacacatcacacac
acggcctgctcgtccatcgatctctccccctctgctcggctcggctccagtccccgccgc
cgccgtccatggccgcggcccctcccgcgtcctcgtcatcctcctcctccacctgaccgg
cagcgcagcgcgacaacgcgaggtgagctcccgccggtctgtcacccatgcactctgttt
ccgctcgattggggatcgaatcatccgttcaacctctgtgtggatccagggcatgctcct
tcgctcattccaggctctccctctagctaataatatgtgctcggaaatcgctggagatta
accggctcgccgccttgtctgctactgccccccttttagccgccggccgctccgctccat
tcgaggacacgattcattcccgccgcagtctcaatcccttgctcttctctctctgtcttt
ttgcgttttgtttcttgatttgcttcggtggcccgccgccccgccgcgccgtcgatgaac
gcacgcccgccggatgcgaccgaggttcgattgttattcacggcagcgtactgctggttg
tgctatgcgcgcctcctcctccctccccgtccaccaccaaacgaccccaacgtgtttcct
cttggagccaggccgcctcctcctagcgccatggaccgtcatcaccaccaccaccagcag
cagcagcagcagccgccgtcgccgcaggaggagcatgccgcgcagccgcgctgctgggag
gagttcctgcacaggaagaccatcagggtgctgctcgtggagaccgacgactccacccgg
caggtcgtcaccgccctgctccgccactgcatgtaccaaggtgcttacccatactctgtc
tcagctactaccagtgttaatttgcacaggctcggtcgtcatggacgtactgaatttggg
cgttggttgtgtgtcatgtttcagttatccctgctgaaaatggccaccaggcgtgggcgt
atcttcaggacatgcagagcaacatcgaccttgttctgacagaggtcttcatgcacggtg
gcctgtccgggatcgacctgctcggcaggatcatgaaccacgaggtctgcaaggacatcc
ccgtcatcagtaagcacctcgatccaccccacctcggcgctaaaatgtttcagtatcagg
ttcatttgcttcagtgctgctgcgtgcatagatttatatgttcttggtttccagtgatgt
cgtcgcacgattcgatgggcacggtcctcagttgcctgtcaaatggtgctgccgacttct
tggccaagccgatacgtaagaacgagcttaagaacctctgggcgcatgtgtggagacgct
ctcacagcgtaagttactatctctgatggtgtctgttctgttcttccacagtagtagtat
gtatcatcattcagaaatactgctgctgctgcttctgcttcagttcctagtttcacttgt
gtccttgcagcttactagtgcatccttttctgggtcaacgtgtgtgattattatactaaa
gctaagttgttttcttggaactcagtccagtggcagtggtagtggaagtgccattcagac
tcagaagtgtaccaaatcaaagagcggcgacgattccaacaacaacagcaataatcgcaa
cgacgacgccagcatggggctcaatgcaagggatggcagcgataatggcagtggcactca
ggtatgagatttttatg-ttttttttgtgtgtgtacttaaggtatactactatctgtgat
attttcagacaagactgaacagaacaattattaggataaggaagctagataaaactgaat
ggaactaactgcttctcctagtgcactagaggccaatttgtccatatggcgaactaatta
tctgtgactagaacatgacttactctcttcgttacctaacggacttagacaagtctgact
tgcatgtgtattttattctagtgtagtagtagtctttgcttaaaatgtactgggaaactg
ccagacactggaaactgttggatagtaagatttgaaacacatgctagttgtttggacttt
ggataaatttgaaataaccgttgtaagcagaatacttacatctgtgagaagtatctgcat
ctgaactagttttctcatcaatttattttaaggcgcagagctcatggacaaagcgtgccg
ttgagatcgacagtccacaggacatgtctccagatcagtcaattgatccgcctgatagca
cttgcgcgcatgtgagccacctgaagtcagagatatgcagcaacagattaagaggtacag
ataacaaaaaatgccagaaaccaaaagaaactaatggtatggtatgctcaagtgctcaac
cagctcactgtgcaactgaaccaaaggctgcttgttccattttgtattgactaaattcga
ttatgttttccaggtgatgagttcaaagggaaggagttggagataggtgcccctggtaat
ttgaacacagatgatcagtcctccccgaacgagagttcggtcaaaccaactgatggacgg
tgtgagtatctgccacagaacaactccaatgatacagttatggaaaattcagatgagcca
attgttcgagctgctgacctgattggttcgatggccaaaaacatggacgcccaacaggca
gctagagccatagatgctcctaactgctcgtcacaagtgccggaaggtaaagacgccgac
cgtgagaacgccatgccatatcttgagctgagcctaaagaggtcgagatcgaccgcagac
ggcgcggatgctgcgatccaggaggaacggaggaacgttgtgagacggtcggacctctcg
gcattcacgaggtgcaaagcatgaaatccgtgtcctttgggaatccttaaatcatccata
tgttgcatactaaccgttttcattctttgcaaggtacaatacgtgcgcggtctccaatca
aggcggcgcagggttcgtcgggagctgctcgcccaacggcaacagctccgaggccgcgaa
aacggacgccgctcagatgaagcaaggctccaacggcagcagcaacaacaacgacatggg
ctccaccaccaagagcgtggtcaccaagcccgccggtggaaataataaggtctcgccaat
caacggcaacacgcacacctcggcgttccatcgtgtgcagccatggacgccggcaacagc
agcagggaaagacaaggctgatgaaacgagcaagaagaatgcagcaaccgcagccgcagc
agcgaaagacatgagtggtgaagcacagagcaaacacccctgcgcagcggcccatgacgc
gaatggtggatcggcaggaggcactgctcagtccagtttggtcaatccatcgggtccggt
tgaaggtcatgctgccaactatggtagcaactctggcagtaataacaacaccaataatgg
gagcaccgcagctactgctgctggtgctgctgctgctgtacatgctgagaccggtggcat
cgacaaaagaagcaacatgatgcacatgaaacgggagcgccgggtggccgccgtgaacaa
gttcagagagaagagaaaag
>TG046(Transit)
taggcacacatagatttctagccagccacaaatctttccggccagaaagcatataataag
tatatgtgagcacaaataatagagagggtatatattttgtattttctagttccctccgtg
agaaaaaaaaaggaagaagcaaagtttgacgatagtttacatattcctccctcagtctcc
ccaaggttggaacgtaattctgaccatcagtttttgctggtacaatatggtagtcaaacc
caatagaaaattatataataaaaggctttttcttggcgaaacataaaagtatttcttgaa
acaaaactatacacgtgaatcaacacacttaatcatagtacacattcttaaggaaaaggt
gtggtcattccctaagagctaagtttctataataaagtaaaaaaagagaaatcatttagg
aataaaggcccacaatttttttttgagttaaaacagccttactcggatgttcagtcagta
tatttatgaaggcagtggttttacggaaatccaattctgatcctgagctcagatgctcca
catataaacacaaaattcaaataaaatatctaaaacattcaaaaaaatctgaaaatttaa
cacatcaaagatgatagacacttctagatacttgcaaattttcgcactcgtatgacatag
gaggagcttggtatgaaaaattaaaatcagagcttgaattttgttgcacctttggacatt
ttttagctccattttttttgtaccaagctactcggatgtcatctcagtgcaaaaatttgc
aagcacctagaaaagtctctaatctttgatgtgtaaaaatttcagacgttttttagtttg
tttggtatttcttttgaatttactattcacataggtgcagatgcacccgagctccgaaac
accgctctcatttctatggaaattgctttagaatcccaaagctccagtgaagccaggttt
acc-aaaaaaaggaaaaatatattcaaagagcccaaaaatatctgacttttttttacatg
tacatataggaatggtgaatgtatctattaattttcatgtaatacatgtgtatatacaag
cgcaaaaaaccgaaatacgtgaatctgaaaaaagaaaatagtactcacattgtgtggtaa
taaatccacagatttgtctttttgtgtgcacacatggtaagctatcttctaacgaaagtt
tacgcatatgtagtgtatatgtacatgttggattttgtgcagaatttgttgatactttta
aatgtgtatttcatatttttct--------------------------------------
------------------------------------------------------------
------------------------------------------------------------
------------------------------------------------------------
------------------------------------------------------------
------------------------------------------------------------
------------------------------------------------------------
------------------------------------------------------------
------------------------------------------------------------
------------------------------------------------------------
------------------------------------------------------------
------------------------------------------------------------
------------------------------------------------------------
------------------------------------------------------------
------------------------------------------------------------
------------------------------------------------------------
-----------------------------------------------------aaaaaca
gggggttcaatggaggctgacctccaaagtgcctcatgccctcacccgtggctttattac
cactgtttatttttctttgcgggtgttttattacctctatatttgatcaaactattttcg
ttttcaaaggaatgcagagatagtcgacgcagaaaacacatgaacacagtagatttaggt
gagaggctgagaaaactgaatattggcatgcatatgcggatgtcgtgcagtgtgtcaaaa
gatagtctgggagtagattatggtgagatgatgtgtcggccttagcttgtgctcttgtga
tacaggaacatcctagtggctcacgttgcctcacgatggttatcaaaagaaagaacctta
tcatttctcaacttgattctgcctgtcatgtgcatgcatccacattacaacgatggcatg
tacagtcacacgacctaacgacggtcttcactaatagtatgacttactttgccgacactc
ccttgacctacttactactcactccgtttttatttactttctagatcagttttgtcgtaa
gtcaaactttgatcgaatttataaaaatatatattaacatctacagtatctaatcaatag
cattagatgcaccaatgaatacactcacatatcatacagactgtatacttctaaaacgtc
ttatatttatttacagagagattagttgttattataaatatttataatggtttttataaa
tttgatcaaactttatatagtctggctcgggacaaagctaatatgcagagtggatcaaaa
catacgaactatatatggtggccaaagtacggcctgacaacatcaaggttggagtaacta
aacccgcggttagctcaccaccacactctcgtccataaactattttaattagcaagggat
attaaagaaataagttaaattcaagaagattgtgccgcatttcttacccatcaaactact
taaagaacatttcatatataccagtaaaaacttgctcatgtgctcaaaatagcacatgat
ttttttcagcttcagaatatacagcactaagattttcaattcacacaaggtatagataca
atactgccgtgtagggatggcagttttgcccatgggtatgggtacccgcgggtaccctaa
ccgaaaacaacgagcatggacgagactttgcaaaactttatacccacgggtaatggttat
ctatacccacaaaatacatgggcaggtatgggtatgaaatagtgcccatgggtaacccaa
tggatacccagaaaaagttaataaatgaaaataactcctatgaaatgtcaggtgaagatc
caactcatatggcccaatgttaaatcccttattccctaaaccaatcatatctcataggct
cacagccaccaactcgtcactcctcctatgtcctacgtgattcctctaaattatgaaatc
ctgactcattgccgccacacttttgtccaactcctaatctagtgatccccaactcccacc
gccgcctcccactacgttgggcttccaccacccactgctcatacttcattgtcgcctcca
agaggtcacccatcgaaggaggcaatgccggtactaggctagtttcccatcatcacttga
attttacactcattttatcttattaaatgtaaatagtatatattattcccactggatacc
cattaggtataagatacctgatgggtatgggcatggctattaatttgtgcccaatggtac
tgaagtgggtgggcatagaaagtttccgtgggtatgggtttgggtagaagggttgtatcc
actcataccctgcccattgtcatccttgccgtgagttgacgacatgatgattatgtagga
gataaaatcttgctaggtttaatatgtttacctgttagatcaatatttttgcaaacatgg
tgaaagactaaggggctgtttggtttctagccacatcttgccacactttgccacacctca
ttttagacaagtttgactaagttaggtgtgtgtttggttctagccacacctaagcaaaaa
tgtttttatgagcagtgaaccccacatgtcatagacacaaaaagtgtggcaaaatttcgt
taggcaagccaaagtgtggctaacaatttgagcaactcaagttagaaaagtatggcaaaa
ataatatggcaatatatggaaaacatggccacaacctaaacagcccctaaaagctctccg
tttgaaccaacaaacttgatcccgcccatctctgtgagttttactgtaaccttctcagtt
ttgttcctaaagctccaaaattcgtgcaaattttttgaccaacaaaaatgataacttcat
tcatcttaaatatttgaccagagtagaaaggacaacatgcttgatttactataccagctt
ttgaag-aaaaaaatcaagctttaaccaaatttgaatgatttccattatcttaaacaact
acctagaataggttgaaagattaccaacaaactaaggaaaccatttatgattattattat
ttagtttttttttcaagtttcaattatttttataaaatattgctaattaactaattctta
gagtgtcgcacggattttgctcaaagttttttcttttaaaaaatggtggcgtactccctc
cgtttcttttattagtatactttgcgtatgcgattcgcctgaagtcaaacaccgaaaagt
tcggccaaatctttactaaaacacatcaacatctatacaatgctaaagtcgcacattatg
aaaattaattgcatggtgcatctaaagatactggtctcgtattataaaggttgata-ttt
ttttctataaagttggcatcagacaaatcttaaacgcgaagtaaagagaaacagaggggt
ggtttgaaatgggcggaaccttcgagcggtatttggtccccgtaaattctt~~~~~~aga
gcggtatttcctcacactactactccctccgttctgaattactcgtcgcagaaatggatg
tatctagatgtattttagttttagatatatccatttctgagacgagtaatttggaacgga
gggagcagcaatgttgaagaagagaaggtggatacagttgacggctccagcgttccaggg
ctcctcctccctcagtgcaagtcagaggagttgagctgagaggcgagggcggccgtccac
gtgccggcctccggttcgcgcccgcgccaagcagcggccggcaggcggggcccacaaaat
ccacatccccgggctcctccggagaggagaaaagatatgcggatccagcgcggggcgggg
cgggtgtgcagcgccagcgcgcggcttttgatttacggggatctctttctggccccacca
gcggcgctccccgcctccatttcctccacgtcacccgccccctccccccgatatctactc
ctccg---------cccccccccccccccccccctcgcttcccgcacacacatcacacac
acggcctgctcgtccatcgatctctccccctctgctcggctcggctccagtccccgccgc
cgccgtccatggccgcggcccctcccgcgtcctcgtcatcctcctcctccacctgaccgg
cagcgcagcgcgacaacgcgaggtgagctcccgccggtctgtcacccatgcactctgttt
ccgctcgattggggatcgaatcatccgttcaacctctgtgtggatccagggcatgctcct
tcgctcattccaggctctccctctagctaataatatgtgctcggaaatcgctggagatta
accggctcgccgccttgtctgctactgccccccttttagccgccggccgctccgctccat
tcgaggacacgattcattcccgccgcagtctcaatcccttgctcttctctctctgtcttt
ttgcgttttgtttcttgatttgcttcggtggcccgccgccccgccgcgccgtcgatgaac
gcacgcccgccggatgcgaccgaggttcgattgttattcacggcagcgtactgctggttg
tgctatgcgcgcctcctcctccctccccgtccaccaccaaacgaccccaacgtgtttcct
cttggagccaggccgcctcctcctagcgccatggaccgtcatcaccaccaccaccagcag
cagcagcagcagccgccgtcgccgcaggaggagcatgccgcgcagccgcgctgctgggag
gagttcctgcacaggaagaccatcagggtgctgctcgtggagaccgacgactccacccgg
caggtcgtcaccgccctgctccgccactgcatgtaccaaggtgcttacccatactctgtc
tcagctactaccagtgttaatttgcacaggctcggtcgtcatggacgtactgaatttggg
cgttggttgtgtgtcatgtttcagttatccctgctgaaaatggccaccaggcgtgggcgt
atcttcaggacatgcagagcaacatcgaccttgttctgacagaggtcttcatgcacggtg
gcctgtccgggatcgacctgctcggcaggatcatgaaccacgaggtctgcaaggacatcc
ccgtcatcagtaagcacctcgatccaccccacctcggcgctaaaatgtttcagtatcagg
ttcatttgcttcagtgctgctgcgtgcatagatttatatgttcttggtttccagtgatgt
cgtcgcacgattcgatgggcacggtcctcagttgcctgtcaaatggtgctgccgacttct
tggccaagccgatacgtaagaacgagcttaagaacctctgggcgcatgtgtggagacgct
ctcacagcgtaagttactatctctgatggtgtctgttctgttcttccacagtagtagtat
gtatcatcattcagaaatactgctgctgctgcttctgcttcagttcctagtttcacttgt
gtccttgcagcttactagtgcatccttttctgggtcaacgtgtgtgattattatactaaa
gctaagttgttttcttggaactcagtccagtggcagtggtagtggaagtgccattcagac
tcagaagtgtaccaaatcaaagagcggcgacgattccaacaacaacagcaataatcgcaa
cgacgacgccagcatggggctcaatgcaagggatggcagcgataatggcagtggcactca
ggtatgagatttttatgtttttttttgtgtgtgtacttaaggtatactactatctgtgat
attttcagacaagactgaacagaacaattattaggataaggaagctagataaaactgaat
ggaactaactgcttctcctagtgcactagaggccaatttgtccatatggcgaactaatta
tctgtgactagaacatgacttactctcttcgttacctaacggacttagacaagtctgact
tgcatgtgtattttattctagtgtagtagtagtctttgcttaaaatgtactgggaaactg
ccagacactggaaactgttggatagtaagatttgaaacacatgctagttgtttggacttt
ggataaatttgaaataaccgttgtaagcagaatacttacatctgtgagaagtatctgcat
ctgaactagttttctcatcaatttattttaaggcgcagagctcatggacaaagcgtgccg
ttgagatcgacagtccacaggacatgtctccagatcagtcaattgatccgcctgatagca
cttgcgcgcatgtgagccacctgaagtcagagatatgcagcaacagattaagaggtacag
ataacaaaaaatgccagaaaccaaaagaaactaatggtatggtatgctcaagtgctcaac
cagctcactgtgcaactgaaccaaaggctgcttgttccattttgtattgactaaattcga
ttatgttttccaggtgatgagttcaaagggaaggagttggagataggtgcccctggtaat
ttgaacacagatgatcagtcctccccgaacgagagttcggtcaaaccaactgatggacgg
tgtgagtatctgccacagaacaactccaatgatacagttatggaaaattcagatgagcca
attgttcgagctgctgacctgattggttcgatggccaaaaacatggacgcccaacaggca
gctagagccatagatgctcctaactgctcgtcacaagtgccggaaggtaaagacgccgac
cgtgagaacgccatgccatatcttgagctgagcctaaagaggtcgagatcgaccgcagac
ggcgcggatgctgcgatccaggaggaacggaggaacgttgtgagacggtcggacctctcg
gcattcacgaggtgcaaagcatgaaatccgtgtcctttgggaatccttaaatcatccata
tgttgcatactaaccgttttcattctttgcaaggtacaatacgtgcgcggtctccaatca
aggcggcgcagggttcgtcgggagctgctcgcccaacggcaacagctccgaggccgcgaa
aacggacgccgctcagatgaagcaaggctccaacggcagcagcaacaacaacgacatggg
ctccaccaccaagagcgtggtcaccaagcccgccggtggaaataataaggtctcgccaat
caacggcaacacgcacacctcggcgttccatcgtgtgcagccatggacgccggcaacagc
agcagggaaagacaaggctgatgaaacgagcaagaagaatgcagcaaccgcagccgcagc
agcgaaagacatgagtggtgaagcacagagcaaacacccctgcgcagcggcccatgacgc
gaatggtggatcggcaggaggcactgctcagtccagtttggtcaatccatcgggtccggt
tgaaggtcatgctgccaactatggtagcaactctggcagtaataacaacaccaataatgg
gagcaccgcagctactgctgctggtgctgctgctgctgtacatgctgagaccggtggcat
cgacaaaagaagcaacatgatgcacatgaaacgggagcgccgggtggccgccgtgaacaa
gttcagagagaagagaaaag
>TG160(Vuka)
taggcacacatagatttctagccagccacaaatctttccggccagaaagcatataataag
tatatgtgagcacaaataatagagagggtatatattttgtattttctagttccctccgtg
a--aaaaaaaaggaagaagcaaagtttgacgatagtttacatattcctccctcagtctcc
ccaaggttggaacgtaattctgaccatcagtttttgctggtacaatatggtagtcaaacc
caatagaaaattatataataaaaggctttttcttggcgaaacataaaagtatttcttgaa
acaaaactatacacgtgaatcaacacacttaatcatagtacacattcttaaggaaaaggt
gtggtcattccctaagagctaagtttctataataaagtaaaaaaagagaaatcatttagg
aataaaggcccacaatttttttttgagttaaaacagccttactcggatgttcagtcagta
tatttatgaaggcagtggttttacggaaatccaattctgatcctgagctcagatgctcca
catataaacacaaaattcaaataaaatatctaaaacattcaaaaaaatctgaaaatttaa
cacatcaaagatgatagacacttctagatacttgcaaattttcgcactcgtatgacatag
gaggagcttggtatgaaaaattaaaatcagagcttgaattttgttgcacctttggacatt
ttttagctccattttttttgtaccaagctactcggatgtcatctcagtgcaaaaatttgc
aagcacctagaaaagtctctaatctttgatgtgtaaaaatttcagacgttttttagtttg
tttggtatttcttttgaatttactattcacataggtgcagatgcacccgagctccgaaac
accgctctcatttctatggaaattgctttagaatcccaaagctccagtgaagccaggttt
acc-aaaaaaaggaaaaatatattcaaagagcccaaaaatatctgacttttttttacatg
tacatataggaatggtgaatgtatctattaattttcatgtaatacatgtgtatatacaag
cgcaaaaaaccgaaatacgtgaatctgaaaaaagaaaatagtactcacattgtgtggtaa
taaatccacagatttgtctttttgtgtgcacacatggtaagctatcttctaacgaaagtt
tacgcatatgtagtgtatatgtacatgttggattttgtgcagaatttgttgatactttta
aatgtgtatttcatatttttct--------------------------------------
------------------------------------------------------------
------------------------------------------------------------
------------------------------------------------------------
------------------------------------------------------------
------------------------------------------------------------
------------------------------------------------------------
------------------------------------------------------------
------------------------------------------------------------
------------------------------------------------------------
------------------------------------------------------------
------------------------------------------------------------
------------------------------------------------------------
------------------------------------------------------------
------------------------------------------------------------
------------------------------------------------------------
-----------------------------------------------------aaaaaca
gggggttcaatggaggctgacctccaaagtgcctcatgccctcacccgtggctttattac
cactgtttatttttctttgcgggtgttttattacctctatatttgatcaaactattttcg
ttttcaaaggaatgcagagatagtcgacgcagaaaacacatgaacacagtagatttaggt
gagaggctgagaaaactgaatattggcatgcatatgcggatgtcgtgcagtgtgtcaaaa
gatagtctgggagtagattatggtgagatgatgtgtcggccttagcttgtgctcttgtga
tacaggaacatcctagtggctcacgttgcctcacgatggttatcaaaagaaagaacctta
tcatttctcaacttgattctgcctgtcatgtgcatgcatccacattacaacgatggcatg
tacagtcacacgacctaacgacggtcttcactaatagtatgacttactttgccgacactc
ccttgacctacttactactcactccgtttttatttactttctagatcagttttgtcgtaa
gtcaaactttgatcgaatttataaaaatatatattaacatctacagtatctaatcaatag
cattagatgcaccaatgaatacactcacatatcatacagactgtatacttctaaaacgtc
ttatatttatttacagagagattagttgttattataaatatttataatggtttttataaa
tttgatcaaactttatatagtctggctcgggacaaagctaatatgcagagtggatcaaaa
catacgaactatatatggtggccaaagtacggcctgacaacatcaaggttggagtaacta
aacccgcggttagctcaccaccacactctcgtccataaactattttaattagcaagggat
attaaagaaataagttaaattcaagaagattgtgccgcatttcttacccatcaaactact
taaagaacatttcatatataccagtaaaaacttgctcatgtgctcaaaatagcacatgat
ttttttcagcttcagaatatacagcactaagattttcaattcacacaaggtatagataca
atactgccgtgtagggatggcagttttgcccatgggtatgggtacccgcgggtaccctaa
ccgaaaacaacgagcatggacgagactttgcaaaactttatacccacgggtaatggttat
ctatacccacaaaatacatgggcaggtatgggtatgaaatagtgcccatgggtaacccaa
tggatacccagaaaaagttaataaatgaaaataactcctatgaaatgtcaggtgaagatc
caactcatatggcccaatgttaaatcccttattccctaaaccaatcatatctcataggct
cacagccaccaactcgtcactcctcctatgtcctacgtgattcctctaaattatgaaatc
ctgactcattgccgccacacttttgtccaactcctaatctagtgatccccaactcccacc
gccgcctcccactacgttgggcttccaccacccactgctcatacttcattgtcgcctcca
agaggtcacccatcgaaggaggcaatgccggtactaggctagtttcccatcatcacttga
attttacactcattttatcttattaaatgtaaatagtatatattattcccactggatacc
cattaggtataagatacctgatgggtatgggcatggctattaatttgtgcccaatggtac
tgaagtgggtgggcatagaaagtttccgtgggtatgggtttgggtagaagggttgtatcc
actcataccctgcccattgtcatccttgccgtgagttgacgacatgatgattatgtagga
gataaaatcttgctaggtttaatatgtttacctgttagatcaatatttttgcaaacatgg
tgaaagactaaggggctgtttggtttctagccacatcttgccacactttgccacacctca
ttttagacaagtttgactaagttaggtgtgtgtttggttctagccacacctaagcaaaaa
tgtttttatgagcagtgaaccccacatgtcatagacacaaaaagtgtggcaaaatttcgt
taggcaagccaaagtgtggctaacaatttgagcaactcaagttagaaaagtatggcaaaa
ataatatggcaatatatggaaaacatggccacaacctaaacagcccctaaaagctctccg
tttgaaccaacaaacttgatcccgcccatctctgtgagttttactgtaaccttctcagtt
ttgttcctaaagctccaaaattcgtgcaaattttttgaccaacaaaaatgataacttcat
tcatcttaaatatttgaccagagtagaaaggacaacatgcttgatttactataccagctt
ttgaag-aaaaaaatcaagctttaaccaaatttgaatgatttccattatcttaaacaact
acctagaataggttgaaagattaccaacaaactaaggaaaccatttatgattattattat
ttagtttttttttcaagtttcaattatttttataaaatattgctaattaactaattctta
gagtgtcgcacggattttgctcaaagttttttcttttaaaaaatggtggcgtactccctc
cgtttcttttattagtatactttgcgtatgcgattcgcctgaagtcaaacaccgaaaagt
tcggccaaatctttactaaaacacatcaacatctatacaatgctaaagtcgcacattatg
aaaattaattgcatggtgcatctaaagatactggtctcgtattataaaggttgata-ttt
ttttctataaagttggcatcagacaaatcttaaacgcgaagtaaagagaaacagaggggt
ggtttgaaatgggcggaaccttcgagcggtatttggtccccgtaaattctt~~~~~~aga
gcggtatttcctcacactactactccctccgttctgaattactcgtcgcagaaatggatg
tatctagatgtattttagttttagatatatccatttctgagacgagtaatttggaacgga
gggagcagcaatgttgaagaagagaaggtggatacagttgacggctccagcgttccaggg
ctcctcctccctcagtgcaagtcagaggagttgagctgagaggcgagggcggccgtccac
gtgccggcctccggttcgcgcccgcgccaagcagcggccggcaggcggggcccacaaaat
ccacatccccgggctcctccggagaggagaaaagatatgcggatccagcgcggggcgggg
cgggtgtgcagcgccagcgcgcggcttttgatttacggggatctctttctggccccacca
gcggcgctccccgcctccatttcctccacgtcacccgccccctccccccgatatctactc
ctccg---------cccccccccccccccccccctcgcttcccgcacacacatcacacac
acggcctgctcgtccatcgatctctccccctctgctcggctcggctccagtccccgccgc
cgccgtccatggccgcggcccctcccgcgtcctcgtcatcctcctcctccacctgaccgg
cagcgcagcgcgacaacgcgaggtgagctcccgccggtctgtcacccatgcactctgttt
ccgctcgattggggatcgaatcatccgttcaacctctgtgtggatccagggcatgctcct
tcgctcattccaggctctccctctagctaataatatgtgctcggaaatcgctggagatta
accggctcgccgccttgtctgctactgccccccttttagccgccggccgctccgctccat
tcgaggacacgattcattcccgccgcagtctcaatcccttgctcttctctctctgtcttt
ttgcgttttgtttcttgatttgcttcggtggcccgccgccccgccgcgccgtcgatgaac
gcacgcccgccggatgcgaccgaggttcgattgttattcacggcagcgtactgctggttg
tgctatgcgcgcctcctcctccctccccgtccaccaccaaacgaccccaacgtgtttcct
cttggagccaggccgcctcctcctagcgccatggaccgtcatcaccaccaccaccagcag
cagcagcagcagccgccgtcgccgcaggaggagcatgccgcgcagccgcgctgctgggag
gagttcctgcacaggaagaccatcagggtgctgctcgtggagaccgacgactccacccgg
caggtcgtcaccgccctgctccgccactgcatgtaccaaggtgcttacccatactctgtc
tcagctactaccagtgttaatttgcacaggctcggtcgtcatggacgtactgaatttggg
cgttggttgtgtgtcatgtttcagttatccctgctgaaaatggccaccaggcgtgggcgt
atcttcaggacatgcagagcaacatcgaccttgttctgacagaggtcttcatgcacggtg
gcctgtccgggatcgacctgctcggcaggatcatgaaccacgaggtctgcaaggacatcc
ccgtcatcagtaagcacctcgatccaccccacctcggcgctaaaatgtttcagtatcagg
ttcatttgcttcagtgctgctgcgtgcatagatttatatgttcttggtttccagtgatgt
cgtcgcacgattcgatgggcacggtcctcagttgcctgtcaaatggtgctgccgacttct
tggccaagccgatacgtaagaacgagcttaagaacctctgggcgcatgtgtggagacgct
ctcacagcgtaagttactatctctgatggtgtctgttctgttcttccacagtagtagtat
gtatcatcattcagaaatactgctgctgctgcttctgcttcagttcctagtttcacttgt
gtccttgcagcttactagtgcatccttttctgggtcaacgtgtgtgattattatactaaa
gctaagttgttttcttggaactcagtccagtggcagtggtagtggaagtgccattcagac
tcagaagtgtaccaaatcaaagagcggcgacgattccaacaacaacagcaataatcgcaa
cgacgacgccagcatggggctcaatgcaagggatggcagcgataatggcagtggcactca
ggtatgagatttttatgtttttttttgtgtgtgtacttaaggtatactactatctgtgat
attttcagacaagactgaacagaacaattattaggataaggaagctagataaaactgaat
ggaactaactgcttctcctagtgcactagaggccaatttgtccatatggcgaactaatta
tctgtgactagaacatgacttactctcttcgttacctaacggacttagacaagtctgact
tgcatgtgtattttattctagtgtagtagtagtctttgcttaaaatgtactgggaaactg
ccagacactggaaactgttggatagtaagatttgaaacacatgctagttgtttggacttt
ggataaatttgaaataaccgttgtaagcagaatacttacatctgtgagaagtatctgcat
ctgaactagttttctcatcaatttattttaaggcgcagagctcatggacaaagcgtgccg
ttgagatcgacagtccacaggacatgtctccagatcagtcaattgatccgcctgatagca
cttgcgcgcatgtgagccacctgaagtcagagatatgcagcaacagattaagaggtacag
ataacaaaaaatgccagaaaccaaaagaaactaatggtatggtatgctcaagtgctcaac
cagctcactgtgcaactgaaccaaaggctgcttgttccattttgtattgactaaattcga
ttatgttttccaggtgatgagttcaaagggaaggagttggagataggtgcccctggtaat
ttgaacacagatgatcagtcctccccgaacgagagttcggtcaaaccaactgatggacgg
tgtgagtatctgccacagaacaactccaatgatacagttatggaaaattcagatgagcca
attgttcgagctgctgacctgattggttcgatggccaaaaacatggacgcccaacaggca
gctagagccatagatgctcctaactgctcgtcacaagtgccggaaggtaaagacgccgac
cgtgagaacgccatgccatatcttgagctgagcctaaagaggtcgagatcgaccgcagac
ggcgcggatgctgcgatccaggaggaacggaggaacgttgtgagacggtcggacctctcg
gcattcacgaggtgcaaagcatgaaatccgtgtcctttgggaatccttaaatcatccata
tgttgcatactaaccgttttcattctttgcaaggtacaatacgtgcgcggtctccaatca
aggcggcgcagggttcgtcgggagctgctcgcccaacggcaacagctccgaggccgcgaa
aacggacgccgctcagatgaagcaaggctccaacggcagcagcaacaacaacgacatggg
ctccaccaccaagagcgtggtcaccaagcccgccggtggaaataataaggtctcgccaat
caacggcaacacgcacacctcggcgttccatcgtgtgcagccatggacgccggcaacagc
agcagggaaagacaaggctgatgaaacgagcaagaagaatgcagcaaccgcagccgcagc
agcgaaagacatgagtggtgaagcacagagcaaacacccctgcgcagcggcccatgacgc
gaatggtggatcggcaggaggcactgctcagtccagtttggtcaatccatcgggtccggt
tgaaggtcatgctgccaactatggtagcaactctggcagtaataacaacaccaataatgg
gagcaccgcagctactgctgctggtgctgctgctgctgtacatgctgagaccggtggcat
cgacaaaagaagcaacatgatgcacatgaaacgggagcgccgggtggccgccgtgaacaa
gttcagagagaagagaaaag
>TG079(Brillant)
taggcacacatagatttctagccagccacaaatctttccggccagaaagcatataataag
tatatgtgagcacaaataatagagagggtatatattttgtattttctagttccctccgtg
agaaaaaaaaaggaagaagcaaagtttgacgatagtttacatattcctccctcagtctcc
ccaaggttggaacgtaattctgaccatcagtttttgctggtacaatatggtagtcaaacc
caatagaaaattatataataaaaggctttttcttggcgaaacataaaagtatttcttgaa
acaaaactatacacgtgaatcaacacacttaatcatagtacacattcttaaggaaaaggt
gtggtcattccctaagagctaagtttctataataaagtaaaaaaagagaaatcatttagg
aataaaggcccacaatttttttttgagttaaaacagccttactcggatgttcagtcagta
tatttatgaaggcagtggttttacggaaatccaattctgatcctgagctcagatgctcca
catataaacacaaaattcaaataaaatatctaaaacattcaaaaaaatctgaaaatttaa
cacatcaaagatgatagacacttctagatacttgcaaattttcgcactcgtatgacatag
gaggagcttggtatgaaaaattaaaatcagagcttgaattttgttgcacctttggacatt
ttttagctccattttttttgtaccaagctactcggatgtcatctcagtgcaaaaatttgc
aagcacctagaaaagtctctaatctttgatgtgtaaaaatttcagacgttttttagtttg
tttggtatttcttttgaatttactattcacataggtgcagatgcacccgagctccgaaac
accgctctcatttctatggaaattgctttagaatcccaaagctccagtgaagccaggttt
acc-aaaaaaaggaaaaatatattcaaagagcccaaaaatatctgacttttttttacatg
tacatataggaatggtgaatgtatctattaattttcatgtaatacatgtgtatatacaag
cgcaaaaaaccgaaatacgtgaatctgaaaaaagaaaatagtactcacattgtgtggtaa
taaatccacagatttgtctttttgtgtgcacacatggtaagctatcttctaacgaaagtt
tacgcatatgtagtgtatatgtacatgttggattttgtgcagaatttgttgatactttta
aatgtgtatttcatatttttct--------------------------------------
------------------------------------------------------------
------------------------------------------------------------
------------------------------------------------------------
------------------------------------------------------------
------------------------------------------------------------
------------------------------------------------------------
------------------------------------------------------------
------------------------------------------------------------
------------------------------------------------------------
------------------------------------------------------------
------------------------------------------------------------
------------------------------------------------------------
------------------------------------------------------------
------------------------------------------------------------
------------------------------------------------------------
-----------------------------------------------------aaaaaca
gggggttcaatggaggctgacctccaaagtgcctcatgccctcacccgtggctttattac
cactgtttatttttctttgcgggtgttttattacctctatatttgatcaaactattttcg
ttttcaaaggaatgcagagatagtcgacgcagaaaacacatgaacacagtagatttaggt
gagaggctgagaaaactgaatattggcatgcatatgcggatgtcgtgcagtgtgtcaaaa
gatagtctgggagtagattatggtgagatgatgtgtcggccttagcttgtgctcttgtga
tacaggaacatcctagtggctcacgttgcctcacgatggttatcaaaagaaagaacctta
tcatttctcaacttgattctgcctgtcatgtgcatgcatccacattacaacgatggcatg
tacagtcacacgacctaacgacggtcttcactaatagtatgacttactttgccgacactc
ccttgacctacttactactcactccgtttttatttactttctagatcagttttgtcgtaa
gtcaaactttgatcgaatttataaaaatatatattaacatctacagtatctaatcaatag
cattagatgcaccaatgaatacactcacatatcatacagactgtatacttctaaaacgtc
ttatatttatttacagagagattagttgttattataaatatttataatggtttttataaa
tttgatcaaactttatatagtctggctcgggacaaagctaatatgcagagtggatcaaaa
catacgaactatatatggtggccaaagtacggcctgacaacatcaaggttggagtaacta
aacccgcggttagctcaccaccacactctcgtccataaactattttaattagcaagggat
attaaagaaataagttaaattcaagaagattgtgccgcatttcttacccatcaaactact
taaagaacatttcatatataccagtaaaaacttgctcatgtgctcaaaatagcacatgat
ttttttcagcttcagaatatacagcactaagattttcaattcacacaaggtatagataca
atactgccgtgtagggatggcagttttgcccatgggtatgggtacccgcgggtaccctaa
ccgaaaacaacgagcatggacgagactttgcaaaactttatacccacgggtaatggttat
ctatacccacaaaatacatgggcaggtatgggtatgaaatagtgcccatgggtaacccaa
tggatacccagaaaaagttaataaatgaaaataactcctatgaaatgtcaggtgaagatc
caactcatatggcccaatgttaaatcccttattccctaaaccaatcatatctcataggct
cacagccaccaactcgtcactcctcctatgtcctacgtgattcctctaaattatgaaatc
ctgactcattgccgccacacttttgtccaactcctaatctagtgatccccaactcccacc
gccgcctcccactacgttgggcttccaccacccactgctcatacttcattgtcgcctcca
agaggtcacccatcgaaggaggcaatgccggtactaggctagtttcccatcatcacttga
attttacactcattttatcttattaaatgtaaatagtatatattattcccactggatacc
cattaggtataagatacctgatgggtatgggcatggctattaatttgtgcccaatggtac
tgaagtgggtgggcatagaaagtttccgtgggtatgggtttgggtagaagggttgtatcc
actcataccctgcccattgtcatccttgccgtgagttgacgacatgatgattatgtagga
gataaaatcttgctaggtttaatatgtttacctgttagatcaatatttttgcaaacatgg
tgaaagactaaggggctgtttggtttctagccacatcttgccacactttgccacacctca
ttttagacaagtttgactaagttaggtgtgtgtttggttctagccacacctaagcaaaaa
tgtttttatgagcagtgaaccccacatgtcatagacacaaaaagtgtggcaaaatttcgt
taggcaagccaaagtgtggctaacaatttgagcaactcaagttagaaaagtatggcaaaa
ataatatggcaatatatggaaaacatggccacaacctaaacagcccctaaaagctctccg
tttgaaccaacaaacttgatcccgcccatctctgtgagttttactgtaaccttctcagtt
ttgttcctaaagctccaaaattcgtgcaaattttttgaccaacaaaaatgataacttcat
tcatcttaaatatttgaccagagtagaaaggacaacatgcttgatttactataccagctt
ttgaag-aaaaaaatcaagctttaaccaaatttgaatgatttccattatcttaaacaact
acctagaataggttgaaagattaccaacaaactaaggaaaccatttatgattattattat
ttagtttttttttcaagtttcaattatttttataaaatattgctaattaactaattctta
gagtgtcgcacggattttgctcaaagttttttcttttaaaaaatggtggcgtactccctc
cgtttcttttattagtatactttgcgtatgcgattcgcctgaagtcaaacaccgaaaagt
tcggccaaatctttactaaaacacatcaacatctatacaatgctaaagtcgcacattatg
aaaattaattgcatggtgcatctaaagatactggtctcgtattataaaggttgata-ttt
ttttctataaagttggcatcagacaaatcttaaacgcgaagtaaagagaaacagaggggt
ggtttgaaatgggcggaaccttcgagcggtatttggtccccgtaaattctt~~~~~~aga
gcggtatttcctcacactactactccctccgttctgaattactcgtcgcagaaatggatg
tatctagatgtattttagttttagatatatccatttctgagacgagtaatttggaacgga
gggagcagcaatgttgaagaagagaaggtggatacagttgacggctccagcgttccaggg
ctcctcctccctcagtgcaagtcagaggagttgagctgagaggcgagggcggccgtccac
gtgccggcctccggttcgcgcccgcgccaagcagcggccggcaggcggggcccacaaaat
ccacatccccgggctcctccggagaggagaaaagatatgcggatccagcgcggggcgggg
cgggtgtgcagcgccagcgcgcggcttttgatttacggggatctctttctggccccacca
gcggcgctccccgcctccatttcctccacgtcacccgccccctccccccgatatctactc
ctcct---------cccccccccccccccccccctcgcttcccgcacacacatcacacac
acggcctgctcgtccatcgatctctccccctctgctcggctcggctccagtccccgccgc
cgccgtccatggccgcggcccctcccgcgtcctcgtcatcctcctcctccacctgaccgg
cagcgcagcgcgacaacgcgaggtgagctcccgccggtctgtcacccatgcactctgttt
ccgctcgattggggatcgaatcatccgttcaacctctgtgtggatccagggcatgctcct
tcgctcattccaggctctccctctagctaataatatgtgctcggaaatcgctggagatta
accggctcgccgccttgtctgctactg-cccccttttagccgccggccgctccgctccat
tcgaggacacgattcattcccgccgcagtctcaatcccttgctcttctctctctgtcttt
ttgcgttttgtttcttgatttgcttcggtggcccgccgccccgccgcgccgtcgatgaac
gcacgcccgccggatgcgaccgaggttcgattgttattcacggcagcgtactgctggttg
tgctatgcgcgcctcctcctccctccccgtccaccaccaaacgaccccaacgtgtttcct
cttggagccaggccgcctcctcctagcgccatggaccgtcatcaccaccaccaccagcag
cagcagcagcagccgccgtcgccgcaggaggagcatgccgcgcagccgcgctgctgggag
gagttcctgcacaggaagaccatcagggtgctgctcgtggagaccgacgactccacccgg
caggtcgtcaccgccctgctccgccactgcatgtaccaaggtgcttacccatactctgtc
tcagctactaccagtgttaatttgcacaggctcggtcgtcatggacgtactgaatttggg
cgttggttgtgtgtcatgtttcagttatccctgctgaaaatggccaccaggcgtgggcgt
atcttcaggacatgcagagcaacatcgaccttgttctgacagaggtcttcatgcacggtg
gcctgtccgggatcgacctgctcggcaggatcatgaaccacgaggtctgcaaggacatcc
ccgtcatcagtaagcacctcgatccaccccacctcggcgctaaaatgtttcagtatcagg
ttcatttgcttcagtgctgctgcgtgcatagatttatatgttcttggtttccagtgatgt
cgtcgcacgattcgatgggcacggtcctcagttgcctgtcaaatggtgctgccgacttct
tggccaagccgatacgtaagaacgagcttaagaacctctgggcgcatgtgtggagacgct
ctcacagcgtaagttactatctctgatggtgtctgttctgttcttccacagtagtagtat
gtatcatcattcagaaatactgctgctgctgcttctgcttcagttcctagtttcacttgt
gtccttgcagcttactagtgcatccttttctgggtcaacgtgtgtgattattatactaaa
gctaagttgttttcttggaactcagtccagtggcagtggtagtggaagtgccattcagac
tcagaagtgtaccaaatcaaagagcggcgacgattccaacaacaacagcaataatcgcaa
cgacgacgccagcatggggctcaatgcaagggatggcagcgataatggcagtggcactca
ggtatgagatttttatgtttttttttgtgtgtgtacttaaggtatactactatctgtgat
attttcagacaagactgaacagaacaattattaggataaggaagctagataaaactgaat
ggaactaactgcttctcctagtgcactagaggccaatttgtccatatggcgaactaatta
tctgtgactagaacatgacttactctcttcgttacctaacggacttagacaagtctgact
tgcatgtgtattttattctagtgtagtagtagtctttgcttaaaatgtactgggaaactg
ccagacactggaaactgttggatagtaagatttgaaacacatgctagttgtttggacttt
ggataaatttgaaataaccgttgtaagcagaatacttacatctgtgagaagtatctgcat
ctgaactagttttctcatcaatttattttaaggcgcagagctcatggacaaagcgtgccg
ttgagatcgacagtccacaggacatgtctccagatcagtcaattgatccgcctgatagca
cttgcgcgcatgtgagccacctgaagtcagagatatgcagcaacagattaagaggtacag
ataacaaaaaatgccagaaaccaaaagaaactaatggtatggtatgctcaagtgctcaac
cagctcactgtgcaactgaaccaaaggctgcttgttccattttgtattgactaaattcga
ttatgttttccaggtgatgagttcaaagggaaggagttggagataggtgcccctggtaat
ttgaacacagatgatcagtcctccccgaacgagagttcggtcaaaccaactgatggacgg
tgtgagtatctgccacagaacaactccaatgatacagttatggaaaattcagatgagcca
attgttcgagctgctgacctgattggttcgatggccaaaaacatggacgcccaacaggca
gctagagccatagatgctcctaactgctcgtcacaagtgccggaaggtaaagacgccgac
cgtgagaacgccatgccatatcttgagctgagcctaaagaggtcgagatcgaccgcagac
ggcgcggatgctgcgatccaggaggaacggaggaacgttgtgagacggtcggacctctcg
gcattcacgaggtgcaaagcatgaaatccgtgtcctttgggaatccttaaatcatccata
tgttgcatactaaccgttttcattctttgcaaggtacaatacgtgcgcggtctccaatca
aggcggcgcagggttcgtcgggagctgctcgcccaacggcaacagctccgaggccgcgaa
aacggacgccgctcagatgaagcaaggctccaacggcagcagcaacaacaacgacatggg
ctccaccaccaagagcgtggtcaccaagcccgccggtggaaataataaggtctcgccaat
caacggcaacacgcacacctcggcgttccatcgtgtgcagccatggacgccggcaacagc
agcagggaaagacaaggctgatgaaacgagcaagaagaatgcagcaaccgcagccgcagc
agcgaaagacatgagtggtgaagcacagagcaaacacccctgcgcagcggcccatgacgc
gaatggtggatcggcaggaggcactgctcagtccagtttggtcaatccatcgggtccggt
tgaaggtcatgctgccaactatggtagcaactctggcagtaataacaacaccaataatgg
gagcaccgcagctactgctgctggtgctgctgctgctgtacatgctgagaccggtggcat
cgacaaaagaagcaacatgatgcacatgaaacgggagcgccgggtggccgccgtgaacaa
gttcagagagaagagaaaag
>TG099(JB Asano)
taggcacacatagatttctagccagccacaaatctttccggccagaaagcatataataag
tatatgtgagcacaaataatagagagggtatatattttgtattttctagttccctccgtg
agaaaaaaaaaggaagaagcaaagtttgacgatagtttacatattcctccctcagtctcc
ccaaggttggaacgtaattctgaccatcagtttttgctggtacaatatggtagtcaaacc
caatagaaaattatataataaaaggctttttcttggcgaaacataaaagtatttcttgaa
acaaaactatacacgtgaatcaacacacttaatcatagtacacattcttaaggaaaaggt
gtggtcattccctaagagctaagtttctataataaagtaaaaaaagagaaatcatttagg
aataaaggcccacaatttttttttgagttaaaacagccttactcggatgttcagtcagta
tatttatgaaggcagtggttttacggaaatccaattctgatcctgagctcagatgctcca
catataaacacaaaattcaaataaaatatctaaaacattcaaaaaaatctgaaaatttaa
cacatcaaagatgatagacacttctagatacttgcaaattttcgcactcgtatgacatag
gaggagcttggtatgaaaaattaaaatcagagcttgaattttgttgcacctttggacatt
ttttagctccattttttttgtaccaagctactcggatgtcatctcagtgcaaaaatttgc
aagcacctagaaaagtctctaatctttgatgtgtaaaaatttcagacgttttttagtttg
tttggtatttcttttgaatttactattcacataggtgcagatgcacccgagctccgaaac
accgctctcatttctatggaaattgctttagaatcccaaagctccagtgaagccaggttt
accaaaaaaaaggaaaaatatattcaaagagcccaaaaatatctgacttttttttacatg
tacatataggaatggtgaatgtatctattaattttcatgtaatacatgtgtatatacaag
cgcaaaaaaccgaaatacgtgaatctgaaaaaagaaaatagtactcacattgtgtggtaa
taaatccacagatttgtctttttgtgtgcacacatggtaagctatcttctaacgaaagtt
tacgcatatgtagtgtatatgtacatgttggattttgtgcagaatttgttgatactttta
aatgtgtatttcatatttttct--------------------------------------
------------------------------------------------------------
------------------------------------------------------------
------------------------------------------------------------
------------------------------------------------------------
------------------------------------------------------------
------------------------------------------------------------
------------------------------------------------------------
------------------------------------------------------------
------------------------------------------------------------
------------------------------------------------------------
------------------------------------------------------------
------------------------------------------------------------
------------------------------------------------------------
------------------------------------------------------------
------------------------------------------------------------
-----------------------------------------------------aaaaaca
gggggttcaatggaggctgacctccaaagtgcctcatgccctcacccgtggctttattac
cactgtttatttttctttgcgggtgttttattacctctatatttgatcaaactattttcg
ttttcaaaggaatgcagagatagtcgacgcagaaaacacatgaacacagtagatttaggt
gagaggctgagaaaactgaatattggcatgcatatgcggatgtcgtgcagtgtgtcaaaa
gatagtctgggagtagattatggtgagatgatgtgtcggccttagcttgtgctcttgtga
tacaggaacatcctagtggctcacgttgcctcacgatggttatcaaaagaaagaacctta
tcatttctcaacttgattctgcctgtcatgtgcatgcatccacattacaacgatggcatg
tacagtcacacgacctaacgacggtcttcactaatagtatgacttactttgccgacactc
ccttgacctacttactactcactccgtttttatttactttctagatcagttttgtcgtaa
gtcaaactttgatcgaatttataaaaatatatattaacatctacagtatctaatcaatag
cattagatgcaccaatgaatacactcacatatcatacagactgtatacttctaaaacgtc
ttatatttatttacagagagattagttgttattataaatatttataatggtttttataaa
tttgatcaaactttatatagtctggctcgggacaaagctaatatgcagagtggatcaaaa
catacgaactatatatggtggccaaagtacggcctgacaacatcaaggttggagtaacta
aacccgcggttagctcaccaccacactctcgtccataaactattttaattagcaagggat
attaaagaaataagttaaattcaagaagattgtgccgcatttcttacccatcaaactact
taaagaacatttcatatataccagtaaaaacttgctcatgtgctcaaaatagcacatgat
ttttttcagcttcagaatatacagcactaagattttcaattcacacaaggtatagataca
atactgccgtgtagggatggcagttttgcccatgggtatgggtacccgcgggtaccctaa
ccgaaaacaacgagcatggacgagactttgcaaaactttatacccacgggtaatggttat
ctatacccacaaaatacatgggcaggtatgggtatgaaatagtgcccatgggtaacccaa
tggatacccagaaaaagttaataaatgaaaataactcctatgaaatgtcaggtgaagatc
caactcatatggcccaatgttaaatcccttattccctaaaccaatcatatctcataggct
cacagccaccaactcgtcactcctcctatgtcctacgtgattcctctaaattatgaaatc
ctgactcattgccgccacacttttgtccaactcctaatctagtgatccccaactcccacc
gccgcctcccactacgttgggcttccaccacccactgctcatacttcattgtcgcctcca
agaggtcacccatcgaaggaggcaatgccggtactaggctagtttcccatcatcacttga
attttacactcattttatcttattaaatgtaaatagtatatattattcccactggatacc
cattaggtataagatacctgatgggtatgggcatggctattaatttgtgcccaatggtac
tgaagtgggtgggcatagaaagtttccgtgggtatgggtttgggtagaagggttgtatcc
actcataccctgcccattgtcatccttgccgtgagttgacgacatgatgattatgtagga
gataaaatcttgctaggtttaatatgtttacctgttagatcaatatttttgcaaacatgg
tgaaagactaaggggctgtttggtttctagccacatcttgccacactttgccacacctca
ttttagacaagtttgactaagttaggtgtgtgtttggttctagccacacctaagcaaaaa
tgtttttatgagcagtgaaccccacatgtcatagacacaaaaagtgtggcaaaatttcgt
taggcaagccaaagtgtggctaacaatttgagcaactcaagttagaaaagtatggcaaaa
ataatatggcaatatatggaaaacatggccacaacctaaacagcccctaaaagctctccg
tttgaaccaacaaacttgatcccgcccatctctgtgagttttactgtaaccttctcagtt
ttgttcctaaagctccaaaattcgtgcaaattttttgaccaacaaaaatgataacttcat
tcatcttaaatatttgaccagagtagaaaggacaacatgcttgatttactataccagctt
ttgaag-aaaaaaatcaagctttaaccaaatttgaatgatttccattatcttaaacaact
acctagaataggttgaaagattaccaacaaactaaggaaaccatttatgattattattat
ttagtttttttttcaagtttcaattatttttataaaatattgctaattaactaattctta
gagtgtcgcacggattttgctcaaagttttttcttttaaaaaatggtggcgtactccctc
cgtttcttttattagtatactttgcgtatgcgattcgcctgaagtcaaacaccgaaaagt
tcggccaaatctttactaaaacacatcaacatctatacaatgctaaagtcgcacattatg
aaaattaattgcatggtgcatctaaagatactggtctcgtattataaaggttgata-ttt
ttttctataaagttggcatcagacaaatcttaaacgcgaagtaaagagaaacagaggggt
ggtttgaaatgggcggaaccttcgagcggtatttggtccccgtaaattctt~~~~~~aga
gcggtatttcctcacactactactccctccgttctgaattactcgtcgcagaaatggatg
tatctagatgtattttagttttagatatatccatttctgagacgagtaatttggaacgga
gggagcagcaatgttgaagaagagaaggtggatacagttgacggctccagcgttccaggg
ctcctcctccctcagtgcaagtcagaggagttgagctgagaggcgagggcggccgtccac
gtgccggcctccggttcgcgcccgcgccaagcagcggccggcaggcggggcccacaaaat
ccacatccccgggctcctccggagaggagaaaagatatgcggatccagcgcggggcgggg
cgggtgtgcagcgccagcgcgcggcttttgatttacggggatctctttctggccccacca
gcggcgctccccgcctccatttcctccacgtcacccgccccctccccccgatatctactc
ctcct---------cccccccccccccccccccctcgcttcccncacacacatcacacac
acggcctgctcgtccatcgatctctccccctctgctcggctcggctccagtccccgccgc
cgccgtccatggccgcggcccctcccgcgtcctcgtcatcctcctcctccacctgaccgg
cagcgcagcgcgacaacgcgaggtgagctcccgccggtctgtcacccatgcactctgttt
ccgctcgattggggatcgaatcatccgttcaacctctgtgtggatccagggcatgctcct
tcgctcattccaggctctccctctagctaataatatgtgctcggaaatcgctggagatta
accggctcgccgccttgtctgctactg-cccccttttagccgccggccgctccgctccat
tcgaggacacgattcattcccgccgcagtctcaatcccttgctcttctctctctgtcttt
ttgcgttttgtttcttgatttgcttcggtggcccgccgccccgccgcgccgtcgatgaac
gcacgcccgccggatgcgaccgaggttcgattgttattcacggcagcgtactgctggttg
tgctatgcgcgcctcctcctccctccccgtccaccaccaaacgaccccaacgtgtttcct
cttggagccaggccgcctcctcctagcgccatggaccgtcatcaccaccaccaccagcag
cagcagcagcagccgccgtcgccgcaggaggagcatgccgcgcagccgcgctgctgggag
gagttcctgcacaggaagaccatcagggtgctgctcgtggagaccgacgactccacccgg
caggtcgtcaccgccctgctccgccactgcatgtaccaaggtgcttacccatactctgtc
tcagctactaccagtgttaatttgcacaggctcggtcgtcatggacgtactgaatttggg
cgttggttgtgtgtcatgtttcagttatccctgctgaaaatggccaccaggcgtgggcgt
atcttcaggacatgcagagcaacatcgaccttgttctgacagaggtcttcatgcacggtg
gcctgtccgggatcgacctgctcggcaggatcatgaaccacgaggtctgcaaggacatcc
ccgtcatcagtaagcacctcgatccaccccacctcggcgctaaaatgtttcagtatcagg
ttcatttgcttcagtgctgctgcgtgcatagatttatatgttcttggtttccagtgatgt
cgtcgcacgattcgatgggcacggtcctcagttgcctgtcaaatggtgctgccgacttct
tggccaagccgatacgtaagaacgagcttaagaacctctgggcgcatgtgtggagacgct
ctcacagcgtaagttactatctctgatggtgtctgttctgttcttccacagtagtagtat
gtatcatcattcagaaatactgctgctgctgcttctgcttcagttcctagtttcacttgt
gtccttgcagcttactagtgcatccttttctgggtcaacgtgtgtgattattatactaaa
gctaagttgttttcttggaactcagtccagtggcagtggtagtggaagtgccattcagac
tcagaagtgtaccaaatcaaagagcggcgacgattccaacaacaacagcaataatcgcaa
cgacgacgccagcatggggctcaatgcaagggatggcagcgataatggcagtggcactca
ggtatgagatttttatgtttttttttgtgtgtgtacttaaggtatactactatctgtgat
attttcagacaagactgaacagaacaattattaggataaggaagctagataaaactgaat
ggaactaactgcttctcctagtgcactagaggccaatttgtccatatggcgaactaatta
tctgtgactagaacatgacttactctcttcgttacctaacggacttagacaagtctgact
tgcatgtgtattttattctagtgtagtagtagtctttgcttaaaatgtactgggaaactg
ccagacactggaaactgttggatagtaagatttgaaacacatgctagttgtttggacttt
ggataaatttgaaataaccgttgtaagcagaatacttacatctgtgagaagtatctgcat
ctgaactagttttctcatcaatttattttaaggcgcagagctcatggacaaagcgtgccg
ttgagatcgacagtccacaggacatgtctccagatcagtcaattgatccgcctgatagca
cttgcgcgcatgtgagccacctgaagtcagagatatgcagcaacagattaagaggtacag
ataacaaaaaatgccagaaaccaaaagaaactaatggtatggtatgctcaagtgctcaac
cagctcactgtgcaactgaaccaaaggctgcttgttccattttgtattgactaaattcga
ttatgttttccaggtgatgagttcaaagggaaggagttggagataggtgcccctggtaat
ttgaacacagatgatcagtcctccccgaacgagagttcggtcaaaccaactgatggacgg
tgtgagtatctgccacagaacaactccaatgatacagttatggaaaattcagatgagcca
attgttcgagctgctgacctgattggttcgatggccaaaaacatggacgcccaacaggca
gctagagccatagatgctcctaactgctcgtcacaagtgccggaaggtaaagacgccgac
cgtgagaacgccatgccatatcttgagctgagcctaaagaggtcgagatcgaccgcagac
ggcgcggatgctgcgatccaggaggaacggaggaacgttgtgagacggtcggacctctcg
gcattcacgaggtgcaaagcatgaaatccgtgtcctttgggaatccttaaatcatccata
tgttgcatactaaccgttttcattctttgcaaggtacaatacgtgcgcggtctccaatca
aggcggcgcagggttcgtcgggagctgctcgcccaacggcaacagctccgaggccgcgaa
aacggacgccgctcagatgaagcaaggctccaacggcagcagcaacaacaacgacatggg
ctccaccaccaagagcgtggtcaccaagcccgccggtggaaataataaggtctcgccaat
caacggcaacacgcacacctcggcgttccatcgtgtgcagccatggacgccggcaacagc
agcagggaaagacaaggctgatgaaacgagcaagaagaatgcagcaaccgcagccgcagc
agcgaaagacatgagtggtgaagcacagagcaaacacccctgcgcagcggcccatgacgc
gaatggtggatcggcaggaggcactgctcagtccagtttggtcaatccatcgggtccggt
tgaaggtcatgctgccaactatggtagcaactctggcagtaataacaacaccaataatgg
gagcaccgcagctactgctgctggtgctgctgctgctgtacatgctgagaccggtggcat
cgacaaaagaagcaacatgatgcacatgaaacgggagcgccgggtggccgccgtgaacaa
gttcagagagaagagaaaag
>TG156(Aszita)
taggcacacatagatttctagccagccacaaatctttccggccagaaagcatataataag
tatatgtgagcacaaataatagagagggtatatattttgtattttctagttccctccgtg
agaaaaaaaaaggaagaagcaaagtttgacgatagtttacatattcctccctcagtctcc
ccaaggttggaacgtaattctgaccatcagtttttgctggtacaatatggtagtcaaacc
caatagaaaattatataataaaaggctttttcttggcgaaacataaaagtatttcttgaa
acaaaactatacacgtgaatcaacacacttaatcatagtacacattcttaaggaaaaggt
gtggtcattccctaagagctaagtttctataataaagtaaaaaaagagaaatcatttagg
aataaaggcccacaatttttttttgagttaaaacagccttactcggatgttcagtcagta
tatttatgaaggcagtggttttacggaaatccaattctgatcctgagctcagatgctcca
catataaacacaaaattcaaataaaatatctaaaacattcaaaaaaatctgaaaatttaa
cacatcaaagatgatagacacttctagatacttgcaaattttcgcactcgtatgacatag
gaggagcttggtatgaaaaattaaaatcagagcttgaattttgttgcacctttggacatt
ttttagctccattttttttgtaccaagctactcggatgtcatctcagtgcaaaaatttgc
aagcacctagaaaagtctctaatctttgatgtgtaaaaatttcagacgttttttagtttg
tttggtatttcttttgaatttactattcacataggtgcagatgcacccgagctccgaaac
accgctctcatttctatggaaattgctttagaatcccaaagctccagtgaagccaggttt
accaaaaaaaaggaaaaatatattcaaagagcccaaaaatatctgacttttttttacatg
tacatataggaatggtgaatgtatctattaattttcatgtaatacatgtgtatatacaag
cgcaaaaaaccgaaatacgtgaatctgaaaaaagaaaatagtactcacattgtgtggtaa
taaatccacagatttgtctttttgtgtgcacacatggtaagctatcttctaacgaaagtt
tacgcatatgtagtgtatatgtacatgttggattttgtgcagaatttgttgatactttta
aatgtgtatttcatatttttct--------------------------------------
------------------------------------------------------------
------------------------------------------------------------
------------------------------------------------------------
------------------------------------------------------------
------------------------------------------------------------
------------------------------------------------------------
------------------------------------------------------------
------------------------------------------------------------
------------------------------------------------------------
------------------------------------------------------------
------------------------------------------------------------
------------------------------------------------------------
------------------------------------------------------------
------------------------------------------------------------
------------------------------------------------------------
-----------------------------------------------------aaaaaca
gggggttcaatggaggctgacctccaaagtgcctcatgccctcacccgtggctttattac
cactgtttatttttctttgcgggtgttttattacctctatatttgatcaaactattttcg
ttttcaaaggaatgcagagatagtcgacgcagaaaacacatgaacacagtagatttaggt
gagaggctgagaaaactgaatattggcatgcatatgcggatgtcgtgcagtgtgtcaaaa
gatagtctgggagtagattatggtgagatgatgtgtcggccttagcttgtgctcttgtga
tacaggaacatcctagtggctcacgttgcctcacgatggttatcaaaagaaagaacctta
tcatttctcaacttgattctgcctgtcatgtgcatgcatccacattacaacgatggcatg
tacagtcacacgacctaacgacggtcttcactaatagtatgacttactttgccgacactc
ccttgacctacttactactcactccgtttttatttactttctagatcagttttgtcgtaa
gtcaaactttgatcgaatttataaaaatatatattaacatctacagtatctaatcaatag
cattagatgcaccaatgaatacactcacatatcatacagactgtatacttctaaaacgtc
ttatatttatttacagagagattagttgttattataaatatttataatggtttttataaa
tttgatcaaactttatatagtctggctcgggacaaagctaatatgcagagtggatcaaaa
catacgaactatatatggtggccaaagtacggcctgacaacatcaaggttggagtaacta
aacccgcggttagctcaccaccacactctcgtccataaactattttaattagcaagggat
attaaagaaataagttaaattcaagaagattgtgccgcatttcttacccatcaaactact
taaagaacatttcatatataccagtaaaaacttgctcatgtgctcaaaatagcacatgat
ttttttcagcttcagaatatacagcactaagattttcaattcacacaaggtatagataca
atactgccgtgtagggatggcagttttgcccatgggtatgggtacccgcgggtaccctaa
ccgaaaacaacgagcatggacgagactttgcaaaactttatacccacgggtaatggttat
ctatacccacaaaatacatgggcaggtatgggtatgaaatagtgcccatgggtaacccaa
tggatacccagaaaaagttaataaatgaaaataactcctatgaaatgtcaggtgaagatc
caactcatatggcccaatgttaaatcccttattccctaaaccaatcatatctcataggct
cacagccaccaactcgtcactcctcctatgtcctacgtgattcctctaaattatgaaatc
ctgactcattgccgccacacttttgtccaactcctaatctagtgatccccaactcccacc
gccgcctcccactacgttgggcttccaccacccactgctcatacttcattgtcgcctcca
agaggtcacccatcgaaggaggcaatgccggtactaggctagtttcccatcatcacttga
attttacactcattttatcttattaaatgtaaatagtatatattattcccactggatacc
cattaggtataagatacctgatgggtatgggcatggctattaatttgtgcccaatggtac
tgaagtgggtgggcatagaaagtttccgtgggtatgggtttgggtagaagggttgtatcc
actcataccctgcccattgtcatccttgccgtgagttgacgacatgatgattatgtagga
gataaaatcttgctaggtttaatatgtttacctgttagatcaatatttttgcaaacatgg
tgaaagactaaggggctgtttggtttctagccacatcttgccacactttgccacacctca
ttttagacaagtttgactaagttaggtgtgtgtttggttctagccacacctaagcaaaaa
tgtttttatgagcagtgaaccccacatgtcatagacacaaaaagtgtggcaaaatttcgt
taggcaagccaaagtgtggctaacaatttgagcaactcaagttagaaaagtatggcaaaa
ataatatggcaatatatggaaaacatggccacaacctaaacagcccctaaaagctctccg
tttgaaccaacaaacttgatcccgcccatctctgtgagttttactgtaaccttctcagtt
ttgttcctaaagctccaaaattcgtgcaaattttttgaccaacaaaaatgataacttcat
tcatcttaaatatttgaccagagtagaaaggacaacatgcttgatttactataccagctt
ttgaagaaaaaaaatcaagctttaaccaaatttgaatgatttccattatcttaaacaact
acctagaataggttgaaagattaccaacaaactaaggaaaccatttatgattattattat
ttagtttttttttcaagtttcaattatttttataaaatattgctaattaactaattctta
gagtgtcgcacggattttgctcaaagttttttcttttaaaaaatggtggcgtactccctc
cgtttcttttattagtatactttgcgtatgcgattcgcctgaagtcaaacaccgaaaagt
tcggccaaatctttactaaaacacatcaacatctatacaatgctaaagtcgcacattatg
aaaattaattgcatggtgcatctaaagatactggtctcgtattataaaggttgata-ttt
ttttctataaagttggcatcagacaaatcttaaacgcgaagtaaagagaaacagaggggt
ggtttgaaatgggcggaaccttcgagcggtatttggtccccgtaaattctt~~~~~~aga
gcggtatttcctcacactactactccctccgttctgaattactcgtcgcagaaatggatg
tatctagatgtattttagttttagatatatccatttctgagacgagtaatttggaacgga
gggagcagcaatgttgaagaagagaaggtggatacagttgacggctccagcgttccaggg
ctcctcctccctcagtgcaagtcagaggagttgagctgagaggcgagggcggccgtccac
gtgccggcctccggttcgcgcccgcgccaagcagcggccggcaggcggggcccacaaaat
ccacatccccgggctcctccggagaggagaaaagatatgcggatccagcgcggggcgggg
cgggtgtgcagcgccagcgcgcggcttttgatttacggggatctctttctggccccacca
gcggcgctccccgcctccatttcctccacgtcacccgccccctccccccgatatctactc
ctcct---------cccccccccccccccccccctcgcttcccgcacacacatcacacac
acggcctgctcgtccatcgatctctccccctctgctcggctcggctccagtccccgccgc
cgccgtccatggccgcggcccctcccgcgtcctcgtcatcctcctcctccacctgaccgg
cagcgcagcgcgacaacgcgaggtgagctcccgccggtctgtcacccatgcactctgttt
ccgctcgattggggatcgaatcatccgttcaacctctgtgtggatccagggcatgctcct
tcgctcattccaggctctccctctagctaataatatgtgctcggaaatcgctggagatta
accggctcgccgccttgtctgctactg-cccccttttagccgccggccgctccgctccat
tcgaggacacgattcattcccgccgcagtctcaatcccttgctcttctctctctgtcttt
ttgcgttttgtttcttgatttgcttcggtggcccgccgccccgccgcgccgtcgatgaac
gcacgcccgccggatgcgaccgaggttcgattgttattcacggcagcgtactgctggttg
tgctatgcgcgcctcctcctccctccccgtccaccaccaaacgaccccaacgtgtttcct
cttggagccaggccgcctcctcctagcgccatggaccgtcatcaccaccaccaccagcag
cagcagcagcagccgccgtcgccgcaggaggagcatgccgcgcagccgcgctgctgggag
gagttcctgcacaggaagaccatcagggtgctgctcgtggagaccgacgactccacccgg
caggtcgtcaccgccctgctccgccactgcatgtaccaaggtgcttacccatactctgtc
tcagctactaccagtgttaatttgcacaggctcggtcgtcatggacgtactgaatttggg
cgttggttgtgtgtcatgtttcagttatccctgctgaaaatggccaccaggcgtgggcgt
atcttcaggacatgcagagcaacatcgaccttgttctgacagaggtcttcatgcacggtg
gcctgtccgggatcgacctgctcggcaggatcatgaaccacgaggtctgcaaggacatcc
ccgtcatcagtaagcacctcgatccaccccacctcggcgctaaaatgtttcagtatcagg
ttcatttgcttcagtgctgctgcgtgcatagatttatatgttcttggtttccagtgatgt
cgtcgcacgattcgatgggcacggtcctcagttgcctgtcaaatggtgctgccgacttct
tggccaagccgatacgtaagaacgagcttaagaacctctgggcgcatgtgtggagacgct
ctcacagcgtaagttactatctctgatggtgtctgttctgttcttccacagtagtagtat
gtatcatcattcagaaatactgctgctgctgcttctgcttcagttcctagtttcacttgt
gtccttgcagcttactagtgcatccttttctgggtcaacgtgtgtgattattatactaaa
gctaagttgttttcttggaactcagtccagtggcagtggtagtggaagtgccattcagac
tcagaagtgtaccaaatcaaagagcggcgacgattccaacaacaacagcaataatcgcaa
cgacgacgccagcatggggctcaatgcaagggatggcagcgataatggcagtggcactca
ggtatgagatttttatgtttttttttgtgtgtgtacttaaggtatactactatctgtgat
attttcagacaagactgaacagaacaattattaggataaggaagctagataaaactgaat
ggaactaactgcttctcctagtgcactagaggccaatttgtccatatggcgaactaatta
tctgtgactagaacatgacttactctcttcgttacctaacggacttagacaagtctgact
tgcatgtgtattttattctagtgtagtagtagtctttgcttaaaatgtactgggaaactg
ccagacactggaaactgttggatagtaagatttgaaacacatgctagttgtttggacttt
ggataaatttgaaataaccgttgtaagcagaatacttacatctgtgagaagtatctgcat
ctgaactagttttctcatcaatttattttaaggcgcagagctcatggacaaagcgtgccg
ttgagatcgacagtccacaggacatgtctccagatcagtcaattgatccgcctgatagca
cttgcgcgcatgtgagccacctgaagtcagagatatgcagcaacagattaagaggtacag
ataacaaaaaatgccagaaaccaaaagaaactaatggtatggtatgctcaagtgctcaac
cagctcactgtgcaactgaaccaaaggctgcttgttccattttgtattgactaaattcga
ttatgttttccaggtgatgagttcaaagggaaggagttggagataggtgcccctggtaat
ttgaacacagatgatcagtcctccccgaacgagagttcggtcaaaccaactgatggacgg
tgtgagtatctgccacagaacaactccaatgatacagttatggaaaattcagatgagcca
attgttcgagctgctgacctgattggttcgatggccaaaaacatggacgcccaacaggca
gctagagccatagatgctcctaactgctcgtcacaagtgccggaaggtaaagacgccgac
cgtgagaacgccatgccatatcttgagctgagcctaaagaggtcgagatcgaccgcagac
ggcgcggatgctgcgatccaggaggaacggaggaacgttgtgagacggtcggacctctcg
gcattcacgaggtgcaaagcatgaaatccgtgtcctttgggaatccttaaatcatccata
tgttgcatactaaccgttttcattctttgcaaggtacaatacgtgcgcggtctccaatca
aggcggcgcagggttcgtcgggagctgctcgcccaacggcaacagctccgaggccgcgaa
aacggacgccgctcagatgaagcaaggctccaacggcagcagcaacaacaacgacatggg
ctccaccaccaagagcgtggtcaccaagcccgccggtggaaataataaggtctcgccaat
caacggcaacacgcacacctcggcgttccatcgtgtgcagccatggacgccggcaacagc
agcagggaaagacaaggctgatgaaacgagcaagaagaatgcagcaaccgcagccgcagc
agcgaaagacatgagtggtgaagcacagagcaaacacccctgcgcagcggcccatgacgc
gaatggtggatcggcaggaggcactgctcagtccagtttggtcaatccatcgggtccggt
tgaaggtcatgctgccaactatggtagcaactctggcagtaataacaacaccaataatgg
gagcaccgcagctactgctgctggtgctgctgctgctgtacatgctgagaccggtggcat
cgacaaaagaagcaacatgatgcacatgaaacgggagcgccgggtggccgccgtgaacaa
gttcagagagaagagaaaag
>TG102(Urban)
taggcacacatagatttctagccagccacaaatctttccggccagaaagcatataataag
tatatgtgagcacaaataatagagagggtatatattttgtattttctagttccctccgtg
ag--aaaaaaaggaagaagcaaagtttgacgatagtttacatattcctccctcagtctcc
ccaaggttggaacgtaattctgaccatcagtttttgctggtacaatatggtagtcaaacc
caatagaaaattatataataaaaggctttttcttggcgaaacataaaagtatttcttgaa
acaaaactatacacgtgaatcaacacacttaatcatagtacacattcttaaggaaaaggt
gtggtcattccctaagagctaagtttctataataaagtaaaaaaagagaaatcatttagg
aataaaggcccacaatttttttttgagttaaaacagccttactcggatgttcagtcagta
tatttatgaaggcagtggttttacggaaatccaattctgatcctgagctcagatgctcca
catataaacacaaaattcaaataaaatatctaaaacattcaaaaaaatctgaaaatttaa
cacatcaaagatgatagacacttctagatacttgcaaattttcgcactcgtatgacatag
gaggagcttggtatgaaaaattaaaatcagagcttgaattttgttgcacctttggacatt
ttttagctccattttttttgtaccaagctactcggatgtcatctcagtgcaaaaatttgc
aagcacctagaaaagtctctaatctttgatgtgtaaaaatttcagacgttttttagtttg
tttggtatttcttttgaatttactattcacataggtgcagatgcacccgagctccgaaac
accgctctcatttctatggaaattgctttagaatcccaaagctccagtgaagccaggttt
accaaaaaaaaggaaaaatatattcaaagagcccaaaaatatctgacttttttttacatg
tacatataggaatggtgaatgtatctattaattttcatgtaatacatgtgtatatacaag
cgcaaaaaaccgaaatacgtgaatctgaaaaaagaaaatagtactcacattgtgtggtaa
taaatccacagatttgtctttttgtgtgcacacatggtaagctatcttctaacgaaagtt
tacgcatatgtagtgtatatgtacatgttggattttgtgcagaatttgttgatactttta
aatgtgtatttcatatttttct--------------------------------------
------------------------------------------------------------
------------------------------------------------------------
------------------------------------------------------------
------------------------------------------------------------
------------------------------------------------------------
------------------------------------------------------------
------------------------------------------------------------
------------------------------------------------------------
------------------------------------------------------------
------------------------------------------------------------
------------------------------------------------------------
------------------------------------------------------------
------------------------------------------------------------
------------------------------------------------------------
------------------------------------------------------------
-----------------------------------------------------aaaaaca
gggggttcaatggaggctgacctccaaagtgcctcatgccctcacccgtggctttattac
cactgtttatttttctttgcgggtgttttattacctctatatttgatcaaactattttcg
ttttcaaaggaatgcagagatagtcgacgcagaaaacacatgaacacagtagatttaggt
gagaggctgagaaaactgaatattggcatgcatatgcggatgtcgtgcagtgtgtcaaaa
gatagtctgggagtagattatggtgagatgatgtgtcggccttagcttgtgctcttgtga
tacaggaacatcctagtggctcacgttgcctcacgatggttatcaaaagaaagaacctta
tcatttctcaacttgattctgcctgtcatgtgcatgcatccacattacaacgatggcatg
tacagtcacacgacctaacgacggtcttcactaatagtatgacttactttgccgacactc
ccttgacctacttactactcactccgtttttatttactttctagatcagttttgtcgtaa
gtcaaactttgatcgaatttataaaaatatatattaacatctacagtatctaatcaatag
cattagatgcaccaatgaatacactcacatatcatacagactgtatacttctaaaacgtc
ttatatttatttacagagagattagttgttattataaatatttataatggtttttataaa
tttgatcaaactttatatagtctggctcgggacaaagctaatatgcagagtggatcaaaa
catacgaactatatatggtggccaaagtacggcctgacaacatcaaggttggagtaacta
aacccgcggttagctcaccaccacactctcgtccataaactattttaattagcaagggat
attaaagaaataagttaaattcaagaagattgtgccgcatttcttacccatcaaactact
taaagaacatttcatatataccagtaaaaacttgctcatgtgctcaaaatagcacatgat
ttttttcagcttcagaatatacagcactaagattttcaattcacacaaggtatagataca
atactgccgtgtagggatggcagttttgcccatgggtatgggtacccgcgggtaccctaa
ccgaaaacaacgagcatggacgagactttgcaaaactttatacccacgggtaatggttat
ctatacccacaaaatacatgggcaggtatgggtatgaaatagtgcccatgggtaacccaa
tggatacccagaaaaagttaataaatgaaaataactcctatgaaatgtcaggtgaagatc
caactcatatggcccaatgttaaatcccttattccctaaaccaatcatatctcataggct
cacagccaccaactcgtcactcctcctatgtcctacgtgattcctctaaattatgaaatc
ctgactcattgccgccacacttttgtccaactcctaatctagtgatccccaactcccacc
gccgcctcccactacgttgggcttccaccacccactgctcatacttcattgtcgcctcca
agaggtcacccatcgaaggaggcaatgccggtactaggctagtttcccatcatcacttga
attttacactcattttatcttattaaatgtaaatagtatatattattcccactggatacc
cattaggtataagatacctgatgggtatgggcatggctattaatttgtgcccaatggtac
tgaagtgggtgggcatagaaagtttccgtgggtatgggtttgggtagaagggttgtatcc
actcataccctgcccattgtcatccttgccgtgagttgacgacatgatgattatgtagga
gataaaatcttgctaggtttaatatgtttacctgttagatcaatatttttgcaaacatgg
tgaaagactaaggggctgtttggtttctagccacatcttgccacactttgccacacctca
ttttagacaagtttgactaagttaggtgtgtgtttggttctagccacacctaagcaaaaa
tgtttttatgagcagtgaaccccacatgtcatagacacaaaaagtgtggcaaaatttcgt
taggcaagccaaagtgtggctaacaatttgagcaactcaagttagaaaagtatggcaaaa
ataatatggcaatatatggaaaacatggccacaacctaaacagcccctaaaagctctccg
tttgaaccaacaaacttgatcccgcccatctctgtgagttttactgtaaccttctcagtt
ttgttcctaaagctccaaaattcgtgcaaattttttgaccaacaaaaatgataacttcat
tcatcttaaatatttgaccagagtagaaaggacaacatgcttgatttactataccagctt
ttgaag-aaaaaaatcaagctttaaccaaatttgaatgatttccattatcttaaacaact
acctagaataggttgaaagattaccaacaaactaaggaaaccatttatgattattattat
ttagtttttttttcaagtttcaattatttttataaaatattgctaattaactaattctta
gagtgtcgcacggattttgctcaaagttttttcttttaaaaaatggtggcgtactccctc
cgtttcttttattagtatactttgcgtatgcgattcgcctgaagtcaaacaccgaaaagt
tcggccaaatctttactaaaacacatcaacatctatacaatgctaaagtcgcacattatg
aaaattaattgcatggtgcatctaaagatactggtctcgtattataaaggttgatatttt
ttttctataaagttggcatcagacaaatcttaaacgcgaagtaaagagaaacagaggggt
ggtttgaaatgggcggaaccttcgagcggtatttggtccccgtaaattctt~~~~~~aga
gcggtatttcctcacactactactccctccgttctgaattactcgtcgcagaaatggatg
tatctagatgtattttagttttagatatatccatttctgagacgagtaatttggaacgga
gggagcagcaatgttgaagaagagaaggtggatacagttgacggctccagcgttccaggg
ctcctcctccctcagtgcaagtcagaggagttgagctgagaggcgagggcggccgtccac
gtgccggcctccggttcgcgcccgcgccaagcagcggccggcaggcggggcccacaaaat
ccacatccccgggctcctccggagaggagaaaagatatgcggatccagcgcggggcgggg
cgggtgtgcagcgccagcgcgcggcttttgatttacggggatctctttctggccccacca
gcggcgctccccgcctccatttcctccacgtcacccgccccctccccccgatatctactc
ctccg---------cccccccccccccccccccctcgcttcccgcacacacatcacacac
acggcctgctcgtccatcgatctctccccctctgctcggctcggctccagtccccgccgc
cgccgtccatggccgcggcccctcccgcgtcctcgtcatcctcctcctccacctgaccgg
cagcgcagcgcgacaacgcgaggtgagctcccgccggtctgtcacccatgcactctgttt
ccgctcgattggggatcgaatcatccgttcaacctctgtgtggatccagggcatgctcct
tcgctcattccaggctctccctctagctaataatatgtgctcggaaatcgctggagatta
accggctcgccgccttgtctgctactg-cccccttttagccgccggccgctccgctccat
tcgaggacacgattcattcccgccgcagtctcaatcccttgctcttctctctctgtcttt
ttgcgttttgtttcttgatttgcttcggtggcccgccgccccgccgcgccgtcgatgaac
gcacgcccgccggatgcgaccgaggttcgattgttattcacggcagcgtactgctggttg
tgctatgcgcgcctcctcctccctccccgtccaccaccaaacgaccccaacgtgtttcct
cttggagccaggccgcctcctcctagcgccatggaccgtcatcaccaccaccaccagcag
cagcagcagcagccgccgtcgccgcaggaggagcatgccgcgcagccgcgctgctgggag
gagttcctgcacaggaagaccatcagggtgctgctcgtggagaccgacgactccacccgg
caggtcgtcaccgccctgctccgccactgcatgtaccaaggtgcttacccatactctgtc
tcagctactaccagtgttaatttgcacaggctcggtcgtcatggacgtactgaatttggg
cgttggttgtgtgtcatgtttcagttatccctgctgaaaatggccaccaggcgtgggcgt
atcttcaggacatgcagagcaacatcgaccttgttctgacagaggtcttcatgcacggtg
gcctgtccgggatcgacctgctcggcaggatcatgaaccacgaggtctgcaaggacatcc
ccgtcatcagtaagcacctcgatccaccccacctcggcgctaaaatgtttcagtatcagg
ttcatttgcttcagtgctgctgcgtgcatagatttatatgttcttggtttccagtgatgt
cgtcgcacgattcgatgggcacggtcctcagttgcctgtcaaatggtgctgccgacttct
tggccaagccgatacgtaagaacgagcttaagaacctctgggcgcatgtgtggagacgct
ctcacagcgtaagttactatctctgatggtgtctgttctgttcttccacagtagtagtat
gtatcatcattcagaaatactgctgctgctgcttctgcttcagttcctagtttcacttgt
gtccttgcagcttactagtgcatccttttctgggtcaacgtgtgtgattattatactaaa
gctaagttgttttcttggaactcagtccagtggcagtggtagtggaagtgccattcagac
tcagaagtgtaccaaatcaaagagcggcgacgattccaacaacaacagcaataatcgcaa
cgacgacgccagcatggggctcaatgcaagggatggcagcgataatggcagtggcactca
ggtatgagatttttatgtttttttttgtgtgtgtacttaaggtatactactatctgtgat
attttcagacaagactgaacagaacaattattaggataaggaagctagataaaactgaat
ggaactaactgcttctcctagtgcactagaggccaatttgtccatatggcgaactaatta
tctgtgactagaacatgacttactctcttcgttacctaacggacttagacaagtctgact
tgcatgtgtattttattctagtgtagtagtagtctttgcttaaaatgtactgggaaactg
ccagacactggaaactgttggatagtaagatttgaaacacatgctagttgtttggacttt
ggataaatttgaaataaccgttgtaagcagaatacttacatctgtgagaagtatctgcat
ctgaactagttttctcatcaatttattttaaggcgcagagctcatggacaaagcgtgccg
ttgagatcgacagtccacaggacatgtctccagatcagtcaattgatccgcctgatagca
cttgcgcgcatgtgagccacctgaagtcagagatatgcagcaacagattaagaggtacag
ataacaaaaaatgccagaaaccaaaagaaactaatggtatggtatgctcaagtgctcaac
cagctcactgtgcaactgaaccaaaggctgcttgttccattttgtattgactaaattcga
ttatgttttccaggtgatgagttcaaagggaaggagttggagataggtgcccctggtaat
ttgaacacagatgatcagtcctccccgaacgagagttcggtcaaaccaactgatggacgg
tgtgagtatctgccacagaacaactccaatgatacagttatggaaaattcagatgagcca
attgttcgagctgctgacctgattggttcgatggccaaaaacatggacgcccaacaggca
gctagagccatagatgctcctaactgctcgtcacaagtgccggaaggtaaagacgccgac
cgtgagaacgccatgccatatcttgagctgagcctaaagaggtcgagatcgaccgcagac
ggcgcggatgctgcgatccaggaggaacggaggaacgttgtgagacggtcggacctctcg
gcattcacgaggtgcaaagcatgaaatccgtgtcctttgggaatccttaaatcatccata
tgttgcatactaaccgttttcattctttgcaaggtacaatacgtgcgcggtctccaatca
aggcggcgcagggttcgtcgggagctgctcgcccaacggcaacagctccgaggccgcgaa
aacggacgccgctcagatgaagcaaggctccaacggcagcagcaacaacaacgacatggg
ctccaccaccaagagcgtggtcaccaagcccgccggtggaaataataaggtctcgccaat
caacggcaacacgcacacctcggcgttccatcgtgtgcagccatggacgccggcaacagc
agcagggaaagacaaggctgatgaaacgagcaagaagaatgcagcaaccgcagccgcagc
agcgaaagacatgagtggtgaagcacagagcaaacacccctgcgcagcggcccatgacgc
gaatggtggatcggcaggaggcactgctcagtccagtttggtcaatccatcgggtccggt
tgaaggtcatgctgccaactatggtagcaactctggcagtaataacaacaccaataatgg
gagcaccgcagctactgctgctggtgctgctgctgctgtacatgctgagaccggtggcat
cgacaaaagaagcaacatgatgcacatgaaacgggagcgccgggtggccgccgtgaacaa
gttcagagagaagagaaaag
>TG110(Tabor)
taggcacacatagatttctagccagccacaaatctttccggccagaaagcatataataag
tatatgtgagcacaaataatagagagggtatatattttgtattttctagttccctccgtg
agaaaaaaaaaggaagaagcaaagtttgacgatagtttacatattcctccctcagtctcc
ccaaggttggaacgtaattctgaccatcagtttttgctggtacaatatggtagtcaaacc
caatagaaaattatataataaaaggctttttcttggcgaaacataaaagtatttcttgaa
acaaaactatacacgtgaatcaacacacttaatcatagtacacattcttaaggaaaaggt
gtggtcattccctaagagctaagtttctataataaagtaaaaaaagagaaatcatttagg
aataaaggcccacaatttttttttgagttaaaacagccttactcggatgttcagtcagta
tatttatgaaggcagtggttttacggaaatccaattctgatcctgagctcagatgctcca
catataaacacaaaattcaaataaaatatctaaaacattcaaaaaaatctgaaaatttaa
cacatcaaagatgatagacacttctagatacttgcaaattttcgcactcgtatgacatag
gaggagcttggtatgaaaaattaaaatcagagcttgaattttgttgcacctttggacatt
ttttagctccattttttttgtaccaagctactcggatgtcatctcagtgcaaaaatttgc
aagcacctagaaaagtctctaatctttgatgtgtaaaaatttcagacgttttttagtttg
tttggtatttcttttgaatttactattcacataggtgcagatgcacccgagctccgaaac
accgctctcatttctatggaaattgctttagaatcccaaagctccagtgaagccaggttt
accaaaaaaaaggaaaaatatattcaaagagcccaaaaatatctgacttttttttacatg
tacatataggaatggtgaatgtatctattaattttcatgtaatacatgtgtatatacaag
cgcaaaaaaccgaaatacgtgaatctgaaaaaagaaaatagtactcacattgtgtggtaa
taaatccacagatttgtctttttgtgtgcacacatggtaagctatcttctaacgaaagtt
tacgcatatgtagtgtatatgtacatgttggattttgtgcagaatttgttgatactttta
aatgtgtatttcatatttttct--------------------------------------
------------------------------------------------------------
------------------------------------------------------------
------------------------------------------------------------
------------------------------------------------------------
------------------------------------------------------------
------------------------------------------------------------
------------------------------------------------------------
------------------------------------------------------------
------------------------------------------------------------
------------------------------------------------------------
------------------------------------------------------------
------------------------------------------------------------
------------------------------------------------------------
------------------------------------------------------------
------------------------------------------------------------
-----------------------------------------------------aaaaaca
gggggttcaatggaggctgacctccaaagtgcctcatgccctcacccgtggctttattac
cactgtttatttttctttgcgggtgttttattacctctatatttgatcaaactattttcg
ttttcaaaggaatgcagagatagtcgacgcagaaaacacatgaacacagtagatttaggt
gagaggctgagaaaactgaatattggcatgcatatgcggatgtcgtgcagtgtgtcaaaa
gatagtctgggagtagattatggtgagatgatgtgtcggccttagcttgtgctcttgtga
tacaggaacatcctagtggctcacgttgcctcacgatggttatcaaaagaaagaacctta
tcatttctcaacttgattctgcctgtcatgtgcatgcatccacattacaacgatggcatg
tacagtcacacgacctaacgacggtcttcactaatagtatgacttactttgccgacactc
ccttgacctacttactactcactccgtttttatttactttctagatcagttttgtcgtaa
gtcaaactttgatcgaatttataaaaatatatattaacatctacagtatctaatcaatag
cattagatgcaccaatgaatacactcacatatcatacagactgtatacttctaaaacgtc
ttatatttatttacagagagattagttgttattataaatatttataatggtttttataaa
tttgatcaaactttatatagtctggctcgggacaaagctaatatgcagagtggatcaaaa
catacgaactatatatggtggccaaagtacggcctgacaacatcaaggttggagtaacta
aacccgcggttagctcaccaccacactctcgtccataaactattttaattagcaagggat
attaaagaaataagttaaattcaagaagattgtgccgcatttcttacccatcaaactact
taaagaacatttcatatataccagtaaaaacttgctcatgtgctcaaaatagcacatgat
ttttttcagcttcagaatatacagcactaagattttcaattcacacaaggtatagataca
atactgccgtgtagggatggcagttttgcccatgggtatgggtacccgcgggtaccctaa
ccgaaaacaacgagcatggacgagactttgcaaaactttatacccacgggtaatggttat
ctatacccacaaaatacatgggcaggtatgggtatgaaatagtgcccatgggtaacccaa
tggatacccagaaaaagttaataaatgaaaataactcctatgaaatgtcaggtgaagatc
caactcatatggcccaatgttaaatcccttattccctaaaccaatcatatctcataggct
cacagccaccaactcgtcactcctcctatgtcctacgtgattcctctaaattatgaaatc
ctgactcattgccgccacacttttgtccaactcctaatctagtgatccccaactcccacc
gccgcctcccactacgttgggcttccaccacccactgctcatacttcattgtcgcctcca
agaggtcacccatcgaaggaggcaatgccggtactaggctagtttcccatcatcacttga
attttacactcattttatcttattaaatgtaaatagtatatattattcccactggatacc
cattaggtataagatacctgatgggtatgggcatggctattaatttgtgcccaatggtac
tgaagtgggtgggcatagaaagtttccgtgggtatgggtttgggtagaagggttgtatcc
actcataccctgcccattgtcatccttgccgtgagttgacgacatgatgattatgtagga
gataaaatcttgctaggtttaatatgtttacctgttagatcaatatttttgcaaacatgg
tgaaagactaaggggctgtttggtttctagccacatcttgccacactttgccacacctca
ttttagacaagtttgactaagttaggtgtgtgtttggttctagccacacctaagcaaaaa
tgtttttatgagcagtgaaccccacatgtcatagacacaaaaagtgtggcaaaatttcgt
taggcaagccaaagtgtggctaacaatttgagcaactcaagttagaaaagtatggcaaaa
ataatatggcaatatatggaaaacatggccacaacctaaacagcccctaaaagctctccg
tttgaaccaacaaacttgatcccgcccatctctgtgagttttactgtaaccttctcagtt
ttgttcctaaagctccaaaattcgtgcaaattttttgaccaacaaaaatgataacttcat
tcatcttaaatatttgaccagagtagaaaggacaacatgcttgatttactataccagctt
ttgaag-aaaaaaatcaagctttaaccaaatttgaatgatttccattatcttaaacaact
acctagaataggttgaaagattaccaacaaactaaggaaaccatttatgattattattat
ttagtttttttttcaagtttcaattatttttataaaatattgctaattaactaattctta
gagtgtcgcacggattttgctcaaagttttttcttttaaaaaatggtggcgtactccctc
cgtttcttttattagtatactttgcgtatgcgattcgcctgaagtcaaacaccgaaaagt
tcggccaaatctttactaaaacacatcaacatctatacaatgctaaagtcgcacattatg
aaaattaattgcatggtgcatctaaagatactggtctcgtattataaaggttgatatttt
ttttctataaagttggcatcagacaaatcttaaacgcgaagtaaagagaaacagaggggt
ggtttgaaatgggcggaaccttcgagcggtatttggtccccgtaaattctt~~~~~~aga
gcggtatttcctcacactactactccctccgttctgaattactcgtcgcagaaatggatg
tatctagatgtattttagttttagatatatccatttctgagacgagtaatttggaacgga
gggagcagcaatgttgaagaagagaaggtggatacagttgacggctccagcgttccaggg
ctcctcctccctcagtgcaagtcagaggagttgagctgagaggcgagggcggccgtccac
gtgccggcctccggttcgcgcccgcgccaagcagcggccggcaggcggggcccacaaaat
ccacatccccgggctcctccggagaggagaaaagatatgcggatccagcgcggggcgggg
cgggtgtgcagcgccagcgcgcggcttttgatttacggggatctctttctggccccacca
gcggcgctccccgcctccatttcctccacgtcacccgccccctccccccgatatctactc
ctccg---------cccccccccccccccccccctcgcttcccgcacacacatcacacac
acggcctgctcgtccatcgatctctccccctctgctcggctcggctccagtccccgccgc
cgccgtccatggccgcggcccctcccgcgtcctcgtcatcctcctcctccacctgaccgg
cagcgcagcgcgacaacgcgaggtgagctcccgccggtctgtcacccatgcactctgttt
ccgctcgattggggatcgaatcatccgttcaacctctgtgtggatccagggcatgctcct
tcgctcattccaggctctccctctagctaataatatgtgctcggaaatcgctggagatta
accggctcgccgccttgtctgctactg-cccccttttagccgccggccgctccgctccat
tcgaggacacgattcattcccgccgcagtctcaatcccttgctcttctctctctgtcttt
ttgcgttttgtttcttgatttgcttcggtggcccgccgccccgccgcgccgtcgatgaac
gcacgcccgccggatgcgaccgaggttcgattgttattcacggcagcgtactgctggttg
tgctatgcgcgcctcctcctccctccccgtccaccaccaaacgaccccaacgtgtttcct
cttggagccaggccgcctcctcctagcgccatggaccgtcatcaccaccaccaccagcag
cagcagcagcagccgccgtcgccgcaggaggagcatgccgcgcagccgcgctgctgggag
gagttcctgcacaggaagaccatcagggtgctgctcgtggagaccgacgactccacccgg
caggtcgtcaccgccctgctccgccactgcatgtaccaaggtgcttacccatactctgtc
tcagctactaccagtgttaatttgcacaggctcggtcgtcatggacgtactgaatttggg
cgttggttgtgtgtcatgtttcagttatccctgctgaaaatggccaccaggcgtgggcgt
atcttcaggacatgcagagcaacatcgaccttgttctgacagaggtcttcatgcacggtg
gcctgtccgggatcgacctgctcggcaggatcatgaaccacgaggtctgcaaggacatcc
ccgtcatcagtaagcacctcgatccaccccacctcggcgctaaaatgtttcagtatcagg
ttcatttgcttcagtgctgctgcgtgcatagatttatatgttcttggtttccagtgatgt
cgtcgcacgattcgatgggcacggtcctcagttgcctgtcaaatggtgctgccgacttct
tggccaagccgatacgtaagaacgagcttaagaacctctgggcgcatgtgtggagacgct
ctcacagcgtaagttactatctctgatggtgtctgttctgttcttccacagtagtagtat
gtatcatcattcagaaatactgctgctgctgcttctgcttcagttcctagtttcacttgt
gtccttgcagcttactagtgcatccttttctgggtcaacgtgtgtgattattatactaaa
gctaagttgttttcttggaactcagtccagtggcagtggtagtggaagtgccattcagac
tcagaagtgtaccaaatcaaagagcggcgacgattccaacaacaacagcaataatcgcaa
cgacgacgccagcatggggctcaatgcaagggatggcagcgataatggcagtggcactca
ggtatgagatttttatgtttttttttgtgtgtgtacttaaggtatactactatctgtgat
attttcagacaagactgaacagaacaattattaggataaggaagctagataaaactgaat
ggaactaactgcttctcctagtgcactagaggccaatttgtccatatggcgaactaatta
tctgtgactagaacatgacttactctcttcgttacctaacggacttagacaagtctgact
tgcatgtgtattttattctagtgtagtagtagtctttgcttaaaatgtactgggaaactg
ccagacactggaaactgttggatagtaagatttgaaacacatgctagttgtttggacttt
ggataaatttgaaataaccgttgtaagcagaatacttacatctgtgagaagtatctgcat
ctgaactagttttctcatcaatttattttaaggcgcagagctcatggacaaagcgtgccg
ttgagatcgacagtccacaggacatgtctccagatcagtcaattgatccgcctgatagca
cttgcgcgcatgtgagccacctgaagtcagagatatgcagcaacagattaagaggtacag
ataacaaaaaatgccagaaaccaaaagaaactaatggtatggtatgctcaagtgctcaac
cagctcactgtgcaactgaaccaaaggctgcttgttccattttgtattgactaaattcga
ttatgttttccaggtgatgagttcaaagggaaggagttggagataggtgcccctggtaat
ttgaacacagatgatcagtcctccccgaacgagagttcggtcaaaccaactgatggacgg
tgtgagtatctgccacagaacaactccaatgatacagttatggaaaattcagatgagcca
attgttcgagctgctgacctgattggttcgatggccaaaaacatggacgcccaacaggca
gctagagccatagatgctcctaactgctcgtcacaagtgccggaaggtaaagacgccgac
cgtgagaacgccatgccatatcttgagctgagcctaaagaggtcgagatcgaccgcagac
ggcgcggatgctgcgatccaggaggaacggaggaacgttgtgagacggtcggacctctcg
gcattcacgaggtgcaaagcatgaaatccgtgtcctttgggaatccttaaatcatccata
tgttgcatactaaccgttttcattctttgcaaggtacaatacgtgcgcggtctccaatca
aggcggcgcagggttcgtcgggagctgctcgcccaacggcaacagctccgaggccgcgaa
aacggacgccgctcagatgaagcaaggctccaacggcagcagcaacaacaacgacatggg
ctccaccaccaagagcgtggtcaccaagcccgccggtggaaataataaggtctcgccaat
caacggcaacacgcacacctcggcgttccatcgtgtgcagccatggacgccggcaacagc
agcagggaaagacaaggctgatgaaacgagcaagaagaatgcagcaaccgcagccgcagc
agcgaaagacatgagtggtgaagcacagagcaaacacccctgcgcagcggcccatgacgc
gaatggtggatcggcaggaggcactgctcagtccagtttggtcaatccatcgggtccggt
tgaaggtcatgctgccaactatggtagcaactctggcagtaataacaacaccaataatgg
gagcaccgcagctactgctgctggtgctgctgctgctgtacatgctgagaccggtggcat
cgacaaaagaagcaacatgatgcacatgaaacgggagcgccgggtggccgccgtgaacaa
gttcagagagaagagaaaag
>TG158(Carimulti)
taggcacacatagatttctagccagccacaaatctttccggccagaaagcatataataag
tatatgtgagcacaaataatagagagggtatatattttgtattttctagttccctccgtg
agaaaaaaaaaggaagaagcaaagtttgacgatagtttacatattcctccctcagtctcc
ccaaggttggaacgtaattctgaccatcagtttttgctggtacaatatggtagtcaaacc
caatagaaaattatataataaaaggctttttcttggcgaaacataaaagtatttcttgaa
acaaaactatacacgtgaatcaacacacttaatcatagtacacattcttaaggaaaaggt
gtggtcattccctaagagctaagtttctataataaagtaaaaaaagagaaatcatttagg
aataaaggcccacaatttttttttgagttaaaacagccttactcggatgttcagtcagta
tatttatgaaggcagtggttttacggaaatccaattctgatcctgagctcagatgctcca
catataaacacaaaattcaaataaaatatctaaaacattcaaaaaaatctgaaaatttaa
cacatcaaagatgatagacacttctagatacttgcaaattttcgcactcgtatgacatag
gaggagcttggtatgaaaaattaaaatcagagcttgaattttgttgcacctttggacatt
ttttagctccattttttttgtaccaagctactcggatgtcatctcagtgcaaaaatttgc
aagcacctagaaaagtctctaatctttgatgtgtaaaaatttcagacgttttttagtttg
tttggtatttcttttgaatttactattcacataggtgcagatgcacccgagctccgaaac
accgctctcatttctatggaaattgctttagaatcccaaagctccagtgaagccaggttt
accaaaaaaaaggaaaaatatattcaaagagcccaaaaatatctgacttttttttacatg
tacatataggaatggtgaatgtatctattaattttcatgtaatacatgtgtatatacaag
cgcaaaaaaccgaaatacgtgaatctgaaaaaagaaaatagtactcacattgtgtggtaa
taaatccacagatttgtctttttgtgtgcacacatggtaagctatcttctaacgaaagtt
tacgcatatgtagtgtatatgtacatgttggattttgtgcagaatttgttgatactttta
aatgtgtatttcatatttttct--------------------------------------
------------------------------------------------------------
------------------------------------------------------------
------------------------------------------------------------
------------------------------------------------------------
------------------------------------------------------------
------------------------------------------------------------
------------------------------------------------------------
------------------------------------------------------------
------------------------------------------------------------
------------------------------------------------------------
------------------------------------------------------------
------------------------------------------------------------
------------------------------------------------------------
------------------------------------------------------------
------------------------------------------------------------
-----------------------------------------------------aaaaaca
gggggttcaatggaggctgacctccaaagtgcctcatgccctcacccgtggctttattac
cactgtttatttttctttgcgggtgttttattacctctatatttgatcaaactattttcg
ttttcaaaggaatgcagagatagtcgacgcagaaaacacatgaacacagtagatttaggt
gagaggctgagaaaactgaatattggcatgcatatgcggatgtcgtgcagtgtgtcaaaa
gatagtctgggagtagattatggtgagatgatgtgtcggccttagcttgtgctcttgtga
tacaggaacatcctagtggctcacgttgcctcacgatggttatcaaaagaaagaacctta
tcatttctcaacttgattctgcctgtcatgtgcatgcatccacattacaacgatggcatg
tacagtcacacgacctaacgacggtcttcactaatagtatgacttactttgccgacactc
ccttgacctacttactactcactccgtttttatttactttctagatcagttttgtcgtaa
gtcaaactttgatcgaatttataaaaatatatattaacatctacagtatctaatcaatag
cattagatgcaccaatgaatacactcacatatcatacagactgtatacttctaaaacgtc
ttatatttatttacagagagattagttgttattataaatatttataatggtttttataaa
tttgatcaaactttatatagtctggctcgggacaaagctaatatgcagagtggatcaaaa
catacgaactatatatggtggccaaagtacggcctgacaacatcaaggttggagtaacta
aacccgcggttagctcaccaccacactctcgtccataaactattttaattagcaagggat
attaaagaaataagttaaattcaagaagattgtgccgcatttcttacccatcaaactact
taaagaacatttcatatataccagtaaaaacttgctcatgtgctcaaaatagcacatgat
ttttttcagcttcagaatatacagcactaagattttcaattcacacaaggtatagataca
atactgccgtgtagggatggcagttttgcccatgggtatgggtacccgcgggtaccctaa
ccgaaaacaacgagcatggacgagactttgcaaaactttatacccacgggtaatggttat
ctatacccacaaaatacatgggcaggtatgggtatgaaatagtgcccatgggtaacccaa
tggatacccagaaaaagttaataaatgaaaataactcctatgaaatgtcaggtgaagatc
caactcatatggcccaatgttaaatcccttattccctaaaccaatcatatctcataggct
cacagccaccaactcgtcactcctcctatgtcctacgtgattcctctaaattatgaaatc
ctgactcattgccgccacacttttgtccaactcctaatctagtgatccccaactcccacc
gccgcctcccactacgttgggcttccaccacccactgctcatacttcattgtcgcctcca
agaggtcacccatcgaaggaggcaatgccggtactaggctagtttcccatcatcacttga
attttacactcattttatcttattaaatgtaaatagtatatattattcccactggatacc
cattaggtataagatacctgatgggtatgggcatggctattaatttgtgcccaatggtac
tgaagtgggtgggcatagaaagtttccgtgggtatgggtttgggtagaagggttgtatcc
actcataccctgcccattgtcatccttgccgtgagttgacgacatgatgattatgtagga
gataaaatcttgctaggtttaatatgtttacctgttagatcaatatttttgcaaacatgg
tgaaagactaaggggctgtttggtttctagccacatcttgccacactttgccacacctca
ttttagacaagtttgactaagttaggtgtgtgtttggttctagccacacctaagcaaaaa
tgtttttatgagcagtgaaccccacatgtcatagacacaaaaagtgtggcaaaatttcgt
taggcaagccaaagtgtggctaacaatttgagcaactcaagttagaaaagtatggcaaaa
ataatatggcaatatatggaaaacatggccacaacctaaacagcccctaaaagctctccg
tttgaaccaacaaacttgatcccgcccatctctgtgagttttactgtaaccttctcagtt
ttgttcctaaagctccaaaattcgtgcaaattttttgaccaacaaaaatgataacttcat
tcatcttaaatatttgaccagagtagaaaggacaacatgcttgatttactataccagctt
ttgaag-aaaaaaatcaagctttaaccaaatttgaatgatttccattatcttaaacaact
acctagaataggttgaaagattaccaacaaactaaggaaaccatttatgattattattat
ttagtttttttttcaagtttcaattatttttataaaatattgctaattaactaattctta
gagtgtcgcacggattttgctcaaagttttttcttttaaaaaatggtggcgtactccctc
cgtttcttttattagtatactttgcgtatgcgattcgcctgaagtcaaacaccgaaaagt
tcggccaaatctttactaaaacacatcaacatctatacaatgctaaagtcgcacattatg
aaaattaattgcatggtgcatctaaagatactggtctcgtattataaaggttgatatttt
ttttctataaagttggcatcagacaaatcttaaacgcgaagtaaagagaaacagaggggt
ggtttgaaatgggcggaaccttcgagcggtatttggtccccgtaaattctt~~~~~~aga
gcggtatttcctcacactactactccctccgttctgaattactcgtcgcagaaatggatg
tatctagatgtattttagttttagatatatccatttctgagacgagtaatttggaacgga
gggagcagcaatgttgaagaagagaaggtggatacagttgacggctccagcgttccaggg
ctcctcctccctcagtgcaagtcagaggagttgagctgagaggcgagggcggccgtccac
gtgccggcctccggttcgcgcccgcgccaagcagcggccggcaggcggggcccacaaaat
ccacatccccgggctcctccggagaggagaaaagatatgcggatccagcgcggggcgggg
cgggtgtgcagcgccagcgcgcggcttttgatttacggggatctctttctggccccacca
gcggcgctccccgcctccatttcctccacgtcacccgccccctccccccgatatctactc
ctccg---------cccccccccccccccccccctcgcttcccgcacacacatcacacac
acggcctgctcgtccatcgatctctccccctctgctcggctcggctccagtccccgccgc
cgccgtccatggccgcggcccctcccgcgtcctcgtcatcctcctcctccacctgaccgg
cagcgcagcgcgacaacgcgaggtgagctcccgccggtctgtcacccatgcactctgttt
ccgctcgattggggatcgaatcatccgttcaacctctgtgtggatccagggcatgctcct
tcgctcattccaggctctccctctagctaataatatgtgctcggaaatcgctggagatta
accggctcgccgccttgtctgctactg-cccccttttagccgccggccgctccgctccat
tcgaggacacgattcattcccgccgcagtctcaatcccttgctcttctctctctgtcttt
ttgcgttttgtttcttgatttgcttcggtggcccgccgccccgccgcgccgtcgatgaac
gcacgcccgccggatgcgaccgaggttcgattgttattcacggcagcgtactgctggttg
tgctatgcgcgcctcctcctccctccccgtccaccaccaaacgaccccaacgtgtttcct
cttggagccaggccgcctcctcctagcgccatggaccgtcatcaccaccaccaccagcag
cagcagcagcagccgccgtcgccgcaggaggagcatgccgcgcagccgcgctgctgggag
gagttcctgcacaggaagaccatcagggtgctgctcgtggagaccgacgactccacccgg
caggtcgtcaccgccctgctccgccactgcatgtaccaaggtgcttacccatactctgtc
tcagctactaccagtgttaatttgcacaggctcggtcgtcatggacgtactgaatttggg
cgttggttgtgtgtcatgtttcagttatccctgctgaaaatggccaccaggcgtgggcgt
atcttcaggacatgcagagcaacatcgaccttgttctgacagaggtcttcatgcacggtg
gcctgtccgggatcgacctgctcggcaggatcatgaaccacgaggtctgcaaggacatcc
ccgtcatcagtaagcacctcgatccaccccacctcggcgctaaaatgtttcagtatcagg
ttcatttgcttcagtgctgctgcgtgcatagatttatatgttcttggtttccagtgatgt
cgtcgcacgattcgatgggcacggtcctcagttgcctgtcaaatggtgctgccgacttct
tggccaagccgatacgtaagaacgagcttaagaacctctgggcgcatgtgtggagacgct
ctcacagcgtaagttactatctctgatggtgtctgttctgttcttccacagtagtagtat
gtatcatcattcagaaatactgctgctgctgcttctgcttcagttcctagtttcacttgt
gtccttgcagcttactagtgcatccttttctgggtcaacgtgtgtgattattatactaaa
gctaagttgttttcttggaactcagtccagtggcagtggtagtggaagtgccattcagac
tcagaagtgtaccaaatcaaagagcggcgacgattccaacaacaacagcaataatcgcaa
cgacgacgccagcatggggctcaatgcaagggatggcagcgataatggcagtggcactca
ggtatgagatttttatgtttttttttgtgtgtgtacttaaggtatactactatctgtgat
attttcagacaagactgaacagaacaattattaggataaggaagctagataaaactgaat
ggaactaactgcttctcctagtgcactagaggccaatttgtccatatggcgaactaatta
tctgtgactagaacatgacttactctcttcgttacctaacggacttagacaagtctgact
tgcatgtgtattttattctagtgtagtagtagtctttgcttaaaatgtactgggaaactg
ccagacactggaaactgttggatagtaagatttgaaacacatgctagttgtttggacttt
ggataaatttgaaataaccgttgtaagcagaatacttacatctgtgagaagtatctgcat
ctgaactagttttctcatcaatttattttaaggcgcagagctcatggacaaagcgtgccg
ttgagatcgacagtccacaggacatgtctccagatcagtcaattgatccgcctgatagca
cttgcgcgcatgtgagccacctgaagtcagagatatgcagcaacagattaagaggtacag
ataacaaaaaatgccagaaaccaaaagaaactaatggtatggtatgctcaagtgctcaac
cagctcactgtgcaactgaaccaaaggctgcttgttccattttgtattgactaaattcga
ttatgttttccaggtgatgagttcaaagggaaggagttggagataggtgcccctggtaat
ttgaacacagatgatcagtcctccccgaacgagagttcggtcaaaccaactgatggacgg
tgtgagtatctgccacagaacaactccaatgatacagttatggaaaattcagatgagcca
attgttcgagctgctgacctgattggttcgatggccaaaaacatggacgcccaacaggca
gctagagccatagatgctcctaactgctcgtcacaagtgccggaaggtaaagacgccgac
cgtgagaacgccatgccatatcttgagctgagcctaaagaggtcgagatcgaccgcagac
ggcgcggatgctgcgatccaggaggaacggaggaacgttgtgagacggtcggacctctcg
gcattcacgaggtgcaaagcatgaaatccgtgtcctttgggaatccttaaatcatccata
tgttgcatactaaccgttttcattctttgcaaggtacaatacgtgcgcggtctccaatca
aggcggcgcagggttcgtcgggagctgctcgcccaacggcaacagctccgaggccgcgaa
aacggacgccgctcagatgaagcaaggctccaacggcagcagcaacaacaacgacatggg
ctccaccaccaagagcgtggtcaccaagcccgccggtggaaataataaggtctcgccaat
caacggcaacacgcacacctcggcgttccatcgtgtgcagccatggacgccggcaacagc
agcagggaaagacaaggctgatgaaacgagcaagaagaatgcagcaaccgcagccgcagc
agcgaaagacatgagtggtgaagcacagagcaaacacccctgcgcagcggcccatgacgc
gaatggtggatcggcaggaggcactgctcagtccagtttggtcaatccatcgggtccggt
tgaaggtcatgctgccaactatggtagcaactctggcagtaataacaacaccaataatgg
gagcaccgcagctactgctgctggtgctgctgctgctgtacatgctgagaccggtggcat
cgacaaaagaagcaacatgatgcacatgaaacgggagcgccgggtggccgccgtgaacaa
gttcagagagaagagaaaag
>TG169(Ares)
taggcacacatagatttctagccagccacaaatctttccggccagaaagcatataataag
tatatgtgagcacaaataatagagagggtatatattttgtattttctagttccctccgtg
agaaaaaaaaaggaagaagcaaagtttgacgatagtttacatattcctccctcagtctcc
ccaaggttggaacgtaattctgaccatcagtttttgctggtacaatatggtagtcaaacc
caatagaaaattatataataaaaggctttttcttggcgaaacataaaagtatttcttgaa
acaaaactatacacgtgaatcaacacacttaatcatagtacacattcttaaggaaaaggt
gtggtcattccctaagagctaagtttctataataaagtaaaaaaagagaaatcatttagg
aataaaggcccacaatttttttttgagttaaaacagccttactcggatgttcagtcagta
tatttatgaaggcagtggttttacggaaatccaattctgatcctgagctcagatgctcca
catataaacacaaaattcaaataaaatatctaaaacattcaaaaaaatctgaaaatttaa
cacatcaaagatgatagacacttctagatacttgcaaattttcgcactcgtatgacatag
gaggagcttggtatgaaaaattaaaatcagagcttgaattttgttgcacctttggacatt
ttttagctccattttttttgtaccaagctactcggatgtcatctcagtgcaaaaatttgc
aagcacctagaaaagtctctaatctttgatgtgtaaaaatttcagacgttttttagtttg
tttggtatttcttttgaatttactattcacataggtgcagatgcacccgagctccgaaac
accgctctcatttctatggaaattgctttagaatcccaaagctccagtgaagccaggttt
accaaaaaaaaggaaaaatatattcaaagagcccaaaaatatctgacttttttttacatg
tacatataggaatggtgaatgtatctattaattttcatgtaatacatgtgtatatacaag
cgcaaaaaaccgaaatacgtgaatctgaaaaaagaaaatagtactcacattgtgtggtaa
taaatccacagatttgtctttttgtgtgcacacatggtaagctatcttctaacgaaagtt
tacgcatatgtagtgtatatgtacatgttggattttgtgcagaatttgttgatactttta
aatgtgtatttcatatttttct--------------------------------------
------------------------------------------------------------
------------------------------------------------------------
------------------------------------------------------------
------------------------------------------------------------
------------------------------------------------------------
------------------------------------------------------------
------------------------------------------------------------
------------------------------------------------------------
------------------------------------------------------------
------------------------------------------------------------
------------------------------------------------------------
------------------------------------------------------------
------------------------------------------------------------
------------------------------------------------------------
------------------------------------------------------------
-----------------------------------------------------aaaaaca
gggggttcaatggaggctgacctccaaagtgcctcatgccctcacccgtggctttattac
cactgtttatttttctttgcgggtgttttattacctctatatttgatcaaactattttcg
ttttcaaaggaatgcagagatagtcgacgcagaaaacacatgaacacagtagatttaggt
gagaggctgagaaaactgaatattggcatgcatatgcggatgtcgtgcagtgtgtcaaaa
gatagtctgggagtagattatggtgagatgatgtgtcggccttagcttgtgctcttgtga
tacaggaacatcctagtggctcacgttgcctcacgatggttatcaaaagaaagaacctta
tcatttctcaacttgattctgcctgtcatgtgcatgcatccacattacaacgatggcatg
tacagtcacacgacctaacgacggtcttcactaatagtatgacttactttgccgacactc
ccttgacctacttactactcactccgtttttatttactttctagatcagttttgtcgtaa
gtcaaactttgatcgaatttataaaaatatatattaacatctacagtatctaatcaatag
cattagatgcaccaatgaatacactcacatatcatacagactgtatacttctaaaacgtc
ttatatttatttacagagagattagttgttattataaatatttataatggtttttataaa
tttgatcaaactttatatagtctggctcgggacaaagctaatatgcagagtggatcaaaa
catacgaactatatatggtggccaaagtacggcctgacaacatcaaggttggagtaacta
aacccgcggttagctcaccaccacactctcgtccataaactattttaattagcaagggat
attaaagaaataagttaaattcaagaagattgtgccgcatttcttacccatcaaactact
taaagaacatttcatatataccagtaaaaacttgctcatgtgctcaaaatagcacatgat
ttttttcagcttcagaatatacagcactaagattttcaattcacacaaggtatagataca
atactgccgtgtagggatggcagttttgcccatgggtatgggtacccgcgggtaccctaa
ccgaaaacaacgagcatggacgagactttgcaaaactttatacccacgggtaatggttat
ctatacccacaaaatacatgggcaggtatgggtatgaaatagtgcccatgggtaacccaa
tggatacccagaaaaagttaataaatgaaaataactcctatgaaatgtcaggtgaagatc
caactcatatggcccaatgttaaatcccttattccctaaaccaatcatatctcataggct
cacagccaccaactcgtcactcctcctatgtcctacgtgattcctctaaattatgaaatc
ctgactcattgccgccacacttttgtccaactcctaatctagtgatccccaactcccacc
gccgcctcccactacgttgggcttccaccacccactgctcatacttcattgtcgcctcca
agaggtcacccatcgaaggaggcaatgccggtactaggctagtttcccatcatcacttga
attttacactcattttatcttattaaatgtaaatagtatatattattcccactggatacc
cattaggtataagatacctgatgggtatgggcatggctattaatttgtgcccaatggtac
tgaagtgggtgggcatagaaagtttccgtgggtatgggtttgggtagaagggttgtatcc
actcataccctgcccattgtcatccttgccgtgagttgacgacatgatgattatgtagga
gataaaatcttgctaggtttaatatgtttacctgttagatcaatatttttgcaaacatgg
tgaaagactaaggggctgtttggtttctagccacatcttgccacactttgccacacctca
ttttagacaagtttgactaagttaggtgtgtgtttggttctagccacacctaagcaaaaa
tgtttttatgagcagtgaaccccacatgtcatagacacaaaaagtgtggcaaaatttcgt
taggcaagccaaagtgtggctaacaatttgagcaactcaagttagaaaagtatggcaaaa
ataatatggcaatatatggaaaacatggccacaacctaaacagcccctaaaagctctccg
tttgaaccaacaaacttgatcccgcccatctctgtgagttttactgtaaccttctcagtt
ttgttcctaaagctccaaaattcgtgcaaattttttgaccaacaaaaatgataacttcat
tcatcttaaatatttgaccagagtagaaaggacaacatgcttgatttactataccagctt
ttgaag-aaaaaaatcaagctttaaccaaatttgaatgatttccattatcttaaacaact
acctagaataggttgaaagattaccaacaaactaaggaaaccatttatgattattattat
ttagtttttttttcaagtttcaattatttttataaaatattgctaattaactaattctta
gagtgtcgcacggattttgctcaaagttttttcttttaaaaaatggtggcgtactccctc
cgtttcttttattagtatactttgcgtatgcgattcgcctgaagtcaaacaccgaaaagt
tcggccaaatctttactaaaacacatcaacatctatacaatgctaaagtcgcacattatg
aaaattaattgcatggtgcatctaaagatactggtctcgtattataaaggttgatatttt
ttttctataaagttggcatcagacaaatcttaaacgcgaagtaaagagaaacagaggggt
ggtttgaaatgggcggaaccttcgagcggtatttggtccccgtaaattctt~~~~~~aga
gcggtatttcctcacactactactccctccgttctgaattactcgtcgcagaaatggatg
tatctagatgtattttagttttagatatatccatttctgagacgagtaatttggaacgga
gggagcagcaatgttgaagaagagaaggtggatacagttgacggctccagcgttccaggg
ctcctcctccctcagtgcaagtcagaggagttgagctgagaggcgagggcggccgtccac
gtgccggcctccggttcgcgcccgcgccaagcagcggccggcaggcggggcccacaaaat
ccacatccccgggctcctccggagaggagaaaagatatgcggatccagcgcggggcgggg
cgggtgtgcagcgccagcgcgcggcttttgatttacggggatctctttctggccccacca
gcggcgctccccgcctccatttcctccacgtcacccgccccctccccccgatatctactc
ctccg---------cccccccccccccccccccctcgcttcccgcacacacatcacacac
acggcctgctcgtccatcgatctctccccctctgctcggctcggctccagtccccgccgc
cgccgtccatggccgcggcccctcccgcgtcctcgtcatcctcctcctccacctgaccgg
cagcgcagcgcgacaacgcgaggtgagctcccgccggtctgtcacccatgcactctgttt
ccgctcgattggggatcgaatcatccgttcaacctctgtgtggatccagggcatgctcct
tcgctcattccaggctctccctctagctaataatatgtgctcggaaatcgctggagatta
accggctcgccgccttgtctgctactg-cccccttttagccgccggccgctccgctccat
tcgaggacacgattcattcccgccgcagtctcaatcccttgctcttctctctctgtcttt
ttgcgttttgtttcttgatttgcttcggtggcccgccgccccgccgcgccgtcgatgaac
gcacgcccgccggatgcgaccgaggttcgattgttattcacggcagcgtactgctggttg
tgctatgcgcgcctcctcctccctccccgtccaccaccaaacgaccccaacgtgtttcct
cttggagccaggccgcctcctcctagcgccatggaccgtcatcaccaccaccaccagcag
cagcagcagcagccgccgtcgccgcaggaggagcatgccgcgcagccgcgctgctgggag
gagttcctgcacaggaagaccatcagggtgctgctcgtggagaccgacgactccacccgg
caggtcgtcaccgccctgctccgccactgcatgtaccaaggtgcttacccatactctgtc
tcagctactaccagtgttaatttgcacaggctcggtcgtcatggacgtactgaatttggg
cgttggttgtgtgtcatgtttcagttatccctgctgaaaatggccaccaggcgtgggcgt
atcttcaggacatgcagagcaacatcgaccttgttctgacagaggtcttcatgcacggtg
gcctgtccgggatcgacctgctcggcaggatcatgaaccacgaggtctgcaaggacatcc
ccgtcatcagtaagcacctcgatccaccccacctcggcgctaaaatgtttcagtatcagg
ttcatttgcttcagtgctgctgcgtgcatagatttatatgttcttggtttccagtgatgt
cgtcgcacgattcgatgggcacggtcctcagttgcctgtcaaatggtgctgccgacttct
tggccaagccgatacgtaagaacgagcttaagaacctctgggcgcatgtgtggagacgct
ctcacagcgtaagttactatctctgatggtgtctgttctgttcttccacagtagtagtat
gtatcatcattcagaaatactgctgctgctgcttctgcttcagttcctagtttcacttgt
gtccttgcagcttactagtgcatccttttctgggtcaacgtgtgtgattattatactaaa
gctaagttgttttcttggaactcagtccagtggcagtggtagtggaagtgccattcagac
tcagaagtgtaccaaatcaaagagcggcgacgattccaacaacaacagcaataatcgcaa
cgacgacgccagcatggggctcaatgcaagggatggcagcgataatggcagtggcactca
ggtatgagatttttatgtttttttttgtgtgtgtacttaaggtatactactatctgtgat
attttcagacaagactgaacagaacaattattaggataaggaagctagataaaactgaat
ggaactaactgcttctcctagtgcactagaggccaatttgtccatatggcgaactaatta
tctgtgactagaacatgacttactctcttcgttacctaacggacttagacaagtctgact
tgcatgtgtattttattctagtgtagtagtagtctttgcttaaaatgtactgggaaactg
ccagacactggaaactgttggatagtaagatttgaaacacatgctagttgtttggacttt
ggataaatttgaaataaccgttgtaagcagaatacttacatctgtgagaagtatctgcat
ctgaactagttttctcatcaatttattttaaggcgcagagctcatggacaaagcgtgccg
ttgagatcgacagtccacaggacatgtctccagatcagtcaattgatccgcctgatagca
cttgcgcgcatgtgagccacctgaagtcagagatatgcagcaacagattaagaggtacag
ataacaaaaaatgccagaaaccaaaagaaactaatggtatggtatgctcaagtgctcaac
cagctcactgtgcaactgaaccaaaggctgcttgttccattttgtattgactaaattcga
ttatgttttccaggtgatgagttcaaagggaaggagttggagataggtgcccctggtaat
ttgaacacagatgatcagtcctccccgaacgagagttcggtcaaaccaactgatggacgg
tgtgagtatctgccacagaacaactccaatgatacagttatggaaaattcagatgagcca
attgttcgagctgctgacctgattggttcgatggccaaaaacatggacgcccaacaggca
gctagagccatagatgctcctaactgctcgtcacaagtgccggaaggtaaagacgccgac
cgtgagaacgccatgccatatcttgagctgagcctaaagaggtcgagatcgaccgcagac
ggcgcggatgctgcgatccaggaggaacggaggaacgttgtgagacggtcggacctctcg
gcattcacgaggtgcaaagcatgaaatccgtgtcctttgggaatccttaaatcatccata
tgttgcatactaaccgttttcattctttgcaaggtacaatacgtgcgcggtctccaatca
aggcggcgcagggttcgtcgggagctgctcgcccaacggcaacagctccgaggccgcgaa
aacggacgccgctcagatgaagcaaggctccaacggcagcagcaacaacaacgacatggg
ctccaccaccaagagcgtggtcaccaagcccgccggtggaaataataaggtctcgccaat
caacggcaacacgcacacctcggcgttccatcgtgtgcagccatggacgccggcaacagc
agcagggaaagacaaggctgatgaaacgagcaagaagaatgcagcaaccgcagccgcagc
agcgaaagacatgagtggtgaagcacagagcaaacacccctgcgcagcggcccatgacgc
gaatggtggatcggcaggaggcactgctcagtccagtttggtcaatccatcgggtccggt
tgaaggtcatgctgccaactatggtagcaactctggcagtaataacaacaccaataatgg
gagcaccgcagctactgctgctggtgctgctgctgctgtacatgctgagaccggtggcat
cgacaaaagaagcaacatgatgcacatgaaacgggagcgccgggtggccgccgtgaacaa
gttcagagagaagagaaaag
>TG112(Magister)
taggcacacatagatttctagccagccacaaatctttccggccagaaagcatataataag
tatatgtgagcacaaataatagagagggtatatattttgtattttctagttccctccgtg
agaaaaaaaaaggaagaagcaaagtttgacgatagtttacatattcctccctcagtctcc
ccaaggttggaacgtaattctgaccatcagtttttgctggtacaatatggtagtcaaacc
caatagaaaattatataataaaaggctttttcttggcgaaacataaaagtatttcttgaa
acaaaactatacacgtgaatcaacacacttaatcatagtacacattcttaaggaaaaggt
gtggtcattccctaagagctaagtttctataataaagtaaaaaaagagaaatcatttagg
aataaaggcccacaatttttttttgagttaaaacagccttactcggatgttcagtcagta
tatttatgaaggcagtggttttacggaaatccaattctgatcctgagctcagatgctcca
catataaacacaaaattcaaataaaatatctaaaacattcaaaaaaatctgaaaatttaa
cacatcaaagatgatagacacttctagatacttgcaaattttcgcactcgtatgacatag
gaggagcttggtatgaaaaattaaaatcagagcttgaattttgttgcacctttggacatt
ttttagctccattttttttgtaccaagctactcggatgtcatctcagtgcaaaaatttgc
aagcacctagaaaagtctctaatctttgatgtgtaaaaatttcagacgttttttagtttg
tttggtatttcttttgaatttactattcacataggtgcagatgcacccgagctccgaaac
accgctctcatttctatggaaattgctttagaatcccaaagctccagtgaagccaggttt
accaaaaaaaaggaaaaatatattcaaagagcccaaaaatatctgacttttttttacatg
tacatataggaatggtgaatgtatctattaattttcatgtaatacatgtgtatatacaag
cgcaaaaaaccgaaatacgtgaatctgaaaaaagaaaatagtactcacattgtgtggtaa
taaatccacagatttgtctttttgtgtgcacacatggtaagctatcttctaacgaaagtt
tacgcatatgtagtgtatatgtacatgttggattttgtgcagaatttgttgatactttta
aatgtgtatttcatatttttct--------------------------------------
------------------------------------------------------------
------------------------------------------------------------
------------------------------------------------------------
------------------------------------------------------------
------------------------------------------------------------
------------------------------------------------------------
------------------------------------------------------------
------------------------------------------------------------
------------------------------------------------------------
------------------------------------------------------------
------------------------------------------------------------
------------------------------------------------------------
------------------------------------------------------------
------------------------------------------------------------
------------------------------------------------------------
-----------------------------------------------------aaaaaca
gggggttcaatggaggctgacctccaaagtgcctcatgccctcacccgtggctttattac
cactgtttatttttctttgcgggtgttttattacctctatatttgatcaaactattttcg
ttttcaaaggaatgcagagatagtcgacgcagaaaacacatgaacacagtagatttaggt
gagaggctgagaaaactgaatattggcatgcatatgcggatgtcgtgcagtgtgtcaaaa
gatagtctgggagtagattatggtgagatgatgtgtcggccttagcttgtgctcttgtga
tacaggaacatcctagtggctcacgttgcctcacgatggttatcaaaagaaagaacctta
tcatttctcaacttgattctgcctgtcatgtgcatgcatccacattacaacgatggcatg
tacagtcacacgacctaacgacggtcttcactaatagtatgacttactttgccgacactc
ccttgacctacttactactcactccgtttttatttactttctagatcagttttgtcgtaa
gtcaaactttgatcgaatttataaaaatatatattaacatctacagtatctaatcaatag
cattagatgcaccaatgaatacactcacatatcatacagactgtatacttctaaaacgtc
ttatatttatttacagagagattagttgttattataaatatttataatggtttttataaa
tttgatcaaactttatatagtctggctcgggacaaagctaatatgcagagtggatcaaaa
catacgaactatatatggtggccaaagtacggcctgacaacatcaaggttggagtaacta
aacccgcggttagctcaccaccacactctcgtccataaactattttaattagcaagggat
attaaagaaataagttaaattcaagaagattgtgccgcatttcttacccatcaaactact
taaagaacatttcatatataccagtaaaaacttgctcatgtgctcaaaatagcacatgat
ttttttcagcttcagaatatacagcactaagattttcaattcacacaaggtatagataca
atactgccgtgtagggatggcagttttgcccatgggtatgggtacccgcgggtaccctaa
ccgaaaacaacgagcatggacgagactttgcaaaactttatacccacgggtaatggttat
ctatacccacaaaatacatgggcaggtatgggtatgaaatagtgcccatgggtaacccaa
tggatacccagaaaaagttaataaatgaaaataactcctatgaaatgtcaggtgaagatc
caactcatatggcccaatgttaaatcccttattccctaaaccaatcatatctcataggct
cacagccaccaactcgtcactcctcctatgtcctacgtgattcctctaaattatgaaatc
ctgactcattgccgccacacttttgtccaactcctaatctagtgatccccaactcccacc
gccgcctcccactacgttgggcttccaccacccactgctcatacttcattgtcgcctcca
agaggtcacccatcgaaggaggcaatgccggtactaggctagtttcccatcatcacttga
attttacactcattttatcttattaaatgtaaatagtatatattattcccactggatacc
cattaggtataagatacctgatgggtatgggcatggctattaatttgtgcccaatggtac
tgaagtgggtgggcatagaaagtttccgtgggtatgggtttgggtagaagggttgtatcc
actcataccctgcccattgtcatccttgccgtgagttgacgacatgatgattatgtagga
gataaaatcttgctaggtttaatatgtttacctgttagatcaatatttttgcaaacatgg
tgaaagactaaggggctgtttggtttctagccacatcttgccacactttgccacacctca
ttttagacaagtttgactaagttaggtgtgtgtttggttctagccacacctaagcaaaaa
tgtttttatgagcagtgaaccccacatgtcatagacacaaaaagtgtggcaaaatttcgt
taggcaagccaaagtgtggctaacaatttgagcaactcaagttagaaaagtatggcaaaa
ataatatggcaatatatggaaaacatggccacaacctaaacagcccctaaaagctctccg
tttgaaccaacaaacttgatcccgcccatctctgtgagttttactgtaaccttctcagtt
ttgttcctaaagctccaaaattcgtgcaaattttttgaccaacaaaaatgataacttcat
tcatcttaaatatttgaccagagtagaaaggacaacatgcttgatttactataccagctt
ttgaag-aaaaaaatcaagctttaaccaaatttgaatgatttccattatcttaaacaact
acctagaataggttgaaagattaccaacaaactaaggaaaccatttatgattattattat
ttagtttttttttcaagtttcaattatttttataaaatattgctaattaactaattctta
gagtgtcgcacggattttgctcaaagttttttcttttaaaaaatggtggcgtactccctc
cgtttcttttattagtatactttgcgtatgcgattcgcctgaagtcaaacaccgaaaagt
tcggccaaatctttactaaaacacatcaacatctatacaatgctaaagtcgcacattatg
aaaattaattgcatggtgcatctaaagatactggtctcgtattataaaggttgatatttt
ttttctataaagttggcatcagacaaatcttaaacgcgaagtaaagagaaacagaggggt
ggtttgaaatgggcggaaccttcgagcggtatttggtccccgtaaattctt~~~~~~aga
gcggtatttcctcacactactactccctccgttctgaattactcgtcgcagaaatggatg
tatctagatgtattttagttttagatatatccatttctgagacgagtaatttggaacgga
gggagcagcaatgttgaagaagagaaggtggatacagttgacggctccagcgttccaggg
ctcctcctccctcagtgcaagtcagaggagttgagctgagaggcgagggcggccgtccac
gtgccggcctccggttcgcgcccgcgccaagcagcggccggcaggcggggcccacaaaat
ccacatccccgggctcctccggagaggagaaaagatatgcggatccagcgcggggcgggg
cgggtgtgcagcgccagcgcgcggcttttgatttacggggatctctttctggccccacca
gcggcgctccccgcctccatttcctccacgtcacccgccccctccccccgatatctactc
ctccg---------cccccccccccccccccccctcgcttcccgcacacacatcacacac
acggcctgctcgtccatcgatctctccccctctgctcggctcggctccagtccccgccgc
cgccgtccatggccgcggcccctcccgcgtcctcgtcatcctcctcctccacctgaccgg
cagcgcagcgcgacaacgcgaggtgagctcccgccggtctgtcacccatgcactctgttt
ccgctcgattggggatcgaatcatccgttcaacctctgtgtggatccagggcatgctcct
tcgctcattccaggctctccctctagctaataatatgtgctcggaaatcgctggagatta
accggctcgccgccttgtctgctactgccccccttttagccgccggccgctccgctccat
tcgaggacacgattcattcccgccgcagtctcaatcccttgctcttctctctctgtcttt
ttgcgttttgtttcttgatttgcttcggtggcccgccgccccgccgcgccgtcgatgaac
gcacgcccgccggatgcgaccgaggttcgattgttattcacggcagcgtactgctggttg
tgctatgcgcgcctcctcctccctccccgtccaccaccaaacgaccccaacgtgtttcct
cttggagccaggccgcctcctcctagcgccatggaccgtcatcaccaccaccaccagcag
cagcagcagcagccgccgtcgccgcaggaggagcatgccgcgcagccgcgctgctgggag
gagttcctgcacaggaagaccatcagggtgctgctcgtggagaccgacgactccacccgg
caggtcgtcaccgccctgctccgccactgcatgtaccaaggtgcttacccatactctgtc
tcagctactaccagtgttaatttgcacaggctcggtcgtcatggacgtactgaatttggg
cgttggttgtgtgtcatgtttcagttatccctgctgaaaatggccaccaggcgtgggcgt
atcttcaggacatgcagagcaacatcgaccttgttctgacagaggtcttcatgcacggtg
gcctgtccgggatcgacctgctcggcaggatcatgaaccacgaggtctgcaaggacatcc
ccgtcatcagtaagcacctcgatccaccccacctcggcgctaaaatgtttcagtatcagg
ttcatttgcttcagtgctgctgcgtgcatagatttatatgttcttggtttccagtgatgt
cgtcgcacgattcgatgggcacggtcctcagttgcctgtcaaatggtgctgccgacttct
tggccaagccgatacgtaagaacgagcttaagaacctctgggcgcatgtgtggagacgct
ctcacagcgtaagttactatctctgatggtgtctgttctgttcttccacagtagtagtat
gtatcatcattcagaaatactgctgctgctgcttctgcttcagttcctagtttcacttgt
gtccttgcagcttactagtgcatccttttctgggtcaacgtgtgtgattattatactaaa
gctaagttgttttcttggaactcagtccagtggcagtggtagtggaagtgccattcagac
tcagaagtgtaccaaatcaaagagcggcgacgattccaacaacaacagcaataatcgcaa
cgacgacgccagcatggggctcaatgcaagggatggcagcgataatggcagtggcactca
ggtatgagatttttatgtttttttttgtgtgtgtacttaaggtatactactatctgtgat
attttcagacaagactgaacagaacaattattaggataaggaagctagataaaactgaat
ggaactaactgcttctcctagtgcactagaggccaatttgtccatatggcgaactaatta
tctgtgactagaacatgacttactctcttcgttacctaacggacttagacaagtctgact
tgcatgtgtattttattctagtgtagtagtagtctttgcttaaaatgtactgggaaactg
ccagacactggaaactgttggatagtaagatttgaaacacatgctagttgtttggacttt
ggataaatttgaaataaccgttgtaagcagaatacttacatctgtgagaagtatctgcat
ctgaactagttttctcatcaatttattttaaggcgcagagctcatggacaaagcgtgccg
ttgagatcgacagtccacaggacatgtctccagatcagtcaattgatccgcctgatagca
cttgcgcgcatgtgagccacctgaagtcagagatatgcagcaacagattaagaggtacag
ataacaaaaaatgccagaaaccaaaagaaactaatggtatggtatgctcaagtgctcaac
cagctcactgtgcaactgaaccaaaggctgcttgttccattttgtattgactaaattcga
ttatgttttccaggtgatgagttcaaagggaaggagttggagataggtgcccctggtaat
ttgaacacagatgatcagtcctccccgaacgagagttcggtcaaaccaactgatggacgg
tgtgagtatctgccacagaacaactccaatgatacagttatggaaaattcagatgagcca
attgttcgagctgctgacctgattggttcgatggccaaaaacatggacgcccaacaggca
gctagagccatagatgctcctaactgctcgtcacaagtgccggaaggtaaagacgccgac
cgtgagaacgccatgccatatcttgagctgagcctaaagaggtcgagatcgaccgcagac
ggcgcggatgctgcgatccaggaggaacggaggaacgttgtgagacggtcggacctctcg
gcattcacgaggtgcaaagcatgaaatccgtgtcctttgggaatccttaaatcatccata
tgttgcatactaaccgttttcattctttgcaaggtacaatacgtgcgcggtctccaatca
aggcggcgcagggttcgtcgggagctgctcgcccaacggcaacagctccgaggccgcgaa
aacggacgccgctcagatgaagcaaggctccaacggcagcagcaacaacaacgacatggg
ctccaccaccaagagcgtggtcaccaagcccgccggtggaaataataaggtctcgccaat
caacggcaacacgcacacctcggcgttccatcgtgtgcagccatggacgccggcaacagc
agcagggaaagacaaggctgatgaaacgagcaagaagaatgcagcaaccgcagccgcagc
agcgaaagacatgagtggtgaagcacagagcaaacacccctgcgcagcggcccatgacgc
gaatggtggatcggcaggaggcactgctcagtccagtttggtcaatccatcgggtccggt
tgaaggtcatgctgccaactatggtagcaactctggcagtaataacaacaccaataatgg
gagcaccgcagctactgctgctggtgctgctgctgctgtacatgctgagaccggtggcat
cgacaaaagaagcaacatgatgcacatgaaacgggagcgccgggtggccgccgtgaacaa
gttcagagagaagagaaaag
>TG118(Drifter)
taggcacacatagatttctagccagccacaaatctttccggccagaaagcatataataag
tatatgtgagcacaaataatagagagggtatatattttgtattttctagttccctccgtg
agaaaaaaaaaggaagaagcaaagtttgacgatagtttacatattcctccctcagtctcc
ccaaggttggaacgtaattctgaccatcagtttttgctggtacaatatggtagtcaaacc
caatagaaaattatataataaaaggctttttcttggcgaaacataaaagtatttcttgaa
acaaaactatacacgtgaatcaacacacttaatcatagtacacattcttaaggaaaaggt
gtggtcattccctaagagctaagtttctataataaagtaaaaaaagagaaatcatttagg
aataaaggcccacaatttttttttgagttaaaacagccttactcggatgttcagtcagta
tatttatgaaggcagtggttttacggaaatccaattctgatcctgagctcagatgctcca
catataaacacaaaattcaaataaaatatctaaaacattcaaaaaaatctgaaaatttaa
cacatcaaagatgatagacacttctagatacttgcaaattttcgcactcgtatgacatag
gaggagcttggtatgaaaaattaaaatcagagcttgaattttgttgcacctttggacatt
ttttagctccattttttttgtaccaagctactcggatgtcatctcagtgcaaaaatttgc
aagcacctagaaaagtctctaatctttgatgtgtaaaaatttcagacgttttttagtttg
tttggtatttcttttgaatttactattcacataggtgcagatgcacccgagctccgaaac
accgctctcatttctatggaaattgctttagaatcccaaagctccagtgaagccaggttt
accaaaaaaaaggaaaaatatattcaaagagcccaaaaatatctgacttttttttacatg
tacatataggaatggtgaatgtatctattaattttcatgtaatacatgtgtatatacaag
cgcaaaaaaccgaaatacgtgaatctgaaaaaagaaaatagtactcacattgtgtggtaa
taaatccacagatttgtctttttgtgtgcacacatggtaagctatcttctaacgaaagtt
tacgcatatgtagtgtatatgtacatgttggattttgtgcagaatttgttgatactttta
aatgtgtatttcatatttttct--------------------------------------
------------------------------------------------------------
------------------------------------------------------------
------------------------------------------------------------
------------------------------------------------------------
------------------------------------------------------------
------------------------------------------------------------
------------------------------------------------------------
------------------------------------------------------------
------------------------------------------------------------
------------------------------------------------------------
------------------------------------------------------------
------------------------------------------------------------
------------------------------------------------------------
------------------------------------------------------------
------------------------------------------------------------
-----------------------------------------------------aaaaaca
gggggttcaatggaggctgacctccaaagtgcctcatgccctcacccgtggctttattac
cactgtttatttttctttgcgggtgttttattacctctatatttgatcaaactattttcg
ttttcaaaggaatgcagagatagtcgacgcagaaaacacatgaacacagtagatttaggt
gagaggctgagaaaactgaatattggcatgcatatgcggatgtcgtgcagtgtgtcaaaa
gatagtctgggagtagattatggtgagatgatgtgtcggccttagcttgtgctcttgtga
tacaggaacatcctagtggctcacgttgcctcacgatggttatcaaaagaaagaacctta
tcatttctcaacttgattctgcctgtcatgtgcatgcatccacattacaacgatggcatg
tacagtcacacgacctaacgacggtcttcactaatagtatgacttactttgccgacactc
ccttgacctacttactactcactccgtttttatttactttctagatcagttttgtcgtaa
gtcaaactttgatcgaatttataaaaatatatattaacatctacagtatctaatcaatag
cattagatgcaccaatgaatacactcacatatcatacagactgtatacttctaaaacgtc
ttatatttatttacagagagattagttgttattataaatatttataatggtttttataaa
tttgatcaaactttatatagtctggctcgggacaaagctaatatgcagagtggatcaaaa
catacgaactatatatggtggccaaagtacggcctgacaacatcaaggttggagtaacta
aacccgcggttagctcaccaccacactctcgtccataaactattttaattagcaagggat
attaaagaaataagttaaattcaagaagattgtgccgcatttcttacccatcaaactact
taaagaacatttcatatataccagtaaaaacttgctcatgtgctcaaaatagcacatgat
ttttttcagcttcagaatatacagcactaagattttcaattcacacaaggtatagataca
atactgccgtgtagggatggcagttttgcccatgggtatgggtacccgcgggtaccctaa
ccgaaaacaacgagcatggacgagactttgcaaaactttatacccacgggtaatggttat
ctatacccacaaaatacatgggcaggtatgggtatgaaatagtgcccatgggtaacccaa
tggatacccagaaaaagttaataaatgaaaataactcctatgaaatgtcaggtgaagatc
caactcatatggcccaatgttaaatcccttattccctaaaccaatcatatctcataggct
cacagccaccaactcgtcactcctcctatgtcctacgtgattcctctaaattatgaaatc
ctgactcattgccgccacacttttgtccaactcctaatctagtgatccccaactcccacc
gccgcctcccactacgttgggcttccaccacccactgctcatacttcattgtcgcctcca
agaggtcacccatcgaaggaggcaatgccggtactaggctagtttcccatcatcacttga
attttacactcattttatcttattaaatgtaaatagtatatattattcccactggatacc
cattaggtataagatacctgatgggtatgggcatggctattaatttgtgcccaatggtac
tgaagtgggtgggcatagaaagtttccgtgggtatgggtttgggtagaagggttgtatcc
actcataccctgcccattgtcatccttgccgtgagttgacgacatgatgattatgtagga
gataaaatcttgctaggtttaatatgtttacctgttagatcaatatttttgcaaacatgg
tgaaagactaaggggctgtttggtttctagccacatcttgccacactttgccacacctca
ttttagacaagtttgactaagttaggtgtgtgtttggttctagccacacctaagcaaaaa
tgtttttatgagcagtgaaccccacatgtcatagacacaaaaagtgtggcaaaatttcgt
taggcaagccaaagtgtggctaacaatttgagcaactcaagttagaaaagtatggcaaaa
ataatatggcaatatatggaaaacatggccacaacctaaacagcccctaaaagctctccg
tttgaaccaacaaacttgatcccgcccatctctgtgagttttactgtaaccttctcagtt
ttgttcctaaagctccaaaattcgtgcaaattttttgaccaacaaaaatgataacttcat
tcatcttaaatatttgaccagagtagaaaggacaacatgcttgatttactataccagctt
ttgaag-aaaaaaatcaagctttaaccaaatttgaatgatttccattatcttaaacaact
acctagaataggttgaaagattaccaacaaactaaggaaaccatttatgattattattat
ttagtttttttttcaagtttcaattatttttataaaatattgctaattaactaattctta
gagtgtcgcacggattttgctcaaagttttttcttttaaaaaatggtggcgtactccctc
cgtttcttttattagtatactttgcgtatgcgattcgcctgaagtcaaacaccgaaaagt
tcggccaaatctttactaaaacacatcaacatctatacaatgctaaagtcgcacattatg
aaaattaattgcatggtgcatctaaagatactggtctcgtattataaaggttgatatttt
ttttctataaagttggcatcagacaaatcttaaacgcgaagtaaagagaaacagaggggt
ggtttgaaatgggcggaaccttcgagcggtatttggtccccgtaaattctt~~~~~~aga
gcggtatttcctcacactactactccctccgttctgaattactcgtcgcagaaatggatg
tatctagatgtattttagttttagatatatccatttctgagacgagtaatttggaacgga
gggagcagcaatgttgaagaagagaaggtggatacagttgacggctccagcgttccaggg
ctcctcctccctcagtgcaagtcagaggagttgagctgagaggcgagggcggccgtccac
gtgccggcctccggttcgcgcccgcgccaagcagcggccggcaggcggggcccacaaaat
ccacatccccgggctcctccggagaggagaaaagatatgcggatccagcgcggggcgggg
cgggtgtgcagcgccagcgcgcggcttttgatttacggggatctctttctggccccacca
gcggcgctccccgcctccatttcctccacgtcacccgccccctccccccgatatctactc
ctccg---------cccccccccccccccccccctcgcttcccgcacacacatcacacac
acggcctgctcgtccatcgatctct-cccctctgctcggctcggctccagtccccgccgc
cgccgtccatggccgcggcccctcccgcgtcctcgtcatcctcctcctccacctgaccgg
cagcgcagcgcgacaacgcgaggtgagctcccgccggtctgtcacccatgcactctgttt
ccgctcgattggggatcgaatcatccgttcaacctctgtgtggatccagggcatgctcct
tcgctcattccaggctctccctctagctaataatatgtgctcggaaatcgctggagatta
accggctcgccgccttgtctgctactgccccccttttagccgccggccgctccgctccat
tcgaggacacgattcattcccgccgcagtctcaatcccttgctcttctctctctgtcttt
ttgcgttttgtttcttgatttgcttcggtggcccgccgccccgccgcgccgtcgatgaac
gcacgcccgccggatgcgaccgaggttcgattgttattcacggcagcgtactgctggttg
tgctatgcgcgcctcctcctccctccccgtccaccaccaaacgaccccaacgtgtttcct
cttggagccaggccgcctcctcctagcgccatggaccgtcatcaccaccaccaccagcag
cagcagcagcagccgccgtcgccgcaggaggagcatgccgcgcagccgcgctgctgggag
gagttcctgcacaggaagaccatcagggtgctgctcgtggagaccgacgactccacccgg
caggtcgtcaccgccctgctccgccactgcatgtaccaaggtgcttacccatactctgtc
tcagctactaccagtgttaatttgcacaggctcggtcgtcatggacgtactgaatttggg
cgttggttgtgtgtcatgtttcagttatccctgctgaaaatggccaccaggcgtgggcgt
atcttcaggacatgcagagcaacatcgaccttgttctgacagaggtcttcatgcacggtg
gcctgtccgggatcgacctgctcggcaggatcatgaaccacgaggtctgcaaggacatcc
ccgtcatcagtaagcacctcgatccaccccacctcggcgctaaaatgtttcagtatcagg
ttcatttgcttcagtgctgctgcgtgcatagatttatatgttcttggtttccagtgatgt
cgtcgcacgattcgatgggcacggtcctcagttgcctgtcaaatggtgctgccgacttct
tggccaagccgatacgtaagaacgagcttaagaacctctgggcgcatgtgtggagacgct
ctcacagcgtaagttactatctctgatggtgtctgttctgttcttccacagtagtagtat
gtatcatcattcagaaatactgctgctgctgcttctgcttcagttcctagtttcacttgt
gtccttgcagcttactagtgcatccttttctgggtcaacgtgtgtgattattatactaaa
gctaagttgttttcttggaactcagtccagtggcagtggtagtggaagtgccattcagac
tcagaagtgtaccaaatcaaagagcggcgacgattccaacaacaacagcaataatcgcaa
cgacgacgccagcatggggctcaatgcaagggatggcagcgataatggcagtggcactca
ggtatgagatttttatgtttttttttgtgtgtgtacttaaggtatactactatctgtgat
attttcagacaagactgaacagaacaattattaggataaggaagctagataaaactgaat
ggaactaactgcttctcctagtgcactagaggccaatttgtccatatggcgaactaatta
tctgtgactagaacatgacttactctcttcgttacctaacggacttagacaagtctgact
tgcatgtgtattttattctagtgtagtagtagtctttgcttaaaatgtactgggaaactg
ccagacactggaaactgttggatagtaagatttgaaacacatgctagttgtttggacttt
ggataaatttgaaataaccgttgtaagcagaatacttacatctgtgagaagtatctgcat
ctgaactagttttctcatcaatttattttaaggcgcagagctcatggacaaagcgtgccg
ttgagatcgacagtccacaggacatgtctccagatcagtcaattgatccgcctgatagca
cttgcgcgcatgtgagccacctgaagtcagagatatgcagcaacagattaagaggtacag
ataacaaaaaatgccagaaaccaaaagaaactaatggtatggtatgctcaagtgctcaac
cagctcactgtgcaactgaaccaaaggctgcttgttccattttgtattgactaaattcga
ttatgttttccaggtgatgagttcaaagggaaggagttggagataggtgcccctggtaat
ttgaacacagatgatcagtcctccccgaacgagagttcggtcaaaccaactgatggacgg
tgtgagtatctgccacagaacaactccaatgatacagttatggaaaattcagatgagcca
attgttcgagctgctgacctgattggttcgatggccaaaaacatggacgcccaacaggca
gctagagccatagatgctcctaactgctcgtcacaagtgccggaaggtaaagacgccgac
cgtgagaacgccatgccatatcttgagctgagcctaaagaggtcgagatcgaccgcagac
ggcgcggatgctgcgatccaggaggaacggaggaacgttgtgagacggtcggacctctcg
gcattcacgaggtgcaaagcatgaaatccgtgtcctttgggaatccttaaatcatccata
tgttgcatactaaccgttttcattctttgcaaggtacaatacgtgcgcggtctccaatca
aggcggcgcagggttcgtcgggagctgctcgcccaacggcaacagctccgaggccgcgaa
aacggacgccgctcagatgaagcaaggctccaacggcagcagcaacaacaacgacatggg
ctccaccaccaagagcgtggtcaccaagcccgccggtggaaataataaggtctcgccaat
caacggcaacacgcacacctcggcgttccatcgtgtgcagccatggacgccggcaacagc
agcagggaaagacaaggctgatgaaacgagcaagaagaatgcagcaaccgcagccgcagc
agcgaaagacatgagtggtgaagcacagagcaaacacccctgcgcagcggcccatgacgc
gaatggtggatcggcaggaggcactgctcagtccagtttggtcaatccatcgggtccggt
tgaaggtcatgctgccaactatggtagcaactctggcagtaataacaacaccaataatgg
gagcaccgcagctactgctgctggtgctgctgctgctgtacatgctgagaccggtggcat
cgacaaaagaagcaacatgatgcacatgaaacgggagcgccgggtggccgccgtgaacaa
gttcagagagaagagaaaag
>TG038(Dekan)
taggcacacatagatttctagccagccacaaatctttccggccagaaagcatataataag
tatatgtgagcacaaataatagagagggtatatattttgtattttctagttccctccgtg
agaaaaaaaaaggaagaagcaaagtttgacgatagtttacatattcctccctcagtctcc
ccaaggttggaacgtaattctgaccatcagtttttgctggtacaatatggtagtcaaacc
caatagaaaattatataataaaaggctttttcttggcgaaacataaaagtatttcttgaa
acaaaactatacacgtgaatcaacacacttaatcatagtacacattcttaaggaaaaggt
gtggtcattccctaagagctaagtttctataataaagtaaaaaaagagaaatcatttagg
aataaaggcccacaatttttttttgagttaaaacagccttactcggatgttcagtcagta
tatttatgaaggcagtggttttacggaaatccaattctgatcctgagctcagatgctcca
catataaacacaaaattcaaataaaatatctaaaacattcaaaaaaatctgaaaatttaa
cacatcaaagatgatagacacttctagatacttgcaaattttcgcactcgtatgacatag
gaggagcttggtatgaaaaattaaaatcagagcttgaattttgttgcacctttggacatt
ttttagctccattttttttgtaccaagctactcggatgtcatctcagtgcaaaaatttgc
aagcacctagaaaagtctctaatctttgatgtgtaaaaatttcagacgttttttagtttg
tttggtatttcttttgaatttactattcacataggtgcagatgcacccgagctccgaaac
accgctctcatttctatggaaattgctttagaatcccaaagctccagtgaagccaggttt
accaaaaaaaaggaaaaatatattcaaagagcccaaaaatatctgacttttttttacatg
tacatataggaatggtgaatgtatctattaattttcatgtaatacatgtgtatatacaag
cgcaaaaaaccgaaatacgtgaatctgaaaaaagaaaatagtactcacattgtgtggtaa
taaatccacagatttgtctttttgtgtgcacacatggtaagctatcttctaacgaaagtt
tacgcatatgtagtgtatatgtacatgttggattttgtgcagaatttgttgatactttta
aatgtgtatttcatatttttct--------------------------------------
------------------------------------------------------------
------------------------------------------------------------
------------------------------------------------------------
------------------------------------------------------------
------------------------------------------------------------
------------------------------------------------------------
------------------------------------------------------------
------------------------------------------------------------
------------------------------------------------------------
------------------------------------------------------------
------------------------------------------------------------
------------------------------------------------------------
------------------------------------------------------------
------------------------------------------------------------
------------------------------------------------------------
-----------------------------------------------------aaaaaca
gggggttcaatggaggctgacctccaaagtgcctcatgccctcacccgtggctttattac
cactgtttatttttctttgcgggtgttttattacctctatatttgatcaaactattttcg
ttttcaaaggaatgcagagatagtcgacgcagaaaacacatgaacacagtagatttaggt
gagaggctgagaaaactgaatattggcatgcatatgcggatgtcgtgcagtgtgtcaaaa
gatagtctgggagtagattatggtgagatgatgtgtcggccttagcttgtgctcttgtga
tacaggaacatcctagtggctcacgttgcctcacgatggttatcaaaagaaagaacctta
tcatttctcaacttgattctgcctgtcatgtgcatgcatccacattacaacgatggcatg
tacagtcacacgacctaacgacggtcttcactaatagtatgacttactttgccgacactc
ccttgacctacttactactcactccgtttttatttactttctagatcagttttgtcgtaa
gtcaaactttgatcgaatttataaaaatatatattaacatctacagtatctaatcaatag
cattagatgcaccaatgaatacactcacatatcatacagactgtatacttctaaaacgtc
ttatatttatttacagagagattagttgttattataaatatttataatggtttttataaa
tttgatcaaactttatatagtctggctcgggacaaagctaatatgcagagtggatcaaaa
catacgaactatatatggtggccaaagtacggcctgacaacatcaaggttggagtaacta
aacccgcggttagctcaccaccacactctcgtccataaactattttaattagcaagggat
attaaagaaataagttaaattcaagaagattgtgccgcatttcttacccatcaaactact
taaagaacatttcatatataccagtaaaaacttgctcatgtgctcaaaatagcacatgat
ttttttcagcttcagaatatacagcactaagattttcaattcacacaaggtatagataca
atactgccgtgtagggatggcagttttgcccatgggtatgggtacccgcgggtaccctaa
ccgaaaacaacgagcatggacgagactttgcaaaactttatacccacgggtaatggttat
ctatacccacaaaatacatgggcaggtatgggtatgaaatagtgcccatgggtaacccaa
tggatacccagaaaaagttaataaatgaaaataactcctatgaaatgtcaggtgaagatc
caactcatatggcccaatgttaaatcccttattccctaaaccaatcatatctcataggct
cacagccaccaactcgtcactcctcctatgtcctacgtgattcctctaaattatgaaatc
ctgactcattgccgccacacttttgtccaactcctaatctagtgatccccaactcccacc
gccgcctcccactacgttgggcttccaccacccactgctcatacttcattgtcgcctcca
agaggtcacccatcgaaggaggcaatgccggtactaggctagtttcccatcatcacttga
attttacactcattttatcttattaaatgtaaatagtatatattattcccactggatacc
cattaggtataagatacctgatgggtatgggcatggctattaatttgtgcccaatggtac
tgaagtgggtgggcatagaaagtttccgtgggtatgggtttgggtagaagggttgtatcc
actcataccctgcccattgtcatccttgccgtgagttgacgacatgatgattatgtagga
gataaaatcttgctaggtttaatatgtttacctgttagatcaatatttttgcaaacatgg
tgaaagactaaggggctgtttggtttctagccacatcttgccacactttgccacacctca
ttttagacaagtttgactaagttaggtgtgtgtttggttctagccacacctaagcaaaaa
tgtttttatgagcagtgaaccccacatgtcatagacacaaaaagtgtggcaaaatttcgt
taggcaagccaaagtgtggctaacaatttgagcaactcaagttagaaaagtatggcaaaa
ataatatggcaatatatggaaaacatggccacaacctaaacagcccctaaaagctctccg
tttgaaccaacaaacttgatcccgcccatctctgtgagttttactgtaaccttctcagtt
ttgttcctaaagctccaaaattcgtgcaaattttttgaccaacaaaaatgataacttcat
tcatcttaaatatttgaccagagtagaaaggacaacatgcttgatttactataccagctt
ttgaagaaaaaaaatcaagctttaaccaaatttgaatgatttccattatcttaaacaact
acctagaataggttgaaagattaccaacaaactaaggaaaccatttatgattattattat
ttagtttttttttcaagtttcaattatttttataaaatattgctaattaactaattctta
gagtgtcgcacggattttgctcaaagttttttcttttaaaaaatggtggcgtactccctc
cgtttcttttattagtatactttgcgtatgcgattcgcctgaagtcaaacaccgaaaagt
tcggccaaatctttactaaaacacatcaacatctatacaatgctaaagtcgcacattatg
aaaattaattgcatggtgcatctaaagatactggtctcgtattataaaggttgatatttt
ttttctataaagttggcatcagacaaatcttaaacgcgaagtaaagagaaacagaggggt
ggtttgaaatgggcggaaccttcgagcggtatttggtccccgtaaattctt~~~~~~aga
gcggtatttcctcacactactactccctccgttctgaattactcgtcgcagaaatggatg
tatctagatgtattttagttttagatatatccatttctgagacgagtaatttggaacgga
gggagcagcaatgttgaagaagagaaggtggatacagttgacggctccagcgttccaggg
ctcctcctccctcagtgcaagtcagaggagttgagctgagaggcgagggcggccgtccac
gtgccggcctccggttcgcgcccgcgccaagcagcggccggcaggcggggcccacaaaat
ccacatccccgggctcctccggagaggagaaaagatatgcggatccagcgcggggcgggg
cgggtgtgcagcgccagcgcgcggcttttgatttacggggatctctttctggccccacca
gcggcgctccccgcctccatttcctccacgtcacccgccccctccccccgatatctactc
ctccg---------cccccccccccccccccccctcgcttcccgcacacacatcacacac
acggcctgctcgtccatcgatctct-cccctctgctcggctcggctccagtccccgccgc
cgccgtccatggccgcggcccctcccgcgtcctcgtcatcctcctcctccacctgaccgg
cagcgcagcgcgacaacgcgaggtgagctcccgccggtctgtcacccatgcactctgttt
ccgctcgattggggatcgaatcatccgttcaacctctgtgtggatccagggcatgctcct
tcgctcattccaggctctccctctagctaataatatgtgctcggaaatcgctggagatta
accggctcgccgccttgtctgctactgccccccttttagccgccggccgctccgctccat
tcgaggacacgattcattcccgccgcagtctcaatcccttgctcttctctctctgtcttt
ttgcgttttgtttcttgatttgcttcggtggcccgccgccccgccgcgccgtcgatgaac
gcacgcccgccggatgcgaccgaggttcgattgttattcacggcagcgtactgctggttg
tgctatgcgcgcctcctcctccctccccgtccaccaccaaacgaccccaacgtgtttcct
cttggagccaggccgcctcctcctagcgccatggaccgtcatcaccaccaccaccagcag
cagcagcagcagccgccgtcgccgcaggaggagcatgccgcgcagccgcgctgctgggag
gagttcctgcacaggaagaccatcagggtgctgctcgtggagaccgacgactccacccgg
caggtcgtcaccgccctgctccgccactgcatgtaccaaggtgcttacccatactctgtc
tcagctactaccagtgttaatttgcacaggctcggtcgtcatggacgtactgaatttggg
cgttggttgtgtgtcatgtttcagttatccctgctgaaaatggccaccaggcgtgggcgt
atcttcaggacatgcagagcaacatcgaccttgttctgacagaggtcttcatgcacggtg
gcctgtccgggatcgacctgctcggcaggatcatgaaccacgaggtctgcaaggacatcc
ccgtcatcagtaagcacctcgatccaccccacctcggcgctaaaatgtttcagtatcagg
ttcatttgcttcagtgctgctgcgtgcatagatttatatgttcttggtttccagtgatgt
cgtcgcacgattcgatgggcacggtcctcagttgcctgtcaaatggtgctgccgacttct
tggccaagccgatacgtaagaacgagcttaagaacctctgggcgcatgtgtggagacgct
ctcacagcgtaagttactatctctgatggtgtctgttctgttcttccacagtagtagtat
gtatcatcattcagaaatactgctgctgctgcttctgcttcagttcctagtttcacttgt
gtccttgcagcttactagtgcatccttttctgggtcaacgtgtgtgattattatactaaa
gctaagttgttttcttggaactcagtccagtggcagtggtagtggaagtgccattcagac
tcagaagtgtaccaaatcaaagagcggcgacgattccaacaacaacagcaataatcgcaa
cgacgacgccagcatggggctcaatgcaagggatggcagcgataatggcagtggcactca
ggtatgagatttttatgtttttttttgtgtgtgtacttaaggtatactactatctgtgat
attttcagacaagactgaacagaacaattattaggataaggaagctagataaaactgaat
ggaactaactgcttctcctagtgcactagaggccaatttgtccatatggcgaactaatta
tctgtgactagaacatgacttactctcttcgttacctaacggacttagacaagtctgact
tgcatgtgtattttattctagtgtagtagtagtctttgcttaaaatgtactgggaaactg
ccagacactggaaactgttggatagtaagatttgaaacacatgctagttgtttggacttt
ggataaatttgaaataaccgttgtaagcagaatacttacatctgtgagaagtatctgcat
ctgaactagttttctcatcaatttattttaaggcgcagagctcatggacaaagcgtgccg
ttgagatcgacagtccacaggacatgtctccagatcagtcaattgatccgcctgatagca
cttgcgcgcatgtgagccacctgaagtcagagatatgcagcaacagattaagaggtacag
ataacaaaaaatgccagaaaccaaaagaaactaatggtatggtatgctcaagtgctcaac
cagctcactgtgcaactgaaccaaaggctgcttgttccattttgtattgactaaattcga
ttatgttttccaggtgatgagttcaaagggaaggagttggagataggtgcccctggtaat
ttgaacacagatgatcagtcctccccgaacgagagttcggtcaaaccaactgatggacgg
tgtgagtatctgccacagaacaactccaatgatacagttatggaaaattcagatgagcca
attgttcgagctgctgacctgattggttcgatggccaaaaacatggacgcccaacaggca
gctagagccatagatgctcctaactgctcgtcacaagtgccggaaggtaaagacgccgac
cgtgagaacgccatgccatatcttgagctgagcctaaagaggtcgagatcgaccgcagac
ggcgcggatgctgcgatccaggaggaacggaggaacgttgtgagacggtcggacctctcg
gcattcacgaggtgcaaagcatgaaatccgtgtcctttgggaatccttaaatcatccata
tgttgcatactaaccgttttcattctttgcaaggtacaatacgtgcgcggtctccaatca
aggcggcgcagggttcgtcgggagctgctcgcccaacggcaacagctccgaggccgcgaa
aacggacgccgctcagatgaagcaaggctccaacggcagcagcaacaacaacgacatggg
ctccaccaccaagagcgtggtcaccaagcccgccggtggaaataataaggtctcgccaat
caacggcaacacgcacacctcggcgttccatcgtgtgcagccatggacgccggcaacagc
agcagggaaagacaaggctgatgaaacgagcaagaagaatgcagcaaccgcagccgcagc
agcgaaagacatgagtggtgaagcacagagcaaacacccctgcgcagcggcccatgacgc
gaatggtggatcggcaggaggcactgctcagtccagtttggtcaatccatcgggtccggt
tgaaggtcatgctgccaactatggtagcaactctggcagtaataacaacaccaataatgg
gagcaccgcagctactgctgctggtgctgctgctgctgtacatgctgagaccggtggcat
cgacaaaagaagcaacatgatgcacatgaaacgggagcgccgggtggccgccgtgaacaa
gttcagagagaagagaaaag
>TG098(Severin)
taggcacacatagatttctagccagccacaaatctttccggccagaaagcatataataag
tatatgtgagcacaaataatagagagggtatatattttgtattttctagttccctccgtg
agaaaaaaaaaggaagaagcaaagtttgacgatagtttacatattcctccctcagtctcc
ccaaggttggaacgtaattctgaccatcagtttttgctggtacaatatggtagtcaaacc
caatagaaaattatataataaaaggctttttcttggcgaaacataaaagtatttcttgaa
acaaaactatacacgtgaatcaacacacttaatcatagtacacattcttaaggaaaaggt
gtggtcattccctaagagctaagtttctataataaagtaaaaaaagagaaatcatttagg
aataaaggcccacaatttttttttgagttaaaacagccttactcggatgttcagtcagta
tatttatgaaggcagtggttttacggaaatccaattctgatcctgagctcagatgctcca
catataaacacaaaattcaaataaaatatctaaaacattcaaaaaaatctgaaaatttaa
cacatcaaagatgatagacacttctagatacttgcaaattttcgcactcgtatgacatag
gaggagcttggtatgaaaaattaaaatcagagcttgaattttgttgcacctttggacatt
ttttagctccattttttttgtaccaagctactcggatgtcatctcagtgcaaaaatttgc
aagcacctagaaaagtctctaatctttgatgtgtaaaaatttcagacgttttttagtttg
tttggtatttcttttgaatttactattcacataggtgcagatgcacccgagctccgaaac
accgctctcatttctatggaaattgctttagaatcccaaagctccagtgaagccaggttt
accaaaaaaaaggaaaaatatattcaaagagcccaaaaatatctgacttttttttacatg
tacatataggaatggtgaatgtatctattaattttcatgtaatacatgtgtatatacaag
cgcaaaaaaccgaaatacgtgaatctgaaaaaagaaaatagtactcacattgtgtggtaa
taaatccacagatttgtctttttgtgtgcacacatggtaagctatcttctaacgaaagtt
tacgcatatgtagtgtatatgtacatgttggattttgtgcagaatttgttgatactttta
aatgtgtatttcatatttttct--------------------------------------
------------------------------------------------------------
------------------------------------------------------------
------------------------------------------------------------
------------------------------------------------------------
------------------------------------------------------------
------------------------------------------------------------
------------------------------------------------------------
------------------------------------------------------------
------------------------------------------------------------
------------------------------------------------------------
------------------------------------------------------------
------------------------------------------------------------
------------------------------------------------------------
------------------------------------------------------------
------------------------------------------------------------
-----------------------------------------------------aaaaaca
gggggttcaatggaggctgacctccaaagtgcctcatgccctcacccgtggctttattac
cactgtttatttttctttgcgggtgttttattacctctatatttgatcaaactattttcg
ttttcaaaggaatgcagagatagtcgacgcagaaaacacatgaacacagtagatttaggt
gagaggctgagaaaactgaatattggcatgcatatgcggatgtcgtgcagtgtgtcaaaa
gatagtctgggagtagattatggtgagatgatgtgtcggccttagcttgtgctcttgtga
tacaggaacatcctagtggctcacgttgcctcacgatggttatcaaaagaaagaacctta
tcatttctcaacttgattctgcctgtcatgtgcatgcatccacattacaacgatggcatg
tacagtcacacgacctaacgacggtcttcactaatagtatgacttactttgccgacactc
ccttgacctacttactactcactccgtttttatttactttctagatcagttttgtcgtaa
gtcaaactttgatcgaatttataaaaatatatattaacatctacagtatctaatcaatag
cattagatgcaccaatgaatacactcacatatcatacagactgtatacttctaaaacgtc
ttatatttatttacagagagattagttgttattataaatatttataatggtttttataaa
tttgatcaaactttatatagtctggctcgggacaaagctaatatgcagagtggatcaaaa
catacgaactatatatggtggccaaagtacggcctgacaacatcaaggttggagtaacta
aacccgcggttagctcaccaccacactctcgtccataaactattttaattagcaagggat
attaaagaaataagttaaattcaagaagattgtgccgcatttcttacccatcaaactact
taaagaacatttcatatataccagtaaaaacttgctcatgtgctcaaaatagcacatgat
ttttttcagcttcagaatatacagcactaagattttcaattcacacaaggtatagataca
atactgccgtgtagggatggcagttttgcccatgggtatgggtacccgcgggtaccctaa
ccgaaaacaacgagcatggacgagactttgcaaaactttatacccacgggtaatggttat
ctatacccacaaaatacatgggcaggtatgggtatgaaatagtgcccatgggtaacccaa
tggatacccagaaaaagttaataaatgaaaataactcctatgaaatgtcaggtgaagatc
caactcatatggcccaatgttaaatcccttattccctaaaccaatcatatctcataggct
cacagccaccaactcgtcactcctcctatgtcctacgtgattcctctaaattatgaaatc
ctgactcattgccgccacacttttgtccaactcctaatctagtgatccccaactcccacc
gccgcctcccactacgttgggcttccaccacccactgctcatacttcattgtcgcctcca
agaggtcacccatcgaaggaggcaatgccggtactaggctagtttcccatcatcacttga
attttacactcattttatcttattaaatgtaaatagtatatattattcccactggatacc
cattaggtataagatacctgatgggtatgggcatggctattaatttgtgcccaatggtac
tgaagtgggtgggcatagaaagtttccgtgggtatgggtttgggtagaagggttgtatcc
actcataccctgcccattgtcatccttgccgtgagttgacgacatgatgattatgtagga
gataaaatcttgctaggtttaatatgtttacctgttagatcaatatttttgcaaacatgg
tgaaagactaaggggctgtttggtttctagccacatcttgccacactttgccacacctca
ttttagacaagtttgactaagttaggtgtgtgtttggttctagccacacctaagcaaaaa
tgtttttatgagcagtgaaccccacatgtcatagacacaaaaagtgtggcaaaatttcgt
taggcaagccaaagtgtggctaacaatttgagcaactcaagttagaaaagtatggcaaaa
ataatatggcaatatatggaaaacatggccacaacctaaacagcccctaaaagctctccg
tttgaaccaacaaacttgatcccgcccatctctgtgagttttactgtaaccttctcagtt
ttgttcctaaagctccaaaattcgtgcaaattttttgaccaacaaaaatgataacttcat
tcatcttaaatatttgaccagagtagaaaggacaacatgcttgatttactataccagctt
ttgaag-aaaaaaatcaagctttaaccaaatttgaatgatttccattatcttaaacaact
acctagaataggttgaaagattaccaacaaactaaggaaaccatttatgattattattat
ttagtttttttttcaagtttcaattatttttataaaatattgctaattaactaattctta
gagtgtcgcacggattttgctcaaagttttttcttttaaaaaatggtggcgtactccctc
cgtttcttttattagtatactttgcgtatgcgattcgcctgaagtcaaacaccgaaaagt
tcggccaaatctttactaaaacacatcaacatctatacaatgctaaagtcgcacattatg
aaaattaattgcatggtgcatctaaagatactggtctcgtattataaaggttgata-ttt
ttttctataaagttggcatcagacaaatcttaaacgcgaagtaaagagaaacagaggggt
ggtttgaaatgggcggaaccttcgagcggtatttggtccccgtaaattctt~~~~~~aga
gcggtatttcctcacactactactccctccgttctgaattactcgtcgcagaaatggatg
tatctagatgtattttagttttagatatatccatttctgagacgagtaatttggaacgga
gggagcagcaatgttgaagaagagaaggtggatacagttgacggctccagcgttccaggg
ctcctcctccctcagtgcaagtcagaggagttgagctgagaggcgagggcggccgtccac
gtgccggcctccggttcgcgcccgcgccaagcagcggccggcaggcggggcccacaaaat
ccacatccccgggctcctccggagaggagaaaagatatgcggatccagcgcggggcgggg
cgggtgtgcagcgccagcgcgcggcttttgatttacggggatctctttctggccccacca
gcggcgctccccgcctccatttcctccacgtcacccgccccctccccccgatatctactc
ctccg----------ccccccccccccccccccctcgcttcccgcacacacatcacacac
acggcctgctcgtccatcgatctctccccctctgctcggctcggctccagtccccgccgc
cgccgtccatggccgcggcccctcccgcgtcctcgtcatcctcctcctccacctgaccgg
cagcgcagcgcgacaacgcgaggtgagctcccgccggtctgtcacccatgcactctgttt
ccgctcgattggggatcgaatcatccgttcaacctctgtgtggatccagggcatgctcct
tcgctcattccaggctctccctctagctaataatatgtgctcggaaatcgctggagatta
accggctcgccgccttgtctgctactgccccccttttagccgccggccgctccgctccat
tcgaggacacgattcattcccgccgcagtctcaatcccttgctcttctctctctgtcttt
ttgcgttttgtttcttgatttgcttcggtggcccgccgccccgccgcgccgtcgatgaac
gcacgcccgccggatgcgaccgaggttcgattgttattcacggcagcgtactgctggttg
tgctatgcgcgcctcctcctccctccccgtccaccaccaaacgaccccaacgtgtttcct
cttggagccaggccgcctcctcctagcgccatggaccgtcatcaccaccaccaccagcag
cagcagcagcagccgccgtcgccgcaggaggagcatgccgcgcagccgcgctgctgggag
gagttcctgcacaggaagaccatcagggtgctgctcgtggagaccgacgactccacccgg
caggtcgtcaccgccctgctccgccactgcatgtaccaaggtgcttacccatactctgtc
tcagctactaccagtgttaatttgcacaggctcggtcgtcatggacgtactgaatttggg
cgttggttgtgtgtcatgtttcagttatccctgctgaaaatggccaccaggcgtgggcgt
atcttcaggacatgcagagcaacatcgaccttgttctgacagaggtcttcatgcacggtg
gcctgtccgggatcgacctgctcggcaggatcatgaaccacgaggtctgcaaggacatcc
ccgtcatcagtaagcacctcgatccaccccacctcggcgctaaaatgtttcagtatcagg
ttcatttgcttcagtgctgctgcgtgcatagatttatatgttcttggtttccagtgatgt
cgtcgcacgattcgatgggcacggtcctcagttgcctgtcaaatggtgctgccgacttct
tggccaagccgatacgtaagaacgagcttaagaacctctgggcgcatgtgtggagacgct
ctcacagcgtaagttactatctctgatggtgtctgttctgttcttccacagtagtagtat
gtatcatcattcagaaatactgctgctgctgcttctgcttcagttcctagtttcacttgt
gtccttgcagcttactagtgcatccttttctgggtcaacgtgtgtgattattatactaaa
gctaagttgttttcttggaactcagtccagtggcagtggtagtggaagtgccattcagac
tcagaagtgtaccaaatcaaagagcggcgacgattccaacaacaacagcaataatcgcaa
cgacgacgccagcatggggctcaatgcaagggatggcagcgataatggcagtggcactca
ggtatgagatttttatgtttttttttgtgtgtgtacttaaggtatactactatctgtgat
attttcagacaagactgaacagaacaattattaggataaggaagctagataaaactgaat
ggaactaactgcttctcctagtgcactagaggccaatttgtccatatggcgaactaatta
tctgtgactagaacatgacttactctcttcgttacctaacggacttagacaagtctgact
tgcatgtgtattttattctagtgtagtagtagtctttgcttaaaatgtactgggaaactg
ccagacactggaaactgttggatagtaagatttgaaacacatgctagttgtttggacttt
ggataaatttgaaataaccgttgtaagcagaatacttacatctgtgagaagtatctgcat
ctgaactagttttctcatcaatttattttaaggcgcagagctcatggacaaagcgtgccg
ttgagatcgacagtccacaggacatgtctccagatcagtcaattgatccgcctgatagca
cttgcgcgcatgtgagccacctgaagtcagagatatgcagcaacagattaagaggtacag
ataacaaaaaatgccagaaaccaaaagaaactaatggtatggtatgctcaagtgctcaac
cagctcactgtgcaactgaaccaaaggctgcttgttccattttgtattgactaaattcga
ttatgttttccaggtgatgagttcaaagggaaggagttggagataggtgcccctggtaat
ttgaacacagatgatcagtcctccccgaacgagagttcggtcaaaccaactgatggacgg
tgtgagtatctgccacagaacaactccaatgatacagttatggaaaattcagatgagcca
attgttcgagctgctgacctgattggttcgatggccaaaaacatggacgcccaacaggca
gctagagccatagatgctcctaactgctcgtcacaagtgccggaaggtaaagacgccgac
cgtgagaacgccatgccatatcttgagctgagcctaaagaggtcgagatcgaccgcagac
ggcgcggatgctgcgatccaggaggaacggaggaacgttgtgagacggtcggacctctcg
gcattcacgaggtgcaaagcatgaaatccgtgtcctttgggaatccttaaatcatccata
tgttgcatactaaccgttttcattctttgcaaggtacaatacgtgcgcggtctccaatca
aggcggcgcagggttcgtcgggagctgctcgcccaacggcaacagctccgaggccgcgaa
aacggacgccgctcagatgaagcaaggctccaacggcagcagcaacaacaacgacatggg
ctccaccaccaagagcgtggtcaccaagcccgccggtggaaataataaggtctcgccaat
caacggcaacacgcacacctcggcgttccatcgtgtgcagccatggacgccggcaacagc
agcagggaaagacaaggctgatgaaacgagcaagaagaatgcagcaaccgcagccgcagc
agcgaaagacatgagtggtgaagcacagagcaaaca-ccctgcgcagcggcccatgacgc
gaatggtggatcggcaggaggcactgctcagtccagtttggtcaatccatcgggtccggt
tgaaggtcatgctgccaactatggtagcaactctggcagtaataacaacaccaataatgg
gagcaccgcag---ctgctgctggtgctgctgctgctgtacatgctgagaccggtggcat
cgacaaaagaagcaacatgatgcacatgaaacgggagcgccgggtggccgccgtgaacaa
gttcagagagaagagaaaag
>TG164(Kanzler)
taggcacacatagatttctagccagccacaaatctttccggccagaaagcatataataag
tatatgtgagcacaaataatagagagggtatatattttgtattttctagttccctccgtg
agaaaaaaaaaggaagaagcaaagtttgacgatagtttacatattcctccctcagtctcc
ccaaggttggaacgtaattctgaccatcagtttttgctggtacaatatggtagtcaaacc
caatagaaaattatataataaaaggctttttcttggcgaaacataaaagtatttcttgaa
acaaaactatacacgtgaatcaacacacttaatcatagtacacattcttaaggaaaaggt
gtggtcattccctaagagctaagtttctataataaagtaaaaaaagagaaatcatttagg
aataaaggcccacaatttttttttgagttaaaacagccttactcggatgttcagtcagta
tatttatgaaggcagtggttttacggaaatccaattctgatcctgagctcagatgctcca
catataaacacaaaattcaaataaaatatctaaaacattcaaaaaaatctgaaaatttaa
cacatcaaagatgatagacacttctagatacttgcaaattttcgcactcgtatgacatag
gaggagcttggtatgaaaaattaaaatcagagcttgaattttgttgcacctttggacatt
ttttagctccattttttttgtaccaagctactcggatgtcatctcagtgcaaaaatttgc
aagcacctagaaaagtctctaatctttgatgtgtaaaaatttcagacgttttttagtttg
tttggtatttcttttgaatttactattcacataggtgcagatgcacccgagctccgaaac
accgctctcatttctatggaaattgctttagaatcccaaagctccagtgaagccaggttt
accaaaaaaaaggaaaaatatattcaaagagcccaaaaatatctgacttttttttacatg
tacatataggaatggtgaatgtatctattaattttcatgtaatacatgtgtatatacaag
cgcaaaaaaccgaaatacgtgaatctgaaaaaagaaaatagtactcacattgtgtggtaa
taaatccacagatttgtctttttgtgtgcacacatggtaagctatcttctaacgaaagtt
tacgcatatgtagtgtatatgtacatgttggattttgtgcagaatttgttgatactttta
aatgtgtatttcatatttttct--------------------------------------
------------------------------------------------------------
------------------------------------------------------------
------------------------------------------------------------
------------------------------------------------------------
------------------------------------------------------------
------------------------------------------------------------
------------------------------------------------------------
------------------------------------------------------------
------------------------------------------------------------
------------------------------------------------------------
------------------------------------------------------------
------------------------------------------------------------
------------------------------------------------------------
------------------------------------------------------------
------------------------------------------------------------
-----------------------------------------------------aaaaaca
gggggttcaatggaggctgacctccaaagtgcctcatgccctcacccgtggctttattac
cactgtttatttttctttgcgggtgttttattacctctatatttgatcaaactattttcg
ttttcaaaggaatgcagagatagtcgacgcagaaaacacatgaacacagtagatttaggt
gagaggctgagaaaactgaatattggcatgcatatgcggatgtcgtgcagtgtgtcaaaa
gatagtctgggagtagattatggtgagatgatgtgtcggccttagcttgtgctcttgtga
tacaggaacatcctagtggctcacgttgcctcacgatggttatcaaaagaaagaacctta
tcatttctcaacttgattctgcctgtcatgtgcatgcatccacattacaacgatggcatg
tacagtcacacgacctaacgacggtcttcactaatagtatgacttactttgccgacactc
ccttgacctacttactactcactccgtttttatttactttctagatcagttttgtcgtaa
gtcaaactttgatcgaatttataaaaatatatattaacatctacagtatctaatcaatag
cattagatgcaccaatgaatacactcacatatcatacagactgtatacttctaaaacgtc
ttatatttatttacagagagattagttgttattataaatatttataatggtttttataaa
tttgatcaaactttatatagtctggctcgggacaaagctaatatgcagagtggatcaaaa
catacgaactatatatggtggccaaagtacggcctgacaacatcaaggttggagtaacta
aacccgcggttagctcaccaccacactctcgtccataaactattttaattagcaagggat
attaaagaaataagttaaattcaagaagattgtgccgcatttcttacccatcaaactact
taaagaacatttcatatataccagtaaaaacttgctcatgtgctcaaaatagcacatgat
ttttttcagcttcagaatatacagcactaagattttcaattcacacaaggtatagataca
atactgccgtgtagggatggcagttttgcccatgggtatgggtacccgcgggtaccctaa
ccgaaaacaacgagcatggacgagactttgcaaaactttatacccacgggtaatggttat
ctatacccacaaaatacatgggcaggtatgggtatgaaatagtgcccatgggtaacccaa
tggatacccagaaaaagttaataaatgaaaataactcctatgaaatgtcaggtgaagatc
caactcatatggcccaatgttaaatcccttattccctaaaccaatcatatctcataggct
cacagccaccaactcgtcactcctcctatgtcctacgtgattcctctaaattatgaaatc
ctgactcattgccgccacacttttgtccaactcctaatctagtgatccccaactcccacc
gccgcctcccactacgttgggcttccaccacccactgctcatacttcattgtcgcctcca
agaggtcacccatcgaaggaggcaatgccggtactaggctagtttcccatcatcacttga
attttacactcattttatcttattaaatgtaaatagtatatattattcccactggatacc
cattaggtataagatacctgatgggtatgggcatggctattaatttgtgcccaatggtac
tgaagtgggtgggcatagaaagtttccgtgggtatgggtttgggtagaagggttgtatcc
actcataccctgcccattgtcatccttgccgtgagttgacgacatgatgattatgtagga
gataaaatcttgctaggtttaatatgtttacctgttagatcaatatttttgcaaacatgg
tgaaagactaaggggctgtttggtttctagccacatcttgccacactttgccacacctca
ttttagacaagtttgactaagttaggtgtgtgtttggttctagccacacctaagcaaaaa
tgtttttatgagcagtgaaccccacatgtcatagacacaaaaagtgtggcaaaatttcgt
taggcaagccaaagtgtggctaacaatttgagcaactcaagttagaaaagtatggcaaaa
ataatatggcaatatatggaaaacatggccacaacctaaacagcccctaaaagctctccg
tttgaaccaacaaacttgatcccgcccatctctgtgagttttactgtaaccttctcagtt
ttgttcctaaagctccaaaattcgtgcaaattttttgaccaacaaaaatgataacttcat
tcatcttaaatatttgaccagagtagaaaggacaacatgcttgatttactataccagctt
ttgaag-aaaaaaatcaagctttaaccaaatttgaatgatttccattatcttaaacaact
acctagaataggttgaaagattaccaacaaactaaggaaaccatttatgattattattat
ttagtttttttttcaagtttcaattatttttataaaatattgctaattaactaattctta
gagtgtcgcacggattttgctcaaagttttttcttttaaaaaatggtggcgtactccctc
cgtttcttttattagtatactttgcgtatgcgattcgcctgaagtcaaacaccgaaaagt
tcggccaaatctttactaaaacacatcaacatctatacaatgctaaagtcgcacattatg
aaaattaattgcatggtgcatctaaagatactggtctcgtattataaaggttgata-ttt
ttttctataaagttggcatcagacaaatcttaaacgcgaagtaaagagaaacagaggggt
ggtttgaaatgggcggaaccttcgagcggtatttggtccccgtaaattctt~~~~~~aga
gcggtatttcctcacactactactccctccgttctgaattactcgtcgcagaaatggatg
tatctagatgtattttagttttagatatatccatttctgagacgagtaatttggaacgga
gggagcagcaatgttgaagaagagaaggtggatacagttgacggctccagcgttccaggg
ctcctcctccctcagtgcaagtcagaggagttgagctgagaggcgagggcggccgtccac
gtgccggcctccggttcgcgcccgcgccaagcagcggccggcaggcggggcccacaaaat
ccacatccccgggctcctccggagaggagaaaagatatgcggatccagcgcggggcgggg
cgggtgtgcagcgccagcgcgcggcttttgatttacggggatctctttctggccccacca
gcggcgctccccgcctccatttcctccacgtcacccgccccctccccccgatatctactc
ctccg-------ctcccccccccccccccccccctcgcttcccgcacacacatcacacac
acggcctgctcgtccatcgatctctccccctctgctcggctcggctccagtccccgccgc
cgccgtccatggccgcggcccctcccgcgtcctcgtcatcctcctcctccacctgaccgg
cagcgcagcgcgacaacgcgaggtgagctcccgccggtctgtcacccatgcactctgttt
ccgctcgattggggatcgaatcatccgttcaacctctgtgtggatccagggcatgctcct
tcgctcattccaggctctccctctagctaataatatgtgctcggaaatcgctggagatta
accggctcgccgccttgtctgctactgccccccttttagccgccggccgctccgctccat
tcgaggacacgattcattcccgccgcagtctcaatcccttgctcttctctctctgtcttt
ttgcgttttgtttcttgatttgcttcggtggcccgccgccccgccgcgccgtcgatgaac
gcacgcccgccggatgcgaccgaggttcgattgttattcacggcagcgtactgctggttg
tgctatgcgcgcctcctcctccctccccgtccaccaccaaacgaccccaacgtgtttcct
cttggagccaggccgcctcctcctagcgccatggaccgtcatcaccaccaccaccagcag
cagcagcagcagccgccgtcgccgcaggaggagcatgccgcgcagccgcgctgctgggag
gagttcctgcacaggaagaccatcagggtgctgctcgtggagaccgacgactccacccgg
caggtcgtcaccgccctgctccgccactgcatgtaccaaggtgcttacccatactctgtc
tcagctactaccagtgttaatttgcacaggctcggtcgtcatggacgtactgaatttggg
cgttggttgtgtgtcatgtttcagttatccctgctgaaaatggccaccaggcgtgggcgt
atcttcaggacatgcagagcaacatcgaccttgttctgacagaggtcttcatgcacggtg
gcctgtccgggatcgacctgctcggcaggatcatgaaccacgaggtctgcaaggacatcc
ccgtcatcagtaagcacctcgatccaccccacctcggcgctaaaatgtttcagtatcagg
ttcatttgcttcagtgctgctgcgtgcatagatttatatgttcttggtttccagtgatgt
cgtcgcacgattcgatgggcacggtcctcagttgcctgtcaaatggtgctgccgacttct
tggccaagccgatacgtaagaacgagcttaagaacctctgggcgcatgtgtggagacgct
ctcacagcgtaagttactatctctgatggtgtctgttctgttcttccacagtagtagtat
gtatcatcattcagaaatactgctgctgctgcttctgcttcagttcctagtttcacttgt
gtccttgcagcttactagtgcatccttttctgggtcaacgtgtgtgattattatactaaa
gctaagttgttttcttggaactcagtccagtggcagtggtagtggaagtgccattcagac
tcagaagtgtaccaaatcaaagagcggcgacgattccaacaacaacagcaataatcgcaa
cgacgacgccagcatggggctcaatgcaagggatggcagcgataatggcagtggcactca
ggtatgagatttttatgtttttttttgtgtgtgtacttaaggtatactactatctgtgat
attttcagacaagactgaacagaacaattattaggataaggaagctagataaaactgaat
ggaactaactgcttctcctagtgcactagaggccaatttgtccatatggcgaactaatta
tctgtgactagaacatgacttactctcttcgttacctaacggacttagacaagtctgact
tgcatgtgtattttattctagtgtagtagtagtctttgcttaaaatgtactgggaaactg
ccagacactggaaactgttggatagtaagatttgaaacacatgctagttgtttggacttt
ggataaatttgaaataaccgttgtaagcagaatacttacatctgtgagaagtatctgcat
ctgaactagttttctcatcaatttattttaaggcgcagagctcatggacaaagcgtgccg
ttgagatcgacagtccacaggacatgtctccagatcagtcaattgatccgcctgatagca
cttgcgcgcatgtgagccacctgaagtcagagatatgcagcaacagattaagaggtacag
ataacaaaaaatgccagaaaccaaaagaaactaatggtatggtatgctcaagtgctcaac
cagctcactgtgcaactgaaccaaaggctgcttgttccattttgtattgactaaattcga
ttatgttttccaggtgatgagttcaaagggaaggagttggagataggtgcccctggtaat
ttgaacacagatgatcagtcctccccgaacgagagttcggtcaaaccaactgatggacgg
tgtgagtatctgccacagaacaactccaatgatacagttatggaaaattcagatgagcca
attgttcgagctgctgacctgattggttcgatggccaaaaacatggacgcccaacaggca
gctagagccatagatgctcctaactgctcgtcacaagtgccggaaggtaaagacgccgac
cgtgagaacgccatgccatatcttgagctgagcctaaagaggtcgagatcgaccgcagac
ggcgcggatgctgcgatccaggaggaacggaggaacgttgtgagacggtcggacctctcg
gcattcacgaggtgcaaagcatgaaatccgtgtcctttgggaatccttaaatcatccata
tgttgcatactaaccgttttcattctttgcaaggtacaatacgtgcgcggtctccaatca
aggcggcgcagggttcgtcgggagctgctcgcccaacggcaacagctccgaggccgcgaa
aacggacgccgctcagatgaagcaaggctccaacggcagcagcaacaacaacgacatggg
ctccaccaccaagagcgtggtcaccaagcccgccggtggaaataataaggtctcgccaat
caacggcaacacgcacacctcggcgttccatcgtgtgcagccatggacgccggcaacagc
agcagggaaagacaaggctgatgaaacgagcaagaagaatgcagcaaccgcagccgcagc
agcgaaagacatgagtggtgaagcacagagcaaacacccctgcgcagcggcccatgacgc
gaatggtggatcggcaggaggcactgctcagtccagtttggtcaatccatcgggtccggt
tgaaggtcatgctgccaactatggtagcaactctggcagtaataacaacaccaataatgg
gagcaccgcagctactgctgctggtgctgctgctgctgtacatgctgagaccggtggcat
cgacaaaagaagcaacatgatgcacatgaaacgggagcgccgggtggccgccgtgaacaa
gttcagagagaagagaaaag
>TG117(Pantus)
taggcacacatagatttctagccagccacaaatctttccggccagaaagcatataataag
tatatgtgagcacaaataatagagagggtatatattttgtattttctagttccctccgtg
ag-aaaaaaaaggaagaagcaaagtttgacgatagtttacatattcctccctcagtctcc
ccaaggttggaacgtaattctgaccatcagtttttgctggtacaatatggtagtcaaacc
caatagaaaattatataataaaaggctttttcttggcgaaacataaaagtatttcttgaa
acaaaactatacacgtgaatcaacacacttaatcatagtacacattcttaaggaaaaggt
gtggtcattccctaagagctaagtttctataataaagtaaaaaaagagaaatcatttagg
aataaaggcccacaatttttttttgagttaaaacagccttactcggatgttcagtcagta
tatttatgaaggcagtggttttacggaaatccaattctgatcctgagctcagatgctcca
catataaacacaaaattcaaataaaatatctaaaacattcaaaaaaatctgaaaatttaa
cacatcaaagatgatagacacttctagatacttgcaaattttcgcactcgtatgacatag
gaggagcttggtatgaaaaattaaaatcagagcttgaattttgttgcacctttggacatt
ttttagctccattttttttgtaccaagctactcggatgtcatctcagtgcaaaaatttgc
aagcacctagaaaagtctctaatctttgatgtgtaaaaatttcagacgttttttagtttg
tttggtatttcttttgaatttactattcacataggtgcagatgcacccgagctccgaaac
accgctctcatttctatggaaattgctttagaatcccaaagctccagtgaagccaggttt
accaaaaaaaaggaaaaatatattcaaagagcccaaaaatatctgacttttttttacatg
tacatataggaatggtgaatgtatctattaattttcatgtaatacatgtgtatatacaag
cgcaaaaaaccgaaatacgtgaatctgaaaaaagaaaatagtactcacattgtgtggtaa
taaatccacagatttgtctttttgtgtgcacacatggtaagctatcttctaacgaaagtt
tacgcatatgtagtgtatatgtacatgttggattttgtgcagaatttgttgatactttta
aatgtgtatttcatatttttct--------------------------------------
------------------------------------------------------------
------------------------------------------------------------
------------------------------------------------------------
------------------------------------------------------------
------------------------------------------------------------
------------------------------------------------------------
------------------------------------------------------------
------------------------------------------------------------
------------------------------------------------------------
------------------------------------------------------------
------------------------------------------------------------
------------------------------------------------------------
------------------------------------------------------------
------------------------------------------------------------
------------------------------------------------------------
-----------------------------------------------------aaaaaca
gggggttcaatggaggctgacctccaaagtgcctcatgccctcacccgtggctttattac
cactgtttatttttctttgcgggtgttttattacctctatatttgatcaaactattttcg
ttttcaaaggaatgcagagatagtcgacgcagaaaacacatgaacacagtagatttaggt
gagaggctgagaaaactgaatattggcatgcatatgcggatgtcgtgcagtgtgtcaaaa
gatagtctgggagtagattatggtgagatgatgtgtcggccttagcttgtgctcttgtga
tacaggaacatcctagtggctcacgttgcctcacgatggttatcaaaagaaagaacctta
tcatttctcaacttgattctgcctgtcatgtgcatgcatccacattacaacgatggcatg
tacagtcacacgacctaacgacggtcttcactaatagtatgacttactttgccgacactc
ccttgacctacttactactcactccgtttttatttactttctagatcagttttgtcgtaa
gtcaaactttgatcgaatttataaaaatatatattaacatctacagtatctaatcaatag
cattagatgcaccaatgaatacactcacatatcatacagactgtatacttctaaaacgtc
ttatatttatttacagagagattagttgttattataaatatttataatggtttttataaa
tttgatcaaactttatatagtctggctcgggacaaagctaatatgcagagtggatcaaaa
catacgaactatatatggtggccaaagtacggcctgacaacatcaaggttggagtaacta
aacccgcggttagctcaccaccacactctcgtccataaactattttaattagcaagggat
attaaagaaataagttaaattcaagaagattgtgccgcatttcttacccatcaaactact
taaagaacatttcatatataccagtaaaaacttgctcatgtgctcaaaatagcacatgat
ttttttcagcttcagaatatacagcactaagattttcaattcacacaaggtatagataca
atactgccgtgtagggatggcagttttgcccatgggtatgggtacccgcgggtaccctaa
ccgaaaacaacgagcatggacgagactttgcaaaactttatacccacgggtaatggttat
ctatacccacaaaatacatgggcaggtatgggtatgaaatagtgcccatgggtaacccaa
tggatacccagaaaaagttaataaatgaaaataactcctatgaaatgtcaggtgaagatc
caactcatatggcccaatgttaaatcccttattccctaaaccaatcatatctcataggct
cacagccaccaactcgtcactcctcctatgtcctacgtgattcctctaaattatgaaatc
ctgactcattgccgccacacttttgtccaactcctaatctagtgatccccaactcccacc
gccgcctcccactacgttgggcttccaccacccactgctcatacttcattgtcgcctcca
agaggtcacccatcgaaggaggcaatgccggtactaggctagtttcccatcatcacttga
attttacactcattttatcttattaaatgtaaatagtatatattattcccactggatacc
cattaggtataagatacctgatgggtatgggcatggctattaatttgtgcccaatggtac
tgaagtgggtgggcatagaaagtttccgtgggtatgggtttgggtagaagggttgtatcc
actcataccctgcccattgtcatccttgccgtgagttgacgacatgatgattatgtagga
gataaaatcttgctaggtttaatatgtttacctgttagatcaatatttttgcaaacatgg
tgaaagactaaggggctgtttggtttctagccacatcttgccacactttgccacacctca
ttttagacaagtttgactaagttaggtgtgtgtttggttctagccacacctaagcaaaaa
tgtttttatgagcagtgaaccccacatgtcatagacacaaaaagtgtggcaaaatttcgt
taggcaagccaaagtgtggctaacaatttgagcaactcaagttagaaaagtatggcaaaa
ataatatggcaatatatggaaaacatggccacaacctaaacagcccctaaaagctctccg
tttgaaccaacaaacttgatcccgcccatctctgtgagttttactgtaaccttctcagtt
ttgttcctaaagctccaaaattcgtgcaaattttttgaccaacaaaaatgataacttcat
tcatcttaaatatttgaccagagtagaaaggacaacatgcttgatttactataccagctt
ttgaag-aaaaaaatcaagctttaaccaaatttgaatgatttccattatcttaaacaact
acctagaataggttgaaagattaccaacaaactaaggaaaccatttatgattattattat
ttagtttttttttcaagtttcaattatttttataaaatattgctaattaactaattctta
gagtgtcgcacggattttgctcaaagttttttcttttaaaaaatggtggcgtactccctc
cgtttcttttattagtatactttgcgtatgcgattcgcctgaagtcaaacaccgaaaagt
tcggccaaatctttactaaaacacatcaacatctatacaatgctaaagtcgcacattatg
aaaattaattgcatggtgcatctaaagatactggtctcgtattataaaggttgata-ttt
ttttctataaagttggcatcagacaaatcttaaacgcgaagtaaagagaaacagaggggt
ggtttgaaatgggcggaaccttcgagcggtatttggtccccgtaaattctt~~~~~~aga
gcggtatttcctcacactactactccctccgttctgaattactcgtcgcagaaatggatg
tatctagatgtattttagttttagatatatccatttctgagacgagtaatttggaacgga
gggagcagcaatgttgaagaagagaaggtggatacagttgacggctccagcgttccaggg
ctcctcctccctcagtgcaagtcagaggagttgagctgagaggcgagggcggccgtccac
gtgccggcctccggttcgcgcccgcgccaagcagcggccggcaggcggggcccacaaaat
ccacatccccgggctcctccggagaggagaaaagatatgcggatccagcgcggggcgggg
cgggtgtgcagcgccagcgcgcggcttttgatttacggggatctctttctggccccacca
gcggcgctccccgcctccatttcctccacgtcacccgccccct-cccccgatatctactc
ctccc---------cccccccccccccccccccctcgcttcccgcacacacatcacacac
acggcctgctcgtccatcgatctctccccctctgctcggctcggctccagtccccgccgc
cgccgtccatggccgcggcccctcccgcgtcctcgtcatcctcctcctccacctgaccgg
cagcgcagcgcgacaacgcgaggtgagctcccgccggtctgtcacccatgcactctgttt
ccgctcgattggggatcgaatcatccgttcaacctctgtgtggatccagggcatgctcct
tcgctcattccaggctctccctctagctaataatatgtgctcggaaatcgctggagatta
accggctcgccgccttgtctgctactg-cccccttttagccgccggccgctccgctccat
tcgaggacacgattcattcccgccgcagtctcaatcccttgctcttctctctctgtcttt
ttgcgttttgtttcttgatttgcttcggtggcccgccgccccgccgcgccgtcgatgaac
gcacgcccgccggatgcgaccgaggttcgattgttattcacggcagcgtactgctggttg
tgctatgcgcgcctcctcctccctccccgtccaccaccaaacgaccccaacgtgtttcct
cttggagccaggccgcctcctcctagcgccatggaccgtcatcaccaccaccaccagcag
cagcagcagcagccgccgtcgccgcaggaggagcatgccgcgcagccgcgctgctgggag
gagttcctgcacaggaagaccatcagggtgctgctcgtggagaccgacgactccacccgg
caggtcgtcaccgccctgctccgccactgcatgtaccaaggtgcttacccatactctgtc
tcagctactaccagtgttaatttgcacaggctcggtcgtcatggacgtactgaatttggg
cgttggttgtgtgtcatgtttcagttatccctgctgaaaatggccaccaggcgtgggcgt
atcttcaggacatgcagagcaacatcgaccttgttctgacagaggtcttcatgcacggtg
gcctgtccgggatcgacctgctcggcaggatcatgaaccacgaggtctgcaaggacatcc
ccgtcatcagtaagcacctcgatccaccccacctcggcgctaaaatgtttcagtatcagg
ttcatttgcttcagtgctgctgcgtgcatagatttatatgttcttggtttccagtgatgt
cgtcgcacgattcgatgggcacggtcctcagttgcctgtcaaatggtgctgccgacttct
tggccaagccgatacgtaagaacgagcttaagaacctctgggcgcatgtgtggagacgct
ctcacagcgtaagttactatctctgatggtgtctgttctgttcttccacagtagtagtat
gtatcatcattcagaaatactgctgctgctgcttctgcttcagttcctagtttcacttgt
gtccttgcagcttactagtgcatccttttctgggtcaacgtgtgtgattattatactaaa
gctaagttgttttcttggaactcagtccagtggcagtggtagtggaagtgccattcagac
tcagaagtgtaccaaatcaaagagcggcgacgattccaacaacaacagcaataatcgcaa
cgacgacgccagcatggggctcaatgcaagggatggcagcgataatggcagtggcactca
ggtatgagatttttatgtttttttttgtgtgtgtacttaaggtatactactatctgtgat
attttcagacaagactgaacagaacaattattaggataaggaagctagataaaactgaat
ggaactaactgcttctcctagtgcactagaggccaatttgtccatatggcgaactaatta
tctgtgactagaacatgacttactctcttcgttacctaacggacttagacaagtctgact
tgcatgtgtattttattctagtgtagtagtagtctttgcttaaaatgtactgggaaactg
ccagacactggaaactgttggatagtaagatttgaaacacatgctagttgtttggacttt
ggataaatttgaaataaccgttgtaagcagaatacttacatctgtgagaagtatctgcat
ctgaactagttttctcatcaatttattttaaggcgcagagctcatggacaaagcgtgccg
ttgagatcgacagtccacaggacatgtctccagatcagtcaattgatccgcctgatagca
cttgcgcgcatgtgagccacctgaagtcagagatatgcagcaacagattaagaggtacag
ataacaaaaaatgccagaaaccaaaagaaactaatggtatggtatgctcaagtgctcaac
cagctcactgtgcaactgaaccaaaggctgcttgttccattttgtattgactaaattcga
ttatgttttccaggtgatgagttcaaagggaaggagttggagataggtgcccctggtaat
ttgaacacagatgatcagtcctccccgaacgagagttcggtcaaaccaactgatggacgg
tgtgagtatctgccacagaacaactccaatgatacagttatggaaaattcagatgagcca
attgttcgagctgctgacctgattggttcgatggccaaaaacatggacgcccaacaggca
gctagagccatagatgctcctaactgctcgtcacaagtgccggaaggtaaagacgccgac
cgtgagaacgccatgccatatcttgagctgagcctaaagaggtcgagatcgaccgcagac
ggcgcggatgctgcgatccaggaggaacggaggaacgttgtgagacggtcggacctctcg
gcattcacgaggtgcaaagcatgaaatccgtgtcctttgggaatccttaaatcatccata
tgttgcatactaaccgttttcattctttgcaaggtacaatacgtgcgcggtctccaatca
aggcggcgcagggttcgtcgggagctgctcgcccaacggcaacagctccgaggccgcgaa
aacggacgccgctcagatgaagcaaggctccaacggcagcagcaacaacaacgacatggg
ctccaccaccaagagcgtggtcaccaagcccgccggtggaaataataaggtctcgccaat
caacggcaacacgcacacctcggcgttccatcgtgtgcagccatggacgccggcaacagc
agcagggaaagacaaggctgatgaaacgagcaagaagaatgcagcaaccgcagccgcagc
agcgaaagacatgagtggtgaagcacagagcaaacacccctgcgcagcggcccatgacgc
gaatggtggatcggcaggaggcactgctcagtccagtttggtcaatccatcgggtccggt
tgaaggtcatgctgccaactatggtagcaactctggcagtaataacaacaccaataatgg
gagcaccgcagctactgctgctggtgctgctgctgctgtacatgctgagaccggtggcat
cgacaaaagaagcaacatgatgcacatgaaacgggagcgccgggtggccgccgtgaacaa
gttcagagagaagagaaaag
>TG026(Patras)
taggcacacatagatttctagccagccacaaatctttccggccagaaagcatataataag
tatatgtgagcacaaataatagagagggtatatattttgtattttctagttccctccgtg
agaaaaaaaaaggaagaagcaaagtttgacgatagtttacatattcctccctcagtctcc
ccaaggttggaacgtaattctgaccatcagtttttgctggtacaatatggtagtcaaacc
caatagaaaattatataataaaaggctttttcttggcgaaacataaaagtatttcttgaa
acaaaactatacacgtgaatcaacacacttaatcatagtacacattcttaaggaaaaggt
gtggtcattccctaagagctaagtttctataataaagtaaaaaaagagaaatcatttagg
aataaaggcccacaatttttttttgagttaaaacagccttactcggatgttcagtcagta
tatttatgaaggcagtggttttacggaaatccaattctgatcctgagctcagatgctcca
catataaacacaaaattcaaataaaatatctaaaacattcaaaaaaatctgaaaatttaa
cacatcaaagatgatagacacttctagatacttgcaaattttcgcactcgtatgacatag
gaggagcttggtatgaaaaattaaaatcagagcttgaattttgttgcacctttggacatt
ttttagctccattttttttgtaccaagctactcggatgtcatctcagtgcaaaaatttgc
aagcacctagaaaagtctctaatctttgatgtgtaaaaatttcagacgttttttagtttg
tttggtatttcttttgaatttactattcacataggtgcagatgcacccgagctccgaaac
accgctctcatttctatggaaattgctttagaatcccaaagctccagtgaagccaggttt
accaaaaaaaaggaaaaatatattcaaagagcccaaaaatatctgacttttttttacatg
tacatataggaatggtgaatgtatctattaattttcatgtaatacatgtgtatatacaag
cgcaaaaaaccgaaatacgtgaatctgaaaaaagaaaatagtactcacattgtgtggtaa
taaatccacagatttgtctttttgtgtgcacacatggtaagctatcttctaacgaaagtt
tacgcatatgtagtgtatatgtacatgttggattttgtgcagaatttgttgatactttta
aatgtgtatttcatatttttct--------------------------------------
------------------------------------------------------------
------------------------------------------------------------
------------------------------------------------------------
------------------------------------------------------------
------------------------------------------------------------
------------------------------------------------------------
------------------------------------------------------------
------------------------------------------------------------
------------------------------------------------------------
------------------------------------------------------------
------------------------------------------------------------
------------------------------------------------------------
------------------------------------------------------------
------------------------------------------------------------
------------------------------------------------------------
-----------------------------------------------------aaaaaca
gggggttcaatggaggctgacctccaaagtgcctcatgccctcacccgtggctttattac
cactgtttatttttctttgcgggtgttttattacctctatatttgatcaaactattttcg
ttttcaaaggaatgcagagatagtcgacgcagaaaacacatgaacacagtagatttaggt
gagaggctgagaaaactgaatattggcatgcatatgcggatgtcgtgcagtgtgtcaaaa
gatagtctgggagtagattatggtgagatgatgtgtcggccttagcttgtgctcttgtga
tacaggaacatcctagtggctcacgttgcctcacgatggttatcaaaagaaagaacctta
tcatttctcaacttgattctgcctgtcatgtgcatgcatccacattacaacgatggcatg
tacagtcacacgacctaacgacggtcttcactaatagtatgacttactttgccgacactc
ccttgacctacttactactcactccgtttttatttactttctagatcagttttgtcgtaa
gtcaaactttgatcgaatttataaaaatatatattaacatctacagtatctaatcaatag
cattagatgcaccaatgaatacactcacatatcatacagactgtatacttctaaaacgtc
ttatatttatttacagagagattagttgttattataaatatttataatggtttttataaa
tttgatcaaactttatatagtctggctcgggacaaagctaatatgcagagtggatcaaaa
catacgaactatatatggtggccaaagtacggcctgacaacatcaaggttggagtaacta
aacccgcggttagctcaccaccacactctcgtccataaactattttaattagcaagggat
attaaagaaataagttaaattcaagaagattgtgccgcatttcttacccatcaaactact
taaagaacatttcatatataccagtaaaaacttgctcatgtgctcaaaatagcacatgat
ttttttcagcttcagaatatacagcactaagattttcaattcacacaaggtatagataca
atactgccgtgtagggatggcagttttgcccatgggtatgggtacccgcgggtaccctaa
ccgaaaacaacgagcatggacgagactttgcaaaactttatacccacgggtaatggttat
ctatacccacaaaatacatgggcaggtatgggtatgaaatagtgcccatgggtaacccaa
tggatacccagaaaaagttaataaatgaaaataactcctatgaaatgtcaggtgaagatc
caactcatatggcccaatgttaaatcccttattccctaaaccaatcatatctcataggct
cacagccaccaactcgtcactcctcctatgtcctacgtgattcctctaaattatgaaatc
ctgactcattgccgccacacttttgtccaactcctaatctagtgatccccaactcccacc
gccgcctcccactacgttgggcttccaccacccactgctcatacttcattgtcgcctcca
agaggtcacccatcgaaggaggcaatgccggtactaggctagtttcccatcatcacttga
attttacactcattttatcttattaaatgtaaatagtatatattattcccactggatacc
cattaggtataagatacctgatgggtatgggcatggctattaatttgtgcccaatggtac
tgaagtgggtgggcatagaaagtttccgtgggtatgggtttgggtagaagggttgtatcc
actcataccctgcccattgtcatccttgccgtgagttgacgacatgatgattatgtagga
gataaaatcttgctaggtttaatatgtttacctgttagatcaatatttttgcaaacatgg
tgaaagactaaggggctgtttggtttctagccacatcttgccacactttgccacacctca
ttttagacaagtttgactaagttaggtgtgtgtttggttctagccacacctaagcaaaaa
tgtttttatgagcagtgaaccccacatgtcatagacacaaaaagtgtggcaaaatttcgt
taggcaagccaaagtgtggctaacaatttgagcaactcaagttagaaaagtatggcaaaa
ataatatggcaatatatggaaaacatggccacaacctaaacagcccctaaaagctctccg
tttgaaccaacaaacttgatcccgcccatctctgtgagttttactgtaaccttctcagtt
ttgttcctaaagctccaaaattcgtgcaaattttttgaccaacaaaaatgataacttcat
tcatcttaaatatttgaccagagtagaaaggacaacatgcttgatttactataccagctt
ttgaag-aaaaaaatcaagctttaaccaaatttgaatgatttccattatcttaaacaact
acctagaataggttgaaagattaccaacaaactaaggaaaccatttatgattattattat
ttagtttttttttcaagtttcaattatttttataaaatattgctaattaactaattctta
gagtgtcgcacggattttgctcaaagttttttcttttaaaaaatggtggcgtactccctc
cgtttcttttattagtatactttgcgtatgcgattcgcctgaagtcaaacaccgaaaagt
tcggccaaatctttactaaaacacatcaacatctatacaatgctaaagtcgcacattatg
aaaattaattgcatggtgcatctaaagatactggtctcgtattataaaggttgata-ttt
ttttctataaagttggcatcagacaaatcttaaacgcgaagtaaagagaaacagaggggt
ggtttgaaatgggcggaaccttcgagcggtatttggtccccgtaaattctt~~~~~~aga
gcggtatttcctcacactactactccctccgttctgaattactcgtcgcagaaatggatg
tatctagatgtattttagttttagatatatccatttctgagacgagtaatttggaacgga
gggagcagcaatgttgaagaagagaaggtggatacagttgacggctccagcgttccaggg
ctcctcctccctcagtgcaagtcagaggagttgagctgagaggcgagggcggccgtccac
gtgccggcctccggttcgcgcccgcgccaagcagcggccggcaggcggggcccacaaaat
ccacatccccgggctcctccggagaggagaaaagatatgcggatccagcgcggggcgggg
cgggtgtgcagcgccagcgcgcggcttttgatttacggggatctctttctggccccacca
gcggcgctccccgcctccatttcctccacgtcacccgccccct-cccccgatatctactc
ctcct--------ccccccccccccccccccccctcgcttcccncacacacatcacacac
acggcctgctcgtccatcgatctctccccctctgctcggctcggctccagtccccgccgc
cgccgtccatggccgcggcccctcccgcgtcctcgtcatcctcctcctccacctgaccgg
cagcgcagcgcgacaacgcgaggtgagctcccgccggtctgtcacccatgcactctgttt
ccgctcgattggggatcgaatcatccgttcaacctctgtgtggatccagggcatgctcct
tcgctcattccaggctctccctctagctaataatatgtgctcggaaatcgctggagatta
accggctcgccgccttgtctgctactg-cccccttttagccgccggccgctccgctccat
tcgaggacacgattcattcccgccgcagtctcaatcccttgctcttctctctctgtcttt
ttgcgttttgtttcttgatttgcttcggtggcccgccgccccgccgcgccgtcgatgaac
gcacgcccgccggatgcgaccgaggttcgattgttattcacggcagcgtactgctggttg
tgctatgcgcgcctcctcctccctccccgtccaccaccaaacgaccccaacgtgtttcct
cttggagccaggccgcctcctcctagcgccatggaccgtcatcaccaccaccaccagcag
cagcagcagcagccgccgtcgccgcaggaggagcatgccgcgcagccgcgctgctgggag
gagttcctgcacaggaagaccatcagggtgctgctcgtggagaccgacgactccacccgg
caggtcgtcaccgccctgctccgccactgcatgtaccaaggtgcttacccatactctgtc
tcagctactaccagtgttaatttgcacaggctcggtcgtcatggacgtactgaatttggg
cgttggttgtgtgtcatgtttcagttatccctgctgaaaatggccaccaggcgtgggcgt
atcttcaggacatgcagagcaacatcgaccttgttctgacagaggtcttcatgcacggtg
gcctgtccgggatcgacctgctcggcaggatcatgaaccacgaggtctgcaaggacatcc
ccgtcatcagtaagcacctcgatccaccccacctcggcgctaaaatgtttcagtatcagg
ttcatttgcttcagtgctgctgcgtgcatagatttatatgttcttggtttccagtgatgt
cgtcgcacgattcgatgggcacggtcctcagttgcctgtcaaatggtgctgccgacttct
tggccaagccgatacgtaagaacgagcttaagaacctctgggcgcatgtgtggagacgct
ctcacagcgtaagttactatctctgatggtgtctgttctgttcttccacagtagtagtat
gtatcatcattcagaaatactgctgctgctgcttctgcttcagttcctagtttcacttgt
gtccttgcagcttactagtgcatccttttctgggtcaacgtgtgtgattattatactaaa
gctaagttgttttcttggaactcagtccagtggcagtggtagtggaagtgccattcagac
tcagaagtgtaccaaatcaaagagcggcgacgattccaacaacaacagcaataatcgcaa
cgacgacgccagcatggggctcaatgcaagggatggcagcgataatggcagtggcactca
ggtatgagatttttatgtttttttttgtgtgtgtacttaaggtatactactatctgtgat
attttcagacaagactgaacagaacaattattaggataaggaagctagataaaactgaat
ggaactaactgcttctcctagtgcactagaggccaatttgtccatatggcgaactaatta
tctgtgactagaacatgacttactctcttcgttacctaacggacttagacaagtctgact
tgcatgtgtattttattctagtgtagtagtagtctttgcttaaaatgtactgggaaactg
ccagacactggaaactgttggatagtaagatttgaaacacatgctagttgtttggacttt
ggataaatttgaaataaccgttgtaagcagaatacttacatctgtgagaagtatctgcat
ctgaactagttttctcatcaatttattttaaggcgcagagctcatggacaaagcgtgccg
ttgagatcgacagtccacaggacatgtctccagatcagtcaattgatccgcctgatagca
cttgcgcgcatgtgagccacctgaagtcagagatatgcagcaacagattaagaggtacag
ataacaaaaaatgccagaaaccaaaagaaactaatggtatggtatgctcaagtgctcaac
cagctcactgtgcaactgaaccaaaggctgcttgttccattttgtattgactaaattcga
ttatgttttccaggtgatgagttcaaagggaaggagttggagataggtgcccctggtaat
ttgaacacagatgatcagtcctccccgaacgagagttcggtcaaaccaactgatggacgg
tgtgagtatctgccacagaacaactccaatgatacagttatggaaaattcagatgagcca
attgttcgagctgctgacctgattggttcgatggccaaaaacatggacgcccaacaggca
gctagagccatagatgctcctaactgctcgtcacaagtgccggaaggtaaagacgccgac
cgtgagaacgccatgccatatcttgagctgagcctaaagaggtcgagatcgaccgcagac
ggcgcggatgctgcgatccaggaggaacggaggaacgttgtgagacggtcggacctctcg
gcattcacgaggtgcaaagcatgaaatccgtgtcctttgggaatccttaaatcatccata
tgttgcatactaaccgttttcattctttgcaaggtacaatacgtgcgcggtctccaatca
aggcggcgcagggttcgtcgggagctgctcgcccaacggcaacagctccgaggccgcgaa
aacggacgccgctcagatgaagcaaggctccaacggcagcagcaacaacaacgacatggg
ctccaccaccaagagcgtggtcaccaagcccgccggtggaaataataaggtctcgccaat
caacggcaacacgcacacctcggcgttccatcgtgtgcagccatggacgccggcaacagc
agcagggaaagacaaggctgatgaaacgagcaagaagaatgcagcaaccgcagccgcagc
agcgaaagacatgagtggtgaagcacagagcaaacacccctgcgcagcggcccatgacgc
gaatggtggatcggcaggaggcactgctcagtccagtttggtcaatccatcgggtccggt
tgaaggtcatgctgccaactatggtagcaactctggcagtaataacaacaccaataatgg
gagcaccgcagctactgctgctggtgctgctgctgctgtacatgctgagaccggtggcat
cgacaaaagaagcaacatgatgcacatgaaacgggagcgccgggtggccgccgtgaacaa
gttcagagagaagagaaaag
>TG071(Greif)
taggcacacatagatttctagccagccacaaatctttccggccagaaagcatataataag
tatatgtgagcacaaataatagagagggtatatattttgtattttctagttccctccgtg
agaaaaaaaaaggaagaagcaaagtttgacgatagtttacatattcctccctcagtctcc
ccaaggttggaacgtaattctgaccatcagtttttgctggtacaatatggtagtcaaacc
caatagaaaattatataataaaaggctttttcttggcgaaacataaaagtatttcttgaa
acaaaactatacacgtgaatcaacacacttaatcatagtacacattcttaaggaaaaggt
gtggtcattccctaagagctaagtttctataataaagtaaaaaaagagaaatcatttagg
aataaaggcccacaatttttttttgagttaaaacagccttactcggatgttcagtcagta
tatttatgaaggcagtggttttacggaaatccaattctgatcctgagctcagatgctcca
catataaacacaaaattcaaataaaatatctaaaacattcaaaaaaatctgaaaatttaa
cacatcaaagatgatagacacttctagatacttgcaaattttcgcactcgtatgacatag
gaggagcttggtatgaaaaattaaaatcagagcttgaattttgttgcacctttggacatt
ttttagctccattttttttgtaccaagctactcggatgtcatctcagtgcaaaaatttgc
aagcacctagaaaagtctctaatctttgatgtgtaaaaatttcagacgttttttagtttg
tttggtatttcttttgaatttactattcacataggtgcagatgcacccgagctccgaaac
accgctctcatttctatggaaattgctttagaatcccaaagctccagtgaagccaggttt
accaaaaaaaaggaaaaatatattcaaagagcccaaaaatatctgacttttttttacatg
tacatataggaatggtgaatgtatctattaattttcatgtaatacatgtgtatatacaag
cgcaaaaaaccgaaatacgtgaatctgaaaaaagaaaatagtactcacattgtgtggtaa
taaatccacagatttgtctttttgtgtgcacacatggtaagctatcttctaacgaaagtt
tacgcatatgtagtgtatatgtacatgttggattttgtgcagaatttgttgatactttta
aatgtgtatttcatatttttct--------------------------------------
------------------------------------------------------------
------------------------------------------------------------
------------------------------------------------------------
------------------------------------------------------------
------------------------------------------------------------
------------------------------------------------------------
------------------------------------------------------------
------------------------------------------------------------
------------------------------------------------------------
------------------------------------------------------------
------------------------------------------------------------
------------------------------------------------------------
------------------------------------------------------------
------------------------------------------------------------
------------------------------------------------------------
-----------------------------------------------------aaaaaca
gggggttcaatggaggctgacctccaaagtgcctcatgccctcacccgtggctttattac
cactgtttatttttctttgcgggtgttttattacctctatatttgatcaaactattttcg
ttttcaaaggaatgcagagatagtcgacgcagaaaacacatgaacacagtagatttaggt
gagaggctgagaaaactgaatattggcatgcatatgcggatgtcgtgcagtgtgtcaaaa
gatagtctgggagtagattatggtgagatgatgtgtcggccttagcttgtgctcttgtga
tacaggaacatcctagtggctcacgttgcctcacgatggttatcaaaagaaagaacctta
tcatttctcaacttgattctgcctgtcatgtgcatgcatccacattacaacgatggcatg
tacagtcacacgacctaacgacggtcttcactaatagtatgacttactttgccgacactc
ccttgacctacttactactcactccgtttttatttactttctagatcagttttgtcgtaa
gtcaaactttgatcgaatttataaaaatatatattaacatctacagtatctaatcaatag
cattagatgcaccaatgaatacactcacatatcatacagactgtatacttctaaaacgtc
ttatatttatttacagagagattagttgttattataaatatttataatggtttttataaa
tttgatcaaactttatatagtctggctcgggacaaagctaatatgcagagtggatcaaaa
catacgaactatatatggtggccaaagtacggcctgacaacatcaaggttggagtaacta
aacccgcggttagctcaccaccacactctcgtccataaactattttaattagcaagggat
attaaagaaataagttaaattcaagaagattgtgccgcatttcttacccatcaaactact
taaagaacatttcatatataccagtaaaaacttgctcatgtgctcaaaatagcacatgat
ttttttcagcttcagaatatacagcactaagattttcaattcacacaaggtatagataca
atactgccgtgtagggatggcagttttgcccatgggtatgggtacccgcgggtaccctaa
ccgaaaacaacgagcatggacgagactttgcaaaactttatacccacgggtaatggttat
ctatacccacaaaatacatgggcaggtatgggtatgaaatagtgcccatgggtaacccaa
tggatacccagaaaaagttaataaatgaaaataactcctatgaaatgtcaggtgaagatc
caactcatatggcccaatgttaaatcccttattccctaaaccaatcatatctcataggct
cacagccaccaactcgtcactcctcctatgtcctacgtgattcctctaaattatgaaatc
ctgactcattgccgccacacttttgtccaactcctaatctagtgatccccaactcccacc
gccgcctcccactacgttgggcttccaccacccactgctcatacttcattgtcgcctcca
agaggtcacccatcgaaggaggcaatgccggtactaggctagtttcccatcatcacttga
attttacactcattttatcttattaaatgtaaatagtatatattattcccactggatacc
cattaggtataagatacctgatgggtatgggcatggctattaatttgtgcccaatggtac
tgaagtgggtgggcatagaaagtttccgtgggtatgggtttgggtagaagggttgtatcc
actcataccctgcccattgtcatccttgccgtgagttgacgacatgatgattatgtagga
gataaaatcttgctaggtttaatatgtttacctgttagatcaatatttttgcaaacatgg
tgaaagactaaggggctgtttggtttctagccacatcttgccacactttgccacacctca
ttttagacaagtttgactaagttaggtgtgtgtttggttctagccacacctaagcaaaaa
tgtttttatgagcagtgaaccccacatgtcatagacacaaaaagtgtggcaaaatttcgt
taggcaagccaaagtgtggctaacaatttgagcaactcaagttagaaaagtatggcaaaa
ataatatggcaatatatggaaaacatggccacaacctaaacagcccctaaaagctctccg
tttgaaccaacaaacttgatcccgcccatctctgtgagttttactgtaaccttctcagtt
ttgttcctaaagctccaaaattcgtgcaaattttttgaccaacaaaaatgataacttcat
tcatcttaaatatttgaccagagtagaaaggacaacatgcttgatttactataccagctt
ttgaag-aaaaaaatcaagctttaaccaaatttgaatgatttccattatcttaaacaact
acctagaataggttgaaagattaccaacaaactaaggaaaccatttatgattattattat
ttagtttttttttcaagtttcaattatttttataaaatattgctaattaactaattctta
gagtgtcgcacggattttgctcaaagttttttcttttaaaaaatggtggcgtactccctc
cgtttcttttattagtatactttgcgtatgcgattcgcctgaagtcaaacaccgaaaagt
tcggccaaatctttactaaaacacatcaacatctatacaatgctaaagtcgcacattatg
aaaattaattgcatggtgcatctaaagatactggtctcgtattataaaggttgata-ttt
ttttctataaagttggcatcagacaaatcttaaacgcgaagtaaagagaaacagaggggt
ggtttgaaatgggcggaaccttcgagcggtatttggtccccgtaaattctt~~~~~~aga
gcggtatttcctcacactactactccctccgttctgaattactcgtcgcagaaatggatg
tatctagatgtattttagttttagatatatccatttctgagacgagtaatttggaacgga
gggagcagcaatgttgaagaagagaaggtggatacagttgacggctccagcgttccaggg
ctcctcctccctcagtgcaagtcagaggagttgagctgagaggcgagggcggccgtccac
gtgccggcctccggttcgcgcccgcgccaagcagcggccggcaggcggggcccacaaaat
ccacatccccgggctcctccggagaggagaaaagatatgcggatccagcgcggggcgggg
cgggtgtgcagcgccagcgcgcggcttttgatttacggggatctctttctggccccacca
gcggcgctccccgcctccatttcctccacgtcacccgccccct-cccccgatatctactc
ctccg-------------cccccccccccccccctcgcttcccgcacacacatcacacac
acggcctgctcgtccatcgatctctccccctctgctcggctcggctccagtccccgccgc
cgccgtccatggccgcggcccctcccgcgtcctcgtcatcctcctcctccacctgaccgg
cagcgcagcgcgacaacgcgaggtgagctcccgccggtctgtcacccatgcactctgttt
ccgctcgattggggatcgaatcatccgttcaacctctgtgtggatccagggcatgctcct
tcgctcattccaggctctccctctagctaataatatgtgctcggaaatcgctggagatta
accggctcgccgccttgtctgctactgccccccttttagccgccggccgctccgctccat
tcgaggacacgattcattcccgccgcagtctcaatcccttgctcttctctctctgtcttt
ttgcgttttgtttcttgatttgcttcggtggcccgccgccccgccgcgccgtcgatgaac
gcacgcccgccggatgcgaccgaggttcgattgttattcacggcagcgtactgctggttg
tgctatgcgcgcctcctcctccctccccgtccaccaccaaacgaccccaacgtgtttcct
cttggagccaggccgcctcctcctagcgccatggaccgtcatcaccaccaccaccagcag
cagcagcagcagccgccgtcgccgcaggaggagcatgccgcgcagccgcgctgctgggag
gagttcctgcacaggaagaccatcagggtgctgctcgtggagaccgacgactccacccgg
caggtcgtcaccgccctgctccgccactgcatgtaccaaggtgcttacccatactctgtc
tcagctactaccagtgttaatttgcacaggctcggtcgtcatggacgtactgaatttggg
cgttggttgtgtgtcatgtttcagttatccctgctgaaaatggccaccaggcgtgggcgt
atcttcaggacatgcagagcaacatcgaccttgttctgacagaggtcttcatgcacggtg
gcctgtccgggatcgacctgctcggcaggatcatgaaccacgaggtctgcaaggacatcc
ccgtcatcagtaagcacctcgatccaccccacctcggcgctaaaatgtttcagtatcagg
ttcatttgcttcagtgctgctgcgtgcatagatttatatgttcttggtttccagtgatgt
cgtcgcacgattcgatgggcacggtcctcagttgcctgtcaaatggtgctgccgacttct
tggccaagccgatacgtaagaacgagcttaagaacctctgggcgcatgtgtggagacgct
ctcacagcgtaagttactatctctgatggtgtctgttctgttcttccacagtagtagtat
gtatcatcattcagaaatactgctgctgctgcttctgcttcagttcctagtttcacttgt
gtccttgcagcttactagtgcatccttttctgggtcaacgtgtgtgattattatactaaa
gctaagttgttttcttggaactcagtccagtggcagtggtagtggaagtgccattcagac
tcagaagtgtaccaaatcaaagagcggcgacgattccaacaacaacagcaataatcgcaa
cgacgacgccagcatggggctcaatgcaagggatggcagcgataatggcagtggcactca
ggtatgagatttttatgtttttttttgtgtgtgtacttaaggtatactactatctgtgat
attttcagacaagactgaacagaacaattattaggataaggaagctagataaaactgaat
ggaactaactgcttctcctagtgcactagaggccaatttgtccatatggcgaactaatta
tctgtgactagaacatgacttactctcttcgttacctaacggacttagacaagtctgact
tgcatgtgtattttattctagtgtagtagtagtctttgcttaaaatgtactgggaaactg
ccagacactggaaactgttggatagtaagatttgaaacacatgctagttgtttggacttt
ggataaatttgaaataaccgttgtaagcagaatacttacatctgtgagaagtatctgcat
ctgaactagttttctcatcaatttattttaaggcgcagagctcatggacaaagcgtgccg
ttgagatcgacagtccacaggacatgtctccagatcagtcaattgatccgcctgatagca
cttgcgcgcatgtgagccacctgaagtcagagatatgcagcaacagattaagaggtacag
ataacaaaaaatgccagaaaccaaaagaaactaatggtatggtatgctcaagtgctcaac
cagctcactgtgcaactgaaccaaaggctgcttgttccattttgtattgactaaattcga
ttatgttttccaggtgatgagttcaaagggaaggagttggagataggtgcccctggtaat
ttgaacacagatgatcagtcctccccgaacgagagttcggtcaaaccaactgatggacgg
tgtgagtatctgccacagaacaactccaatgatacagttatggaaaattcagatgagcca
attgttcgagctgctgacctgattggttcgatggccaaaaacatggacgcccaacaggca
gctagagccatagatgctcctaactgctcgtcacaagtgccggaaggtaaagacgccgac
cgtgagaacgccatgccatatcttgagctgagcctaaagaggtcgagatcgaccgcagac
ggcgcggatgctgcgatccaggaggaacggaggaacgttgtgagacggtcggacctctcg
gcattcacgaggtgcaaagcatgaaatccgtgtcctttgggaatccttaaatcatccata
tgttgcatactaaccgttttcattctttgcaaggtacaatacgtgcgcggtctccaatca
aggcggcgcagggttcgtcgggagctgctcgcccaacggcaacagctccgaggccgcgaa
aacggacgccgctcagatgaagcaaggctccaacggcagcagcaacaacaacgacatggg
ctccaccaccaagagcgtggtcaccaagcccgccggtggaaataataaggtctcgccaat
caacggcaacacgcacacctcggcgttccatcgtgtgcagccatggacgccggcaacagc
agcagggaaagacaaggctgatgaaacgagcaagaagaatgcagcaaccgcagccgcagc
agcgaaagacatgagtggtgaagcacagagcaaacacccctgcgcagcggcccatgacgc
gaatggtggatcggcaggaggcactgctcagtccagtttggtcaatccatcgggtccggt
tgaaggtcatgctgccaactatggtagcaactctggcagtaataacaacaccaataatgg
gagcaccgcagctactgctgctggtgctgctgctgctgtacatgctgagaccggtggcat
cgacaaaagaagcaacatgatgcacatgaaacgggagcgccgggtggccgccgtgaacaa
gttcagagagaagagaaaag
>TG067(Elixer)
taggcacacatagatttctagccagccacaaatctttccggccagaaagcatataataag
tatatgtgagcacaaataatagagagggtatatattttgtattttctagttccctccgtg
ag-aaaaaaaaggaagaagcaaagtttgacgatagtttacatattcctccctcagtctcc
ccaaggttggaacgtaattctgaccatcagtttttgctggtacaatatggtagtcaaacc
caatagaaaattatataataaaaggctttttcttggcgaaacataaaagtatttcttgaa
acaaaactatacacgtgaatcaacacacttaatcatagtacacattcttaaggaaaaggt
gtggtcattccctaagagctaagtttctataataaagtaaaaaaagagaaatcatttagg
aataaaggcccacaatttttttttgagttaaaacagccttactcggatgttcagtcagta
tatttatgaaggcagtggttttacggaaatccaattctgatcctgagctcagatgctcca
catataaacacaaaattcaaataaaatatctaaaacattcaaaaaaatctgaaaatttaa
cacatcaaagatgatagacacttctagatacttgcaaattttcgcactcgtatgacatag
gaggagcttggtatgaaaaattaaaatcagagcttgaattttgttgcacctttggacatt
ttttagctccattttttttgtaccaagctactcggatgtcatctcagtgcaaaaatttgc
aagcacctagaaaagtctctaatctttgatgtgtaaaaatttcagacgttttttagtttg
tttggtatttcttttgaatttactattcacataggtgcagatgcacccgagctccgaaac
accgctctcatttctatggaaattgctttagaatcccaaagctccagtgaagccaggttt
accaaaaaaaaggaaaaatatattcaaagagcccaaaaatatctgacttttttttacatg
tacatataggaatggtgaatgtatctattaattttcatgtaatacatgtgtatatacaag
cgcaaaaaaccgaaatacgtgaatctgaaaaaagaaaatagtactcacattgtgtggtaa
taaatccacagatttgtctttttgtgtgcacacatggtaagctatcttctaacgaaagtt
tacgcatatgtagtgtatatgtacatgttggattttgtgcagaatttgttgatactttta
aatgtgtatttcatatttttct--------------------------------------
------------------------------------------------------------
------------------------------------------------------------
------------------------------------------------------------
------------------------------------------------------------
------------------------------------------------------------
------------------------------------------------------------
------------------------------------------------------------
------------------------------------------------------------
------------------------------------------------------------
------------------------------------------------------------
------------------------------------------------------------
------------------------------------------------------------
------------------------------------------------------------
------------------------------------------------------------
------------------------------------------------------------
-----------------------------------------------------aaaaaca
gggggttcaatggaggctgacctccaaagtgcctcatgccctcacccgtggctttattac
cactgtttatttttctttgcgggtgttttattacctctatatttgatcaaactattttcg
ttttcaaaggaatgcagagatagtcgacgcagaaaacacatgaacacagtagatttaggt
gagaggctgagaaaactgaatattggcatgcatatgcggatgtcgtgcagtgtgtcaaaa
gatagtctgggagtagattatggtgagatgatgtgtcggccttagcttgtgctcttgtga
tacaggaacatcctagtggctcacgttgcctcacgatggttatcaaaagaaagaacctta
tcatttctcaacttgattctgcctgtcatgtgcatgcatccacattacaacgatggcatg
tacagtcacacgacctaacgacggtcttcactaatagtatgacttactttgccgacactc
ccttgacctacttactactcactccgtttttatttactttctagatcagttttgtcgtaa
gtcaaactttgatcgaatttataaaaatatatattaacatctacagtatctaatcaatag
cattagatgcaccaatgaatacactcacatatcatacagactgtatacttctaaaacgtc
ttatatttatttacagagagattagttgttattataaatatttataatggtttttataaa
tttgatcaaactttatatagtctggctcgggacaaagctaatatgcagagtggatcaaaa
catacgaactatatatggtggccaaagtacggcctgacaacatcaaggttggagtaacta
aacccgcggttagctcaccaccacactctcgtccataaactattttaattagcaagggat
attaaagaaataagttaaattcaagaagattgtgccgcatttcttacccatcaaactact
taaagaacatttcatatataccagtaaaaacttgctcatgtgctcaaaatagcacatgat
ttttttcagcttcagaatatacagcactaagattttcaattcacacaaggtatagataca
atactgccgtgtagggatggcagttttgcccatgggtatgggtacccgcgggtaccctaa
ccgaaaacaacgagcatggacgagactttgcaaaactttatacccacgggtaatggttat
ctatacccacaaaatacatgggcaggtatgggtatgaaatagtgcccatgggtaacccaa
tggatacccagaaaaagttaataaatgaaaataactcctatgaaatgtcaggtgaagatc
caactcatatggcccaatgttaaatcccttattccctaaaccaatcatatctcataggct
cacagccaccaactcgtcactcctcctatgtcctacgtgattcctctaaattatgaaatc
ctgactcattgccgccacacttttgtccaactcctaatctagtgatccccaactcccacc
gccgcctcccactacgttgggcttccaccacccactgctcatacttcattgtcgcctcca
agaggtcacccatcgaaggaggcaatgccggtactaggctagtttcccatcatcacttga
attttacactcattttatcttattaaatgtaaatagtatatattattcccactggatacc
cattaggtataagatacctgatgggtatgggcatggctattaatttgtgcccaatggtac
tgaagtgggtgggcatagaaagtttccgtgggtatgggtttgggtagaagggttgtatcc
actcataccctgcccattgtcatccttgccgtgagttgacgacatgatgattatgtagga
gataaaatcttgctaggtttaatatgtttacctgttagatcaatatttttgcaaacatgg
tgaaagactaaggggctgtttggtttctagccacatcttgccacactttgccacacctca
ttttagacaagtttgactaagttaggtgtgtgtttggttctagccacacctaagcaaaaa
tgtttttatgagcagtgaaccccacatgtcatagacacaaaaagtgtggcaaaatttcgt
taggcaagccaaagtgtggctaacaatttgagcaactcaagttagaaaagtatggcaaaa
ataatatggcaatatatggaaaacatggccacaacctaaacagcccctaaaagctctccg
tttgaaccaacaaacttgatcccgcccatctctgtgagttttactgtaaccttctcagtt
ttgttcctaaagctccaaaattcgtgcaaattttttgaccaacaaaaatgataacttcat
tcatcttaaatatttgaccagagtagaaaggacaacatgcttgatttactataccagctt
ttgaagaaaaaaaatcaagctttaaccaaatttgaatgatttccattatcttaaacaact
acctagaataggttgaaagattaccaacaaactaaggaaaccatttatgattattattat
ttagtttttttttcaagtttcaattatttttataaaatattgctaattaactaattctta
gagtgtcgcacggattttgctcaaagttttttcttttaaaaaatggtggcgtactccctc
cgtttcttttattagtatactttgcgtatgcgattcgcctgaagtcaaacaccgaaaagt
tcggccaaatctttactaaaacacatcaacatctatacaatgctaaagtcgcacattatg
aaaattaattgcatggtgcatctaaagatactggtctcgtattataaaggttgatatttt
ttttctataaagttggcatcagacaaatcttaaacgcgaagtaaagagaaacagaggggt
ggtttgaaatgggcggaaccttcgagcggtatttggtccccgtaaattctt~~~~~~aga
gcggtatttcctcacactactactccctccgttctgaattactcgtcgcagaaatggatg
tatctagatgtattttagttttagatatatccatttctgagacgagtaatttggaacgga
gggagcagcaatgttgaagaagagaaggtggatacagttgacggctccagcgttccaggg
ctcctcctccctcagtgcaagtcagaggagttgagctgagaggcgagggcggccgtccac
gtgccggcctccggttcgcgcccgcgccaagcagcggccggcaggcggggcccacaaaat
ccacatccccgggctcctccggagaggagaaaagatatgcggatccagcgcggggcgggg
cgggtgtgcagcgccagcgcgcggcttttgatttacggggatctctttctggccccacca
gcggcgctccccgcctccatttcctccacgtcacccgccccctccccccgatatctactc
ctccg----------ccccccccccccccccccctcgcttcccgcacacacatcacacac
acggcctgctcgtccatcgatctctccccctctgctcggctcggctccagtccccgccgc
cgccgtccatggccgcggcccctcccgcgtcctcgtcatcctcctcctccacctgaccgg
cagcgcagcgcgacaacgcgaggtgagctcccgccggtctgtcacccatgcactctgttt
ccgctcgattggggatcgaatcatccgttcaacctctgtgtggatccagggcatgctcct
tcgctcattccaggctctccctctagctaataatatgtgctcggaaatcgctggagatta
accggctcgccgccttgtctgctactgccccccttttagccgccggccgctccgctccat
tcgaggacacgattcattcccgccgcagtctcaatcccttgctcttctctctctgtcttt
ttgcgttttgtttcttgatttgcttcggtggcccgccgccccgccgcgccgtcgatgaac
gcacgcccgccggatgcgaccgaggttcgattgttattcacggcagcgtactgctggttg
tgctatgcgcgcctcctcctccctccccgtccaccaccaaacgaccccaacgtgtttcct
cttggagccaggccgcctcctcctagcgccatggaccgtcatcaccaccaccaccagcag
cagcagcagcagccgccgtcgccgcaggaggagcatgccgcgcagccgcgctgctgggag
gagttcctgcacaggaagaccatcagggtgctgctcgtggagaccgacgactccacccgg
caggtcgtcaccgccctgctccgccactgcatgtaccaaggtgcttacccatactctgtc
tcagctactaccagtgttaatttgcacaggctcggtcgtcatggacgtactgaatttggg
cgttggttgtgtgtcatgtttcagttatccctgctgaaaatggccaccaggcgtgggcgt
atcttcaggacatgcagagcaacatcgaccttgttctgacagaggtcttcatgcacggtg
gcctgtccgggatcgacctgctcggcaggatcatgaaccacgaggtctgcaaggacatcc
ccgtcatcagtaagcacctcgatccaccccacctcggcgctaaaatgtttcagtatcagg
ttcatttgcttcagtgctgctgcgtgcatagatttatatgttcttggtttccagtgatgt
cgtcgcacgattcgatgggcacggtcctcagttgcctgtcaaatggtgctgccgacttct
tggccaagccgatacgtaagaacgagcttaagaacctctgggcgcatgtgtggagacgct
ctcacagcgtaagttactatctctgatggtgtctgttctgttcttccacagtagtagtat
gtatcatcattcagaaatactgctgctgctgcttctgcttcagttcctagtttcacttgt
gtccttgcagcttactagtgcatccttttctgggtcaacgtgtgtgattattatactaaa
gctaagttgttttcttggaactcagtccagtggcagtggtagtggaagtgccattcagac
tcagaagtgtaccaaatcaaagagcggcgacgattccaacaacaacagcaataatcgcaa
cgacgacgccagcatggggctcaatgcaagggatggcagcgataatggcagtggcactca
ggtatgagatttttatgtttttttttgtgtgtgtacttaaggtatactactatctgtgat
attttcagacaagactgaacagaacaattattaggataaggaagctagataaaactgaat
ggaactaactgcttctcctagtgcactagaggccaatttgtccatatggcgaactaatta
tctgtgactagaacatgacttactctcttcgttacctaacggacttagacaagtctgact
tgcatgtgtattttattctagtgtagtagtagtctttgcttaaaatgtactgggaaactg
ccagacactggaaactgttggatagtaagatttgaaacacatgctagttgtttggacttt
ggataaatttgaaataaccgttgtaagcagaatacttacatctgtgagaagtatctgcat
ctgaactagttttctcatcaatttattttaaggcgcagagctcatggacaaagcgtgccg
ttgagatcgacagtccacaggacatgtctccagatcagtcaattgatccgcctgatagca
cttgcgcgcatgtgagccacctgaagtcagagatatgcagcaacagattaagaggtacag
ataacaaaaaatgccagaaaccaaaagaaactaatggtatggtatgctcaagtgctcaac
cagctcactgtgcaactgaaccaaaggctgcttgttccattttgtattgactaaattcga
ttatgttttccaggtgatgagttcaaagggaaggagttggagataggtgcccctggtaat
ttgaacacagatgatcagtcctccccgaacgagagttcggtcaaaccaactgatggacgg
tgtgagtatctgccacagaacaactccaatgatacagttatggaaaattcagatgagcca
attgttcgagctgctgacctgattggttcgatggccaaaaacatggacgcccaacaggca
gctagagccatagatgctcctaactgctcgtcacaagtgccggaaggtaaagacgccgac
cgtgagaacgccatgccatatcttgagctgagcctaaagaggtcgagatcgaccgcagac
ggcgcggatgctgcgatccaggaggaacggaggaacgttgtgagacggtcggacctctcg
gcattcacgaggtgcaaagcatgaaatccgtgtcctttgggaatccttaaatcatccata
tgttgcatactaaccgttttcattctttgcaaggtacaatacgtgcgcggtctccaatca
aggcggcgcagggttcgtcgggagctgctcgcccaacggcaacagctccgaggccgcgaa
aacggacgccgctcagatgaagcaaggctccaacggcagcagcaacaacaacgacatggg
ctccaccaccaagagcgtggtcaccaagcccgccggtggaaataataaggtctcgccaat
caacggcaacacgcacacctcggcgttccatcgtgtgcagccatggacgccggcaacagc
agcagggaaagacaaggctgatgaaacgagcaagaagaatgcagcaaccgcagccgcagc
agcgaaagacatgagtggtgaagcacagagcaaacacccctgcgcagcggcccatgacgc
gaatggtggatcggcaggaggcactgctcagtccagtttggtcaatccatcgggtccggt
tgaaggtcatgctgccaactatggtagcaactctggcagtaataacaacaccaataatgg
gagcaccgcagctactgctgctggtgctgctgctgctgtacatgctgagaccggtggcat
cgacaaaagaagcaacatgatgcacatgaaacgggagcgccgggtggccgccgtgaacaa
gttcagagagaagagaaaag
>TG143(Batis)
taggcacacatagatttctagccagccacaaatctttccggccagaaagcatataataag
tatatgtgagcacaaataatagagagggtatatattttgtattttctagttccctccgtg
agaaaaaaaaaggaagaagcaaagtttgacgatagtttacatattcctccctcagtctcc
ccaaggttggaacgtaattctgaccatcagtttttgctggtacaatatggtagtcaaacc
caatagaaaattatataataaaaggctttttcttggcgaaacataaaagtatttcttgaa
acaaaactatacacgtgaatcaacacacttaatcatagtacacattcttaaggaaaaggt
gtggtcattccctaagagctaagtttctataataaagtaaaaaaagagaaatcatttagg
aataaaggcccacaatttttttttgagttaaaacagccttactcggatgttcagtcagta
tatttatgaaggcagtggttttacggaaatccaattctgatcctgagctcagatgctcca
catataaacacaaaattcaaataaaatatctaaaacattcaaaaaaatctgaaaatttaa
cacatcaaagatgatagacacttctagatacttgcaaattttcgcactcgtatgacatag
gaggagcttggtatgaaaaattaaaatcagagcttgaattttgttgcacctttggacatt
ttttagctccattttttttgtaccaagctactcggatgtcatctcagtgcaaaaatttgc
aagcacctagaaaagtctctaatctttgatgtgtaaaaatttcagacgttttttagtttg
tttggtatttcttttgaatttactattcacataggtgcagatgcacccgagctccgaaac
accgctctcatttctatggaaattgctttagaatcccaaagctccagtgaagccaggttt
acc-aaaaaaaggaaaaatatattcaaagagcccaaaaatatctgacttttttttacatg
tacatataggaatggtgaatgtatctattaattttcatgtaatacatgtgtatatacaag
cgcaaaaaaccgaaatacgtgaatctga-aaaagaaaatagtactcacattgtgtggtaa
taaatccacagatttgtctttttgtgtgcacacatggtaagctatcttctaacgaaagtt
tacgcatatgtagtgtatatgtacatgttggattttgtgcagaatttgttgatactttta
aatgtgtatttcatatttttct--------------------------------------
------------------------------------------------------------
------------------------------------------------------------
------------------------------------------------------------
------------------------------------------------------------
------------------------------------------------------------
------------------------------------------------------------
------------------------------------------------------------
------------------------------------------------------------
------------------------------------------------------------
------------------------------------------------------------
------------------------------------------------------------
------------------------------------------------------------
------------------------------------------------------------
------------------------------------------------------------
------------------------------------------------------------
-----------------------------------------------------aaaaaca
gggggttcaatggaggctgacctccaaagtgcctcatgccctcacccgtggctttattac
cactgtttatttttctttgcgggtgttttattacctctatatttgatcaaactattttcg
ttttcaaaggaatgcagagatagtcgacgcagaaaacacatgaacacagtagatttaggt
gagaggctgagaaaactgaatattggcatgcatatgcggatgtcgtgcagtgtgtcaaaa
gatagtctgggagtagattatggtgagatgatgtgtcggccttagcttgtgctcttgtga
tacaggaacatcctagtggctcacgttgcctcacgatggttatcaaaagaaagaacctta
tcatttctcaacttgattctgcctgtcatgtgcatgcatccacattacaacgatggcatg
tacagtcacacgacctaacgacggtcttcactaatagtatgacttactttgccgacactc
ccttgacctacttactactcactccgtttttatttactttctagatcagttttgtcgtaa
gtcaaactttgatcgaatttataaaaatatatattaacatctacagtatctaatcaatag
cattagatgcaccaatgaatacactcacatatcatacagactgtatacttctaaaacgtc
ttatatttatttacagagagattagttgttattataaatatttataatggtttttataaa
tttgatcaaactttatatagtctggctcgggacaaagctaatatgcagagtggatcaaaa
catacgaactatatatggtggccaaagtacggcctgacaacatcaaggttggagtaacta
aacccgcggttagctcaccaccacactctcgtccataaactattttaattagcaagggat
attaaagaaataagttaaattcaagaagattgtgccgcatttcttacccatcaaactact
taaagaacatttcatatataccagtaaaaacttgctcatgtgctcaaaatagcacatgat
ttttttcagcttcagaatatacagcactaagattttcaattcacacaaggtatagataca
atactgccgtgtagggatggcagttttgcccatgggtatgggtacccgcgggtaccctaa
ccgaaaacaacgagcatggacgagactttgcaaaactttatacccacgggtaatggttat
ctatacccacaaaatacatgggcaggtatgggtatgaaatagtgcccatgggtaacccaa
tggatacccagaaaaagttaataaatgaaaataactcctatgaaatgtcaggtgaagatc
caactcatatggcccaatgttaaatcccttattccctaaaccaatcatatctcataggct
cacagccaccaactcgtcactcctcctatgtcctacgtgattcctctaaattatgaaatc
ctgactcattgccgccacacttttgtccaactcctaatctagtgatccccaactcccacc
gccgcctcccactacgttgggcttccaccacccactgctcatacttcattgtcgcctcca
agaggtcacccatcgaaggaggcaatgccggtactaggctagtttcccatcatcacttga
attttacactcattttatcttattaaatgtaaatagtatatattattcccactggatacc
cattaggtataagatacctgatgggtatgggcatggctattaatttgtgcccaatggtac
tgaagtgggtgggcatagaaagtttccgtgggtatgggtttgggtagaagggttgtatcc
actcataccctgcccattgtcatccttgccgtgagttgacgacatgatgattatgtagga
gataaaatcttgctaggtttaatatgtttacctgttagatcaatatttttgcaaacatgg
tgaaagactaaggggctgtttggtttctagccacatcttgccacactttgccacacctca
ttttagacaagtttgactaagttaggtgtgtgtttggttctagccacacctaagcaaaaa
tgtttttatgagcagtgaaccccacatgtcatagacacaaaaagtgtggcaaaatttcgt
taggcaagccaaagtgtggctaacaatttgagcaactcaagttagaaaagtatggcaaaa
ataatatggcaatatatggaaaacatggccacaacctaaacagcccctaaaagctctccg
tttgaaccaacaaacttgatcccgcccatctctgtgagttttactgtaaccttctcagtt
ttgttcctaaagctccaaaattcgtgcaaattttttgaccaacaaaaatgataacttcat
tcatcttaaatatttgaccagagtagaaaggacaacatgcttgatttactataccagctt
ttgaagaaaaaaaatcaagctttaaccaaatttgaatgatttccattatcttaaacaact
acctagaataggttgaaagattaccaacaaactaaggaaaccatttatgattattattat
ttagtttttttttcaagtttcaattatttttataaaatattgctaattaactaattctta
gagtgtcgcacggattttgctcaaagttttttcttttaaaaaatggtggcgtactccctc
cgtttcttttattagtatactttgcgtatgcgattcgcctgaagtcaaacaccgaaaagt
tcggccaaatctttactaaaacacatcaacatctatacaatgctaaagtcgcacattatg
aaaattaattgcatggtgcatctaaagatactggtctcgtattataaaggttgatatttt
ttttctataaagttggcatcagacaaatcttaaacgcgaagtaaagagaaacagaggggt
ggtttgaaatgggcggaaccttcgagcggtatttggtccccgtaaattctt~~~~~~aga
gcggtatttcctcacactactactccctccgttctgaattactcgtcgcagaaatggatg
tatctagatgtattttagttttagatatatccatttctgagacgagtaatttggaacgga
gggagcagcaatgttgaagaagagaaggtggatacagttgacggctccagcgttccaggg
ctcctcctccctcagtgcaagtcagaggagttgagctgagaggcgagggcggccgtccac
gtgccggcctccggttcgcgcccgcgccaagcagcggccggcaggcggggcccacaaaat
ccacatccccgggctcctccggagaggagaaaagatatgcggatccagcgcggggcgggg
cgggtgtgcagcgccagcgcgcggcttttgatttacggggatctctttctggccccacca
gcggcgctccccgcctccatttcctccacgtcacccgccccctccccccgatatctactc
ctccg---------cccccccccccccccccccctcgcttcccgcacacacatcacacac
acggcctgctcgtccatcgatctct-cccctctgctcggctcggctccagtccccgccgc
cgccgtccatggccgcggcccctcccgcgtcctcgtcatcctcctcctccacctgaccgg
cagcgcagcgcgacaacgcgaggtgagctcccgccggtctgtcacccatgcactctgttt
ccgctcgattggggatcgaatcatccgttcaacctctgtgtggatccagggcatgctcct
tcgctcattccaggctctccctctagctaataatatgtgctcggaaatcgctggagatta
accggctcgccgccttgtctgctactgccccccttttagccgccggccgctccgctccat
tcgaggacacgattcattcccgccgcagtctcaatcccttgctcttctctctctgtcttt
ttgcgttttgtttcttgatttgcttcggtggcccgccgccccgccgcgccgtcgatgaac
gcacgcccgccggatgcgaccgaggttcgattgttattcacggcagcgtactgctggttg
tgctatgcgcgcctcctcctccctccccgtccaccaccaaacgaccccaacgtgtttcct
cttggagccaggccgcctcctcctagcgccatggaccgtcatcaccaccaccaccagcag
cagcagcagcagccgccgtcgccgcaggaggagcatgccgcgcagccgcgctgctgggag
gagttcctgcacaggaagaccatcagggtgctgctcgtggagaccgacgactccacccgg
caggtcgtcaccgccctgctccgccactgcatgtaccaaggtgcttacccatactctgtc
tcagctactaccagtgttaatttgcacaggctcggtcgtcatggacgtactgaatttggg
cgttggttgtgtgtcatgtttcagttatccctgctgaaaatggccaccaggcgtgggcgt
atcttcaggacatgcagagcaacatcgaccttgttctgacagaggtcttcatgcacggtg
gcctgtccgggatcgacctgctcggcaggatcatgaaccacgaggtctgcaaggacatcc
ccgtcatcagtaagcacctcgatccaccccacctcggcgctaaaatgtttcagtatcagg
ttcatttgcttcagtgctgctgcgtgcatagatttatatgttcttggtttccagtgatgt
cgtcgcacgattcgatgggcacggtcctcagttgcctgtcaaatggtgctgccgacttct
tggccaagccgatacgtaagaacgagcttaagaacctctgggcgcatgtgtggagacgct
ctcacagcgtaagttactatctctgatggtgtctgttctgttcttccacagtagtagtat
gtatcatcattcagaaatactgctgctgctgcttctgcttcagttcctagtttcacttgt
gtccttgcagcttactagtgcatccttttctgggtcaacgtgtgtgattattatactaaa
gctaagttgttttcttggaactcagtccagtggcagtggtagtggaagtgccattcagac
tcagaagtgtaccaaatcaaagagcggcgacgattccaacaacaacagcaataatcgcaa
cgacgacgccagcatggggctcaatgcaagggatggcagcgataatggcagtggcactca
ggtatgagatttttatgtttttttttgtgtgtgtacttaaggtatactactatctgtgat
attttcagacaagactgaacagaacaattattaggataaggaagctagataaaactgaat
ggaactaactgcttctcctagtgcactagaggccaatttgtccatatggcgaactaatta
tctgtgactagaacatgacttactctcttcgttacctaacggacttagacaagtctgact
tgcatgtgtattttattctagtgtagtagtagtctttgcttaaaatgtactgggaaactg
ccagacactggaaactgttggatagtaagatttgaaacacatgctagttgtttggacttt
ggataaatttgaaataaccgttgtaagcagaatacttacatctgtgagaagtatctgcat
ctgaactagttttctcatcaatttattttaaggcgcagagctcatggacaaagcgtgccg
ttgagatcgacagtccacaggacatgtctccagatcagtcaattgatccgcctgatagca
cttgcgcgcatgtgagccacctgaagtcagagatatgcagcaacagattaagaggtacag
ataacaaaaaatgccagaaaccaaaagaaactaatggtatggtatgctcaagtgctcaac
cagctcactgtgcaactgaaccaaaggctgcttgttccattttgtattgactaaattcga
ttatgttttccaggtgatgagttcaaagggaaggagttggagataggtgcccctggtaat
ttgaacacagatgatcagtcctccccgaacgagagttcggtcaaaccaactgatggacgg
tgtgagtatctgccacagaacaactccaatgatacagttatggaaaattcagatgagcca
attgttcgagctgctgacctgattggttcgatggccaaaaacatggacgcccaacaggca
gctagagccatagatgctcctaactgctcgtcacaagtgccggaaggtaaagacgccgac
cgtgagaacgccatgccatatcttgagctgagcctaaagaggtcgagatcgaccgcagac
ggcgcggatgctgcgatccaggaggaacggaggaacgttgtgagacggtcggacctctcg
gcattcacgaggtgcaaagcatgaaatccgtgtcctttgggaatccttaaatcatccata
tgttgcatactaaccgttttcattctttgcaaggtacaatacgtgcgcggtctccaatca
aggcggcgcagggttcgtcgggagctgctcgcccaacggcaacagctccgaggccgcgaa
aacggacgccgctcagatgaagcaaggctccaacggcagcagcaacaacaacgacatggg
ctccaccaccaagagcgtggtcaccaagcccgccggtggaaataataaggtctcgccaat
caacggcaacacgcacacctcggcgttccatcgtgtgcagccatggacgccggcaacagc
agcagggaaagacaaggctgatgaaacgagcaagaagaatgcagcaaccgcagccgcagc
agcgaaagacatgagtggtgaagcacagagcaaacacccctgcgcagcggcccatgacgc
gaatggtggatcggcaggaggcactgctcagtccagtttggtcaatccatcgggtccggt
tgaaggtcatgctgccaactatggtagcaactctggcagtaataacaacaccaataatgg
gagcaccgcagctactgctgctggtgctgctgctgctgtacatgctgagaccggtggcat
cgacaaaagaagcaacatgatgcacatgaaacgggagcgccgggtggccgccgtgaacaa
gttcagagagaagagaaaag
>TG052(Tuareg)
taggcacacatagatttctagccagccacaaatctttccggccagaaagcatataataag
tatatgtgagcacaaataatagagagggtatatattttgtattttctagttccctccgtg
ag-aaaaaaaaggaagaagcaaagtttgacgatagtttacatattcctccctcagtctcc
ccaaggttggaacgtaattctgaccatcagtttttgctggtacaatatggtagtcaaacc
caatagaaaattatataataaaaggctttttcttggcgaaacataaaagtatttcttgaa
acaaaactatacacgtgaatcaacacacttaatcatagtacacattcttaaggaaaaggt
gtggtcattccctaagagctaagtttctataataaagtaaaaaaagagaaatcatttagg
aataaaggcccacaatttttttttgagttaaaacagccttactcggatgttcagtcagta
tatttatgaaggcagtggttttacggaaatccaattctgatcctgagctcagatgctcca
catataaacacaaaattcaaataaaatatctaaaacattc-aaaaaatctgaaaatttaa
cacatcaaagatgatagacacttctagatacttgcaaattttcgcactcgtatgacatag
gaggagcttggtatgaaaaattaaaatcagagcttgaattttgttgcacctttggacatt
ttttagctccattttttttgtaccaagctactcggatgtcatctcagtgcaaaaatttgc
aagcacctagaaaagtctctaatctttgatgtgtaaaaatttcagacgttttttagtttg
tttggtatttcttttgaatttactattcacataggtgcagatgcacccgagctccgaaac
accgctctcatttctatggaaattgctttagaatcccaaagctccagtgaagccaggttt
acc-aaaaaaaggaaaaatatattcaaagagcccaaaaatatctgacttttttttacatg
tacatataggaatggtgaatgtatctattaattttcatgtaatacatgtgtatatacaag
cgcaaaaaaccgaaatacgtgaatctgaaaaaagaaaatagtactcacattgtgtggtaa
taaatccacagatttgtctttttgtgtgcacacatggtaagctatcttctaacgaaagtt
tacgcatatgtagtgtatatgtacatgttggattttgtgcagaatttgttgatactttta
aatgtgtatttcatatttttct--------------------------------------
------------------------------------------------------------
------------------------------------------------------------
------------------------------------------------------------
------------------------------------------------------------
------------------------------------------------------------
------------------------------------------------------------
------------------------------------------------------------
------------------------------------------------------------
------------------------------------------------------------
------------------------------------------------------------
------------------------------------------------------------
------------------------------------------------------------
------------------------------------------------------------
------------------------------------------------------------
------------------------------------------------------------
-----------------------------------------------------aaaaaca
gggggttcaatggaggctgacctccaaagtgcctcatgccctcacccgtggctttattac
cactgtttatttttctttgcgggtgttttattacctctatatttgatcaaactattttcg
ttttcaaaggaatgcagagatagtcgacgcagaaaacacatgaacacagtagatttaggt
gagaggctgagaaaactgaatattggcatgcatatgcggatgtcgtgcagtgtgtcaaaa
gatagtctgggagtagattatggtgagatgatgtgtcggccttagcttgtgctcttgtga
tacaggaacatcctagtggctcacgttgcctcacgatggttatcaaaagaaagaacctta
tcatttctcaacttgattctgcctgtcatgtgcatgcatccacattacaacgatggcatg
tacagtcacacgacctaacgacggtcttcactaatagtatgacttactttgccgacactc
ccttgacctacttactactcactccgtttttatttactttctagatcagttttgtcgtaa
gtcaaactttgatcgaatttataaaaatatatattaacatctacagtatctaatcaatag
cattagatgcaccaatgaatacactcacatatcatacagactgtatacttctaaaacgtc
ttatatttatttacagagagattagttgttattataaatatttataatggtttttataaa
tttgatcaaactttatatagtctggctcgggacaaagctaatatgcagagtggatcaaaa
catacgaactatatatggtggccaaagtacggcctgacaacatcaaggttggagtaacta
aacccgcggttagctcaccaccacactctcgtccataaactattttaattagcaagggat
attaaagaaataagttaaattcaagaagattgtgccgcatttcttacccatcaaactact
taaagaacatttcatatataccagtaaaaacttgctcatgtgctcaaaatagcacatgat
ttttttcagcttcagaatatacagcactaagattttcaattcacacaaggtatagataca
atactgccgtgtagggatggcagttttgcccatgggtatgggtacccgcgggtaccctaa
ccgaaaacaacgagcatggacgagactttgcaaaactttatacccacgggtaatggttat
ctatacccacaaaatacatgggcaggtatgggtatgaaatagtgcccatgggtaacccaa
tggatacccagaaaaagttaataaatgaaaataactcctatgaaatgtcaggtgaagatc
caactcatatggcccaatgttaaatcccttattccctaaaccaatcatatctcataggct
cacagccaccaactcgtcactcctcctatgtcctacgtgattcctctaaattatgaaatc
ctgactcattgccgccacacttttgtccaactcctaatctagtgatccccaactcccacc
gccgcctcccactacgttgggcttccaccacccactgctcatacttcattgtcgcctcca
agaggtcacccatcgaaggaggcaatgccggtactaggctagtttcccatcatcacttga
attttacactcattttatcttattaaatgtaaatagtatatattattcccactggatacc
cattaggtataagatacctgatgggtatgggcatggctattaatttgtgcccaatggtac
tgaagtgggtgggcatagaaagtttccgtgggtatgggtttgggtagaagggttgtatcc
actcataccctgcccattgtcatccttgccgtgagttgacgacatgatgattatgtagga
gataaaatcttgctaggtttaatatgtttacctgttagatcaatatttttgcaaacatgg
tgaaagactaaggggctgtttggtttctagccacatcttgccacactttgccacacctca
ttttagacaagtttgactaagttaggtgtgtgtttggttctagccacacctaagcaaaaa
tgtttttatgagcagtgaaccccacatgtcatagacacaaaaagtgtggcaaaatttcgt
taggcaagccaaagtgtggctaacaatttgagcaactcaagttagaaaagtatggcaaaa
ataatatggcaatatatggaaaacatggccacaacctaaacagcccctaaaagctctccg
tttgaaccaacaaacttgatcccgcccatctctgtgagttttactgtaaccttctcagtt
ttgttcctaaagctccaaaattcgtgcaaattttttgaccaacaaaaatgataacttcat
tcatcttaaatatttgaccagagtagaaaggacaacatgcttgatttactataccagctt
ttgaag-aaaaaaatcaagctttaaccaaatttgaatgatttccattatcttaaacaact
acctagaataggttgaaagattaccaacaaactaaggaaaccatttatgattattattat
ttagtttttttttcaagtttcaattatttttataaaatattgctaattaactaattctta
gagtgtcgcacggattttgctcaaagttttttcttttaaaaaatggtggcgtactccctc
cgtttcttttattagtatactttgcgtatgcgattcgcctgaagtcaaacaccgaaaagt
tcggccaaatctttactaaaacacatcaacatctatacaatgctaaagtcgcacattatg
aaaattaattgcatggtgcatctaaagatactggtctcgtattataaaggttgata-ttt
ttttctataaagttggcatcagacaaatcttaaacgcgaagtaaagagaaacagaggggt
ggtttgaaatgggcggaaccttcgagcggtatttggtccccgtaaattctt~~~~~~aga
gcggtatttcctcacactactactccctccgttctgaattactcgtcgcagaaatggatg
tatctagatgtattttagttttagatatatccatttctgagacgagtaatttggaacgga
gggagcagcaatgttgaagaagagaaggtggatacagttgacggctccagcgttccaggg
ctcctcctccctcagtgcaagtcagaggagttgagctgagaggcgagggcggccgtccac
gtgccggcctccggttcgcgcccgcgccaagcagcggccggcaggcggggcccacaaaat
ccacatccccgggctcctccggagaggagaaaagatatgcggatccagcgcggggcgggg
cgggtgtgcagcgccagcgcgcggcttttgatttacggggatctctttctggccccacca
gcggcgctccccgcctccatttcctccacgtcacccgccccctccccccgatatctactc
ctccg-------------cccccccccccccccctcgcttcccgcacacacatcacacac
acggcctgctcgtccatcgatctctccccctctgctcggctcggctccagtccccgccgc
cgccgtccatggccgcggcccctcccgcgtcctcgtcatcctcctcctccacctgaccgg
cagcgcagcgcgacaacgcgaggtgagctcccgccggtctgtcacccatgcactctgttt
ccgctcgattggggatcgaatcatccgttcaacctctgtgtggatccagggcatgctcct
tcgctcattccaggctctccctctagctaataatatgtgctcggaaatcgctggagatta
accggctcgccgccttgtctgctactg-cccccttttagccgccggccgctccgctccat
tcgaggacacgattcattcccgccgcagtctcaatcccttgctcttctctctctgtcttt
ttgcgttttgtttcttgatttgcttcggtggcccgccgccccgccgcgccgtcgatgaac
gcacgcccgccggatgcgaccgaggttcgattgttattcacggcagcgtactgctggttg
tgctatgcgcgcctcctcctccctccccgtccaccaccaaacgaccccaacgtgtttcct
cttggagccaggccgcctcctcctagcgccatggaccgtcatcaccaccaccaccagcag
cagcagcagcagccgccgtcgccgcaggaggagcatgccgcgcagccgcgctgctgggag
gagttcctgcacaggaagaccatcagggtgctgctcgtggagaccgacgactccacccgg
caggtcgtcaccgccctgctccgccactgcatgtaccaaggtgcttacccatactctgtc
tcagctactaccagtgttaatttgcacaggctcggtcgtcatggacgtactgaatttggg
cgttggttgtgtgtcatgtttcagttatccctgctgaaaatggccaccaggcgtgggcgt
atcttcaggacatgcagagcaacatcgaccttgttctgacagaggtcttcatgcacggtg
gcctgtccgggatcgacctgctcggcaggatcatgaaccacgaggtctgcaaggacatcc
ccgtcatcagtaagcacctcgatccaccccacctcggcgctaaaatgtttcagtatcagg
ttcatttgcttcagtgctgctgcgtgcatagatttatatgttcttggtttccagtgatgt
cgtcgcacgattcgatgggcacggtcctcagttgcctgtcaaatggtgctgccgacttct
tggccaagccgatacgtaagaacgagcttaagaacctctgggcgcatgtgtggagacgct
ctcacagcgtaagttactatctctgatggtgtctgttctgttcttccacagtagtagtat
gtatcatcattcagaaatactgctgctgctgcttctgcttcagttcctagtttcacttgt
gtccttgcagcttactagtgcatccttttctgggtcaacgtgtgtgattattatactaaa
gctaagttgttttcttggaactcagtccagtggcagtggtagtggaagtgccattcagac
tcagaagtgtaccaaatcaaagagcggcgacgattccaacaacaacagcaataatcgcaa
cgacgacgccagcatggggctcaatgcaagggatggcagcgataatggcagtggcactca
ggtatgagatttttatgtttttttttgtgtgtgtacttaaggtatactactatctgtgat
attttcagacaagactgaacagaacaattattaggataaggaagctagataaaactgaat
ggaactaactgcttctcctagtgcactagaggccaatttgtccatatggcgaactaatta
tctgtgactagaacatgacttactctcttcgttacctaacggacttagacaagtctgact
tgcatgtgtattttattctagtgtagtagtagtctttgcttaaaatgtactgggaaactg
ccagacactggaaactgttggatagtaagatttgaaacacatgctagttgtttggacttt
ggataaatttgaaataaccgttgtaagcagaatacttacatctgtgagaagtatctgcat
ctgaactagttttctcatcaatttattttaaggcgcagagctcatggacaaagcgtgccg
ttgagatcgacagtccacaggacatgtctccagatcagtcaattgatccgcctgatagca
cttgcgcgcatgtgagccacctgaagtcagagatatgcagcaacagattaagaggtacag
ataacaaaaaatgccagaaaccaaaagaaactaatggtatggtatgctcaagtgctcaac
cagctcactgtgcaactgaaccaaaggctgcttgttccattttgtattgactaaattcga
ttatgttttccaggtgatgagttcaaagggaaggagttggagataggtgcccctggtaat
ttgaacacagatgatcagtcctccccgaacgagagttcggtcaaaccaactgatggacgg
tgtgagtatctgccacagaacaactccaatgatacagttatggaaaattcagatgagcca
attgttcgagctgctgacctgattggttcgatggccaaaaacatggacgcccaacaggca
gctagagccatagatgctcctaactgctcgtcacaagtgccggaaggtaaagacgccgac
cgtgagaacgccatgccatatcttgagctgagcctaaagaggtcgagatcgaccgcagac
ggcgcggatgctgcgatccaggaggaacggaggaacgttgtgagacggtcggacctctcg
gcattcacgaggtgcaaagcatgaaatccgtgtcctttgggaatccttaaatcatccata
tgttgcatactaaccgttttcattctttgcaaggtacaatacgtgcgcggtctccaatca
aggcggcgcagggttcgtcgggagctgctcgcccaacggcaacagctccgaggccgcgaa
aacggacgccgctcagatgaagcaaggctccaacggcagcagcaacaacaacgacatggg
ctccaccaccaagagcgtggtcaccaagcccgccggtggaaataataaggtctcgccaat
caacggcaacacgcacacctcggcgttccatcgtgtgcagccatggacgccggcaacagc
agcagggaaagacaaggctgatgaaacgagcaagaagaatgcagcaaccgcagccgcagc
agcgaaagacatgagtggtgaagcacagagcaaacacccctgcgcagcggcccatgacgc
gaatggtggatcggcaggaggcactgctcagtccagtttggtcaatccatcgggtccggt
tgaaggtcatgctgccaactatggtagcaactctggcagtaataacaacaccaataatgg
gagcaccgcagctactgctgctggtgctgctgctgctgtacatgctgagaccggtggcat
cgacaaaagaagcaacatgatgcacatgaaacgggagcgccgggtggccgccgtgaacaa
gttcagagagaagagaaaag
>TG147(Asketis)
taggcacacatagatttctagccagccacaaatctttccggccagaaagcatataataag
tatatgtgagcacaaataatagagagggtatatattttgtattttctagttccctccgtg
ag-aaaaaaaaggaagaagcaaagtttgacgatagtttacatattcctccctcagtctcc
ccaaggttggaacgtaattctgaccatcagtttttgctggtacaatatggtagtcaaacc
caatagaaaattatataataaaaggctttttcttggcgaaacataaaagtatttcttgaa
acaaaactatacacgtgaatcaacacacttaatcatagtacacattcttaaggaaaaggt
gtggtcattccctaagagctaagtttctataataaagtaaaaaaagagaaatcatttagg
aataaaggcccacaatttttttttgagttaaaacagccttactcggatgttcagtcagta
tatttatgaaggcagtggttttacggaaatccaattctgatcctgagctcagatgctcca
catataaacacaaaattcaaataaaatatctaaaacattcaaaaaaatctgaaaatttaa
cacatcaaagatgatagacacttctagatacttgcaaattttcgcactcgtatgacatag
gaggagcttggtatgaaaaattaaaatcagagcttgaattttgttgcacctttggacatt
ttttagctccattttttttgtaccaagctactcggatgtcatctcagtgcaaaaatttgc
aagcacctagaaaagtctctaatctttgatgtgtaaaaatttcagacgttttttagtttg
tttggtatttcttttgaatttactattcacataggtgcagatgcacccgagctccgaaac
accgctctcatttctatggaaattgctttagaatcccaaagctccagtgaagccaggttt
acc-aaaaaaaggaaaaatatattcaaagagcccaaaaatatctgacttttttttacatg
tacatataggaatggtgaatgtatctattaattttcatgtaatacatgtgtatatacaag
cgcaaaaaaccgaaatacgtgaatctgaaaaaagaaaatagtactcacattgtgtggtaa
taaatccacagatttgtctttttgtgtgcacacatggtaagctatcttctaacgaaagtt
tacgcatatgtagtgtatatgtacatgttggattttgtgcagaatttgttgatactttta
aatgtgtatttcatatttttct--------------------------------------
------------------------------------------------------------
------------------------------------------------------------
------------------------------------------------------------
------------------------------------------------------------
------------------------------------------------------------
------------------------------------------------------------
------------------------------------------------------------
------------------------------------------------------------
------------------------------------------------------------
------------------------------------------------------------
------------------------------------------------------------
------------------------------------------------------------
------------------------------------------------------------
------------------------------------------------------------
------------------------------------------------------------
-----------------------------------------------------aaaaaca
gggggttcaatggaggctgacctccaaagtgcctcatgccctcacccgtggctttattac
cactgtttatttttctttgcgggtgttttattacctctatatttgatcaaactattttcg
ttttcaaaggaatgcagagatagtcgacgcagaaaacacatgaacacagtagatttaggt
gagaggctgagaaaactgaatattggcatgcatatgcggatgtcgtgcagtgtgtcaaaa
gatagtctgggagtagattatggtgagatgatgtgtcggccttagcttgtgctcttgtga
tacaggaacatcctagtggctcacgttgcctcacgatggttatcaaaagaaagaacctta
tcatttctcaacttgattctgcctgtcatgtgcatgcatccacattacaacgatggcatg
tacagtcacacgacctaacgacggtcttcactaatagtatgacttactttgccgacactc
ccttgacctacttactactcactccgtttttatttactttctagatcagttttgtcgtaa
gtcaaactttgatcgaatttataaaaatatatattaacatctacagtatctaatcaatag
cattagatgcaccaatgaatacactcacatatcatacagactgtatacttctaaaacgtc
ttatatttatttacagagagattagttgttattataaatatttataatggtttttataaa
tttgatcaaactttatatagtctggctcgggacaaagctaatatgcagagtggatcaaaa
catacgaactatatatggtggccaaagtacggcctgacaacatcaaggttggagtaacta
aacccgcggttagctcaccaccacactctcgtccataaactattttaattagcaagggat
attaaagaaataagttaaattcaagaagattgtgccgcatttcttacccatcaaactact
taaagaacatttcatatataccagtaaaaacttgctcatgtgctcaaaatagcacatgat
ttttttcagcttcagaatatacagcactaagattttcaattcacacaaggtatagataca
atactgccgtgtagggatggcagttttgcccatgggtatgggtacccgcgggtaccctaa
ccgaaaacaacgagcatggacgagactttgcaaaactttatacccacgggtaatggttat
ctatacccacaaaatacatgggcaggtatgggtatgaaatagtgcccatgggtaacccaa
tggatacccagaaaaagttaataaatgaaaataactcctatgaaatgtcaggtgaagatc
caactcatatggcccaatgttaaatcccttattccctaaaccaatcatatctcataggct
cacagccaccaactcgtcactcctcctatgtcctacgtgattcctctaaattatgaaatc
ctgactcattgccgccacacttttgtccaactcctaatctagtgatccccaactcccacc
gccgcctcccactacgttgggcttccaccacccactgctcatacttcattgtcgcctcca
agaggtcacccatcgaaggaggcaatgccggtactaggctagtttcccatcatcacttga
attttacactcattttatcttattaaatgtaaatagtatatattattcccactggatacc
cattaggtataagatacctgatgggtatgggcatggctattaatttgtgcccaatggtac
tgaagtgggtgggcatagaaagtttccgtgggtatgggtttgggtagaagggttgtatcc
actcataccctgcccattgtcatccttgccgtgagttgacgacatgatgattatgtagga
gataaaatcttgctaggtttaatatgtttacctgttagatcaatatttttgcaaacatgg
tgaaagactaaggggctgtttggtttctagccacatcttgccacactttgccacacctca
ttttagacaagtttgactaagttaggtgtgtgtttggttctagccacacctaagcaaaaa
tgtttttatgagcagtgaaccccacatgtcatagacacaaaaagtgtggcaaaatttcgt
taggcaagccaaagtgtggctaacaatttgagcaactcaagttagaaaagtatggcaaaa
ataatatggcaatatatggaaaacatggccacaacctaaacagcccctaaaagctctccg
tttgaaccaacaaacttgatcccgcccatctctgtgagttttactgtaaccttctcagtt
ttgttcctaaagctccaaaattcgtgcaaattttttgaccaacaaaaatgataacttcat
tcatcttaaatatttgaccagagtagaaaggacaacatgcttgatttactataccagctt
ttgaagaaaaaaaatcaagctttaaccaaatttgaatgatttccattatcttaaacaact
acctagaataggttgaaagattaccaacaaactaaggaaaccatttatgattattattat
ttagtttttttttcaagtttcaattatttttataaaatattgctaattaactaattctta
gagtgtcgcacggattttgctcaaagttttttcttttaaaaaatggtggcgtactccctc
cgtttcttttattagtatactttgcgtatgcgattcgcctgaagtcaaacaccgaaaagt
tcggccaaatctttactaaaacacatcaacatctatacaatgctaaagtcgcacattatg
aaaattaattgcatggtgcatctaaagatactggtctcgtattataaaggttgata-ttt
ttttctataaagttggcatcagacaaatcttaaacgcgaagtaaagagaaacagaggggt
ggtttgaaatgggcggaaccttcgagcggtatttggtccccgtaaattctt~~~~~~aga
gcggtatttcctcacactactactccctccgttctgaattactcgtcgcagaaatggatg
tatctagatgtattttagttttagatatatccatttctgagacgagtaatttggaacgga
gggagcagcaatgttgaagaagagaaggtggatacagttgacggctccagcgttccaggg
ctcctcctccctcagtgcaagtcagaggagttgagctgagaggcgagggcggccgtccac
gtgccggcctccggttcgcgcccgcgccaagcagcggccggcaggcggggcccacaaaat
ccacatccccgggctcctccggagaggagaaaagatatgcggatccagcgcggggcgggg
cgggtgtgcagcgccagcgcgcggcttttgatttacggggatctctttctggccccacca
gcggcgctccccgcctccatttcctccacgtcacccgccccctccccccgatatctactc
ctccg-----------cccccccccccccccccctcgcttcccgcacacacatcacacac
acggcctgctcgtccatcgatctctccccctctgctcggctcggctccagtccccgccgc
cgccgtccatggccgcggcccctcccgcgtcctcgtcatcctcctcctccacctgaccgg
cagcgcagcgcgacaacgcgaggtgagctcccgccggtctgtcacccatgcactctgttt
ccgctcgattggggatcgaatcatccgttcaacctctgtgtggatccagggcatgctcct
tcgctcattccaggctctccctctagctaataatatgtgctcggaaatcgctggagatta
accggctcgccgccttgtctgctactg-cccccttttagccgccggccgctccgctccat
tcgaggacacgattcattcccgccgcagtctcaatcccttgctcttctctctctgtcttt
ttgcgttttgtttcttgatttgcttcggtggcccgccgccccgccgcgccgtcgatgaac
gcacgcccgccggatgcgaccgaggttcgattgttattcacggcagcgtactgctggttg
tgctatgcgcgcctcctcctccctccccgtccaccaccaaacgaccccaacgtgtttcct
cttggagccaggccgcctcctcctagcgccatggaccgtcatcaccaccaccaccagcag
cagcagcagcagccgccgtcgccgcaggaggagcatgccgcgcagccgcgctgctgggag
gagttcctgcacaggaagaccatcagggtgctgctcgtggagaccgacgactccacccgg
caggtcgtcaccgccctgctccgccactgcatgtaccaaggtgcttacccatactctgtc
tcagctactaccagtgttaatttgcacaggctcggtcgtcatggacgtactgaatttggg
cgttggttgtgtgtcatgtttcagttatccctgctgaaaatggccaccaggcgtgggcgt
atcttcaggacatgcagagcaacatcgaccttgttctgacagaggtcttcatgcacggtg
gcctgtccgggatcgacctgctcggcaggatcatgaaccacgaggtctgcaaggacatcc
ccgtcatcagtaagcacctcgatccaccccacctcggcgctaaaatgtttcagtatcagg
ttcatttgcttcagtgctgctgcgtgcatagatttatatgttcttggtttccagtgatgt
cgtcgcacgattcgatgggcacggtcctcagttgcctgtcaaatggtgctgccgacttct
tggccaagccgatacgtaagaacgagcttaagaacctctgggcgcatgtgtggagacgct
ctcacagcgtaagttactatctctgatggtgtctgttctgttcttccacagtagtagtat
gtatcatcattcagaaatactgctgctgctgcttctgcttcagttcctagtttcacttgt
gtccttgcagcttactagtgcatccttttctgggtcaacgtgtgtgattattatactaaa
gctaagttgttttcttggaactcagtccagtggcagtggtagtggaagtgccattcagac
tcagaagtgtaccaaatcaaagagcggcgacgattccaacaacaacagcaataatcgcaa
cgacgacgccagcatggggctcaatgcaagggatggcagcgataatggcagtggcactca
ggtatgagatttttatgtttttttttgtgtgtgtacttaaggtatactactatctgtgat
attttcagacaagactgaacagaacaattattaggataaggaagctagataaaactgaat
ggaactaactgcttctcctagtgcactagaggccaatttgtccatatggcgaactaatta
tctgtgactagaacatgacttactctcttcgttacctaacggacttagacaagtctgact
tgcatgtgtattttattctagtgtagtagtagtctttgcttaaaatgtactgggaaactg
ccagacactggaaactgttggatagtaagatttgaaacacatgctagttgtttggacttt
ggataaatttgaaataaccgttgtaagcagaatacttacatctgtgagaagtatctgcat
ctgaactagttttctcatcaatttattttaaggcgcagagctcatggacaaagcgtgccg
ttgagatcgacagtccacaggacatgtctccagatcagtcaattgatccgcctgatagca
cttgcgcgcatgtgagccacctgaagtcagagatatgcagcaacagattaagaggtacag
ataacaaaaaatgccagaaaccaaaagaaactaatggtatggtatgctcaagtgctcaac
cagctcactgtgcaactgaaccaaaggctgcttgttccattttgtattgactaaattcga
ttatgttttccaggtgatgagttcaaagggaaggagttggagataggtgcccctggtaat
ttgaacacagatgatcagtcctccccgaacgagagttcggtcaaaccaactgatggacgg
tgtgagtatctgccacagaacaactccaatgatacagttatggaaaattcagatgagcca
attgttcgagctgctgacctgattggttcgatggccaaaaacatggacgcccaacaggca
gctagagccatagatgctcctaactgctcgtcacaagtgccggaaggtaaagacgccgac
cgtgagaacgccatgccatatcttgagctgagcctaaagaggtcgagatcgaccgcagac
ggcgcggatgctgcgatccaggaggaacggaggaacgttgtgagacggtcggacctctcg
gcattcacgaggtgcaaagcatgaaatccgtgtcctttgggaatccttaaatcatccata
tgttgcatactaaccgttttcattctttgcaaggtacaatacgtgcgcggtctccaatca
aggcggcgcagggttcgtcgggagctgctcgcccaacggcaacagctccgaggccgcgaa
aacggacgccgctcagatgaagcaaggctccaacggcagcagcaacaacaacgacatggg
ctccaccaccaagagcgtggtcaccaagcccgccggtggaaataataaggtctcgccaat
caacggcaacacgcacacctcggcgttccatcgtgtgcagccatggacgccggcaacagc
agcagggaaagacaaggctgatgaaacgagcaagaagaatgcagcaaccgcagccgcagc
agcgaaagacatgagtggtgaagcacagagcaaacacccctgcgcagcggcccatgacgc
gaatggtggatcggcaggaggcactgctcagtccagtttggtcaatccatcgggtccggt
tgaaggtcatgctgccaactatggtagcaactctggcagtaataacaacaccaataatgg
gagcaccgcagctactgctgctggtgctgctgctgctgtacatgctgagaccggtggcat
cgacaaaagaagcaacatgatgcacatgaaacgggagcgccgggtggccgccgtgaacaa
gttcagagagaagagaaaag
>TG131(Rektor)
taggcacacatagatttctagccagccacaaatctttccggccagaaagcatataataag
tatatgtgagcacaaataatagagagggtatatattttgtattttctagttccctccgtg
agaaaaaaaaaggaagaagcaaagtttgacgatagtttacatattcctccctcagtctcc
ccaaggttggaacgtaattctgaccatcagtttttgctggtacaatatggtagtcaaacc
caatagaaaattatataataaaaggctttttcttggcgaaacataaaagtatttcttgaa
acaaaactatacacgtgaatcaacacacttaatcatagtacacattcttaaggaaaaggt
gtggtcattccctaagagctaagtttctataataaagtaaaaaaagagaaatcatttagg
aataaaggcccacaatttttttttgagttaaaacagccttactcggatgttcagtcagta
tatttatgaaggcagtggttttacggaaatccaattctgatcctgagctcagatgctcca
catataaacacaaaattcaaataaaatatctaaaacattcaaaaaaatctgaaaatttaa
cacatcaaagatgatagacacttctagatacttgcaaattttcgcactcgtatgacatag
gaggagcttggtatgaaaaattaaaatcagagcttgaattttgttgcacctttggacatt
ttttagctccattttttttgtaccaagctactcggatgtcatctcagtgcaaaaatttgc
aagcacctagaaaagtctctaatctttgatgtgtaaaaatttcagacgttttttagtttg
tttggtatttcttttgaatttactattcacataggtgcagatgcacccgagctccgaaac
accgctctcatttctatggaaattgctttagaatcccaaagctccagtgaagccaggttt
accaaaaaaaaggaaaaatatattcaaagagcccaaaaatatctgac-tttttttacatg
tacatataggaatggtgaatgtatctattaattttcatgtaatacatgtgtatatacaag
cgcaaaaaaccgaaatacgtgaatctgaaaaaagaaaatagtactcacattgtgtggtaa
taaatccacagatttgtctttttgtgtgcacacatggtaagctatcttctaacgaaagtt
tacgcatatgtagtgtatatgtacatgttggattttgtgcagaatttgttgatactttta
aatgtgtatttcatatttttct--------------------------------------
------------------------------------------------------------
------------------------------------------------------------
------------------------------------------------------------
------------------------------------------------------------
------------------------------------------------------------
------------------------------------------------------------
------------------------------------------------------------
------------------------------------------------------------
------------------------------------------------------------
------------------------------------------------------------
------------------------------------------------------------
------------------------------------------------------------
------------------------------------------------------------
------------------------------------------------------------
------------------------------------------------------------
-----------------------------------------------------aaaaaca
-ggggttcaatggaggctgacctccaaagtgcctcatgccctcacccgtggctttattac
cactgtttatttttctttgcgggtgttttattacctctatatttgatcaaactattttcg
ttttcaaaggaatgcagagatagtcgacgcagaaaacacatgaacacagtagatttaggt
gagaggctgagaaaactgaatattggcatgcatatgcggatgtcgtgcagtgtgtcaaaa
gatagtctgggagtagattatggtgagatgatgtgtcggccttagcttgtgctcttgtga
tacaggaacatcctagtggctcacgttgcctcacgatggttatcaaaagaaagaacctta
tcatttctcaacttgattctgcctgtcatgtgcatgcatccacattacaacgatggcatg
tacagtcacacgacctaacgacggtcttcactaatagtatgacttactttgccgacactc
ccttgacctacttactactcactccgtttttatttactttctagatcagttttgtcgtaa
gtcaaactttgatcgaatttataaaaatatatattaacatctacagtatctaatcaatag
cattagatgcaccaatgaatacactcacatatcatacagactgtatacttctaaaacgtc
ttatatttatttacagagagattagttgttattataaatatttataatggtttttataaa
tttgatcaaactttatatagtctggctcgggacaaagctaatatgcagagtggatcaaaa
catacgaactatatatggtggccaaagtacggcctgacaacatcaaggttggagtaacta
aacccgcggttagctcaccaccacactctcgtccataaactattttaattagcaagggat
attaaagaaataagttaaattcaagaagattgtgccgcatttcttacccatcaaactact
taaagaacatttcatatataccagtaaaaacttgctcatgtgctcaaaatagcacatgat
ttttttcagcttcagaatatacagcactaagattttcaattcacacaaggtatagataca
atactgccgtgtagggatggcagttttgcccatgggtatgggtacccgcgggtaccctaa
ccgaaaacaacgagcatggacgagactttgcaaaactttatacccacgggtaatggttat
ctatacccacaaaatacatgggcaggtatgggtatgaaatagtgcccatgggtaacccaa
tggatacccagaaaaagttaataaatgaaaataactcctatgaaatgtcaggtgaagatc
caactcatatggcccaatgttaaatcccttattccctaaaccaatcatatctcataggct
cacagccaccaactcgtcactcctcctatgtcctacgtgattcctctaaattatgaaatc
ctgactcattgccgccacacttttgtccaactcctaatctagtgatccccaactcccacc
gccgcctcccactacgttgggcttccaccacccactgctcatacttcattgtcgcctcca
agaggtcacccatcgaaggaggcaatgccggtactaggctagtttcccatcatcacttga
attttacactcattttatcttattaaatgtaaatagtatatattattcccactggatacc
cattaggtataagatacctgatgggtatgggcatggctattaatttgtgcccaatggtac
tgaagtgggtgggcatagaaagtttccgtgggtatgggtttgggtagaagggttgtatcc
actcataccctgcccattgtcatccttgccgtgagttgacgacatgatgattatgtagga
gataaaatcttgctaggtttaatatgtttacctgttagatcaatatttttgcaaacatgg
tgaaagactaaggggctgtttggtttctagccacatcttgccacactttgccacacctca
ttttagacaagtttgactaagttaggtgtgtgtttggttctagccacacctaagcaaaaa
tgtttttatgagcagtgaaccccacatgtcatagacacaaaaagtgtggcaaaatttcgt
taggcaagccaaagtgtggctaacaatttgagcaactcaagttagaaaagtatggcaaaa
ataatatggcaatatatggaaaacatggccacaacctaaacagcccctaaaagctctccg
tttgaaccaacaaacttgatcccgcccatctctgtgagttttactgtaaccttctcagtt
ttgttcctaaagctccaaaattcgtgcaaattttttgaccaacaaaaatgataacttcat
tcatcttaaatatttgaccagagtagaaaggacaacatgcttgatttactataccagctt
ttgaagaaaaaaaatcaagctttaaccaaatttgaatgatttccattatcttaaacaact
acctagaataggttgaaagattaccaacaaactaaggaaaccatttatgattattattat
ttagtttttttttcaagtttcaattatttttataaaatattgctaattaactaattctta
gagtgtcgcacggattttgctcaaagttttttcttttaaaaaatggtggcgtactccctc
cgtttcttttattagtatactttgcgtatgcgattcgcctgaagtcaaacaccgaaaagt
tcggccaaatctttactaaaacacatcaacatctatacaatgctaaagtcgcacattatg
aaaattaattgcatggtgcatctaaagatactggtctcgtattataaaggttgatatttt
ttttctataaagttggcatcagacaaatcttaaacgcgaagtaaagagaaacagaggggt
ggtttgaaatgggcggaaccttcgagcggtatttggtccccgtaaattctt~~~~~~aga
gcggtatttcctcacactactactccctccgttctgaattactcgtcgcagaaatggatg
tatctagatgtattttagttttagatatatccatttctgagacgagtaatttggaacgga
gggagcagcaatgttgaagaagagaaggtggatacagttgacggctccagcgttccaggg
ctcctcctccctcagtgcaagtcagaggagttgagctgagaggcgagggcggccgtccac
gtgccggcctccggttcgcgcccgcgccaagcagcggccggcaggcggggcccacaaaat
ccacatccccgggctcctccggagaggagaaaagatatgcggatccagcgcggggcgggg
cgggtgtgcagcgccagcgcgcggcttttgatttacggggatctctttctggccccacca
gcggcgctccccgcctccatttcctccacgtcacccgccccct-cccccgatatctactc
ctccg---------cccccccccccccccccccctcgcttcccgcacacacatcacacac
acggcctgctcgtccatcgatctctccccctctgctcggctcggctccagtccccgccgc
cgccgtccatggccgcggcccctcccgcgtcctcgtcatcctcctcctccacctgaccgg
cagcgcagcgcgacaacgcgaggtgagctcccgccggtctgtcacccatgcactctgttt
ccgctcgattggggatcgaatcatccgttcaacctctgtgtggatccagggcatgctcct
tcgctcattccaggctctccctctagctaataatatgtgctcggaaatcgctggagatta
accggctcgccgccttgtctgctactg-cccccttttagccgccggccgctccgctccat
tcgaggacacgattcattcccgccgcagtctcaatcccttgctcttctctctctgtcttt
ttgcgttttgtttcttgatttgcttcggtggcccgccgccccgccgcgccgtcgatgaac
gcacgcccgccggatgcgaccgaggttcgattgttattcacggcagcgtactgctggttg
tgctatgcgcgcctcctcctccctccccgtccaccaccaaacgaccccaacgtgtttcct
cttggagccaggccgcctcctcctagcgccatggaccgtcatcaccaccaccaccagcag
cagcagcagcagccgccgtcgccgcaggaggagcatgccgcgcagccgcgctgctgggag
gagttcctgcacaggaagaccatcagggtgctgctcgtggagaccgacgactccacccgg
caggtcgtcaccgccctgctccgccactgcatgtaccaaggtgcttacccatactctgtc
tcagctactaccagtgttaatttgcacaggctcggtcgtcatggacgtactgaatttggg
cgttggttgtgtgtcatgtttcagttatccctgctgaaaatggccaccaggcgtgggcgt
atcttcaggacatgcagagcaacatcgaccttgttctgacagaggtcttcatgcacggtg
gcctgtccgggatcgacctgctcggcaggatcatgaaccacgaggtctgcaaggacatcc
ccgtcatcagtaagcacctcgatccaccccacctcggcgctaaaatgtttcagtatcagg
ttcatttgcttcagtgctgctgcgtgcatagatttatatgttcttggtttccagtgatgt
cgtcgcacgattcgatgggcacggtcctcagttgcctgtcaaatggtgctgccgacttct
tggccaagccgatacgtaagaacgagcttaagaacctctgggcgcatgtgtggagacgct
ctcacagcgtaagttactatctctgatggtgtctgttctgttcttccacagtagtagtat
gtatcatcattcagaaatactgctgctgctgcttctgcttcagttcctagtttcacttgt
gtccttgcagcttactagtgcatccttttctgggtcaacgtgtgtgattattatactaaa
gctaagttgttttcttggaactcagtccagtggcagtggtagtggaagtgccattcagac
tcagaagtgtaccaaatcaaagagcggcgacgattccaacaacaacagcaataatcgcaa
cgacgacgccagcatggggctcaatgcaagggatggcagcgataatggcagtggcactca
ggtatgagatttttatgtttttttttgtgtgtgtacttaaggtatactactatctgtgat
attttcagacaagactgaacagaacaattattaggataaggaagctagataaaactgaat
ggaactaactgcttctcctagtgcactagaggccaatttgtccatatggcgaactaatta
tctgtgactagaacatgacttactctcttcgttacctaacggacttagacaagtctgact
tgcatgtgtattttattctagtgtagtagtagtctttgcttaaaatgtactgggaaactg
ccagacactggaaactgttggatagtaagatttgaaacacatgctagttgtttggacttt
ggataaatttgaaataaccgttgtaagcagaatacttacatctgtgagaagtatctgcat
ctgaactagttttctcatcaatttattttaaggcgcagagctcatggacaaagcgtgccg
ttgagatcgacagtccacaggacatgtctccagatcagtcaattgatccgcctgatagca
cttgcgcgcatgtgagccacctgaagtcagagatatgcagcaacagattaagaggtacag
ataacaaaaaatgccagaaaccaaaagaaactaatggtatggtatgctcaagtgctcaac
cagctcactgtgcaactgaaccaaaggctgcttgttccattttgtattgactaaattcga
ttatgttttccaggtgatgagttcaaagggaaggagttggagataggtgcccctggtaat
ttgaacacagatgatcagtcctccccgaacgagagttcggtcaaaccaactgatggacgg
tgtgagtatctgccacagaacaactccaatgatacagttatggaaaattcagatgagcca
attgttcgagctgctgacctgattggttcgatggccaaaaacatggacgcccaacaggca
gctagagccatagatgctcctaactgctcgtcacaagtgccggaaggtaaagacgccgac
cgtgagaacgccatgccatatcttgagctgagcctaaagaggtcgagatcgaccgcagac
ggcgcggatgctgcgatccaggaggaacggaggaacgttgtgagacggtcggacctctcg
gcattcacgaggtgcaaagcatgaaatccgtgtcctttgggaatccttaaatcatccata
tgttgcatactaaccgttttcattctttgcaaggtacaatacgtgcgcggtctccaatca
aggcggcgcagggttcgtcgggagctgctcgcccaacggcaacagctccgaggccgcgaa
aacggacgccgctcagatgaagcaaggctccaacggcagcagcaacaacaacgacatggg
ctccaccaccaagagcgtggtcaccaagcccgccggtggaaataataaggtctcgccaat
caacggcaacacgcacacctcggcgttccatcgtgtgcagccatggacgccggcaacagc
agcagggaaagacaaggctgatgaaacgagcaagaagaatgcagcaaccgcagccgcagc
agcgaaagacatgagtggtgaagcacagagcaaacacccctgcgcagcggcccatgacgc
gaatggtggatcggcaggaggcactgctcagtccagtttggtcaatccatcgggtccggt
tgaaggtcatgctgccaactatggtagcaactctggcagtaataacaacaccaataatgg
gagcaccgcagctactgctgctggtgctgctgctgctgtacatgctgagaccggtggcat
cgacaaaagaagcaacatgatgcacatgaaacgggagcgccgggtggccgccgtgaacaa
gttcagagagaagagaaaag
>TG218(Hylux)
taggcacacatagatttctagccagccacaaatctttccggccagaaagcatataataag
tatatgtgagcacaaataatagagagggtatatattttgtattttctagttccctccgtg
agaaaaaaaaaggaagaagcaaagtttgacgatagtttacatattcctccctcagtctcc
ccaaggttggaacgtaattctgaccatcagtttttgctggtacaatatggtagtcaaacc
caatagaaaattatataataaaaggctttttcttggcgaaacataaaagtatttcttgaa
acaaaactatacacgtgaatcaacacacttaatcatagtacacattcttaaggaaaaggt
gtggtcattccctaagagctaagtttctataataaagtaaaaaaagagaaatcatttagg
aataaaggcccacaatttttttttgagttaaaacagccttactcggatgttcagtcagta
tatttatgaaggcagtggttttacggaaatccaattctgatcctgagctcagatgctcca
catataaacacaaaattcaaataaaatatctaaaacattcaaaaaaatctgaaaatttaa
cacatcaaagatgatagacacttctagatacttgcaaattttcgcactcgtatgacatag
gaggagcttggtatgaaaaattaaaatcagagcttgaattttgttgcacctttggacatt
ttttagctccattttttttgtaccaagctactcggatgtcatctcagtgcaaaaatttgc
aagcacctagaaaagtctctaatctttgatgtgtaaaaatttcagacgttttttagtttg
tttggtatttcttttgaatttactattcacataggtgcagatgcacccgagctccgaaac
accgctctcatttctatggaaattgctttagaatcccaaagctccagtgaagccaggttt
acc-aaaaaaaggaaaaatatattcaaagagcccaaaaatatctgacttttttttacatg
tacatataggaatggtgaatgtatctattaattttcatgtaatacatgtgtatatacaag
cgcaaaaaaccgaaatacgtgaatctgaaaaaagaaaatagtactcacattgtgtggtaa
taaatccacagatttgtctttttgtgtgcacacatggtaagctatcttctaacgaaagtt
tacgcatatgtagtgtatatgtacatgttggattttgtgcagaatttgttgatactttta
aatgtgtatttcatatttttct--------------------------------------
------------------------------------------------------------
------------------------------------------------------------
------------------------------------------------------------
------------------------------------------------------------
------------------------------------------------------------
------------------------------------------------------------
------------------------------------------------------------
------------------------------------------------------------
------------------------------------------------------------
------------------------------------------------------------
------------------------------------------------------------
------------------------------------------------------------
------------------------------------------------------------
------------------------------------------------------------
------------------------------------------------------------
-----------------------------------------------------aaaaaca
gggggttcaatggaggctgacctccaaagtgcctcatgccctcacccgtggctttattac
cactgtttatttttctttgcgggtgttttattacctctatatttgatcaaactattttcg
ttttcaaaggaatgcagagatagtcgacgcagaaaacacatgaacacagtagatttaggt
gagaggctgagaaaactgaatattggcatgcatatgcggatgtcgtgcagtgtgtcaaaa
gatagtctgggagtagattatggtgagatgatgtgtcggccttagcttgtgctcttgtga
tacaggaacatcctagtggctcacgttgcctcacgatggttatcaaaagaaagaacctta
tcatttctcaacttgattctgcctgtcatgtgcatgcatccacattacaacgatggcatg
tacagtcacacgacctaacgacggtcttcactaatagtatgacttactttgccgacactc
ccttgacctacttactactcactccgtttttatttactttctagatcagttttgtcgtaa
gtcaaactttgatcgaatttataaaaatatatattaacatctacagtatctaatcaatag
cattagatgcaccaatgaatacactcacatatcatacagactgtatacttctaaaacgtc
ttatatttatttacagagagattagttgttattataaatatttataatggtttttataaa
tttgatcaaactttatatagtctggctcgggacaaagctaatatgcagagtggatcaaaa
catacgaactatatatggtggccaaagtacggcctgacaacatcaaggttggagtaacta
aacccgcggttagctcaccaccacactctcgtccataaactattttaattagcaagggat
attaaagaaataagttaaattcaagaagattgtgccgcatttcttacccatcaaactact
taaagaacatttcatatataccagtaaaaacttgctcatgtgctcaaaatagcacatgat
ttttttcagcttcagaatatacagcactaagattttcaattcacacaaggtatagataca
atactgccgtgtagggatggcagttttgcccatgggtatgggtacccgcgggtaccctaa
ccgaaaacaacgagcatggacgagactttgcaaaactttatacccacgggtaatggttat
ctatacccacaaaatacatgggcaggtatgggtatgaaatagtgcccatgggtaacccaa
tggatacccagaaaaagttaataaatgaaaataactcctatgaaatgtcaggtgaagatc
caactcatatggcccaatgttaaatcccttattccctaaaccaatcatatctcataggct
cgcagccaccaactcgtcactcctcctatgtcctacgtgattcctctaaattatgaaatc
ctgactcattgccgccacacttttgtccaactcctaatctagtgatccccaactcccacc
gccgcctcccactacgttgggcttccaccacccactgctcatacttcattgtcgcctcca
agaggtcacccatcgaaggaggcaatgccggtactaggctagtttcccatcatcacttga
attttacactcattttatcttattaaatgtaaatagtatatattattcccactggatacc
cattaggtataagatacctgatgggtatgggcatggctattaatttgtgcccaatggtac
tgaagtgggtgggcatagaaagtttccgtgggtatgggtttgggtagaagggttgtatcc
actcataccctgcccattgtcatccttgccgtgagttgacgacatgatgattatgtagga
gataaaatcttgctaggtttaatatgtttacctgttagatcaatatttttgcaaacatgg
tgaaagactaaggggctgtttggtttctagccacatcttgccacactttgccacacctca
ttttagacaagtttgactaagttaggtgtgtgtttggttctagccacacctaagcaaaaa
tgtttttatgagcagtgaaccccacatgtcatagacacaaaaagtgtggcaaaatttcgt
taggcaagccaaagtgtggctaacaatttgagcaactcaagttagaaaagtatggcaaaa
ataatatggcaatatatggaaaacatggccacaacctaaacagcccctaaaagctctccg
tttgaaccaacaaacttgatcccgcccatctctgtgagttttactgtaaccttctcagtt
ttgttcctaaagctccaaaattcgtgcaaattttttgaccaacaaaaatgataacttcat
tcatcttaaatatttgaccagagtagaaaggacaacatgcttgatttactataccagctt
ttgaagaaaaaaaatcaagctttaaccaaatttgaatgatttccattatcttaaacaact
acctagaataggttgaaagattaccaacaaactaaggaaaccatttatgattattattat
ttagtttttttttcaagtttcaattatttttataaaatattgctaattaactaattctta
gagtgtcgcacggattttgctcaaagttttttcttttaaaaaatggtggcgtactccctc
cgtttcttttattagtatactttgcgtatgcgattcgcctgaagtcaaacaccgaaaagt
tcggccaaatctttactaaaacacatcaacatctatacaatgctaaagtcgcacattatg
aaaattaattgcatggtgcatctaaagatactggtctcgtattataaaggttgatatttt
ttttctataaagttggcatcagacaaatcttaaacgcgaagtaaagagaaacagaggggt
ggtttgaaatgggcggaaccttcgagcggtatttggtccccgtaaattctt~~~~~~aga
gcggtatttcctcacactactactccctccgttctgaattactcgtcgcagaaatggatg
tatctagatgtattttagttttagatatatccatttctgagacgagtaatttggaacgga
gggagcagcaatgttgaagaagagaaggtggatacagttgacggctccagcgttccaggg
ctcctcctccctcagtgcaagtcagaggagttgagctgagaggcgagggcggccgtccac
gtgccggcctccggttcgcgcccgcgccaagcagcggccggcaggcggggcccacaaaat
ccacatccccgggctcctccggagaggagaaaagatatgcggatccagcgcggggcgggg
cgggtgtgcagcgccagcgcgcggcttttgatttacggggatctctttctggccccacca
gcggcgctccccgcctccatttcctccacgtcacccgccccct-cccccgatatctactc
ctccg---------------cccccccccccccctcgcttcccgcacacacatcacacac
acggcctgctcgtccatcgatctctccccctctgctcggctcggctccagtccccgccgc
cgccgtccatggccgcggcccctcccgcgtcctcgtcatcctcctcctccacctgaccgg
cagcgcagcgcgacaacgcgaggtgagctcccgccggtctgtcacccatgcactctgttt
ccgctcgattggggatcgaatcatccgttcaacctctgtgtggatccagggcatgctcct
tcgctcattccaggctctccctctagctaataatatgtgctcggaaatcgctggagatta
accggctcgccgccttgtctgctactgccccccttttagccgccggccgctccgctccat
tcgaggacacgattcattcccgccgcagtctcaatcccttgctcttctctctgtgtcttt
ttgcgttttgtttcttgatttgcttcggtggcccgccgccccgccgcgccgtcgacgaac
gcacgcccgccggatgcgaccgaggttcgattgttattcacggcagcgtactgctggttg
tgctatgcgcgcctcctcctccctccccgtccaccaccaaacgaccccaacgtgtttcct
cttggagccaggccgcctcctcctagcgccatggaccgtcatcaccaccaccaccascas
cagcagcagcagccgccgtcgccgcaggaggagcatgccgcgcagccgcgctgctgggag
gagttcctgcacaggaagaccatcagggtgctgctcgtggagaccgacgactccacccgg
caggtcgtcaccgccctgctccgccactgcatgtaccaaggtgcttacccatactctgtc
tcagctactaccagtgttaatttgcacaggctcggtcgtcatggaggtactgaatttggg
cgttggttgtgtgtcatgtttcagttatccctgctgaaaatggccaccaggcgtgggcgt
atcttcaggacatgcagagcaacatcgaccttgttctgacagaggtcttcatgcacggtg
gcctgtccgggatcgacctgctcggcaggatcatgaaccacgaggtctgcaaggacatcc
ccgtcatcagtaagcacctcgatccaccccacctcggcgctaaaatgtttcagtatcagg
ttcatttgcttcagtgctgctgcgtgcatagatttatatgttcttggtttccagtgatgt
cgtcgcacgattcgatgggcacggtcctcagttgcctgtcaaatggtgctgccgacttct
tggccaagccgatacgtaagaacgagcttaagaacctctgggcgcatgtgtggagacgct
ctcacagcgtaagttactatctctgatggtgtctgttctgttcttccacagtagtagtat
gtatcatcattcagaaatactgctgctgctgcttctgcttcagttcctagtttcacttgt
gtccttgcagcttactagtgcatccttttctgggtcaacgtgtgtgattattatactaaa
gctaagttgttttcttggaactcagtccagtggcagtggtagtggaagtgccattcagac
tcagaagtgtaccaaatcaaagagcggcgacgattccaacaacaacagcaataatcgcaa
cgacgacgccagcatggggctcaatgcaagggatggcagcgataatggcagtggcactca
ggtatgagatttttatgtttttttttgtgtgtgtacttaaggtatactactatctgtgat
attttcagacaagactgaacagaacaattattaggataaggaagctagataaaactgaat
ggaactaactgcttctcctagtgcactagaggccaatttgtccatatggcgaactaatta
tctgtgactagaacatgacttactctcttcgttacctaacggacttagacaagtctgact
tgcatgtgtattttattctagtgtagtagtagtctttgcttaaaatgtactgggaaactg
ccagacactggaaactgttggatagtaagatttgaaacacatgctagttgtttggacttt
ggataaatttgaaataaccgttgtaagcagaatacttacatctgtgagaagtatctgcat
ctgaactagttttctcatcaatttattttaaggcgcagagctcatggacaaagcgtgccg
ttgagatcgacagtccacaggacatgtctccagatcagtcaattgatccgcctgatagca
cttgcgcgcatgtgagccacctgaagtcagagatatgcagcaacagattaagaggtacag
ataacaaaaaatgccagaaaccaaaagaaactaatggtatggtatgctcaagtgctcaac
cagctcactgtgcaactgaaccaaaggctgcttgttccattttgtattgactaaattcga
ttatgttttccaggtgatgagttcaaagggaaggagttggagataggtgcccctggtaat
ttgaacacagatgatcagtcctccccgaacgagagttcggtcaaaccaactgatggacgg
tgtgagtatctgccacagaacaactccaatgatacagttatggaaaattcagatgagcca
attgttcgagctgctgacctgattggttcgatggccaaaaacatggacgcccaacaggca
gctagagccatagatgctcctaactgctcgtcacaagtgccggaaggtaaagacgccrac
cgtgagaacgccatgccatatcttgagctgagcctaaagaggtcgagatcgaccgcagac
ggcgcggatgctgcgatccaggaggaacagaggaacgttgtgagacggtcggacctctcg
gcattcacgaggtgcaaagcataatatcagtgtcctttgcgaatccttaaatcatccata
tgttgcatactaaccgttttcattctttgcaaggtacaatacgtgcgcggtctccaatca
aggcggcgcagggttcgtcgggagctgctcgcccaacggcaacagctccgaggccgcgaa
aacggacgccgctcagatgaagcaaggctccaacggcagcagcaacaacaacgacatggg
ctccaccaccaagagcgtggtcaccaagcccgccggtggaaataataaggtctcgccaat
caacggcaacacgcacacctcggcgttccatcgtgtgcagccatggacgccggcaacagc
agcagggaaagacaaggctgatgaaacgagcaagaagaatgcagcaaccgcagccgcagc
agcgaaagacatgagtggtgaagcacagagcaaacacccctgcgcagcggcccatgacgc
gaatggtggatcggcaggaggcactgctcagtccagtttggtcaatccatcgggtccggt
tgaaggtcatgctgccaactatggtagcaactctggcagtaataacaacaccaataatgg
gagcaccgcagctactgctgctggtgctgctgctgctgtacatgctgagaccggtggcat
cgacaaaagaagcaacatgatgcacatgaaacgggagcgccgggtggccgccgtgaacaa
gttcagagagaagagaaaag
>TG002(Oakley)
taggcacacatagatttctagccagccacaaatctttccggccagaaagcatataataag
tatatgtgagcacaaataatagagagggtatatattttgtattttctagttccctccgtg
agaaaaaaaaaggaagaagcaaagtttgacgatagtttacatattcctccctcagtctcc
ccaaggttggaacgtaattctgaccatcagtttttgctggtacaatatggtagtcaaacc
caatagaaaattatataataaaaggctttttcttggcgaaacataaaagtatttcttgaa
acaaaactatacacgtgaatcaacacacttaatcatagtacacattcttaaggaaaaggt
gtggtcattccctaagagctaagtttctataataaagtaaaaaaagagaaatcatttagg
aataaaggcccacaatttttttttgagttaaaacagccttactcggatgttcagtcagta
tatttatgaaggcagtggttttacggaaatccaattctgatcctgagctcagatgctcca
catataaacacaaaattcaaataaaatatctaaaacattcaaaaaaatctgaaaatttaa
cacatcaaagatgatagacacttctagatacttgcaaattttcgcactcgtatgacatag
gaggagcttggtatgaaaaattaaaatcagagcttgaattttgttgcacctttggacatt
ttttagctccattttttttgtaccaagctactcggatgtcatctcagtgcaaaaatttgc
aagcacctagaaaagtctctaatctttgatgtgtaaaaatttcagacgttttttagtttg
tttggtatttcttttgaatttactattcacataggtgcagatgcacccgagctccgaaac
accgctctcatttctatggaaattgctttagaatcccaaagctccagtgaagccaggttt
accaaaaaaaaggaaaaatatattcaaagagcccaaaaatatctgacttttttttacatg
tacatataggaatggtgaatgtatctattaattttcatgtaatacatgtgtatatacaag
cgcaaaaaaccgaaatacgtgaatctgaaaaaagaaaatagtactcacattgtgtggtaa
taaatccacagatttgtctttttgtgtgcacacatggtaagctatcttctaacgaaagtt
tacgcatatgtagtgtatatgtacatgttggattttgtgcagaatttgttgatactttta
aatgtgtatttcatatttttct--------------------------------------
------------------------------------------------------------
------------------------------------------------------------
------------------------------------------------------------
------------------------------------------------------------
------------------------------------------------------------
------------------------------------------------------------
------------------------------------------------------------
------------------------------------------------------------
------------------------------------------------------------
------------------------------------------------------------
------------------------------------------------------------
------------------------------------------------------------
------------------------------------------------------------
------------------------------------------------------------
------------------------------------------------------------
-----------------------------------------------------aaaaaca
gggggttcaatggaggctgacctccaaagtgcctcatgccctcacccgtggctttattac
cactgtttatttttctttgcgggtgttttattacctctatatttgatcaaactattttcg
ttttcaaaggaatgcagagatagtcgacgcagaaaacacatgaacacagtagatttaggt
gagaggctgagaaaactgaatattggcatgcatatgcggatgtcgtgcagtgtgtcaaaa
gatagtctgggagtagattatggtgagatgatgtgtcggccttagcttgtgctcttgtga
tacaggaacatcctagtggctcacgttgcctcacgatggttatcaaaagaaagaacctta
tcatttctcaacttgattctgcctgtcatgtgcatgcatccacattacaacgatggcatg
tacagtcacacgacctaacgacggtcttcactaatagtatgacttactttgccgacactc
ccttgacctacttactactcactccgtttttatttactttctagatcagttttgtcgtaa
gtcaaactttgatcgaatttataaaaatatatattaacatctacagtatctaatcaatag
cattagatgcaccaatgaatacactcacatatcatacagactgtatacttctaaaacgtc
ttatatttatttacagagagattagttgttattataaatatttataatggtttttataaa
tttgatcaaactttatatagtctggctcgggacaaagctaatatgcagagtggatcaaaa
catacgaactatatatggtggccaaagtacggcctgacaacatcaaggttggagtaacta
aacccgcggttagctcaccaccacactctcgtccataaactattttaattagcaagggat
attaaagaaataagttaaattcaagaagattgtgccgcatttcttacccatcaaactact
taaagaacatttcatatataccagtaaaaacttgctcatgtgctcaaaatagcacatgat
ttttttcagcttcagaatatacagcactaagattttcaattcacacaaggtatagataca
atactgccgtgtagggatggcagttttgcccatgggtatgggtacccgcgggtaccctaa
ccgaaaacaacgagcatggacgagactttgcaaaactttatacccacgggtaatggttat
ctatacccacaaaatacatgggcaggtatgggtatgaaatagtgcccatgggtaacccaa
tggatacccagaaaaagttaataaatgaaaataactcctatgaaatgtcaggtgaagatc
caactcatatggcccaatgttaaatcccttattccctaaaccaatcatatctcataggct
cgcagccaccaactcgtcactcctcctatgtcctacgtgattcctctaaattatgaaatc
ctgactcattgccgccacacttttgtccaactcctaatctagtgatccccaactcccacc
gccgcctcccactacgttgggcttccaccacccactgctcatacttcattgtcgcctcca
agaggtcacccatcgaaggaggcaatgccggtactaggctagtttcccatcatcacttga
attttacactcattttatcttattaaatgtaaatagtatatattattcccactggatacc
cattaggtataagatacctgatgggtatgggcatggctattaatttgtgcccaatggtac
tgaagtgggtgggcatagaaagtttccgtgggtatgggtttgggtagaagggttgtatcc
actcataccctgcccattgtcatccttgccgtgagttgacgacatgatgattatgtagga
gataaaatcttgctaggtttaatatgtttacctgttagatcaatatttttgcaaacatgg
tgaaagactaaggggctgtttggtttctagccacatcttgccacactttgccacacctca
ttttagacaagtttgactaagttaggtgtgtgtttggttctagccacacctaagcaaaaa
tgtttttatgagcagtgaaccccacatgtcatagacacaaaaagtgtggcaaaatttcgt
taggcaagccaaagtgtggctaacaatttgagcaactcaagttagaaaagtatggcaaaa
ataatatggcaatatatggaaaacatggccacaacctaaacagcccctaaaagctctccg
tttgaaccaacaaacttgatcccgcccatctctgtgagttttactgtaaccttctcagtt
ttgttcctaaagctccaaaattcgtgcaaattttttgaccaacaaaaatgataacttcat
tcatcttaaatatttgaccagagtagaaaggacaacatgcttgatttactataccagctt
ttgaag-aaaaaaatcaagctttaaccaaatttgaatgatttccattatcttaaacaact
acctagaataggttgaaagattaccaacaaactaaggaaaccatttatgattattattat
ttagtttttttttcaagtttcaattatttttataaaatattgctaattaactaattctta
gagtgtcgcacggattttgctcaaagttttttcttttaaaaaatggtggcgtactccctc
cgtttcttttattagtatactttgcgtatgcgattcgcctgaagtcaaacaccgaaaagt
tcggccaaatctttactaaaacacatcaacatctatacaatgctaaagtcgcacattatg
aaaattaattgcatggtgcatctaaagatactggtctcgtattataaaggttgatatttt
ttttctataaagttggcatcagacaaatcttaaacgcgaagtaaagagaaacagaggggt
ggtttgaaatgggcggaaccttcgagcggtatttggtccccgtaaattctt~~~~~~aga
gcggtatttcctcacactactactccctccgttctgaattactcgtcacagaaatggatg
tatctagatgtattttagttttagatatatccatttctgagacgagtaatttggaacgga
gggagcagcaatgttgaagaagagaaggtggatacagttgacggctccagcgttccaggg
ctcctcctccctcagtgcaagtcagaggagttgagctgagaggcgagggcggccgtccac
gtgccggcctccggttcgcgcccgcgccaagcagcggccggcaggcggggcccacaaaat
ccacatccccgggctcctccggagaggagaaaagatatgcggatccagcgcggggcgggg
cgggtgtgcagcgccagcgcgcggcttttgatttacggggatctctttctggccccacca
gcggcgctccccgcctccatttcctccacgtcacccgccccctccccccgatatctactc
ctcct-----------cccccccccccccccccctcgcttcccgcacacacatcacacac
acggcctgctcgtccatcgatctct-cccctctgctcggctcggctccagtccccgccgc
cgccgtccatggccgcggcccctcccgcgtcctcgtcatcctcctcctccacctgaccgg
cagcgcagcgcgacaacgcgaggtgagctcccgccggtctgtcacccatgcactctgttt
ccgctcgattggggatcgaatcatccgttcaacctctgtgtggatccagggcatgctcct
tcgctcattccaggctctccctctagctaataatatgtgctcggaaatcgctggagatta
accggctcgccgccttgtctgctactgcccgccttttagccgccggccgctccgctccat
tcgaggacacgattcattcccgccgcagtctcaatcccttgctcttctctctgtgttttt
ttgcgttttgtttcttgatttgcttcggtggcccgccgccccgccgcgccgtcgacgaac
gcacgcccgccggatgcgaccgaggttcgattgttattcacggcagcgtactgctggttg
tgctatgcgcgcctcctcctccctccccgtccaccaccaaacgaccccaacgtgtttcct
cttggagccaggccgcctcctcctagcgccatggaccgtcatcaccaccaccaccagcag
cagcagcagcagccgccgtcgccgcaggaggagcatgccgcgcagccgcgctgctgggag
gagttcctgcacaggaagaccatcagggtgctgctcgtggagaccgacgactccacccgg
caggtcgtcaccgccctgctccgccactgcatgtaccaaggtgcttacccatactctgtc
tcagctactaccagtgttaatttgcacaggctcggtcgtcatggaggtactgaatttggg
cgttggttgtgtgtcatgtttcagttatccctgctgaaaatggccaccaggcgtgggcgt
atcttcaggacatgcagagcaacatcgaccttgttctgacagaggtcttcatgcacggtg
gcctgtccgggatcgacctgctcggcaggatcatgaaccacgaggtctgcaaggacatcc
ccgtcatcagtaagcacctcgatccaccccacctcggcgctaaaatgtttcagtatcagg
ttcatttgcttcagtgctgctgcgtgcatagatttatatgttcttggtttccagtgatgt
cgtcgcacgattcgatgggcacggtcctcagttgcctgtcaaatggtgctgccgacttct
tggccaagccgatacgtaagaacgagcttaagaacctctgggcgcatgtgtggagacgct
ctcacagcgtaagttactatctctgatggtgtctgttctgttcttccacagtagtagtat
gtatcatcattcagaaatactgctgctgctgcttctgcttcagttcctagtttcacttgt
gtccttgcagcttactagtgcatccttttctgggtcaacgtgtgtgattattatactaaa
gctaagttgttttcttggaactcagtccagtggcagtggtagtggaagtgccattcagac
tcagaagtgtaccaaatcaaagagcggcgacgattccaacaacaacagcaataatcgcaa
cgacgacgccagcatggggctcaatgcaagggatggcagcgataatggcagtggcactca
ggtatgagatttttatgtttttttttgtgtgtgtacttaaggtatactactatctgtgat
attttcagacaagactgaacagaacaattattaggataaggaagctagataaaactgaat
ggaactaactgcttctcctagtgcactagaggccaatttgtccatatggcgaactaatta
tctgtgactagaacatgacttactctcttcgttacctaacggacttagacaagtctgact
tgcatgtgtattttattctagtgtagtagtagtctttgcttaaaatgtactgggaaactg
ccagacactggaaactgttggatagtaagatttgaaacacatgctagttgtttggacttt
ggataaatttgaaataaccgttgtaagcagaatacttacatctgtgagaagtatctgcat
ctgaactagttttctcatcaatttattttaaggcgcagagctcatggacaaagcgtgccg
ttgagatcgacagtccacaggacatgtctccagatcagtcaattgatccgcctgatagca
cttgcgcgcatgtgagccacctgaagtcagagatatgcagcaacagattaagaggtacag
ataacaaaaaatgccagaaaccaaaagaaactaatggtatggtatgctcaagtgctcaac
cagctcactgtgcaactgaaccaaaggctgcttgttccattttgtattgactaaattcga
ttatgttttccaggtgatgagttcaaagggaaggagttggagataggtgcccctggtaat
ttgaacacagatgatcagtcctccccgaacgagagttcggtcaaaccaactgatggacgg
tgtgagtatctgccacagaacaactccaatgatacagttatggaaaattcagatgagcca
attgttcgagctgctgacctgattggttcgatggccaaaaacatggacgcccaacaggca
gctagagccatagatgctcctaactgctcgtcacaagtgccggaaggtaaagacgccgac
cgtgagaacgccatgccatatcttgagctgagcctaaagaggtcgagatcgaccgcagac
gacgcggatgctgcgatccaggaggaacagaggaacgttgtgagacggtcggacctctcg
gcattcacgaggtgcaaagcataatatcagtgtcctttgcgaatccttaaatcatccata
tgttgcatactaaccgttttcattctttgcaaggtacaatacgtgcgcggtctccaatca
aggccgcgcagggttcgtcgggagctgctcgcccaacggcaacagctccgaggccgcgaa
aacggacgccgctcagatgaagcaaggctccaacggcagcagcaacaacaacgacatggg
ctccaccaccaagagcgtggtcaccaagcccgccggtggaaataataaggtctcgccaat
caacggcaacacgcacacctcggcgttccatcgtgtgcagccatggacgccggcaacagc
agcagggaaagacaaggctgatgaaacgagcaagaagaatgcagcaaccgcagccgcagc
agcgaaagacatgagtggtgaagcacagagcaaacacccctgcgcagcggcccatgacgc
gaatggtggatcggcaggaggcactgctcagtccagtttggtcaatccatcgggtccggt
tgaaggtcatgctgccaactatggtagcaactctggcagtaataacaacaccaataatgg
gagcaccgcagctactgctgctggtgctgctgctgctgtacatgctgagaccggtggcat
cgacaaaagaagcaacatgatgcacatgaaacgggagcgccgggtggccgccgtgaacaa
gttcagagagaagagaaaag
>TG011(Mentor)
taggcacacatagatttctagccagccacaaatctttccggccagaaagcatataataag
tatatgtgagcacaaataatagagagggtatatattttgtattttctagttccctccgtg
agaaaaaaaaaggaagaagcaaagtttgacgatagtttacatattcctccctcagtctcc
ccaaggttggaacgtaattctgaccatcagtttttgctggtacaatatggtagtcaaacc
caatagaaaattatataataaaaggctttttcttggcgaaacataaaagtatttcttgaa
acaaaactatacacgtgaatcaacacacttaatcatagtacacattcttaaggaaaaggt
gtggtcattccctaagagctaagtttctataataaagtaaaaaaagagaaatcatttagg
aataaaggcccacaatttttttttgagttaaaacagccttactcggatgttcagtcagta
tatttatgaaggcagtggttttacggaaatccaattctgatcctgagctcagatgctcca
catataaacacaaaattcaaataaaatatctaaaacattcaaaaaaatctgaaaatttaa
cacatcaaagatgatagacacttctagatacttgcaaattttcgcactcgtatgacatag
gaggagcttggtatgaaaaattaaaatcagagcttgaattttgttgcacctttggacatt
ttttagctccattttttttgtaccaagctactcggatgtcatctcagtgcaaaaatttgc
aagcacctagaaaagtctctaatctttgatgtgtaaaaatttcagacgttttttagtttg
tttggtatttcttttgaatttactattcacataggtgcagatgcacccgagctccgaaac
accgctctcatttctatggaaattgctttagaatcccaaagctccagtgaagccaggttt
accaaaaaaaaggaaaaatatattcaaagagcccaaaaatatctgacttttttttacatg
tacatataggaatggtgaatgtatctattaattttcatgtaatacatgtgtatatacaag
cgcaaaaaaccgaaatacgtgaatctgaaaaaagaaaatagtactcacattgtgtggtaa
taaatccacagatttgtctttttgtgtgcacacatggtaagctatcttctaacgaaagtt
tacgcatatgtagtgtatatgtacatgttggattttgtgcagaatttgttgatactttta
aatgtgtatttcatatttttct--------------------------------------
------------------------------------------------------------
------------------------------------------------------------
------------------------------------------------------------
------------------------------------------------------------
------------------------------------------------------------
------------------------------------------------------------
------------------------------------------------------------
------------------------------------------------------------
------------------------------------------------------------
------------------------------------------------------------
------------------------------------------------------------
------------------------------------------------------------
------------------------------------------------------------
------------------------------------------------------------
------------------------------------------------------------
-----------------------------------------------------aaaaaca
gggggttcaatggaggctgacctccaaagtgcctcatgccctcacccgtggctttattac
cactgtttatttttctttgcgggtgttttattacctctatatttgatcaaactattttcg
ttttcaaaggaatgcagagatagtcgacgcagaaaacacatgaacacagtagatttaggt
gagaggctgagaaaactgaatattggcatgcatatgcggatgtcgtgcagtgtgtcaaaa
gatagtctgggagtagattatggtgagatgatgtgtcggccttagcttgtgctcttgtga
tacaggaacatcctagtggctcacgttgcctcacgatggttatcaaaagaaagaacctta
tcatttctcaacttgattctgcctgtcatgtgcatgcatccacattacaacgatggcatg
tacagtcacacgacctaacgacggtcttcactaatagtatgacttactttgccgacactc
ccttgacctacttactactcactccgtttttatttactttctagatcagttttgtcgtaa
gtcaaactttgatcgaatttataaaaatatatattaacatctacagtatctaatcaatag
cattagatgcaccaatgaatacactcacatatcatacagactgtatacttctaaaacgtc
ttatatttatttacagagagattagttgttattataaatatttataatggtttttataaa
tttgatcaaactttatatagtctggctcgggacaaagctaatatgcagagtggatcaaaa
catacgaactatatatggtggccaaagtacggcctgacaacatcaaggttggagtaacta
aacccgcggttagctcaccaccacactctcgtccataaactattttaattagcaagggat
attaaagaaataagttaaattcaagaagattgtgccgcatttcttacccatcaaactact
taaagaacatttcatatataccagtaaaaacttgctcatgtgctcaaaatagcacatgat
ttttttcagcttcagaatatacagcactaagattttcaattcacacaaggtatagataca
atactgccgtgtagggatggcagttttgcccatgggtatgggtacccgcgggtaccctaa
ccgaaaacaacgagcatggacgagactttgcaaaactttatacccacgggtaatggttat
ctatacccacaaaatacatgggcaggtatgggtatgaaatagtgcccatgggtaacccaa
tggatacccagaaaaagttaataaatgaaaataactcctatgaaatgtcaggtgaagatc
caactcatatggcccaatgttaaatcccttattccctaaaccaatcatatctcataggct
cgcagccaccaactcgtcactcctcctatgtcctacgtgattcctctaaattatgaaatc
ctgactcattgccgccacacttttgtccaactcctaatctagtgatccccaactcccacc
gccgcctcccactacgttgggcttccaccacccactgctcatacttcattgtcgcctcca
agaggtcacccatcgaaggaggcaatgccggtactaggctagtttcccatcatcacttga
attttacactcattttatcttattaaatgtaaatagtatatattattcccactggatacc
cattaggtataagatacctgatgggtatgggcatggctattaatttgtgcccaatggtac
tgaagtgggtgggcatagaaagtttccgtgggtatgggtttgggtagaagggttgtatcc
actcataccctgcccattgtcatccttgccgtgagttgacgacatgatgattatgtagga
gataaaatcttgctaggtttaatatgtttacctgttagatcaatatttttgcaaacatgg
tgaaagactaaggggctgtttggtttctagccacatcttgccacactttgccacacctca
ttttagacaagtttgactaagttaggtgtgtgtttggttctagccacacctaagcaaaaa
tgtttttatgagcagtgaaccccacatgtcatagacacaaaaagtgtggcaaaatttcgt
taggcaagccaaagtgtggctaacaatttgagcaactcaagttagaaaagtatggcaaaa
ataatatggcaatatatggaaaacatggccacaacctaaacagcccctaaaagctctccg
tttgaaccaacaaacttgatcccgcccatctctgtgagttttactgtaaccttctcagtt
ttgttcctaaagctccaaaattcgtgcaaattttttgaccaacaaaaatgataacttcat
tcatcttaaatatttgaccagagtagaaaggacaacatgcttgatttactataccagctt
ttgaag-aaaaaaatcaagctttaaccaaatttgaatgatttccattatcttaaacaact
acctagaataggttgaaagattaccaacaaactaaggaaaccatttatgattattattat
ttagtttttttttcaagtttcaattatttttataaaatattgctaattaactaattctta
gagtgtcgcacggattttgctcaaagttttttcttttaaaaaatggtggcgtactccctc
cgtttcttttattagtatactttgcgtatgcgattcgcctgaagtcaaacaccgaaaagt
tcggccaaatctttactaaaacacatcaacatctatacaatgctaaagtcgcacattatg
aaaattaattgcatggtgcatctaaagatactggtctcgtattataaaggttgatatttt
ttttctataaagttggcatcagacaaatcttaaacgcgaagtaaagagaaacagaggggt
ggtttgaaatgggcggaaccttcgagcggtatttggtccccgtaaattctt~~~~~~aga
gcggtatttcctcacactactactccctccgttctgaattactcgtcacagaaatggatg
tatctagatgtattttagttttagatatatccatttctgagacgagtaatttggaacgga
gggagcagcaatgttgaagaagagaaggtggatacagttgacggctccagcgttccaggg
ctcctcctccctcagtgcaagtcagaggagttgagctgagaggcgagggcggccgtccac
gtgccggcctccggttcgcgcccgcgccaagcagcggccggcaggcggggcccacaaaat
ccacatccccgggctcctccggagaggagaaaagatatgcggatccagcgcggggcgggg
cgggtgtgcagcgccagcgcgcggcttttgatttacggggatctctttctggccccacca
gcggcgctccccgcctccatttcctccacgtcacccgccccctccccccgatatctactc
ctccg----------ccccccccccccccccccctcgcttcccgcacacacatcacacac
acggcctgctcgtccatcgatctctccccctctgctcggctcggctccagtccccgccgc
cgccgtccatggccgcggcccctcccgcgtcctcgtcatcctcctcctccacctgaccgg
cagcgcagcgcgacaacgcgaggtgagctcccgccggtctgtcacccatgcactctgttt
ccgctcgattggggatcgaatcatccgttcaacctctgtgtggatccagggcatgctcct
tcgctcattccaggctctccctctagctaataatatgtgctcggaaatcgctggagatta
accggctcgccgccttgtctgctactgcccgccttttagccgccggccgctccgctccat
tcgaggacacgattcattcccgccgcagtctcaatcccttgctcttctctctgtgttttt
ttgcgttttgtttcttgatttgcttcggtggcccgccgccccgccgcgccgtcgacgaac
gcacgcccgccggatgcgaccgaggttcgattgttattcacggcagcgtactgctggttg
tgctatgcgcgcctcctcctccctccccgtccaccaccaaacgaccccaacgtgtttcct
cttggagccaggccgcctcctcctagcgccatggaccgtcatcaccaccaccaccagcag
cagcagcagcagccgccgtcgccgcaggaggagcatgccgcgcagccgcgctgctgggag
gagttcctgcacaggaagaccatcagggtgctgctcgtggagaccgacgactccacccgg
caggtcgtcaccgccctgctccgccactgcatgtaccaaggtgcttacccatactctgtc
tcagctactaccagtgttaatttgcacaggctcggtcgtcatggaggtactgaatttggg
cgttggttgtgtgtcatgtttcagttatccctgctgaaaatggccaccaggcgtgggcgt
atcttcaggacatgcagagcaacatcgaccttgttctgacagaggtcttcatgcacggtg
gcctgtccgggatcgacctgctcggcaggatcatgaaccacgaggtctgcaaggacatcc
ccgtcatcagtaagcacctcgatccaccccacctcggcgctaaaatgtttcagtatcagg
ttcatttgcttcagtgctgctgcgtgcatagatttatatgttcttggtttccagtgatgt
cgtcgcacgattcgatgggcacggtcctcagttgcctgtcaaatggtgctgccgacttct
tggccaagccgatacgtaagaacgagcttaagaacctctgggcgcatgtgtggagacgct
ctcacagcgtaagttactatctctgatggtgtctgttctgttcttccacagtagtagtat
gtatcatcattcagaaatactgctgctgctgcttctgcttcagttcctagtttcacttgt
gtccttgcagcttactagtgcatccttttctgggtcaacgtgtgtgattattatactaaa
gctaagttgttttcttggaactcagtccagtggcagtggtagtggaagtgccattcagac
tcagaagtgtaccaaatcaaagagcggcgacgattccaacaacaacagcaataatcgcaa
cgacgacgccagcatggggctcaatgcaagggatggcagcgataatggcagtggcactca
ggtatgagatttttatg-ttttttttgtgtgtgtacttaaggtatactactatctgtgat
attttcagacaagactgaacagaacaattattaggataaggaagctagataaaactgaat
ggaactaactgcttctcctagtgcactagaggccaatttgtccatatggcgaactaatta
tctgtgactagaacatgacttactctcttcgttacctaacggacttagacaagtctgact
tgcatgtgtattttattctagtgtagtagtagtctttgcttaaaatgtactgggaaactg
ccagacactggaaactgttggatagtaagatttgaaacacatgctagttgtttggacttt
ggataaatttgaaataaccgttgtaagcagaatacttacatctgtgagaagtatctgcat
ctgaactagttttctcatcaatttattttaaggcgcagagctcatggacaaagcgtgccg
ttgagatcgacagtccacaggacatgtctccagatcagtcaattgatccgcctgatagca
cttgcgcgcatgtgagccacctgaagtcagagatatgcagcaacagattaagaggtacag
ataacaaaaaatgccagaaaccaaaagaaactaatggtatggtatgctcaagtgctcaac
cagctcactgtgcaactgaaccaaaggctgcttgttccattttgtattgactaaattcga
ttatgttttccaggtgatgagttcaaagggaaggagttggagataggtgcccctggtaat
ttgaacacagatgatcagtcctccccgaacgagagttcggtcaaaccaactgatggacgg
tgtgagtatctgccacagaacaactccaatgatacagttatggaaaattcagatgagcca
attgttcgagctgctgacctgattggttcgatggccaaaaacatggacgcccaacaggca
gctagagccatagatgctcctaactgctcgtcacaagtgccggaaggtaaagacgccgac
cgtgagaacgccatgccatatcttgagctgagcctaaagaggtcgagatcgaccgcagac
gacgcggatgctgcgatccaggaggaacagaggaacgttgtgagacggtcggacctctcg
gcattcacgaggtgcaaagcataatatcagtgtcctttgcgaatccttaaatcatccata
tgttgcatactaaccgttttcattctttgcaaggtacaatacgtgcgcggtctccaatca
aggccgcgcagggttcgtcgggagctgctcgcccaacggcaacagctccgaggccgcgaa
aacggacgccgctcagatgaagcaaggctccaacggcagcagcaacaacaacgacatggg
ctccaccaccaagagcgtggtcaccaagcccgccggtggaaataataaggtctcgccaat
caacggcaacacgcacacctcggcgttccatcgtgtgcagccatggacgccggcaacagc
agcagggaaagacaaggctgatgaaacgagcaagaagaatgcagcaaccgcagccgcagc
agcgaaagacatgagtggtgaagcacagagcaaacacccctgcgcagcggcccatgacgc
gaatggtggatcggcaggaggcactgctcagtccagtttggtcaatccatcgggtccggt
tgaaggtcatgctgccaactatggtagcaactctggcagtaataacaacaccaataatgg
gagcaccgcagctactgctgctggtgctgctgctgctgtacatgctgagaccggtggcat
cgacaaaagaagcaacatgatgcacatgaaacgggagcgccgggtggccgccgtgaacaa
gttcagagagaagagaaaag
>TG115(Xanthippe)
taggcacacatagatttctagccagccacaaatctttccggccagaaagcatataataag
tatatgtgagcacaaataatagagagggtatatattttgtattttctagttccctccgtg
agaaaaaaaaaggaagaagcaaagtttgacgatagtttacatattcctccctcagtctcc
ccaaggttggaacgtaattctgaccatcagtttttgctggtacaatatggtagtcaaacc
caatagaaaattatataataaaaggctttttcttggcgaaacataaaagtatttcttgaa
acaaaactatacacgtgaatcaacacacttaatcatagtacacattcttaaggaaaaggt
gtggtcattccctaagagctaagtttctataataaagtaaaaaaagagaaatcatttagg
aataaaggcccacaatttttttttgagttaaaacagccttactcggatgttcagtcagta
tatttatgaaggcagtggttttacggaaatccaattctgatcctgagctcagatgctcca
catataaacacaaaattcaaataaaatatctaaaacattcaaaaaaatctgaaaatttaa
cacatcaaagatgatagacacttctagatacttgcaaattttcgcactcgtatgacatag
gaggagcttggtatgaaaaattaaaatcagagcttgaattttgttgcacctttggacatt
ttttagctccattttttttgtaccaagctactcggatgtcatctcagtgcaaaaatttgc
aagcacctagaaaagtctctaatctttgatgtgtaaaaatttcagacgttttttagtttg
tttggtatttcttttgaatttactattcacataggtgcagatgcacccgagctccgaaac
accgctctcatttctatggaaattgctttagaatcccaaagctccagtgaagccaggttt
accaaaaaaaaggaaaaatatattcaaagagcccaaaaatatctgacttttttttacatg
tacatataggaatggtgaatgtatctattaattttcatgtaatacatgtgtatatacaag
cgcaaaaaaccgaaatacgtgaatctgaaaaaagaaaatagtactcacattgtgtggtaa
taaatccacagatttgtctttttgtgtgcacacatggtaagctatcttctaacgaaagtt
tacgcatatgtagtgtatatgtacatgttggattttgtgcagaatttgttgatactttta
aatgtgtatttcatatttttct--------------------------------------
------------------------------------------------------------
------------------------------------------------------------
------------------------------------------------------------
------------------------------------------------------------
------------------------------------------------------------
------------------------------------------------------------
------------------------------------------------------------
------------------------------------------------------------
------------------------------------------------------------
------------------------------------------------------------
------------------------------------------------------------
------------------------------------------------------------
------------------------------------------------------------
------------------------------------------------------------
------------------------------------------------------------
-----------------------------------------------------aaaaaca
gggggttcaatggaggctgacctccaaagtgcctcatgccctcacccgtggctttattac
cactgtttatttttctttgcgggtgttttattacctctatatttgatcaaactattttcg
ttttcaaaggaatgcagagatagtcgacgcagaaaacacatgaacacagtagatttaggt
gagaggctgagaaaactgaatattggcatgcatatgcggatgtcgtgcagtgtgtcaaaa
gatagtctgggagtagattatggtgagatgatgtgtcggccttagcttgtgctcttgtga
tacaggaacatcctagtggctcacgttgcctcacgatggttatcaaaagaaagaacctta
tcatttctcaacttgattctgcctgtcatgtgcatgcatccacattacaacgatggcatg
tacagtcacacgacctaacgacggtcttcactaatagtatgacttactttgccgacactc
ccttgacctacttactactcactccgtttttatttactttctagatcagttttgtcgtaa
gtcaaactttgatcgaatttataaaaatatatattaacatctacagtatctaatcaatag
cattagatgcaccaatgaatacactcacatatcatacagactgtatacttctaaaacgtc
ttatatttatttacagagagattagttgttattataaatatttataatggtttttataaa
tttgatcaaactttatatagtctggctcgggacaaagctaatatgcagagtggatcaaaa
catacgaactatatatggtggccaaagtacggcctgacaacatcaaggttggagtaacta
aacccgcggttagctcaccaccacactctcgtccataaactattttaattagcaagggat
attaaagaaataagttaaattcaagaagattgtgccgcatttcttacccatcaaactact
taaagaacatttcatatataccagtaaaaacttgctcatgtgctcaaaatagcacatgat
ttttttcagcttcagaatatacagcactaagattttcaattcacacaaggtatagataca
atactgccgtgtagggatggcagttttgcccatgggtatgggtacccgcgggtaccctaa
ccgaaaacaacgagcatggacgagactttgcaaaactttatacccacgggtaatggttat
ctatacccacaaaatacatgggcaggtatgggtatgaaatagtgcccatgggtaacccaa
tggatacccagaaaaagttaataaatgaaaataactcctatgaaatgtcaggtgaagatc
caactcatatggcccaatgttaaatcccttattccctaaaccaatcatatctcataggct
cgcagccaccaactcgtcactcctcctatgtcctacgtgattcctctaaattatgaaatc
ctgactcattgccgccacacttttgtccaactcctaatctagtgatccccaactcccacc
gccgcctcccactacgttgggcttccaccacccactgctcatacttcattgtcgcctcca
agaggtcacccatcgaaggaggcaatgccggtactaggctagtttcccatcatcacttga
attttacactcattttatcttattaaatgtaaatagtatatattattcccactggatacc
cattaggtataagatacctgatgggtatgggcatggctattaatttgtgcccaatggtac
tgaagtgggtgggcatagaaagtttccgtgggtatgggtttgggtagaagggttgtatcc
actcataccctgcccattgtcatccttgccgtgagttgacgacatgatgattatgtagga
gataaaatcttgctaggtttaatatgtttacctgttagatcaatatttttgcaaacatgg
tgaaagactaaggggctgtttggtttctagccacatcttgccacactttgccacacctca
ttttagacaagtttgactaagttaggtgtgtgtttggttctagccacacctaagcaaaaa
tgtttttatgagcagtgaaccccacatgtcatagacacaaaaagtgtggcaaaatttcgt
taggcaagccaaagtgtggctaacaatttgagcaactcaagttagaaaagtatggcaaaa
ataatatggcaatatatggaaaacatggccacaacctaaacagcccctaaaagctctccg
tttgaaccaacaaacttgatcccgcccatctctgtgagttttactgtaaccttctcagtt
ttgttcctaaagctccaaaattcgtgcaaattttttgaccaacaaaaatgataacttcat
tcatcttaaatatttgaccagagtagaaaggacaacatgcttgatttactataccagctt
ttgaag-aaaaaaatcaagctttaaccaaatttgaatgatttccattatcttaaacaact
acctagaataggttgaaagattaccaacaaactaaggaaaccatttatgattattattat
ttagtttttttttcaagtttcaattatttttataaaatattgctaattaactaattctta
gagtgtcgcacggattttgctcaaagttttttcttttaaaaaatggtggcgtactccctc
cgtttcttttattagtatactttgcgtatgcgattcgcctgaagtcaaacaccgaaaagt
tcggccaaatctttactaaaacacatcaacatctatacaatgctaaagtcgcacattatg
aaaattaattgcatggtgcatctaaagatactggtctcgtattataaaggttgatatttt
ttttctataaagttggcatcagacaaatcttaaacgcgaagtaaagagaaacagaggggt
ggtttgaaatgggcggaaccttcgagcggtatttggtccccgtaaattctt~~~~~~aga
gcggtatttcctcacactactactccctccgttctgaattactcgtcacagaaatggatg
tatctagatgtattttagttttagatatatccatttctgagacgagtaatttggaacgga
gggagcagcaatgttgaagaagagaaggtggatacagttgacggctccagcgttccaggg
ctcctcctccctcagtgcaagtcagaggagttgagctgagaggcgagggcggccgtccac
gtgccggcctccggttcgcgcccgcgccaagcagcggccggcaggcggggcccacaaaat
ccacatccccgggctcctccggagaggagaaaagatatgcggatccagcgcggggcgggg
cgggtgtgcagcgccagcgcgcggcttttgatttacggggatctctttctggccccacca
gcggcgctccccgcctccatttcctccacgtcacccgccccctccccccgatatctactc
ccc------------ccccccccccccccccccctcgcttcccgcacacacatcacacac
acggcctgctcgtccatcgatctctccccctctgctcggctcggctccagtccccgccgc
cgccgtccatggccgcggcccctcccgcgtcctcgtcatcctcctcctccacctgaccgg
cagcgcagcgcgacaacgcgaggtgagctcccgccggtctgtcacccatgcactctgttt
ccgctcgattggggatcgaatcatccgttcaacctctgtgtggatccagggcatgctcct
tcgctcattccaggctctccctctagctaataatatgtgctcggaaatcgctggagatta
accggctcgccgccttgtctgctactgcccgccttttagccgccggccgctccgctccat
tcgaggacacgattcattcccgccgcagtctcaatcccttgctcttctctctgtgttttt
ttgcgttttgtttcttgatttgcttcggtggcccgccgccccgccgcgccgtcgacgaac
gcacgcccgccggatgcgaccgaggttcgattgttattcacggcagcgtactgctggttg
tgctatgcgcgcctcctcctccctccccgtccaccaccaaacgaccccaacgtgtttcct
cttggagccaggccgcctcctcctagcgccatggaccgtcatcaccaccaccaccagcag
cagcagcagcagccgccgtcgccgcaggaggagcatgccgcgcagccgcgctgctgggag
gagttcctgcacaggaagaccatcagggtgctgctcgtggagaccgacgactccacccgg
caggtcgtcaccgccctgctccgccactgcatgtaccaaggtgcttacccatactctgtc
tcagctactaccagtgttaatttgcacaggctcggtcgtcatggaggtactgaatttggg
cgttggttgtgtgtcatgtttcagttatccctgctgaaaatggccaccaggcgtgggcgt
atcttcaggacatgcagagcaacatcgaccttgttctgacagaggtcttcatgcacggtg
gcctgtccgggatcgacctgctcggcaggatcatgaaccacgaggtctgcaaggacatcc
ccgtcatcagtaagcacctcgatccaccccacctcggcgctaaaatgtttcagtatcagg
ttcatttgcttcagtgctgctgcgtgcatagatttatatgttcttggtttccagtgatgt
cgtcgcacgattcgatgggcacggtcctcagttgcctgtcaaatggtgctgccgacttct
tggccaagccgatacgtaagaacgagcttaagaacctctgggcgcatgtgtggagacgct
ctcacagcgtaagttactatctctgatggtgtctgttctgttcttccacagtagtagtat
gtatcatcattcagaaatactgctgctgctgcttctgcttcagttcctagtttcacttgt
gtccttgcagcttactagtgcatccttttctgggtcaacgtgtgtgattattatactaaa
gctaagttgttttcttggaactcagtccagtggcagtggtagtggaagtgccattcagac
tcagaagtgtaccaaatcaaagagcggcgacgattccaacaacaacagcaataatcgcaa
cgacgacgccagcatggggctcaatgcaagggatggcagcgataatggcagtggcactca
ggtatgagatttttatg-ttttttttgtgtgtgtacttaaggtatactactatctgtgat
attttcagacaagactgaacagaacaattattaggataaggaagctagataaaactgaat
ggaactaactgcttctcctagtgcactagaggccaatttgtccatatggcgaactaatta
tctgtgactagaacatgacttactctcttcgttacctaacggacttagacaagtctgact
tgcatgtgtattttattctagtgtagtagtagtctttgcttaaaatgtactgggaaactg
ccagacactggaaactgttggatagtaagatttgaaacacatgctagttgtttggacttt
ggataaatttgaaataaccgttgtaagcagaatacttacatctgtgagaagtatctgcat
ctgaactagttttctcatcaatttattttaaggcgcagagctcatggacaaagcgtgccg
ttgagatcgacagtccacaggacatgtctccagatcagtcaattgatccgcctgatagca
cttgcgcgcatgtgagccacctgaagtcagagatatgcagcaacagattaagaggtacag
ataacaaaaaatgccagaaaccaaaagaaactaatggtatggtatgctcaagtgctcaac
cagctcactgtgcaactgaaccaaaggctgcttgttccattttgtattgactaaattcga
ttatgttttccaggtgatgagttcaaagggaaggagttggagataggtgcccctggtaat
ttgaacacagatgatcagtcctccccgaacgagagttcggtcaaaccaactgatggacgg
tgtgagtatctgccacagaacaactccaatgatacagttatggaaaattcagatgagcca
attgttcgagctgctgacctgattggttcgatggccaaaaacatggacgcccaacaggca
gctagagccatagatgctcctaactgctcgtcacaagtgccggaaggtaaagacgccgac
cgtgagaacgccatgccatatcttgagctgagcctaaagaggtcgagatcgaccgcagac
gacgcggatgctgcgatccaggaggaacagaggaacgttgtgagacggtcggacctctcg
gcattcacgaggtgcaaagcataatatcagtgtcctttgcgaatccttaaatcatccata
tgttgcatactaaccgttttcattctttgcaaggtacaatacgtgcgcggtctccaatca
aggccgcgcagggttcgtcgggagctgctcgcccaacggcaacagctccgaggccgcgaa
aacggacgccgctcagatgaagcaaggctccaacggcagcagcaacaacaacgacatggg
ctccaccaccaagagcgtggtcaccaagcccgccggtggaaataataaggtctcgccaat
caacggcaacacgcacacctcggcgttccatcgtgtgcagccatggacgccggcaacagc
agcagggaaagacaaggctgatgaaacgagcaagaagaatgcagcaaccgcagccgcagc
agcgaaagacatgagtggtgaagcacagagcaaacacccctgcgcagcggcccatgacgc
gaatggtggatcggcaggaggcactgctcagtccagtttggtcaatccatcgggtccggt
tgaaggtcatgctgccaactatggtagcaactctggcagtaataacaacaccaataatgg
gagcaccgcagctactgctgctggtgctgctgctgctgtacatgctgagaccggtggcat
cgacaaaagaagcaacatgatgcacatgaaacgggagcgccgggtggccgccgtgaacaa
gttcagagagaagagaaaag
>TG072(Esket)
taggcacacatagatttctagccagccacaaatctttccggccagaaagcatataataag
tatatgtgagcacaaataatagagagggtatatattttgtattttctagttccctccgtg
agaaaaaaaaaggaagaagcaaagtttgacgatagtttacatattcctccctcagtctcc
ccaaggttggaacgtaattctgaccatcagtttttgctggtacaatatggtagtcaaacc
caatagaaaattatataataaaaggctttttcttggcgaaacataaaagtatttcttgaa
acaaaactatacacgtgaatcaacacacttaatcatagtacacattcttaaggaaaaggt
gtggtcattccctaagagctaagtttctataataaagtaaaaaaagagaaatcatttagg
aataaaggcccacaatttttttttgagttaaaacagccttactcggatgttcagtcagta
tatttatgaaggcagtggttttacggaaatccaattctgatcctgagctcagatgctcca
catataaacacaaaattcaaataaaatatctaaaacattcaaaaaaatctgaaaatttaa
cacatcaaagatgatagacacttctagatacttgcaaattttcgcactcgtatgacatag
gaggagcttggtatgaaaaattaaaatcagagcttgaattttgttgcacctttggacatt
ttttagctccattttttttgtaccaagctactcggatgtcatctcagtgcaaaaatttgc
aagcacctagaaaagtctctaatctttgatgtgtaaaaatttcagacgttttttagtttg
tttggtatttcttttgaatttactattcacataggtgcagatgcacccgagctccgaaac
accgctctcatttctatggaaattgctttagaatcccaaagctccagtgaagccaggttt
accaaaaaaaaggaaaaatatattcaaagagcccaaaaatatctgacttttttttacatg
tacatataggaatggtgaatgtatctattaattttcatgtaatacatgtgtatatacaag
cgcaaaaaaccgaaatacgtgaatctgaaaaaagaaaatagtactcacattgtgtggtaa
taaatccacagatttgtctttttgtgtgcacacatggtaagctatcttctaacgaaagtt
tacgcatatgtagtgtatatgtacatgttggattttgtgcagaatttgttgatactttta
aatgtgtatttcatatttttct--------------------------------------
------------------------------------------------------------
------------------------------------------------------------
------------------------------------------------------------
------------------------------------------------------------
------------------------------------------------------------
------------------------------------------------------------
------------------------------------------------------------
------------------------------------------------------------
------------------------------------------------------------
------------------------------------------------------------
------------------------------------------------------------
------------------------------------------------------------
------------------------------------------------------------
------------------------------------------------------------
------------------------------------------------------------
-----------------------------------------------------aaaaaca
gggggttcaatggaggctgacctccaaagtgcctcatgccctcacccgtggctttattac
cactgtttatttttctttgcgggtgttttattacctctatatttgatcaaactattttcg
ttttcaaaggaatgcagagatagtcgacgcagaaaacacatgaacacagtagatttaggt
gagaggctgagaaaactgaatattggcatgcatatgcggatgtcgtgcagtgtgtcaaaa
gatagtctgggagtagattatggtgagatgatgtgtcggccttagcttgtgctcttgtga
tacaggaacatcctagtggctcacgttgcctcacgatggttatcaaaagaaagaacctta
tcatttctcaacttgattctgcctgtcatgtgcatgcatccacattacaacgatggcatg
tacagtcacacgacctaacgacggtcttcactaatagtatgacttactttgccgacactc
ccttgacctacttactactcactccgtttttatttactttctagatcagttttgtcgtaa
gtcaaactttgatcgaatttataaaaatatatattaacatctacagtatctaatcaatag
cattagatgcaccaatgaatacactcacatatcatacagactgtatacttctaaaacgtc
ttatatttatttacagagagattagttgttattataaatatttataatggtttttataaa
tttgatcaaactttatatagtctggctcgggacaaagctaatatgcagagtggatcaaaa
catacgaactatatatggtggccaaagtacggcctgacaacatcaaggttggagtaacta
aacccgcggttagctcaccaccacactctcgtccataaactattttaattagcaagggat
attaaagaaataagttaaattcaagaagattgtgccgcatttcttacccatcaaactact
taaagaacatttcatatataccagtaaaaacttgctcatgtgctcaaaatagcacatgat
ttttttcagcttcagaatatacagcactaagattttcaattcacacaaggtatagataca
atactgccgtgtagggatggcagttttgcccatgggtatgggtacccgcgggtaccctaa
ccgaaaacaacgagcatggacgagactttgcaaaactttatacccacgggtaatggttat
ctatacccacaaaatacatgggcaggtatgggtatgaaatagtgcccatgggtaacccaa
tggatacccagaaaaagttaataaatgaaaataactcctatgaaatgtcaggtgaagatc
caactcatatggcccaatgttaaatcccttattccctaaaccaatcatatctcataggct
cgcagccaccaactcgtcactcctcctatgtcctacgtgattcctctaaattatgaaatc
ctgactcattgccgccacacttttgtccaactcctaatctagtgatccccaactcccacc
gccgcctcccactacgttgggcttccaccacccactgctcatacttcattgtcgcctcca
agaggtcacccatcgaaggaggcaatgccggtactaggctagtttcccatcatcacttga
attttacactcattttatcttattaaatgtaaatagtatatattattcccactggatacc
cattaggtataagatacctgatgggtatgggcatggctattaatttgtgcccaatggtac
tgaagtgggtgggcatagaaagtttccgtgggtatgggtttgggtagaagggttgtatcc
actcataccctgcccattgtcatccttgccgtgagttgacgacatgatgattatgtagga
gataaaatcttgctaggtttaatatgtttacctgttagatcaatatttttgcaaacatgg
tgaaagactaaggggctgtttggtttctagccacatcttgccacactttgccacacctca
ttttagacaagtttgactaagttaggtgtgtgtttggttctagccacacctaagcaaaaa
tgtttttatgagcagtgaaccccacatgtcatagacacaaaaagtgtggcaaaatttcgt
taggcaagccaaagtgtggctaacaatttgagcaactcaagttagaaaagtatggcaaaa
ataatatggcaatatatggaaaacatggccacaacctaaacagcccctaaaagctctccg
tttgaaccaacaaacttgatcccgcccatctctgtgagttttactgtaaccttctcagtt
ttgttcctaaagctccaaaattcgtgcaaattttttgaccaacaaaaatgataacttcat
tcatcttaaatatttgaccagagtagaaaggacaacatgcttgatttactataccagctt
ttgaag-aaaaaaatcaagctttaaccaaatttgaatgatttccattatcttaaacaact
acctagaataggttgaaagattaccaacaaactaaggaaaccatttatgattattattat
ttagtttttttttcaagtttcaattatttttataaaatattgctaattaactaattctta
gagtgtcgcacggattttgctcaaagttttttcttttaaaaaatggtggcgtactccctc
cgtttcttttattagtatactttgcgtatgcgattcgcctgaagtcaaacaccgaaaagt
tcggccaaatctttactaaaacacatcaacatctatacaatgctaaagtcgcacattatg
aaaattaattgcatggtgcatctaaagatactggtctcgtattataaaggttgatatttt
ttttctataaagttggcatcagacaaatcttaaacgcgaagtaaagagaaacagaggggt
ggtttgaaatgggcggaaccttcgagcggtatttggtccccgtaaattctt~~~~~~aga
gcggtatttcctcacactactactccctccgttctgaattactcgtcacagaaatggatg
tatctagatgtattttagttttagatatatccatttctgagacgagtaatttggaacgga
gggagcagcaatgttgaagaagagaaggtggatacagttgacggctccagcgttccaggg
ctcctcctccctcagtgcaagtcagaggagttgagctgagaggcgagggcggccgtccac
gtgccggcctccggttcgcgcccgcgccaagcagcggccggcaggcggggcccacaaaat
ccacatccccgggctcctccggagaggagaaaagatatgcggatccagcgcggggcgggg
cgggtgtgcagcgccagcgcgcggcttttgatttacggggatctctttctggccccacca
gcggcgctccccgcctccatttcctccacgtcacccgccccctccccccgatatctactc
ctc-------------------cccccccccccctcgcttcccgcacacacatcacacac
acggcctgctcgtccatcgatctctccccctctgctcggctcggctccagtccccgccgc
cgccgtccatggccgcggcccctcccgcgtcctcgtcatcctcctcctccacctgaccgg
cagcgcagcgcgacaacgcgaggtgagctcccgccggtctgtcacccatgcactctgttt
ccgctcgattggggatcgaatcatccgttcaacctctgtgtggatccagggcatgctcct
tcgctcattccaggctctccctctagctaataatatgtgctcggaaatcgctggagatta
accggctcgccgccttgtctgctactgcccgccttttagccgccggccgctccgctccat
tcgaggacacgattcattcccgccgcagtctcaatcccttgctcttctctctgtgttttt
ttgcgttttgtttcttgatttgcttcggtggcccgccgccccgccgcgccgtcgacgaac
gcacgcccgccggatgcgaccgaggttcgattgttattcacggcagcgtactgctggttg
tgctatgcgcgcctcctcctccctccccgtccaccaccaaacgaccccaacgtgtttcct
cttggagccaggccgcctcctcctagcgccatggaccgtcatcaccaccaccaccagcag
cagcagcagcagccgccgtcgccgcaggaggagcatgccgcgcagccgcgctgctgggag
gagttcctgcacaggaagaccatcagggtgctgctcgtggagaccgacgactccacccgg
caggtcgtcaccgccctgctccgccactgcatgtaccaaggtgcttacccatactctgtc
tcagctactaccagtgttaatttgcacaggctcggtcgtcatggaggtactgaatttggg
cgttggttgtgtgtcatgtttcagttatccctgctgaaaatggccaccaggcgtgggcgt
atcttcaggacatgcagagcaacatcgaccttgttctgacagaggtcttcatgcacggtg
gcctgtccgggatcgacctgctcggcaggatcatgaaccacgaggtctgcaaggacatcc
ccgtcatcagtaagcacctcgatccaccccacctcggcgctaaaatgtttcagtatcagg
ttcatttgcttcagtgctgctgcgtgcatagatttatatgttcttggtttccagtgatgt
cgtcgcacgattcgatgggcacggtcctcagttgcctgtcaaatggtgctgccgacttct
tggccaagccgatacgtaagaacgagcttaagaacctctgggcgcatgtgtggagacgct
ctcacagcgtaagttactatctctgatggtgtctgttctgttcttccacagtagtagtat
gtatcatcattcagaaatactgctgctgctgcttctgcttcagttcctagtttcacttgt
gtccttgcagcttactagtgcatccttttctgggtcaacgtgtgtgattattatactaaa
gctaagttgttttcttggaactcagtccagtggcagtggtagtggaagtgccattcagac
tcagaagtgtaccaaatcaaagagcggcgacgattccaacaacaacagcaataatcgcaa
cgacgacgccagcatggggctcaatgcaagggatggcagcgataatggcagtggcactca
ggtatgagatttttatg-ttttttttgtgtgtgtacttaaggtatactactatctgtgat
attttcagacaagactgaacagaacaattattaggataaggaagctagataaaactgaat
ggaactaactgcttctcctagtgcactagaggccaatttgtccatatggcgaactaatta
tctgtgactagaacatgacttactctcttcgttacctaacggacttagacaagtctgact
tgcatgtgtattttattctagtgtagtagtagtctttgcttaaaatgtactgggaaactg
ccagacactggaaactgttggatagtaagatttgaaacacatgctagttgtttggacttt
ggataaatttgaaataaccgttgtaagcagaatacttacatctgtgagaagtatctgcat
ctgaactagttttctcatcaatttattttaaggcgcagagctcatggacaaagcgtgccg
ttgagatcgacagtccacaggacatgtctccagatcagtcaattgatccgcctgatagca
cttgcgcgcatgtgagccacctgaagtcagagatatgcagcaacagattaagaggtacag
ataacaaaaaatgccagaaaccaaaagaaactaatggtatggtatgctcaagtgctcaac
cagctcactgtgcaactgaaccaaaggctgcttgttccattttgtattgactaaattcga
ttatgttttccaggtgatgagttcaaagggaaggagttggagataggtgcccctggtaat
ttgaacacagatgatcagtcctccccgaacgagagttcggtcaaaccaactgatggacgg
tgtgagtatctgccacagaacaactccaatgatacagttatggaaaattcagatgagcca
attgttcgagctgctgacctgattggttcgatggccaaaaacatggacgcccaacaggca
gctagagccatagatgctcctaactgctcgtcacaagtgccggaaggtaaagacgccgac
cgtgagaacgccatgccatatcttgagctgagcctaaagaggtcgagatcgaccgcagac
gacgcggatgctgcgatccaggaggaacagaggaacgttgtgagacggtcggacctctcg
gcattcacgaggtgcaaagcataatatcagtgtcctttgcgaatccttaaatcatccata
tgttgcatactaaccgttttcattctttgcaaggtacaatacgtgcgcggtctccaatca
aggccgcgcagggttcgtcgggagctgctcgcccaacggcaacagctccgaggccgcgaa
aacggacgccgctcagatgaagcaaggctccaacggcagcagcaacaacaacgacatggg
ctccaccaccaagagcgtggtcaccaagcccgccggtggaaataataaggtctcgccaat
caacggcaacacgcacacctcggcgttccatcgtgtgcagccatggacgccggcaacagc
agcagggaaagacaaggctgatgaaacgagcaagaagaatgcagcaaccgcagccgcagc
agcgaaagacatgagtggtgaagcacagagcaaacacccctgcgcagcggcccatgacgc
gaatggtggatcggcaggaggcactgctcagtccagtttggtcaatccatcgggtccggt
tgaaggtcatgctgccaactatggtagcaactctggcagtaataacaacaccaataatgg
gagcaccgcagctactgctgctggtgctgctgctgctgtacatgctgagaccggtggcat
cgacaaaagaagcaacatgatgcacatgaaacgggagcgccgggtggccgccgtgaacaa
gttcagagagaagagaaaag
>TG080(Inspiration)
taggcacacatagatttctagccagccacaaatctttccggccagaaagcatataataag
tatatgtgagcacaaataatagagagggtatatattttgtattttctagttccctccgtg
ag-aaaaaaaaggaagaagcaaagtttgacgatagtttacatattcctccctcagtctcc
ccaaggttggaacgtaattctgaccatcagtttttgctggtacaatatggtagtcaaacc
caatagaaaattatataataaaaggctttttcttggcgaaacataaaagtatttcttgaa
acaaaactatacacgtgaatcaacacacttaatcatagtacacattcttaaggaaaaggt
gtggtcattccctaagagctaagtttctataataaagtaaaaaaagagaaatcatttagg
aataaaggcccacaatttttttttgagttaaaacagccttactcggatgttcagtcagta
tatttatgaaggcagtggttttacggaaatccaattctgatcctgagctcagatgctcca
catataaacacaaaattcaaataaaatatctaaaacattc-aaaaaatctgaaaatttaa
cacatcaaagatgatagacacttctagatacttgcaaattttcgcactcgtatgacatag
gaggagcttggtatgaaaaattaaaatcagagcttgaattttgttgcacctttggacatt
ttttagctccattttttttgtaccaagctactcggatgtcatctcagtgcaaaaatttgc
aagcacctagaaaagtctctaatctttgatgtgtaaaaatttcagacgttttttagtttg
tttggtatttcttttgaatttactattcacataggtgcagatgcacccgagctccgaaac
accgctctcatttctatggaaattgctttagaatcccaaagctccagtgaagccaggttt
accaaaaaaaaggaaaaatatattcaaagagcccaaaaatatctgacttttttttacatg
tacatataggaatggtgaatgtatctattaattttcatgtaatacatgtgtatatacaag
cgcaaaaaaccgaaatacgtgaatctgaaaaaagaaaatagtactcacattgtgtggtaa
taaatccacagatttgtctttttgtgtgcacacatggtaagctatcttctaacgaaagtt
tacgcatatgtagtgtatatgtacatgttggattttgtgcagaatttgttgatactttta
aatgtgtatttcatatttttct--------------------------------------
------------------------------------------------------------
------------------------------------------------------------
------------------------------------------------------------
------------------------------------------------------------
------------------------------------------------------------
------------------------------------------------------------
------------------------------------------------------------
------------------------------------------------------------
------------------------------------------------------------
------------------------------------------------------------
------------------------------------------------------------
------------------------------------------------------------
------------------------------------------------------------
------------------------------------------------------------
------------------------------------------------------------
-----------------------------------------------------aaaaaca
gggggttcaatggaggctgacctccaaagtgcctcatgccctcacccgtggctttattac
cactgtttatttttctttgcgggtgttttattacctctatatttgatcaaactattttcg
ttttcaaaggaatgcagagatagtcgacgcagaaaacacatgaacacagtagatttaggt
gagaggctgagaaaactgaatattggcatgcatatgcggatgtcgtgcagtgtgtcaaaa
gatagtctgggagtagattatggtgagatgatgtgtcggccttagcttgtgctcttgtga
tacaggaacatcctagtggctcacgttgcctcacgatggttatcaaaagaaagaacctta
tcatttctcaacttgattctgcctgtcatgtgcatgcatccacattacaacgatggcatg
tacagtcacacgacctaacgacggtcttcactaatagtatgacttactttgccgacactc
ccttgacctacttactactcactccgtttttatttactttctagatcagttttgtcgtaa
gtcaaactttgatcgaatttataaaaatatatattaacatctacagtatctaatcaatag
cattagatgcaccaatgaatacactcacatatcatacagactgtatacttctaaaacgtc
ttatatttatttacagagagattagttgttattataaatatttataatggtttttataaa
tttgatcaaactttatatagtctggctcgggacaaagctaatatgcagagtggatcaaaa
catacgaactatatatggtggccaaagtacggcctgacaacatcaaggttggagtaacta
aacccgcggttagctcaccaccacactctcgtccataaactattttaattagcaagggat
attaaagaaataagttaaattcaagaagattgtgccgcatttcttacccatcaaactact
taaagaacatttcatatataccagtaaaaacttgctcatgtgctcaaaatagcacatgat
ttttttcagcttcagaatatacagcactaagattttcaattcacacaaggtatagataca
atactgccgtgtagggatggcagttttgcccatgggtatgggtacccgcgggtaccctaa
ccgaaaacaacgagcatggacgagactttgcaaaactttatacccacgggtaatggttat
ctatacccacaaaatacatgggcaggtatgggtatgaaatagtgcccatgggtaacccaa
tggatacccagaaaaagttaataaatgaaaataactcctatgaaatgtcaggtgaagatc
caactcatatggcccaatgttaaatcccttattccctaaaccaatcatatctcataggct
cgcagccaccaactcgtcactcctcctatgtcctacgtgattcctctaaattatgaaatc
ctgactcattgccgccacacttttgtccaactcctaatctagtgatccccaactcccacc
gccgcctcccactacgttgggcttccaccacccactgctcatacttcattgtcgcctcca
agaggtcacccatcgaaggaggcaatgccggtactaggctagtttcccatcatcacttga
attttacactcattttatcttattaaatgtaaatagtatatattattcccactggatacc
cattaggtataagatacctgatgggtatgggcatggctattaatttgtgcccaatggtac
tgaagtgggtgggcatagaaagtttccgtgggtatgggtttgggtagaagggttgtatcc
actcataccctgcccattgtcatccttgccgtgagttgacgacatgatgattatgtagga
gataaaatcttgctaggtttaatatgtttacctgttagatcaatatttttgcaaacatgg
tgaaagactaaggggctgtttggtttctagccacatcttgccacactttgccacacctca
ttttagacaagtttgactaagttaggtgtgtgtttggttctagccacacctaagcaaaaa
tgtttttatgagcagtgaaccccacatgtcatagacacaaaaagtgtggcaaaatttcgt
taggcaagccaaagtgtggctaacaatttgagcaactcaagttagaaaagtatggcaaaa
ataatatggcaatatatggaaaacatggccacaacctaaacagcccctaaaagctctccg
tttgaaccaacaaacttgatcccgcccatctctgtgagttttactgtaaccttctcagtt
ttgttcctaaagctccaaaattcgtgcaaattttttgaccaacaaaaatgataacttcat
tcatcttaaatatttgaccagagtagaaaggacaacatgcttgatttactataccagctt
ttgaag-aaaaaaatcaagctttaaccaaatttgaatgatttccattatcttaaacaact
acctagaataggttgaaagattaccaacaaactaaggaaaccatttatgattattattat
ttagtttttttttcaagtttcaattatttttataaaatattgctaattaactaattctta
gagtgtcgcacggattttgctcaaagttttttcttttaaaaaatggtggcgtactccctc
cgtttcttttattagtatactttgcgtatgcgattcgcctgaagtcaaacaccgaaaagt
tcggccaaatctttactaaaacacatcaacatctatacaatgctaaagtcgcacattatg
aaaattaattgcatggtgcatctaaagatactggtctcgtattataaaggttgatatttt
ttttctataaagttggcatcagacaaatcttaaacgcgaagtaaagagaaacagaggggt
ggtttgaaatgggcggaaccttcgagcggtatttggtccccgtaaattctt~~~~~~aga
gcggtatttcctcacactactactccctccgttctgaattactcgtcacagaaatggatg
tatctagatgtattttagttttagatatatccatttctgagacgagtaatttggaacgga
gggagcagcaatgttgaagaagagaaggtggatacagttgacggctccagcgttccaggg
ctcctcctccctcagtgcaagtcagaggagttgagctgagaggcgagggcggccgtccac
gtgccggcctccggttcgcgcccgcgccaagcagcggccggcaggcggggcccacaaaat
ccacatccccgggctcctccggagaggagaaaagatatgcggatccagcgcggggcgggg
cgggtgtgcagcgccagcgcgcggcttttgatttacggggatctctttctggccccacca
gcggcgctccccgcctccatttcctccacgtcacccgccccct-cccccgatatctactc
ctccg----------ccccccccccccccccccctcgcttcccgcacacacatcacacac
acggcctgctcgtccatcgatctctccccctctgctcggctcggctccagtccccgccgc
cgccgtccatggccgcggcccctcccgcgtcctcgtcatcctcctcctccacctgaccgg
cagcgcagcgcgacaacgcgaggtgagctcccgccggtctgtcacccatgcactctgttt
ccgctcgattggggatcgaatcatccgttcaacctctgtgtggatccagggcatgctcct
tcgctcattccaggctctccctctagctaataatatgtgctcggaaatcgctggagatta
accggctcgccgccttgtctgctactgcccgccttttagccgccggccgctccgctccat
tcgaggacacgattcattcccgccgcagtctcaatcccttgctcttctctctgtgttttt
ttgcgttttgtttcttgatttgcttcggtggcccgccgccccgccgcgccgtcgacgaac
gcacgcccgccggatgcgaccgaggttcgattgttattcacggcagcgtactgctggttg
tgctatgcgcgcctcctcctccctccccgtccaccaccaaacgaccccaacgtgtttcct
cttggagccaggccgcctcctcctagcgccatggaccgtcatcaccaccaccaccagcag
cagcagcagcagccgccgtcgccgcaggaggagcatgccgcgcagccgcgctgctgggag
gagttcctgcacaggaagaccatcagggtgctgctcgtggagaccgacgactccacccgg
caggtcgtcaccgccctgctccgccactgcatgtaccaaggtgcttacccatactctgtc
tcagctactaccagtgttaatttgcacaggctcggtcgtcatggaggtactgaatttggg
cgttggttgtgtgtcatgtttcagttatccctgctgaaaatggccaccaggcgtgggcgt
atcttcaggacatgcagagcaacatcgaccttgttctgacagaggtcttcatgcacggtg
gcctgtccgggatcgacctgctcggcaggatcatgaaccacgaggtctgcaaggacatcc
ccgtcatcagtaagcacctcgatccaccccacctcggcgctaaaatgtttcagtatcagg
ttcatttgcttcagtgctgctgcgtgcatagatttatatgttcttggtttccagtgatgt
cgtcgcacgattcgatgggcacggtcctcagttgcctgtcaaatggtgctgccgacttct
tggccaagccgatacgtaagaacgagcttaagaacctctgggcgcatgtgtggagacgct
ctcacagcgtaagttactatctctgatggtgtctgttctgttcttccacagtagtagtat
gtatcatcattcagaaatactgctgctgctgcttctgcttcagttcctagtttcacttgt
gtccttgcagcttactagtgcatccttttctgggtcaacgtgtgtgattattatactaaa
gctaagttgttttcttggaactcagtccagtggcagtggtagtggaagtgccattcagac
tcagaagtgtaccaaatcaaagagcggcgacgattccaacaacaacagcaataatcgcaa
cgacgacgccagcatggggctcaatgcaagggatggcagcgataatggcagtggcactca
ggtatgagatttttatg-ttttttttgtgtgtgtacttaaggtatactactatctgtgat
attttcagacaagactgaacagaacaattattaggataaggaagctagataaaactgaat
ggaactaactgcttctcctagtgcactagaggccaatttgtccatatggcgaactaatta
tctgtgactagaacatgacttactctcttcgttacctaacggacttagacaagtctgact
tgcatgtgtattttattctagtgtagtagtagtctttgcttaaaatgtactgggaaactg
ccagacactggaaactgttggatagtaagatttgaaacacatgctagttgtttggacttt
ggataaatttgaaataaccgttgtaagcagaatacttacatctgtgagaagtatctgcat
ctgaactagttttctcatcaatttattttaaggcgcagagctcatggacaaagcgtgccg
ttgagatcgacagtccacaggacatgtctccagatcagtcaattgatccgcctgatagca
cttgcgcgcatgtgagccacctgaagtcagagatatgcagcaacagattaagaggtacag
ataacaaaaaatgccagaaaccaaaagaaactaatggtatggtatgctcaagtgctcaac
cagctcactgtgcaactgaaccaaaggctgcttgttccattttgtattgactaaattcga
ttatgttttccaggtgatgagttcaaagggaaggagttggagataggtgcccctggtaat
ttgaacacagatgatcagtcctccccgaacgagagttcggtcaaaccaactgatggacgg
tgtgagtatctgccacagaacaactccaatgatacagttatggaaaattcagatgagcca
attgttcgagctgctgacctgattggttcgatggccaaaaacatggacgcccaacaggca
gctagagccatagatgctcctaactgctcgtcacaagtgccggaaggtaaagacgccgac
cgtgagaacgccatgccatatcttgagctgagcctaaagaggtcgagatcgaccgcagac
gacgcggatgctgcgatccaggaggaacagaggaacgttgtgagacggtcggacctctcg
gcattcacgaggtgcaaagcataatatcagtgtcctttgcgaatccttaaatcatccata
tgttgcatactaaccgttttcattctttgcaaggtacaatacgtgcgcggtctccaatca
aggccgcgcagggttcgtcgggagctgctcgcccaacggcaacagctccgaggccgcgaa
aacggacgccgctcagatgaagcaaggctccaacggcagcagcaacaacaacgacatggg
ctccaccaccaagagcgtggtcaccaagcccgccggtggaaataataaggtctcgccaat
caacggcaacacgcacacctcggcgttccatcgtgtgcagccatggacgccggcaacagc
agcagggaaagacaaggctgatgaaacgagcaagaagaatgcagcaaccgcagccgcagc
agcgaaagacatgagtggtgaagcacagagcaaacacccctgcgcagcggcccatgacgc
gaatggtggatcggcaggaggcactgctcagtccagtttggtcaatccatcgggtccggt
tgaaggtcatgctgccaactatggtagcaactctggcagtaataacaacaccaataatgg
gagcaccgcagctactgctgctggtgctgctgctgctgtacatgctgagaccggtggcat
cgacaaaagaagcaacatgatgcacatgaaacgggagcgccgggtggccgccgtgaacaa
gttcagagagaagagaaaag
>TG063(Zobel)
taggcacacatagatttctagccagccacaaatctttccggccagaaagcatataataag
tatatgtgagcacaaataatagagagggtatatattttgtattttctagttccctccgtg
agaaaaaaaaaggaagaagcaaagtttgacgatagtttacatattcctccctcagtctcc
ccaaggttggaacgtaattctgaccatcagtttttgctggtacaatatggtagtcaaacc
caatagaaaattatataataaaaggctttttcttggcgaaacataaaagtatttcttgaa
acaaaactatacacgtgaatcaacacacttaatcatagtacacattcttaaggaaaaggt
gtggtcattccctaagagctaagtttctataataaagtaaaaaaagagaaatcatttagg
aataaaggcccacaatttttttttgagttaaaacagccttactcggatgttcagtcagta
tatttatgaaggcagtggttttacggaaatccaattctgatcctgagctcagatgctcca
catataaacacaaaattcaaataaaatatctaaaacattcaaaaaaatctgaaaatttaa
cacatcaaagatgatagacacttctagatacttgcaaattttcgcactcgtatgacatag
gaggagcttggtatgaaaaattaaaatcagagcttgaattttgttgcacctttggacatt
ttttagctccattttttttgtaccaagctactcggatgtcatctcagtgcaaaaatttgc
aagcacctagaaaagtctctaatctttgatgtgtaaaaatttcagacgttttttagtttg
tttggtatttcttttgaatttactattcacataggtgcagatgcacccgagctccgaaac
accgctctcatttctatggaaattgctttagaatcccaaagctccagtgaagccaggttt
accaaaaaaaaggaaaaatatattcaaagagcccaaaaatatctgacttttttttacatg
tacatataggaatggtgaatgtatctattaattttcatgtaatacatgtgtatatacaag
cgcaaaaaaccgaaatacgtgaatctgaaaaaagaaaatagtactcacattgtgtggtaa
taaatccacagatttgtctttttgtgtgcacacatggtaagctatcttctaacgaaagtt
tacgcatatgtagtgtatatgtacatgttggattttgtgcagaatttgttgatactttta
aatgtgtatttcatatttttct--------------------------------------
------------------------------------------------------------
------------------------------------------------------------
------------------------------------------------------------
------------------------------------------------------------
------------------------------------------------------------
------------------------------------------------------------
------------------------------------------------------------
------------------------------------------------------------
------------------------------------------------------------
------------------------------------------------------------
------------------------------------------------------------
------------------------------------------------------------
------------------------------------------------------------
------------------------------------------------------------
------------------------------------------------------------
-----------------------------------------------------aaaaaca
gggggttcaatggaggctgacctccaaagtgcctcatgccctcacccgtggctttattac
cactgtttatttttctttgcgggtgttttattacctctatatttgatcaaactattttcg
ttttcaaaggaatgcagagatagtcgacgcagaaaacacatgaacacagtagatttaggt
gagaggctgagaaaactgaatattggcatgcatatgcggatgtcgtgcagtgtgtcaaaa
gatagtctgggagtagattatggtgagatgatgtgtcggccttagcttgtgctcttgtga
tacaggaacatcctagtggctcacgttgcctcacgatggttatcaaaagaaagaacctta
tcatttctcaacttgattctgcctgtcatgtgcatgcatccacattacaacgatggcatg
tacagtcacacgacctaacgacggtcttcactaatagtatgacttactttgccgacactc
ccttgacctacttactactcactccgtttttatttactttctagatcagttttgtcgtaa
gtcaaactttgatcgaatttataaaaatatatattaacatctacagtatctaatcaatag
cattagatgcaccaatgaatacactcacatatcatacagactgtatacttctaaaacgtc
ttatatttatttacagagagattagttgttattataaatatttataatggtttttataaa
tttgatcaaactttatatagtctggctcgggacaaagctaatatgcagagtggatcaaaa
catacgaactatatatggtggccaaagtacggcctgacaacatcaaggttggagtaacta
aacccgcggttagctcaccaccacactctcgtccataaactattttaattagcaagggat
attaaagaaataagttaaattcaagaagattgtgccgcatttcttacccatcaaactact
taaagaacatttcatatataccagtaaaaacttgctcatgtgctcaaaatagcacatgat
ttttttcagcttcagaatatacagcactaagattttcaattcacacaaggtatagataca
atactgccgtgtagggatggcagttttgcccatgggtatgggtacccgcgggtaccctaa
ccgaaaacaacgagcatggacgagactttgcaaaactttatacccacgggtaatggttat
ctatacccacaaaatacatgggcaggtatgggtatgaaatagtgcccatgggtaacccaa
tggatacccagaaaaagttaataaatgaaaataactcctatgaaatgtcaggtgaagatc
caactcatatggcccaatgttaaatcccttattccctaaaccaatcatatctcataggct
cgcagccaccaactcgtcactcctcctatgtcctacgtgattcctctaaattatgaaatc
ctgactcattgccgccacacttttgtccaactcctaatctagtgatccccaactcccacc
gccgcctcccactacgttgggcttccaccacccactgctcatacttcattgtcgcctcca
agaggtcacccatcgaaggaggcaatgccggtactaggctagtttcccatcatcacttga
attttacactcattttatcttattaaatgtaaatagtatatattattcccactggatacc
cattaggtataagatacctgatgggtatgggcatggctattaatttgtgcccaatggtac
tgaagtgggtgggcatagaaagtttccgtgggtatgggtttgggtagaagggttgtatcc
actcataccctgcccattgtcatccttgccgtgagttgacgacatgatgattatgtagga
gataaaatcttgctaggtttaatatgtttacctgttagatcaatatttttgcaaacatgg
tgaaagactaaggggctgtttggtttctagccacatcttgccacactttgccacacctca
ttttagacaagtttgactaagttaggtgtgtgtttggttctagccacacctaagcaaaaa
tgtttttatgagcagtgaaccccacatgtcatagacacaaaaagtgtggcaaaatttcgt
taggcaagccaaagtgtggctaacaatttgagcaactcaagttagaaaagtatggcaaaa
ataatatggcaatatatggaaaacatggccacaacctaaacagcccctaaaagctctccg
tttgaaccaacaaacttgatcccgcccatctctgtgagttttactgtaaccttctcagtt
ttgttcctaaagctccaaaattcgtgcaaattttttgaccaacaaaaatgataacttcat
tcatcttaaatatttgaccagagtagaaaggacaacatgcttgatttactataccagctt
ttgaag-aaaaaaatcaagctttaaccaaatttgaatgatttccattatcttaaacaact
acctagaataggttgaaagattaccaacaaactaaggaaaccatttatgattattattat
ttagtttttttttcaagtttcaattatttttataaaatattgctaattaactaattctta
gagtgtcgcacggattttgctcaaagttttttcttttaaaaaatggtggcgtactccctc
cgtttcttttattagtatactttgcgtatgcgattcgcctgaagtcaaacaccgaaaagt
tcggccaaatctttactaaaacacatcaacatctatacaatgctaaagtcgcacattatg
aaaattaattgcatggtgcatctaaagatactggtctcgtattataaaggttgatatttt
ttttctataaagttggcatcagacaaatcttaaacgcgaagtaaagagaaacagaggggt
ggtttgaaatgggcggaaccttcgagcggtatttggtccccgtaaattctt~~~~~~aga
gcggtatttcctcacactactactccctccgttctgaattactcgtcacagaaatggatg
tatctagatgtattttagttttagatatatccatttctgagacgagtaatttggaacgga
gggagcagcaatgttgaagaagagaaggtggatacagttgacggctccagcgttccaggg
ctcctcctccctcagtgcaagtcagaggagttgagctgagaggcgagggcggccgtccac
gtgccggcctccggttcgcgcccgcgccaagcagcggccggcaggcggggcccacaaaat
ccacatccccgggctcctccggagaggagaaaagatatgcggatccagcgcggggcgggg
cgggtgtgcagcgccagcgcgcggcttttgatttacggggatctctttctggccccacca
gcggcgctccccgcctccatttcctccacgtcacccgccccct-cccccgatatctactc
ctccg-----------cccccccccccccccccctcgcttcccgcacacacatcacacac
acggcctgctcgtccatcgatctctccccctctgctcggctcggctccagtccccgccgc
cgccgtccatggccgcggcccctcccgcgtcctcgtcatcctcctcctccacctgaccgg
cagcgcagcgcgacaacgcgaggtgagctcccgccggtctgtcacccatgcactctgttt
ccgctcgattggggatcgaatcatccgttcaacctctgtgtggatccagggcatgctcct
tcgctcattccaggctctccctctagctaataatatgtgctcggaaatcgctggagatta
accggctcgccgccttgtctgctactgcccgccttttagccgccggccgctccgctccat
tcgaggacacgattcattcccgccgcagtctcaatcccttgctcttctctctgtgttttt
ttgcgttttgtttcttgatttgcttcggtggcccgccgccccgccgcgccgtcgacgaac
gcacgcccgccggatgcgaccgaggttcgattgttattcacggcagcgtactgctggttg
tgctatgcgcgcctcctcctccctccccgtccaccaccaaacgaccccaacgtgtttcct
cttggagccaggccgcctcctcctagcgccatggaccgtcatcaccaccaccaccagcag
cagcagcagcagccgccgtcgccgcaggaggagcatgccgcgcagccgcgctgctgggag
gagttcctgcacaggaagaccatcagggtgctgctcgtggagaccgacgactccacccgg
caggtcgtcaccgccctgctccgccactgcatgtaccaaggtgcttacccatactctgtc
tcagctactaccagtgttaatttgcacaggctcggtcgtcatggaggtactgaatttggg
cgttggttgtgtgtcatgtttcagttatccctgctgaaaatggccaccaggcgtgggcgt
atcttcaggacatgcagagcaacatcgaccttgttctgacagaggtcttcatgcacggtg
gcctgtccgggatcgacctgctcggcaggatcatgaaccacgaggtctgcaaggacatcc
ccgtcatcagtaagcacctcgatccaccccacctcggcgctaaaatgtttcagtatcagg
ttcatttgcttcagtgctgctgcgtgcatagatttatatgttcttggtttccagtgatgt
cgtcgcacgattcgatgggcacggtcctcagttgcctgtcaaatggtgctgccgacttct
tggccaagccgatacgtaagaacgagcttaagaacctctgggcgcatgtgtggagacgct
ctcacagcgtaagttactatctctgatggtgtctgttctgttcttccacagtagtagtat
gtatcatcattcagaaatactgctgctgctgcttctgcttcagttcctagtttcacttgt
gtccttgcagcttactagtgcatccttttctgggtcaacgtgtgtgattattatactaaa
gctaagttgttttcttggaactcagtccagtggcagtggtagtggaagtgccattcagac
tcagaagtgtaccaaatcaaagagcggcgacgattccaacaacaacagcaataatcgcaa
cgacgacgccagcatggggctcaatgcaagggatggcagcgataatggcagtggcactca
ggtatgagatttttatgtttttttttgtgtgtgtacttaaggtatactactatctgtgat
attttcagacaagactgaacagaacaattattaggataaggaagctagataaaactgaat
ggaactaactgcttctcctagtgcactagaggccaatttgtccatatggcgaactaatta
tctgtgactagaacatgacttactctcttcgttacctaacggacttagacaagtctgact
tgcatgtgtattttattctagtgtagtagtagtctttgcttaaaatgtactgggaaactg
ccagacactggaaactgttggatagtaagatttgaaacacatgctagttgtttggacttt
ggataaatttgaaataaccgttgtaagcagaatacttacatctgtgagaagtatctgcat
ctgaactagttttctcatcaatttattttaaggcgcagagctcatggacaaagcgtgccg
ttgagatcgacagtccacaggacatgtctccagatcagtcaattgatccgcctgatagca
cttgcgcgcatgtgagccacctgaagtcagagatatgcagcaacagattaagaggtacag
ataacaaaaaatgccagaaaccaaaagaaactaatggtatggtatgctcaagtgctcaac
cagctcactgtgcaactgaaccaaaggctgcttgttccattttgtattgactaaattcga
ttatgttttccaggtgatgagttcaaagggaaggagttggagataggtgcccctggtaat
ttgaacacagatgatcagtcctccccgaacgagagttcggtcaaaccaactgatggacgg
tgtgagtatctgccacagaacaactccaatgatacagttatggaaaattcagatgagcca
attgttcgagctgctgacctgattggttcgatggccaaaaacatggacgcccaacaggca
gctagagccatagatgctcctaactgctcgtcacaagtgccggaaggtaaagacgccgac
cgtgagaacgccatgccatatcttgagctgagcctaaagaggtcgagatcgaccgcagac
gacgcggatgctgcgatccaggaggaacagaggaacgttgtgagacggtcggacctctcg
gcattcacgaggtgcaaagcataatatcagtgtcctttgcgaatccttaaatcatccata
tgttgcatactaaccgttttcattctttgcaaggtacaatacgtgcgcggtctccaatca
aggccgcgcagggttcgtcgggagctgctcgcccaacggcaacagctccgaggccgcgaa
aacggacgccgctcagatgaagcaaggctccaacggcagcagcaacaacaacgacatggg
ctccaccaccaagagcgtggtcaccaagcccgccggtggaaataataaggtctcgccaat
caacggcaacacgcacacctcggcgttccatcgtgtgcagccatggacgccggcaacagc
agcagggaaagacaaggctgatgaaacgagcaagaagaatgcagcaaccgcagccgcagc
agcgaaagacatgagtggtgaagcacagagcaaacacccctgcgcagcggcccatgacgc
gaatggtggatcggcaggaggcactgctcagtccagtttggtcaatccatcgggtccggt
tgaaggtcatgctgccaactatggtagcaactctggcagtaataacaacaccaataatgg
gagcaccgcagctactgctgctggtgctgctgctgctgtacatgctgagaccggtggcat
cgacaaaagaagcaacatgatgcacatgaaacgggagcgccgggtggccgccgtgaacaa
gttcagagagaagagaaaag
>TG031(Biscay)
taggcacacatagatttctagccagccacaaatctttccggccagaaagcatataataag
tatatgtgagcacaaataatagagagggtatatattttgtattttctagttccctccgtg
agaaaaaaaaaggaagaagcaaagtttgacgatagtttacatattcctccctcagtctcc
ccaaggttggaacgtaattctgaccatcagtttttgctggtacaatatggtagtcaaacc
caatagaaaattatataataaaaggctttttcttggcgaaacataaaagtatttcttgaa
acaaaactatacacgtgaatcaacacacttaatcatagtacacattcttaaggaaaaggt
gtggtcattccctaagagctaagtttctataataaagtaaaaaaagagaaatcatttagg
aataaaggcccacaatttttttttgagttaaaacagccttactcggatgttcagtcagta
tatttatgaaggcagtggttttacggaaatccaattctgatcctgagctcagatgctcca
catataaacacaaaattcaaataaaatatctaaaacattcaaaaaaatctgaaaatttaa
cacatcaaagatgatagacacttctagatacttgcaaattttcgcactcgtatgacatag
gaggagcttggtatgaaaaattaaaatcagagcttgaattttgttgcacctttggacatt
ttttagctccattttttttgtaccaagctactcggatgtcatctcagtgcaaaaatttgc
aagcacctagaaaagtctctaatctttgatgtgtaaaaatttcagacgttttttagtttg
tttggtatttcttttgaatttactattcacataggtgcagatgcacccgagctccgaaac
accgctctcatttctatggaaattgctttagaatcccaaagctccagtgaagccaggttt
accaaaaaaaaggaaaaatatattcaaagagcccaaaaatatctgacttttttttacatg
tacatataggaatggtgaatgtatctattaattttcatgtaatacatgtgtatatacaag
cgcaaaaaaccgaaatacgtgaatctgaaaaaagaaaatagtactcacattgtgtggtaa
taaatccacagatttgtctttttgtgtgcacacatggtaagctatcttctaacgaaagtt
tacgcatatgtagtgtatatgtacatgttggattttgtgcagaatttgttgatactttta
aatgtgtatttcatatttttct--------------------------------------
------------------------------------------------------------
------------------------------------------------------------
------------------------------------------------------------
------------------------------------------------------------
------------------------------------------------------------
------------------------------------------------------------
------------------------------------------------------------
------------------------------------------------------------
------------------------------------------------------------
------------------------------------------------------------
------------------------------------------------------------
------------------------------------------------------------
------------------------------------------------------------
------------------------------------------------------------
------------------------------------------------------------
-----------------------------------------------------aaaaaca
gggggttcaatggaggctgacctccaaagtgcctcatgccctcacccgtggctttattac
cactgtttatttttctttgcgggtgttttattacctctatatttgatcaaactattttcg
ttttcaaaggaatgcagagatagtcgacgcagaaaacacatgaacacagtagatttaggt
gagaggctgagaaaactgaatattggcatgcatatgcggatgtcgtgcagtgtgtcaaaa
gatagtctgggagtagattatggtgagatgatgtgtcggccttagcttgtgctcttgtga
tacaggaacatcctagtggctcacgttgcctcacgatggttatcaaaagaaagaacctta
tcatttctcaacttgattctgcctgtcatgtgcatgcatccacattacaacgatggcatg
tacagtcacacgacctaacgacggtcttcactaatagtatgacttactttgccgacactc
ccttgacctacttactactcactccgtttttatttactttctagatcagttttgtcgtaa
gtcaaactttgatcgaatttataaaaatatatattaacatctacagtatctaatcaatag
cattagatgcaccaatgaatacactcacatatcatacagactgtatacttctaaaacgtc
ttatatttatttacagagagattagttgttattataaatatttataatggtttttataaa
tttgatcaaactttatatagtctggctcgggacaaagctaatatgcagagtggatcaaaa
catacgaactatatatggtggccaaagtacggcctgacaacatcaaggttggagtaacta
aacccgcggttagctcaccaccacactctcgtccataaactattttaattagcaagggat
attaaagaaataagttaaattcaagaagattgtgccgcatttcttacccatcaaactact
taaagaacatttcatatataccagtaaaaacttgctcatgtgctcaaaatagcacatgat
ttttttcagcttcagaatatacagcactaagattttcaattcacacaaggtatagataca
atactgccgtgtagggatggcagttttgcccatgggtatgggtacccgcgggtaccctaa
ccgaaaacaacgagcatggacgagactttgcaaaactttatacccacgggtaatggttat
ctatacccacaaaatacatgggcaggtatgggtatgaaatagtgcccatgggtaacccaa
tggatacccagaaaaagttaataaatgaaaataactcctatgaaatgtcaggtgaagatc
caactcatatggcccaatgttaaatcccttattccctaaaccaatcatatctcataggct
cgcagccaccaactcgtcactcctcctatgtcctacgtgattcctctaaattatgaaatc
ctgactcattgccgccacacttttgtccaactcctaatctagtgatccccaactcccacc
gccgcctcccactacgttgggcttccaccacccactgctcatacttcattgtcgcctcca
agaggtcacccatcgaaggaggcaatgccggtactaggctagtttcccatcatcacttga
attttacactcattttatcttattaaatgtaaatagtatatattattcccactggatacc
cattaggtataagatacctgatgggtatgggcatggctattaatttgtgcccaatggtac
tgaagtgggtgggcatagaaagtttccgtgggtatgggtttgggtagaagggttgtatcc
actcataccctgcccattgtcatccttgccgtgagttgacgacatgatgattatgtagga
gataaaatcttgctaggtttaatatgtttacctgttagatcaatatttttgcaaacatgg
tgaaagactaaggggctgtttggtttctagccacatcttgccacactttgccacacctca
ttttagacaagtttgactaagttaggtgtgtgtttggttctagccacacctaagcaaaaa
tgtttttatgagcagtgaaccccacatgtcatagacacaaaaagtgtggcaaaatttcgt
taggcaagccaaagtgtggctaacaatttgagcaactcaagttagaaaagtatggcaaaa
ataatatggcaatatatggaaaacatggccacaacctaaacagcccctaaaagctctccg
tttgaaccaacaaacttgatcccgcccatctctgtgagttttactgtaaccttctcagtt
ttgttcctaaagctccaaaattcgtgcaaattttttgaccaacaaaaatgataacttcat
tcatcttaaatatttgaccagagtagaaaggacaacatgcttgatttactataccagctt
ttgaag-aaaaaaatcaagctttaaccaaatttgaatgatttccattatcttaaacaact
acctagaataggttgaaagattaccaacaaactaaggaaaccatttatgattattattat
ttagtttttttttcaagtttcaattatttttataaaatattgctaattaactaattctta
gagtgtcgcacggattttgctcaaagttttttcttttaaaaaatggtggcgtactccctc
cgtttcttttattagtatactttgcgtatgcgattcgcctgaagtcaaacaccgaaaagt
tcggccaaatctttactaaaacacatcaacatctatacaatgctaaagtcgcacattatg
aaaattaattgcatggtgcatctaaagatactggtctcgtattataaaggttgatatttt
ttttctataaagttggcatcagacaaatcttaaacgcgaagtaaagagaaacagaggggt
ggtttgaaatgggcggaaccttcgagcggtatttggtccccgtaaattctt~~~~~~aga
gcggtatttcctcacactactactccctccgttctgaattactcgtcacagaaatggatg
tatctagatgtattttagttttagatatatccatttctgagacgagtaatttggaacgga
gggagcagcaatgttgaagaagagaaggtggatacagttgacggctccagcgttccaggg
ctcctcctccctcagtgcaagtcagaggagttgagctgagaggcgagggcggccgtccac
gtgccggcctccggttcgcgcccgcgccaagcagcggccggcaggcggggcccacaaaat
ccacatccccgggctcctccggagaggagaaaagatatgcggatccagcgcggggcgggg
cgggtgtgcagcgccagcgcgcggcttttgatttacggggatctctttctggccccacca
gcggcgctccccgcctccatttcctccacgtcacccgccccct-cccccgatatctactc
ctccc-------c--ccccccccccccccccccctcgcttcccgcacacacatcacacac
acggcctgctcgtccatcgatctctccccctctgctcggctcggctccagtccccgccgc
cgccgtccatggccgcggcccctcccgcgtcctcgtcatcctcctcctccacctgaccgg
cagcgcagcgcgacaacgcgaggtgagctcccgccggtctgtcacccatgcactctgttt
ccgctcgattggggatcgaatcatccgttcaacctctgtgtggatccagggcatgctcct
tcgctcattccaggctctccctctagctaataatatgtgctcggaaatcgctggagatta
accggctcgccgccttgtctgctactgcccgccttttagccgccggccgctccgctccat
tcgaggacacgattcattcccgccgcagtctcaatcccttgctcttctctctgtgttttt
ttgcgttttgtttcttgatttgcttcggtggcccgccgccccgccgcgccgtcgacgaac
gcacgcccgccggatgcgaccgaggttcgattgttattcacggcagcgtactgctggttg
tgctatgcgcgcctcctcctccctccccgtccaccaccaaacgaccccaacgtgtttcct
cttggagccaggccgcctcctcctagcgccatggaccgtcatcaccaccaccaccagcag
cagcagcagcagccgccgtcgccgcaggaggagcatgccgcgcagccgcgctgctgggag
gagttcctgcacaggaagaccatcagggtgctgctcgtggagaccgacgactccacccgg
caggtcgtcaccgccctgctccgccactgcatgtaccaaggtgcttacccatactctgtc
tcagctactaccagtgttaatttgcacaggctcggtcgtcatggaggtactgaatttggg
cgttggttgtgtgtcatgtttcagttatccctgctgaaaatggccaccaggcgtgggcgt
atcttcaggacatgcagagcaacatcgaccttgttctgacagaggtcttcatgcacggtg
gcctgtccgggatcgacctgctcggcaggatcatgaaccacgaggtctgcaaggacatcc
ccgtcatcagtaagcacctcgatccaccccacctcggcgctaaaatgtttcagtatcagg
ttcatttgcttcagtgctgctgcgtgcatagatttatatgttcttggtttccagtgatgt
cgtcgcacgattcgatgggcacggtcctcagttgcctgtcaaatggtgctgccgacttct
tggccaagccgatacgtaagaacgagcttaagaacctctgggcgcatgtgtggagacgct
ctcacagcgtaagttactatctctgatggtgtctgttctgttcttccacagtagtagtat
gtatcatcattcagaaatactgctgctgctgcttctgcttcagttcctagtttcacttgt
gtccttgcagcttactagtgcatccttttctgggtcaacgtgtgtgattattatactaaa
gctaagttgttttcttggaactcagtccagtggcagtggtagtggaagtgccattcagac
tcagaagtgtaccaaatcaaagagcggcgacgattccaacaacaacagcaataatcgcaa
cgacgacgccagcatggggctcaatgcaagggatggcagcgataatggcagtggcactca
ggtatgagatttttatgtttttttttgtgtgtgtacttaaggtatactactatctgtgat
attttcagacaagactgaacagaacaattattaggataaggaagctagataaaactgaat
ggaactaactgcttctcctagtgcactagaggccaatttgtccatatggcgaactaatta
tctgtgactagaacatgacttactctcttcgttacctaacggacttagacaagtctgact
tgcatgtgtattttattctagtgtagtagtagtctttgcttaaaatgtactgggaaactg
ccagacactggaaactgttggatagtaagatttgaaacacatgctagttgtttggacttt
ggataaatttgaaataaccgttgtaagcagaatacttacatctgtgagaagtatctgcat
ctgaactagttttctcatcaatttattttaaggcgcagagctcatggacaaagcgtgccg
ttgagatcgacagtccacaggacatgtctccagatcagtcaattgatccgcctgatagca
cttgcgcgcatgtgagccacctgaagtcagagatatgcagcaacagattaagaggtacag
ataacaaaaaatgccagaaaccaaaagaaactaatggtatggtatgctcaagtgctcaac
cagctcactgtgcaactgaaccaaaggctgcttgttccattttgtattgactaaattcga
ttatgttttccaggtgatgagttcaaagggaaggagttggagataggtgcccctggtaat
ttgaacacagatgatcagtcctccccgaacgagagttcggtcaaaccaactgatggacgg
tgtgagtatctgccacagaacaactccaatgatacagttatggaaaattcagatgagcca
attgttcgagctgctgacctgattggttcgatggccaaaaacatggacgcccaacaggca
gctagagccatagatgctcctaactgctcgtcacaagtgccggaaggtaaagacgccgac
cgtgagaacgccatgccatatcttgagctgagcctaaagaggtcgagatcgaccgcagac
gacgcggatgctgcgatccaggaggaacagaggaacgttgtgagacggtcggacctctcg
gcattcacgaggtgcaaagcataatatcagtgtcctttgcgaatccttaaatcatccata
tgttgcatactaaccgttttcattctttgcaaggtacaatacgtgcgcggtctccaatca
aggccgcgcagggttcgtcgggagctgctcgcccaacggcaacagctccgaggccgcgaa
aacggacgccgctcagatgaagcaaggctccaacggcagcagcaacaacaacgacatggg
ctccaccaccaagagcgtggtcaccaagcccgccggtggaaataataaggtctcgccaat
caacggcaacacgcacacctcggcgttccatcgtgtgcagccatggacgccggcaacagc
agcagggaaagacaaggctgatgaaacgagcaagaagaatgcagcaaccgcagccgcagc
agcgaaagacatgagtggtgaagcacagagcaaacacccctgcgcagcggcccatgacgc
gaatggtggatcggcaggaggcactgctcagtccagtttggtcaatccatcgggtccggt
tgaaggtcatgctgccaactatggtagcaactctggcagtaataacaacaccaataatgg
gagcaccgcagctactgctgctggtgctgctgctgctgtacatgctgagaccggtggcat
cgacaaaagaagcaacatgatgcacatgaaacgggagcgccgggtggccgccgtgaacaa
gttcagagagaagagaaaag
>TG029(Anapolis)
taggcacacatagatttctagccagccacaaatctttccggccagaaagcatataataag
tatatgtgagcacaaataatagagagggtatatattttgtattttctagttccctccgtg
agaaaaaaaaaggaagaagcaaagtttgacgatagtttacatattcctccctcagtctcc
ccaaggttggaacgtaattctgaccatcagtttttgctggtacaatatggtagtcaaacc
caatagaaaattatataataaaaggctttttcttggcgaaacataaaagtatttcttgaa
acaaaactatacacgtgaatcaacacacttaatcatagtacacattcttaaggaaaaggt
gtggtcattccctaagagctaagtttctataataaagtaaaaaaagagaaatcatttagg
aataaaggcccacaatttttttttgagttaaaacagccttactcggatgttcagtcagta
tatttatgaaggcagtggttttacggaaatccaattctgatcctgagctcagatgctcca
catataaacacaaaattcaaataaaatatctaaaacattcaaaaaaatctgaaaatttaa
cacatcaaagatgatagacacttctagatacttgcaaattttcgcactcgtatgacatag
gaggagcttggtatgaaaaattaaaatcagagcttgaattttgttgcacctttggacatt
ttttagctccattttttttgtaccaagctactcggatgtcatctcagtgcaaaaatttgc
aagcacctagaaaagtctctaatctttgatgtgtaaaaatttcagacgttttttagtttg
tttggtatttcttttgaatttactattcacataggtgcagatgcacccgagctccgaaac
accgctctcatttctatggaaattgctttagaatcccaaagctccagtgaagccaggttt
accaaaaaaaaggaaaaatatattcaaagagcccaaaaatatctgacttttttttacatg
tacatataggaatggtgaatgtatctattaattttcatgtaatacatgtgtatatacaag
cgcaaaaaaccgaaatacgtgaatctgaaaaaagaaaatagtactcacattgtgtggtaa
taaatccacagatttgtctttttgtgtgcacacatggtaagctatcttctaacgaaagtt
tacgcatatgtagtgtatatgtacatgttggattttgtgcagaatttgttgatactttta
aatgtgtatttcatatttttct--------------------------------------
------------------------------------------------------------
------------------------------------------------------------
------------------------------------------------------------
------------------------------------------------------------
------------------------------------------------------------
------------------------------------------------------------
------------------------------------------------------------
------------------------------------------------------------
------------------------------------------------------------
------------------------------------------------------------
------------------------------------------------------------
------------------------------------------------------------
------------------------------------------------------------
------------------------------------------------------------
------------------------------------------------------------
-----------------------------------------------------aaaaaca
gggggttcaatggaggctgacctccaaagtgcctcatgccctcacccgtggctttattac
cactgtttatttttctttgcgggtgttttattacctctatatttgatcaaactattttcg
ttttcaaaggaatgcagagatagtcgacgcagaaaacacatgaacacagtagatttaggt
gagaggctgagaaaactgaatattggcatgcatatgcggatgtcgtgcagtgtgtcaaaa
gatagtctgggagtagattatggtgagatgatgtgtcggccttagcttgtgctcttgtga
tacaggaacatcctagtggctcacgttgcctcacgatggttatcaaaagaaagaacctta
tcatttctcaacttgattctgcctgtcatgtgcatgcatccacattacaacgatggcatg
tacagtcacacgacctaacgacggtcttcactaatagtatgacttactttgccgacactc
ccttgacctacttactactcactccgtttttatttactttctagatcagttttgtcgtaa
gtcaaactttgatcgaatttataaaaatatatattaacatctacagtatctaatcaatag
cattagatgcaccaatgaatacactcacatatcatacagactgtatacttctaaaacgtc
ttatatttatttacagagagattagttgttattataaatatttataatggtttttataaa
tttgatcaaactttatatagtctggctcgggacaaagctaatatgcagagtggatcaaaa
catacgaactatatatggtggccaaagtacggcctgacaacatcaaggttggagtaacta
aacccgcggttagctcaccaccacactctcgtccataaactattttaattagcaagggat
attaaagaaataagttaaattcaagaagattgtgccgcatttcttacccatcaaactact
taaagaacatttcatatataccagtaaaaacttgctcatgtgctcaaaatagcacatgat
ttttttcagcttcagaatatacagcactaagattttcaattcacacaaggtatagataca
atactgccgtgtagggatggcagttttgcccatgggtatgggtacccgcgggtaccctaa
ccgaaaacaacgagcatggacgagactttgcaaaactttatacccacgggtaatggttat
ctatacccacaaaatacatgggcaggtatgggtatgaaatagtgcccatgggtaacccaa
tggatacccagaaaaagttaataaatgaaaataactcctatgaaatgtcaggtgaagatc
caactcatatggcccaatgttaaatcccttattccctaaaccaatcatatctcataggct
cgcagccaccaactcgtcactcctcctatgtcctacgtgattcctctaaattatgaaatc
ctgactcattgccgccacacttttgtccaactcctaatctagtgatccccaactcccacc
gccgcctcccactacgttgggcttccaccacccactgctcatacttcattgtcgcctcca
agaggtcacccatcgaaggaggcaatgccggtactaggctagtttcccatcatcacttga
attttacactcattttatcttattaaatgtaaatagtatatattattcccactggatacc
cattaggtataagatacctgatgggtatgggcatggctattaatttgtgcccaatggtac
tgaagtgggtgggcatagaaagtttccgtgggtatgggtttgggtagaagggttgtatcc
actcataccctgcccattgtcatccttgccgtgagttgacgacatgatgattatgtagga
gataaaatcttgctaggtttaatatgtttacctgttagatcaatatttttgcaaacatgg
tgaaagactaaggggctgtttggtttctagccacatcttgccacactttgccacacctca
ttttagacaagtttgactaagttaggtgtgtgtttggttctagccacacctaagcaaaaa
tgtttttatgagcagtgaaccccacatgtcatagacacaaaaagtgtggcaaaatttcgt
taggcaagccaaagtgtggctaacaatttgagcaactcaagttagaaaagtatggcaaaa
ataatatggcaatatatggaaaacatggccacaacctaaacagcccctaaaagctctccg
tttgaaccaacaaacttgatcccgcccatctctgtgagttttactgtaaccttctcagtt
ttgttcctaaagctccaaaattcgtgcaaattttttgaccaacaaaaatgataacttcat
tcatcttaaatatttgaccagagtagaaaggacaacatgcttgatttactataccagctt
ttgaag-aaaaaaatcaagctttaaccaaatttgaatgatttccattatcttaaacaact
acctagaataggttgaaagattaccaacaaactaaggaaaccatttatgattattattat
ttagtttttttttcaagtttcaattatttttataaaatattgctaattaactaattctta
gagtgtcgcacggattttgctcaaagttttttcttttaaaaaatggtggcgtactccctc
cgtttcttttattagtatactttgcgtatgcgattcgcctgaagtcaaacaccgaaaagt
tcggccaaatctttactaaaacacatcaacatctatacaatgctaaagtcgcacattatg
aaaattaattgcatggtgcatctaaagatactggtctcgtattataaaggttgatatttt
ttttctataaagttggcatcagacaaatcttaaacgcgaagtaaagagaaacagaggggt
ggtttgaaatgggcggaaccttcgagcggtatttggtccccgtaaattctt~~~~~~aga
gcggtatttcctcacactactactccctccgttctgaattactcgtcacagaaatggatg
tatctagatgtattttagttttagatatatccatttctgagacgagtaatttggaacgga
gggagcagcaatgttgaagaagagaaggtggatacagttgacggctccagcgttccaggg
ctcctcctccctcagtgcaagtcagaggagttgagctgagaggcgagggcggccgtccac
gtgccggcctccggttcgcgcccgcgccaagcagcggccggcaggcggggcccacaaaat
ccacatccccgggctcctccggagaggagaaaagatatgcggatccagcgcggggcgggg
cgggtgtgcagcgccagcgcgcggcttttgatttacggggatctctttctggccccacca
gcggcgctccccgcctccatttcctccacgtcacccgccccct-cccccgatatctactc
ctccc-------c--ccccccccccccccccccctcgcttcccgcacacacatcacacac
acggcctgctcgtccatcgatctctccccctctgctcggctcggctccagtccccgccgc
cgccgtccatggccgcggcccctcccgcgtcctcgtcatcctcctcctccacctgaccgg
cagcgcagcgcgacaacgcgaggtgagctcccgccggtctgtcacccatgcactctgttt
ccgctcgattggggatcgaatcatccgttcaacctctgtgtggatccagggcatgctcct
tcgctcattccaggctctccctctagctaataatatgtgctcggaaatcgctggagatta
accggctcgccgccttgtctgctactgcccgccttttagccgccggccgctccgctccat
tcgaggacacgattcattcccgccgcagtctcaatcccttgctcttctctctgtgttttt
ttgcgttttgtttcttgatttgcttcggtggcccgccgccccgccgcgccgtcgacgaac
gcacgcccgccggatgcgaccgaggttcgattgttattcacggcagcgtactgctggttg
tgctatgcgcgcctcctcctccctccccgtccaccaccaaacgaccccaacgtgtttcct
cttggagccaggccgcctcctcctagcgccatggaccgtcatcaccaccaccaccagcag
cagcagcagcagccgccgtcgccgcaggaggagcatgccgcgcagccgcgctgctgggag
gagttcctgcacaggaagaccatcagggtgctgctcgtggagaccgacgactccacccgg
caggtcgtcaccgccctgctccgccactgcatgtaccaaggtgcttacccatactctgtc
tcagctactaccagtgttaatttgcacaggctcggtcgtcatggaggtactgaatttggg
cgttggttgtgtgtcatgtttcagttatccctgctgaaaatggccaccaggcgtgggcgt
atcttcaggacatgcagagcaacatcgaccttgttctgacagaggtcttcatgcacggtg
gcctgtccgggatcgacctgctcggcaggatcatgaaccacgaggtctgcaaggacatcc
ccgtcatcagtaagcacctcgatccaccccacctcggcgctaaaatgtttcagtatcagg
ttcatttgcttcagtgctgctgcgtgcatagatttatatgttcttggtttccagtgatgt
cgtcgcacgattcgatgggcacggtcctcagttgcctgtcaaatggtgctgccgacttct
tggccaagccgatacgtaagaacgagcttaagaacctctgggcgcatgtgtggagacgct
ctcacagcgtaagttactatctctgatggtgtctgttctgttcttccacagtagtagtat
gtatcatcattcagaaatactgctgctgctgcttctgcttcagttcctagtttcacttgt
gtccttgcagcttactagtgcatccttttctgggtcaacgtgtgtgattattatactaaa
gctaagttgttttcttggaactcagtccagtggcagtggtagtggaagtgccattcagac
tcagaagtgtaccaaatcaaagagcggcgacgattccaacaacaacagcaataatcgcaa
cgacgacgccagcatggggctcaatgcaagggatggcagcgataatggcagtggcactca
ggtatgagatttttatgtttttttttgtgtgtgtacttaaggtatactactatctgtgat
attttcagacaagactgaacagaacaattattaggataaggaagctagataaaactgaat
ggaactaactgcttctcctagtgcactagaggccaatttgtccatatggcgaactaatta
tctgtgactagaacatgacttactctcttcgttacctaacggacttagacaagtctgact
tgcatgtgtattttattctagtgtagtagtagtctttgcttaaaatgtactgggaaactg
ccagacactggaaactgttggatagtaagatttgaaacacatgctagttgtttggacttt
ggataaatttgaaataaccgttgtaagcagaatacttacatctgtgagaagtatctgcat
ctgaactagttttctcatcaatttattttaaggcgcagagctcatggacaaagcgtgccg
ttgagatcgacagtccacaggacatgtctccagatcagtcaattgatccgcctgatagca
cttgcgcgcatgtgagccacctgaagtcagagatatgcagcaacagattaagaggtacag
ataacaaaaaatgccagaaaccaaaagaaactaatggtatggtatgctcaagtgctcaac
cagctcactgtgcaactgaaccaaaggctgcttgttccattttgtattgactaaattcga
ttatgttttccaggtgatgagttcaaagggaaggagttggagataggtgcccctggtaat
ttgaacacagatgatcagtcctccccgaacgagagttcggtcaaaccaactgatggacgg
tgtgagtatctgccacagaacaactccaatgatacagttatggaaaattcagatgagcca
attgttcgagctgctgacctgattggttcgatggccaaaaacatggacgcccaacaggca
gctagagccatagatgctcctaactgctcgtcacaagtgccggaaggtaaagacgccgac
cgtgagaacgccatgccatatcttgagctgagcctaaagaggtcgagatcgaccgcagac
gacgcggatgctgcgatccaggaggaacagaggaacgttgtgagacggtcggacctctcg
gcattcacgaggtgcaaagcataatatcagtgtcctttgcgaatccttaaatcatccata
tgttgcatactaaccgttttcattctttgcaaggtacaatacgtgcgcggtctccaatca
aggccgcgcagggttcgtcgggagctgctcgcccaacggcaacagctccgaggccgcgaa
aacggacgccgctcagatgaagcaaggctccaacggcagcagcaacaacaacgacatggg
ctccaccaccaagagcgtggtcaccaagcccgccggtggaaataataaggtctcgccaat
caacggcaacacgcacacctcggcgttccatcgtgtgcagccatggacgccggcaacagc
agcagggaaagacaaggctgatgaaacgagcaagaagaatgcagcaaccgcagccgcagc
agcgaaagacatgagtggtgaagcacagagcaaacacccctgcgcagcggcccatgacgc
gaatggtggatcggcaggaggcactgctcagtccagtttggtcaatccatcgggtccggt
tgaaggtcatgctgccaactatggtagcaactctggcagtaataacaacaccaataatgg
gagcaccgcagctactgctgctggtgctgctgctgctgtacatgctgagaccggtggcat
cgacaaaagaagcaacatgatgcacatgaaacgggagcgccgggtggccgccgtgaacaa
gttcagagagaagagaaaag
>TG024(Kredo)
taggcacacatagatttctagccagccacaaatctttccggccagaaagcatataataag
tatatgtgagcacaaataatagagagggtatatattttgtattttctagttccctccgtg
agaaaaaaaaaggaagaagcaaagtttgacgatagtttacatattcctccctcagtctcc
ccaaggttggaacgtaattctgaccatcagtttttgctggtacaatatggtagtcaaacc
caatagaaaattatataataaaaggctttttcttggcgaaacataaaagtatttcttgaa
acaaaactatacacgtgaatcaacacacttaatcatagtacacattcttaaggaaaaggt
gtggtcattccctaagagctaagtttctataataaagtaaaaaaagagaaatcatttagg
aataaaggcccacaatttttttttgagttaaaacagccttactcggatgttcagtcagta
tatttatgaaggcagtggttttacggaaatccaattctgatcctgagctcagatgctcca
catataaacacaaaattcaaataaaatatctaaaacattcaaaaaaatctgaaaatttaa
cacatcaaagatgatagacacttctagatacttgcaaattttcgcactcgtatgacatag
gaggagcttggtatgaaaaattaaaatcagagcttgaattttgttgcacctttggacatt
ttttagctccattttttttgtaccaagctactcggatgtcatctcagtgcaaaaatttgc
aagcacctagaaaagtctctaatctttgatgtgtaaaaatttcagacgttttttagtttg
tttggtatttcttttgaatttactattcacataggtgcagatgcacccgagctccgaaac
accgctctcatttctatggaaattgctttagaatcccaaagctccagtgaagccaggttt
accaaaaaaaaggaaaaatatattcaaagagcccaaaaatatctgacttttttttacatg
tacatataggaatggtgaatgtatctattaattttcatgtaatacatgtgtatatacaag
cgcaaaaaaccgaaatacgtgaatctgaaaaaagaaaatagtactcacattgtgtggtaa
taaatccacagatttgtctttttgtgtgcacacatggtaagctatcttctaacgaaagtt
tacgcatatgtagtgtatatgtacatgttggattttgtgcagaatttgttgatactttta
aatgtgtatttcatatttttct--------------------------------------
------------------------------------------------------------
------------------------------------------------------------
------------------------------------------------------------
------------------------------------------------------------
------------------------------------------------------------
------------------------------------------------------------
------------------------------------------------------------
------------------------------------------------------------
------------------------------------------------------------
------------------------------------------------------------
------------------------------------------------------------
------------------------------------------------------------
------------------------------------------------------------
------------------------------------------------------------
------------------------------------------------------------
-----------------------------------------------------aaaaaca
gggggttcaatggaggctgacctccaaagtgcctcatgccctcacccgtggctttattac
cactgtttatttttctttgcgggtgttttattacctctatatttgatcaaactattttcg
ttttcaaaggaatgcagagatagtcgacgcagaaaacacatgaacacagtagatttaggt
gagaggctgagaaaactgaatattggcatgcatatgcggatgtcgtgcagtgtgtcaaaa
gatagtctgggagtagattatggtgagatgatgtgtcggccttagcttgtgctcttgtga
tacaggaacatcctagtggctcacgttgcctcacgatggttatcaaaagaaagaacctta
tcatttctcaacttgattctgcctgtcatgtgcatgcatccacattacaacgatggcatg
tacagtcacacgacctaacgacggtcttcactaatagtatgacttactttgccgacactc
ccttgacctacttactactcactccgtttttatttactttctagatcagttttgtcgtaa
gtcaaactttgatcgaatttataaaaatatatattaacatctacagtatctaatcaatag
cattagatgcaccaatgaatacactcacatatcatacagactgtatacttctaaaacgtc
ttatatttatttacagagagattagttgttattataaatatttataatggtttttataaa
tttgatcaaactttatatagtctggctcgggacaaagctaatatgcagagtggatcaaaa
catacgaactatatatggtggccaaagtacggcctgacaacatcaaggttggagtaacta
aacccgcggttagctcaccaccacactctcgtccataaactattttaattagcaagggat
attaaagaaataagttaaattcaagaagattgtgccgcatttcttacccatcaaactact
taaagaacatttcatatataccagtaaaaacttgctcatgtgctcaaaatagcacatgat
ttttttcagcttcagaatatacagcactaagattttcaattcacacaaggtatagataca
atactgccgtgtagggatggcagttttgcccatgggtatgggtacccgcgggtaccctaa
ccgaaaacaacgagcatggacgagactttgcaaaactttatacccacgggtaatggttat
ctatacccacaaaatacatgggcaggtatgggtatgaaatagtgcccatgggtaacccaa
tggatacccagaaaaagttaataaatgaaaataactcctatgaaatgtcaggtgaagatc
caactcatatggcccaatgttaaatcccttattccctaaaccaatcatatctcataggct
cgcagccaccaactcgtcactcctcctatgtcctacgtgattcctctaaattatgaaatc
ctgactcattgccgccacacttttgtccaactcctaatctagtgatccccaactcccacc
gccgcctcccactacgttgggcttccaccacccactgctcatacttcattgtcgcctcca
agaggtcacccatcgaaggaggcaatgccggtactaggctagtttcccatcatcacttga
attttacactcattttatcttattaaatgtaaatagtatatattattcccactggatacc
cattaggtataagatacctgatgggtatgggcatggctattaatttgtgcccaatggtac
tgaagtgggtgggcatagaaagtttccgtgggtatgggtttgggtagaagggttgtatcc
actcataccctgcccattgtcatccttgccgtgagttgacgacatgatgattatgtagga
gataaaatcttgctaggtttaatatgtttacctgttagatcaatatttttgcaaacatgg
tgaaagactaaggggctgtttggtttctagccacatcttgccacactttgccacacctca
ttttagacaagtttgactaagttaggtgtgtgtttggttctagccacacctaagcaaaaa
tgtttttatgagcagtgaaccccacatgtcatagacacaaaaagtgtggcaaaatttcgt
taggcaagccaaagtgtggctaacaatttgagcaactcaagttagaaaagtatggcaaaa
ataatatggcaatatatggaaaacatggccacaacctaaacagcccctaaaagctctccg
tttgaaccaacaaacttgatcccgcccatctctgtgagttttactgtaaccttctcagtt
ttgttcctaaagctccaaaattcgtgcaaattttttgaccaacaaaaatgataacttcat
tcatcttaaatatttgaccagagtagaaaggacaacatgcttgatttactataccagctt
ttgaag-aaaaaaatcaagctttaaccaaatttgaatgatttccattatcttaaacaact
acctagaataggttgaaagattaccaacaaactaaggaaaccatttatgattattattat
ttagtttttttttcaagtttcaattatttttataaaatattgctaattaactaattctta
gagtgtcgcacggattttgctcaaagttttttcttttaaaaaatggtggcgtactccctc
cgtttcttttattagtatactttgcgtatgcgattcgcctgaagtcaaacaccgaaaagt
tcggccaaatctttactaaaacacatcaacatctatacaatgctaaagtcgcacattatg
aaaattaattgcatggtgcatctaaagatactggtctcgtattataaaggttgata-ttt
ttttctataaagttggcatcagacaaatcttaaacgcgaagtaaagagaaacagaggggt
ggtttgaaatgggcggaaccttcgagcggtatttggtccccgtaaattctt~~~~~~aga
gcggtatttcctcacactactactccctccgttctgaattactcgtcacagaaatggatg
tatctagatgtattttagttttagatatatccatttctgagacgagtaatttggaacgga
gggagcagcaatgttgaagaagagaaggtggatacagttgacggctccagcgttccaggg
ctcctcctccctcagtgcaagtcagaggagttgagctgagaggcgagggcggccgtccac
gtgccggcctccggttcgcgcccgcgccaagcagcggccggcaggcggggcccacaaaat
ccacatccccgggctcctccggagaggagaaaagatatgcggatccagcgcggggcgggg
cgggtgtgcagcgccagcgcgcggcttttgatttacggggatctctttctggccccacca
gcggcgctccccgcctccatttcctccacgtcacccgccccct-cccccgatatctactc
ctccg-------c--ccccccccccccccccccctcgcttcccgcacacacatcacacac
acggcctgctcgtccatcgatctctccccctctgctcggctcggctccagtccccgccgc
cgccgtccatggccgcggcccctcccgcgtcctcgtcatcctcctcctccacctgaccgg
cagcgcagcgcgacaacgcgaggtgagctcccgccggtctgtcacccatgcactctgttt
ccgctcgattggggatcgaatcatccgttcaacctctgtgtggatccagggcatgctcct
tcgctcattccaggctctccctctagctaataatatgtgctcggaaatcgctggagatta
accggctcgccgccttgtctgctactgcccgccttttagccgccggccgctccgctccat
tcgaggacacgattcattcccgccgcagtctcaatcccttgctcttctctctgtgttttt
ttgcgttttgtttcttgatttgcttcggtggcccgccgccccgccgcgccgtcgacgaac
gcacgcccgccggatgcgaccgaggttcgattgttattcacggcagcgtactgctggttg
tgctatgcgcgcctcctcctccctccccgtccaccaccaaacgaccccaacgtgtttcct
cttggagccaggccgcctcctcctagcgccatggaccgtcatcaccaccaccaccagcag
cagcagcagcagccgccgtcgccgcaggaggagcatgccgcgcagccgcgctgctgggag
gagttcctgcacaggaagaccatcagggtgctgctcgtggagaccgacgactccacccgg
caggtcgtcaccgccctgctccgccactgcatgtaccaaggtgcttacccatactctgtc
tcagctactaccagtgttaatttgcacaggctcggtcgtcatggaggtactgaatttggg
cgttggttgtgtgtcatgtttcagttatccctgctgaaaatggccaccaggcgtgggcgt
atcttcaggacatgcagagcaacatcgaccttgttctgacagaggtcttcatgcacggtg
gcctgtccgggatcgacctgctcggcaggatcatgaaccacgaggtctgcaaggacatcc
ccgtcatcagtaagcacctcgatccaccccacctcggcgctaaaatgtttcagtatcagg
ttcatttgcttcagtgctgctgcgtgcatagatttatatgttcttggtttccagtgatgt
cgtcgcacgattcgatgggcacggtcctcagttgcctgtcaaatggtgctgccgacttct
tggccaagccgatacgtaagaacgagcttaagaacctctgggcgcatgtgtggagacgct
ctcacagcgtaagttactatctctgatggtgtctgttctgttcttccacagtagtagtat
gtatcatcattcagaaatactgctgctgctgcttctgcttcagttcctagtttcacttgt
gtccttgcagcttactagtgcatccttttctgggtcaacgtgtgtgattattatactaaa
gctaagttgttttcttggaactcagtccagtggcagtggtagtggaagtgccattcagac
tcagaagtgtaccaaatcaaagagcggcgacgattccaacaacaacagcaataatcgcaa
cgacgacgccagcatggggctcaatgcaagggatggcagcgataatggcagtggcactca
ggtatgagatttttatgtttttttttgtgtgtgtacttaaggtatactactatctgtgat
attttcagacaagactgaacagaacaattattaggataaggaagctagataaaactgaat
ggaactaactgcttctcctagtgcactagaggccaatttgtccatatggcgaactaatta
tctgtgactagaacatgacttactctcttcgttacctaacggacttagacaagtctgact
tgcatgtgtattttattctagtgtagtagtagtctttgcttaaaatgtactgggaaactg
ccagacactggaaactgttggatagtaagatttgaaacacatgctagttgtttggacttt
ggataaatttgaaataaccgttgtaagcagaatacttacatctgtgagaagtatctgcat
ctgaactagttttctcatcaatttattttaaggcgcagagctcatggacaaagcgtgccg
ttgagatcgacagtccacaggacatgtctccagatcagtcaattgatccgcctgatagca
cttgcgcgcatgtgagccacctgaagtcagagatatgcagcaacagattaagaggtacag
ataacaaaaaatgccagaaaccaaaagaaactaatggtatggtatgctcaagtgctcaac
cagctcactgtgcaactgaaccaaaggctgcttgttccattttgtattgactaaattcga
ttatgttttccaggtgatgagttcaaagggaaggagttggagataggtgcccctggtaat
ttgaacacagatgatcagtcctccccgaacgagagttcggtcaaaccaactgatggacgg
tgtgagtatctgccacagaacaactccaatgatacagttatggaaaattcagatgagcca
attgttcgagctgctgacctgattggttcgatggccaaaaacatggacgcccaacaggca
gctagagccatagatgctcctaactgctcgtcacaagtgccggaaggtaaagacgccgac
cgtgagaacgccatgccatatcttgagctgagcctaaagaggtcgagatcgaccgcagac
gacgcggatgctgcgatccaggaggaacagaggaacgttgtgagacggtcggacctctcg
gcattcacgaggtgcaaagcataatatcagtgtcctttgcgaatccttaaatcatccata
tgttgcatactaaccgttttcattctttgcaaggtacaatacgtgcgcggtctccaatca
aggccgcgcagggttcgtcgggagctgctcgcccaacggcaacagctccgaggccgcgaa
aacggacgccgctcagatgaagcaaggctccaacggcagcagcaacaacaacgacatggg
ctccaccaccaagagcgtggtcaccaagcccgccggtggaaataataaggtctcgccaat
caacggcaacacgcacacctcggcgttccatcgtgtgcagccatggacgccggcaacagc
agcagggaaagacaaggctgatgaaacgagcaagaagaatgcagcaaccgcagccgcagc
agcgaaagacatgagtggtgaagcacagagcaaacacccctgcgcagcggcccatgacgc
gaatggtggatcggcaggaggcactgctcagtccagtttggtcaatccatcgggtccggt
tgaaggtcatgctgccaactatggtagcaactctggcagtaataacaacaccaataatgg
gagcaccgcagctactgctgctggtgctgctgctgctgtacatgctgagaccggtggcat
cgacaaaagaagcaacatgatgcacatgaaacgggagcgccgggtggccgccgtgaacaa
gttcagagagaagagaaaag
>TG149(Zentos)
taggcacacatagatttctagccagccacaaatctttccggccagaaagcatataataag
tatatgtgagcacaaataatagagagggtatatattttgtattttctagttccctccgtg
agaaaaaaaaaggaagaagcaaagtttgacgatagtttacatattcctccctcagtctcc
ccaaggttggaacgtaattctgaccatcagtttttgctggtacaatatggtagtcaaacc
caatagaaaattatataataaaaggctttttcttggcgaaacataaaagtatttcttgaa
acaaaactatacacgtgaatcaacacacttaatcatagtacacattcttaaggaaaaggt
gtggtcattccctaagagctaagtttctataataaagtaaaaaaagagaaatcatttagg
aataaaggcccacaatttttttttgagttaaaacagccttactcggatgttcagtcagta
tatttatgaaggcagtggttttacggaaatccaattctgatcctgagctcagatgctcca
catataaacacaaaattcaaataaaatatctaaaacattcaaaaaaatctgaaaatttaa
cacatcaaagatgatagacacttctagatacttgcaaattttcgcactcgtatgacatag
gaggagcttggtatgaaaaattaaaatcagagcttgaattttgttgcacctttggacatt
ttttagctccattttttttgtaccaagctactcggatgtcatctcagtgcaaaaatttgc
aagcacctagaaaagtctctaatctttgatgtgtaaaaatttcagacgttttttagtttg
tttggtatttcttttgaatttactattcacataggtgcagatgcacccgagctccgaaac
accgctctcatttctatggaaattgctttagaatcccaaagctccagtgaagccaggttt
accaaaaaaaaggaaaaatatattcaaagagcccaaaaatatctgacttttttttacatg
tacatataggaatggtgaatgtatctattaattttcatgtaatacatgtgtatatacaag
cgcaaaaaaccgaaatacgtgaatctgaaaaaagaaaatagtactcacattgtgtggtaa
taaatccacagatttgtctttttgtgtgcacacatggtaagctatcttctaacgaaagtt
tacgcatatgtagtgtatatgtacatgttggattttgtgcagaatttgttgatactttta
aatgtgtatttcatatttttct--------------------------------------
------------------------------------------------------------
------------------------------------------------------------
------------------------------------------------------------
------------------------------------------------------------
------------------------------------------------------------
------------------------------------------------------------
------------------------------------------------------------
------------------------------------------------------------
------------------------------------------------------------
------------------------------------------------------------
------------------------------------------------------------
------------------------------------------------------------
------------------------------------------------------------
------------------------------------------------------------
------------------------------------------------------------
-----------------------------------------------------aaaaaca
gggggttcaatggaggctgacctccaaagtgcctcatgccctcacccgtggctttattac
cactgtttatttttctttgcgggtgttttattacctctatatttgatcaaactattttcg
ttttcaaaggaatgcagagatagtcgacgcagaaaacacatgaacacagtagatttaggt
gagaggctgagaaaactgaatattggcatgcatatgcggatgtcgtgcagtgtgtcaaaa
gatagtctgggagtagattatggtgagatgatgtgtcggccttagcttgtgctcttgtga
tacaggaacatcctagtggctcacgttgcctcacgatggttatcaaaagaaagaacctta
tcatttctcaacttgattctgcctgtcatgtgcatgcatccacattacaacgatggcatg
tacagtcacacgacctaacgacggtcttcactaatagtatgacttactttgccgacactc
ccttgacctacttactactcactccgtttttatttactttctagatcagttttgtcgtaa
gtcaaactttgatcgaatttataaaaatatatattaacatctacagtatctaatcaatag
cattagatgcaccaatgaatacactcacatatcatacagactgtatacttctaaaacgtc
ttatatttatttacagagagattagttgttattataaatatttataatggtttttataaa
tttgatcaaactttatatagtctggctcgggacaaagctaatatgcagagtggatcaaaa
catacgaactatatatggtggccaaagtacggcctgacaacatcaaggttggagtaacta
aacccgcggttagctcaccaccacactctcgtccataaactattttaattagcaagggat
attaaagaaataagttaaattcaagaagattgtgccgcatttcttacccatcaaactact
taaagaacatttcatatataccagtaaaaacttgctcatgtgctcaaaatagcacatgat
ttttttcagcttcagaatatacagcactaagattttcaattcacacaaggtatagataca
atactgccgtgtagggatggcagttttgcccatgggtatgggtacccgcgggtaccctaa
ccgaaaacaacgagcatggacgagactttgcaaaactttatacccacgggtaatggttat
ctatacccacaaaatacatgggcaggtatgggtatgaaatagtgcccatgggtaacccaa
tggatacccagaaaaagttaataaatgaaaataactcctatgaaatgtcaggtgaagatc
caactcatatggcccaatgttaaatcccttattccctaaaccaatcatatctcataggct
cgcagccaccaactcgtcactcctcctatgtcctacgtgattcctctaaattatgaaatc
ctgactcattgccgccacacttttgtccaactcctaatctagtgatccccaactcccacc
gccgcctcccactacgttgggcttccaccacccactgctcatacttcattgtcgcctcca
agaggtcacccatcgaaggaggcaatgccggtactaggctagtttcccatcatcacttga
attttacactcattttatcttattaaatgtaaatagtatatattattcccactggatacc
cattaggtataagatacctgatgggtatgggcatggctattaatttgtgcccaatggtac
tgaagtgggtgggcatagaaagtttccgtgggtatgggtttgggtagaagggttgtatcc
actcataccctgcccattgtcatccttgccgtgagttgacgacatgatgattatgtagga
gataaaatcttgctaggtttaatatgtttacctgttagatcaatatttttgcaaacatgg
tgaaagactaaggggctgtttggtttctagccacatcttgccacactttgccacacctca
ttttagacaagtttgactaagttaggtgtgtgtttggttctagccacacctaagcaaaaa
tgtttttatgagcagtgaaccccacatgtcatagacacaaaaagtgtggcaaaatttcgt
taggcaagccaaagtgtggctaacaatttgagcaactcaagttagaaaagtatggcaaaa
ataatatggcaatatatggaaaacatggccacaacctaaacagcccctaaaagctctccg
tttgaaccaacaaacttgatcccgcccatctctgtgagttttactgtaaccttctcagtt
ttgttcctaaagctccaaaattcgtgcaaattttttgaccaacaaaaatgataacttcat
tcatcttaaatatttgaccagagtagaaaggacaacatgcttgatttactataccagctt
ttgaag-aaaaaaatcaagctttaaccaaatttgaatgatttccattatcttaaacaact
acctagaataggttgaaagattaccaacaaactaaggaaaccatttatgattattattat
ttagtttttttttcaagtttcaattatttttataaaatattgctaattaactaattctta
gagtgtcgcacggattttgctcaaagttttttcttttaaaaaatggtggcgtactccctc
cgtttcttttattagtatactttgcgtatgcgattcgcctgaagtcaaacaccgaaaagt
tcggccaaatctttactaaaacacatcaacatctatacaatgctaaagtcgcacattatg
aaaattaattgcatggtgcatctaaagatactggtctcgtattataaaggttgata-ttt
ttttctataaagttggcatcagacaaatcttaaacgcgaagtaaagagaaacagaggggt
ggtttgaaatgggcggaaccttcgagcggtatttggtccccgtaaattctt~~~~~~aga
gcggtatttcctcacactactactccctccgttctgaattactcgtcacagaaatggatg
tatctagatgtattttagttttagatatatccatttctgagacgagtaatttggaacgga
gggagcagcaatgttgaagaagagaaggtggatacagttgacggctccagcgttccaggg
ctcctcctccctcagtgcaagtcagaggagttgagctgagaggcgagggcggccgtccac
gtgccggcctccggttcgcgcccgcgccaagcagcggccggcaggcggggcccacaaaat
ccacatccccgggctcctccggagaggagaaaagatatgcggatccagcgcggggcgggg
cgggtgtgcagcgccagcgcgcggcttttgatttacggggatctctttctggccccacca
gcggcgctccccgcctccatttcctccacgtcacccgccccctccccccgatatctactc
ctccg----------ccccccccccccccccccctcgcttcccgcacacacatcacacac
acggcctgctcgtccatcgatctctccccctctgctcggctcggctccagtccccgccgc
cgccgtccatggccgcggcccctcccgcgtcctcgtcatcctcctcctccacctgaccgg
cagcgcagcgcgacaacgcgaggtgagctcccgccggtctgtcacccatgcactctgttt
ccgctcgattggggatcgaatcatccgttcaacctctgtgtggatccagggcatgctcct
tcgctcattccaggctctccctctagctaataatatgtgctcggaaatcgctggagatta
accggctcgccgccttgtctgctactgcccgccttttagccgccggccgctccgctccat
tcgaggacacgattcattcccgccgcagtctcaatcccttgctcttctctctgtgttttt
ttgcgttttgtttcttgatttgcttcggtggcccgccgccccgccgcgccgtcgacgaac
gcacgcccgccggatgcgaccgaggttcgattgttattcacggcagcgtactgctggttg
tgctatgcgcgcctcctcctccctccccgtccaccaccaaacgaccccaacgtgtttcct
cttggagccaggccgcctcctcctagcgccatggaccgtcatcaccaccaccaccagcag
cagcagcagcagccgccgtcgccgcaggaggagcatgccgcgcagccgcgctgctgggag
gagttcctgcacaggaagaccatcagggtgctgctcgtggagaccgacgactccacccgg
caggtcgtcaccgccctgctccgccactgcatgtaccaaggtgcttacccatactctgtc
tcagctactaccagtgttaatttgcacaggctcggtcgtcatggaggtactgaatttggg
cgttggttgtgtgtcatgtttcagttatccctgctgaaaatggccaccaggcgtgggcgt
atcttcaggacatgcagagcaacatcgaccttgttctgacagaggtcttcatgcacggtg
gcctgtccgggatcgacctgctcggcaggatcatgaaccacgaggtctgcaaggacatcc
ccgtcatcagtaagcacctcgatccaccccacctcggcgctaaaatgtttcagtatcagg
ttcatttgcttcagtgctgctgcgtgcatagatttatatgttcttggtttccagtgatgt
cgtcgcacgattcgatgggcacggtcctcagttgcctgtcaaatggtgctgccgacttct
tggccaagccgatacgtaagaacgagcttaagaacctctgggcgcatgtgtggagacgct
ctcacagcgtaagttactatctctgatggtgtctgttctgttcttccacagtagtagtat
gtatcatcattcagaaatactgctgctgctgcttctgcttcagttcctagtttcacttgt
gtccttgcagcttactagtgcatccttttctgggtcaacgtgtgtgattattatactaaa
gctaagttgttttcttggaactcagtccagtggcagtggtagtggaagtgccattcagac
tcagaagtgtaccaaatcaaagagcggcgacgattccaacaacaacagcaataatcgcaa
cgacgacgccagcatggggctcaatgcaagggatggcagcgataatggcagtggcactca
ggtatgagatttttatgtttttttttgtgtgtgtacttaaggtatactactatctgtgat
attttcagacaagactgaacagaacaattattaggataaggaagctagataaaactgaat
ggaactaactgcttctcctagtgcactagaggccaatttgtccatatggcgaactaatta
tctgtgactagaacatgacttactctcttcgttacctaacggacttagacaagtctgact
tgcatgtgtattttattctagtgtagtagtagtctttgcttaaaatgtactgggaaactg
ccagacactggaaactgttggatagtaagatttgaaacacatgctagttgtttggacttt
ggataaatttgaaataaccgttgtaagcagaatacttacatctgtgagaagtatctgcat
ctgaactagttttctcatcaatttattttaaggcgcagagctcatggacaaagcgtgccg
ttgagatcgacagtccacaggacatgtctccagatcagtcaattgatccgcctgatagca
cttgcgcgcatgtgagccacctgaagtcagagatatgcagcaacagattaagaggtacag
ataacaaaaaatgccagaaaccaaaagaaactaatggtatggtatgctcaagtgctcaac
cagctcactgtgcaactgaaccaaaggctgcttgttccattttgtattgactaaattcga
ttatgttttccaggtgatgagttcaaagggaaggagttggagataggtgcccctggtaat
ttgaacacagatgatcagtcctccccgaacgagagttcggtcaaaccaactgatggacgg
tgtgagtatctgccacagaacaactccaatgatacagttatggaaaattcagatgagcca
attgttcgagctgctgacctgattggttcgatggccaaaaacatggacgcccaacaggca
gctagagccatagatgctcctaactgctcgtcacaagtgccggaaggtaaagacgccgac
cgtgagaacgccatgccatatcttgagctgagcctaaagaggtcgagatcgaccgcagac
gacgcggatgctgcgatccaggaggaacagaggaacgttgtgagacggtcggacctctcg
gcattcacgaggtgcaaagcataatatcagtgtcctttgcgaatccttaaatcatccata
tgttgcatactaaccgttttcattctttgcaaggtacaatacgtgcgcggtctccaatca
aggccgcgcagggttcgtcgggagctgctcgcccaacggcaacagctccgaggccgcgaa
aacggacgccgctcagatgaagcaaggctccaacggcagcagcaacaacaacgacatggg
ctccaccaccaagagcgtggtcaccaagcccgccggtggaaataataaggtctcgccaat
caacggcaacacgcacacctcggcgttccatcgtgtgcagccatggacgccggcaacagc
agcagggaaagacaaggctgatgaaacgagcaagaagaatgcagcaaccgcagccgcagc
agcgaaagacatgagtggtgaagcacagagcaaacacccctgcgcagcggcccatgacgc
gaatggtggatcggcaggaggcactgctcagtccagtttggtcaatccatcgggtccggt
tgaaggtcatgctgccaactatggtagcaactctggcagtaataacaacaccaataatgg
gagcaccgcagctactgctgctggtgctgctgctgctgtacatgctgagaccggtggcat
cgacaaaagaagcaacatgatgcacatgaaacgggagcgccgggtggccgccgtgaacaa
gttcagagagaagagaaaag
>TG005(Rebell)
taggcacacatagatttctagccagccacaaatctttccggccagaaagcatataataag
tatatgtgagcacaaataatagagagggtatatattttgtattttctagttccctccgtg
agaaaaaaaaaggaagaagcaaagtttgacgatagtttacatattcctccctcagtctcc
ccaaggttggaacgtaattctgaccatcagtttttgctggtacaatatggtagtcaaacc
caatagaaaattatataataaaaggctttttcttggcgaaacataaaagtatttcttgaa
acaaaactatacacgtgaatcaacacacttaatcatagtacacattcttaaggaaaaggt
gtggtcattccctaagagctaagtttctataataaagtaaaaaaagagaaatcatttagg
aataaaggcccacaatttttttttgagttaaaacagccttactcggatgttcagtcagta
tatttatgaaggcagtggttttacggaaatccaattctgatcctgagctcagatgctcca
catataaacacaaaattcaaataaaatatctaaaacattcaaaaaaatctgaaaatttaa
cacatcaaagatgatagacacttctagatacttgcaaattttcgcactcgtatgacatag
gaggagcttggtatgaaaaattaaaatcagagcttgaattttgttgcacctttggacatt
ttttagctccattttttttgtaccaagctactcggatgtcatctcagtgcaaaaatttgc
aagcacctagaaaagtctctaatctttgatgtgtaaaaatttcagacgttttttagtttg
tttggtatttcttttgaatttactattcacataggtgcagatgcacccgagctccgaaac
accgctctcatttctatggaaattgctttagaatcccaaagctccagtgaagccaggttt
accaaaaaaaaggaaaaatatattcaaagagcccaaaaatatctgacttttttttacatg
tacatataggaatggtgaatgtatctattaattttcatgtaatacatgtgtatatacaag
cgcaaaaaaccgaaatacgtgaatctgaaaaaagaaaatagtactcacattgtgtggtaa
taaatccacagatttgtctttttgtgtgcacacatggtaagctatcttctaacgaaagtt
tacgcatatgtagtgtatatgtacatgttggattttgtgcagaatttgttgatactttta
aatgtgtatttcatatttttct--------------------------------------
------------------------------------------------------------
------------------------------------------------------------
------------------------------------------------------------
------------------------------------------------------------
------------------------------------------------------------
------------------------------------------------------------
------------------------------------------------------------
------------------------------------------------------------
------------------------------------------------------------
------------------------------------------------------------
------------------------------------------------------------
------------------------------------------------------------
------------------------------------------------------------
------------------------------------------------------------
------------------------------------------------------------
-----------------------------------------------------aaaaaca
gggggttcaatggaggctgacctccaaagtgcctcatgccctcacccgtggctttattac
cactgtttatttttctttgcgggtgttttattacctctatatttgatcaaactattttcg
ttttcaaaggaatgcagagatagtcgacgcagaaaacacatgaacacagtagatttaggt
gagaggctgagaaaactgaatattggcatgcatatgcggatgtcgtgcagtgtgtcaaaa
gatagtctgggagtagattatggtgagatgatgtgtcggccttagcttgtgctcttgtga
tacaggaacatcctagtggctcacgttgcctcacgatggttatcaaaagaaagaacctta
tcatttctcaacttgattctgcctgtcatgtgcatgcatccacattacaacgatggcatg
tacagtcacacgacctaacgacggtcttcactaatagtatgacttactttgccgacactc
ccttgacctacttactactcactccgtttttatttactttctagatcagttttgtcgtaa
gtcaaactttgatcgaatttataaaaatatatattaacatctacagtatctaatcaatag
cattagatgcaccaatgaatacactcacatatcatacagactgtatacttctaaaacgtc
ttatatttatttacagagagattagttgttattataaatatttataatggtttttataaa
tttgatcaaactttatatagtctggctcgggacaaagctaatatgcagagtggatcaaaa
catacgaactatatatggtggccaaagtacggcctgacaacatcaaggttggagtaacta
aacccgcggttagctcaccaccacactctcgtccataaactattttaattagcaagggat
attaaagaaataagttaaattcaagaagattgtgccgcatttcttacccatcaaactact
taaagaacatttcatatataccagtaaaaacttgctcatgtgctcaaaatagcacatgat
ttttttcagcttcagaatatacagcactaagattttcaattcacacaaggtatagataca
atactgccgtgtagggatggcagttttgcccatgggtatgggtacccgcgggtaccctaa
ccgaaaacaacgagcatggacgagactttgcaaaactttatacccacgggtaatggttat
ctatacccacaaaatacatgggcaggtatgggtatgaaatagtgcccatgggtaacccaa
tggatacccagaaaaagttaataaatgaaaataactcctatgaaatgtcaggtgaagatc
caactcatatggcccaatgttaaatcccttattccctaaaccaatcatatctcataggct
cgcagccaccaactcgtcactcctcctatgtcctacgtgattcctctaaattatgaaatc
ctgactcattgccgccacacttttgtccaactcctaatctagtgatccccaactcccacc
gccgcctcccactacgttgggcttccaccacccactgctcatacttcattgtcgcctcca
agaggtcacccatcgaaggaggcaatgccggtactaggctagtttcccatcatcacttga
attttacactcattttatcttattaaatgtaaatagtatatattattcccactggatacc
cattaggtataagatacctgatgggtatgggcatggctattaatttgtgcccaatggtac
tgaagtgggtgggcatagaaagtttccgtgggtatgggtttgggtagaagggttgtatcc
actcataccctgcccattgtcatccttgccgtgagttgacgacatgatgattatgtagga
gataaaatcttgctaggtttaatatgtttacctgttagatcaatatttttgcaaacatgg
tgaaagactaaggggctgtttggtttctagccacatcttgccacactttgccacacctca
ttttagacaagtttgactaagttaggtgtgtgtttggttctagccacacctaagcaaaaa
tgtttttatgagcagtgaaccccacatgtcatagacacaaaaagtgtggcaaaatttcgt
taggcaagccaaagtgtggctaacaatttgagcaactcaagttagaaaagtatggcaaaa
ataatatggcaatatatggaaaacatggccacaacctaaacagcccctaaaagctctccg
tttgaaccaacaaacttgatcccgcccatctctgtgagttttactgtaaccttctcagtt
ttgttcctaaagctccaaaattcgtgcaaattttttgaccaacaaaaatgataacttcat
tcatcttaaatatttgaccagagtagaaaggacaacatgcttgatttactataccagctt
ttgaag-aaaaaaatcaagctttaaccaaatttgaatgatttccattatcttaaacaact
acctagaataggttgaaagattaccaacaaactaaggaaaccatttatgattattattat
ttagtttttttttcaagtttcaattatttttataaaatattgctaattaactaattctta
gagtgtcgcacggattttgctcaaagttttttcttttaaaaaatggtggcgtactccctc
cgtttcttttattagtatactttgcgtatgcgattcgcctgaagtcaaacaccgaaaagt
tcggccaaatctttactaaaacacatcaacatctatacaatgctaaagtcgcacattatg
aaaattaattgcatggtgcatctaaagatactggtctcgtattataaaggttgata-ttt
ttttctataaagttggcatcagacaaatcttaaacgcgaagtaaagagaaacagaggggt
ggtttgaaatgggcggaaccttcgagcggtatttggtccccgtaaattctt~~~~~~aga
gcggtatttcctcacactactactccctccgttctgaattactcgtcacagaaatggatg
tatctagatgtattttagttttagatatatccatttctgagacgagtaatttggaacgga
gggagcagcaatgttgaagaagagaaggtggatacagttgacggctccagcgttccaggg
ctcctcctccctcagtgcaagtcagaggagttgagctgagaggcgagggcggccgtccac
gtgccggcctccggttcgcgcccgcgccaagcagcggccggcaggcggggcccacaaaat
ccacatccccgggctcctccggagaggagaaaagatatgcggatccagcgcggggcgggg
cgggtgtgcagcgccagcgcgcggcttttgatttacggggatctctttctggccccacca
gcggcgctccccgcctccatttcctccacgtcacccgccccct-cccccgatatctactc
ctcct----------ccccccccccccccccccctcgcttcccgcacacacatcacacac
acggcctgctcgtccatcgatctctccccctctgctcggctcggctccagtccccgccgc
cgccgtccatggccgcggcccctcccgcgtcctcgtcatcctcctcctccacctgaccgg
cagcgcagcgcgacaacgcgaggtgagctcccgccggtctgtcacccatgcactctgttt
ccgctcgattggggatcgaatcatccgttcaacctctgtgtggatccagggcatgctcct
tcgctcattccaggctctccctctagctaataatatgtgctcggaaatcgctggagatta
accggctcgccgccttgtctgctactgcccgccttttagccgccggccgctccgctccat
tcgaggacacgattcattcccgccgcagtctcaatcccttgctcttctctctgtgttttt
ttgcgttttgtttcttgatttgcttcggtggcccgccgccccgccgcgccgtcgacgaac
gcacgcccgccggatgcgaccgaggttcgattgttattcacggcagcgtactgctggttg
tgctatgcgcgcctcctcctccctccccgtccaccaccaaacgaccccaacgtgtttcct
cttggagccaggccgcctcctcctagcgccatggaccgtcatcaccaccaccaccagcag
cagcagcagcagccgccgtcgccgcaggaggagcatgccgcgcagccgcgctgctgggag
gagttcctgcacaggaagaccatcagggtgctgctcgtggagaccgacgactccacccgg
caggtcgtcaccgccctgctccgccactgcatgtaccaaggtgcttacccatactctgtc
tcagctactaccagtgttaatttgcacaggctcggtcgtcatggaggtactgaatttggg
cgttggttgtgtgtcatgtttcagttatccctgctgaaaatggccaccaggcgtgggcgt
atcttcaggacatgcagagcaacatcgaccttgttctgacagaggtcttcatgcacggtg
gcctgtccgggatcgacctgctcggcaggatcatgaaccacgaggtctgcaaggacatcc
ccgtcatcagtaagcacctcgatccaccccacctcggcgctaaaatgtttcagtatcagg
ttcatttgcttcagtgctgctgcgtgcatagatttatatgttcttggtttccagtgatgt
cgtcgcacgattcgatgggcacggtcctcagttgcctgtcaaatggtgctgccgacttct
tggccaagccgatacgtaagaacgagcttaagaacctctgggcgcatgtgtggagacgct
ctcacagcgtaagttactatctctgatggtgtctgttctgttcttccacagtagtagtat
gtatcatcattcagaaatactgctgctgctgcttctgcttcagttcctagtttcacttgt
gtccttgcagcttactagtgcatccttttctgggtcaacgtgtgtgattattatactaaa
gctaagttgttttcttggaactcagtccagtggcagtggtagtggaagtgccattcagac
tcagaagtgtaccaaatcaaagagcggcgacgattccaacaacaacagcaataatcgcaa
cgacgacgccagcatggggctcaatgcaagggatggcagcgataatggcagtggcactca
ggtatgagatttttatgtttttttttgtgtgtgtacttaaggtatactactatctgtgat
attttcagacaagactgaacagaacaattattaggataaggaagctagataaaactgaat
ggaactaactgcttctcctagtgcactagaggccaatttgtccatatggcgaactaatta
tctgtgactagaacatgacttactctcttcgttacctaacggacttagacaagtctgact
tgcatgtgtattttattctagtgtagtagtagtctttgcttaaaatgtactgggaaactg
ccagacactggaaactgttggatagtaagatttgaaacacatgctagttgtttggacttt
ggataaatttgaaataaccgttgtaagcagaatacttacatctgtgagaagtatctgcat
ctgaactagttttctcatcaatttattttaaggcgcagagctcatggacaaagcgtgccg
ttgagatcgacagtccacaggacatgtctccagatcagtcaattgatccgcctgatagca
cttgcgcgcatgtgagccacctgaagtcagagatatgcagcaacagattaagaggtacag
ataacaaaaaatgccagaaaccaaaagaaactaatggtatggtatgctcaagtgctcaac
cagctcactgtgcaactgaaccaaaggctgcttgttccattttgtattgactaaattcga
ttatgttttccaggtgatgagttcaaagggaaggagttggagataggtgcccctggtaat
ttgaacacagatgatcagtcctccccgaacgagagttcggtcaaaccaactgatggacgg
tgtgagtatctgccacagaacaactccaatgatacagttatggaaaattcagatgagcca
attgttcgagctgctgacctgattggttcgatggccaaaaacatggacgcccaacaggca
gctagagccatagatgctcctaactgctcgtcacaagtgccggaaggtaaagacgccgac
cgtgagaacgccatgccatatcttgagctgagcctaaagaggtcgagatcgaccgcagac
gacgcggatgctgcgatccaggaggaacagaggaacgttgtgagacggtcggacctctcg
gcattcacgaggtgcaaagcataatatcagtgtcctttgcgaatccttaaatcatccata
tgttgcatactaaccgttttcattctttgcaaggtacaatacgtgcgcggtctccaatca
aggccgcgcagggttcgtcgggagctgctcgcccaacggcaacagctccgaggccgcgaa
aacggacgccgctcagatgaagcaaggctccaacggcagcagcaacaacaacgacatggg
ctccaccaccaagagcgtggtcaccaagcccgccggtggaaataataaggtctcgccaat
caacggcaacacgcacacctcggcgttccatcgtgtgcagccatggacgccggcaacagc
agcagggaaagacaaggctgatgaaacgagcaagaagaatgcagcaaccgcagccgcagc
agcgaaagacatgagtggtgaagcacagagcaaacacccctgcgcagcggcccatgacgc
gaatggtggatcggcaggaggcactgctcagtccagtttggtcaatccatcgggtccggt
tgaaggtcatgctgccaactatggtagcaactctggcagtaataacaacaccaataatgg
gagcaccgcagctactgctgctggtgctgctgctgctgtacatgctgagaccggtggcat
cgacaaaagaagcaacatgatgcacatgaaacgggagcgccgggtggccgccgtgaacaa
gttcagagagaagagaaaag
>TG042(Linus)
taggcacacatagatttctagccagccacaaatctttccggccagaaagcatataataag
tatatgtgagcacaaataatagagagggtatatattttgtattttctagttccctccgtg
agaaaaaaaaaggaagaagcaaagtttgacgatagtttacatattcctccctcagtctcc
ccaaggttggaacgtaattctgaccatcagtttttgctggtacaatatggtagtcaaacc
caatagaaaattatataataaaaggctttttcttggcgaaacataaaagtatttcttgaa
acaaaactatacacgtgaatcaacacacttaatcatagtacacattcttaaggaaaaggt
gtggtcattccctaagagctaagtttctataataaagtaaaaaaagagaaatcatttagg
aataaaggcccacaatttttttttgagttaaaacagccttactcggatgttcagtcagta
tatttatgaaggcagtggttttacggaaatccaattctgatcctgagctcagatgctcca
catataaacacaaaattcaaataaaatatctaaaacattcaaaaaaatctgaaaatttaa
cacatcaaagatgatagacacttctagatacttgcaaattttcgcactcgtatgacatag
gaggagcttggtatgaaaaattaaaatcagagcttgaattttgttgcacctttggacatt
ttttagctccattttttttgtaccaagctactcggatgtcatctcagtgcaaaaatttgc
aagcacctagaaaagtctctaatctttgatgtgtaaaaatttcagacgttttttagtttg
tttggtatttcttttgaatttactattcacataggtgcagatgcacccgagctccgaaac
accgctctcatttctatggaaattgctttagaatcccaaagctccagtgaagccaggttt
accaaaaaaaaggaaaaatatattcaaagagcccaaaaatatctgacttttttttacatg
tacatataggaatggtgaatgtatctattaattttcatgtaatacatgtgtatatacaag
cgcaaaaaaccgaaatacgtgaatctgaaaaaagaaaatagtactcacattgtgtggtaa
taaatccacagatttgtctttttgtgtgcacacatggtaagctatcttctaacgaaagtt
tacgcatatgtagtgtatatgtacatgttggattttgtgcagaatttgttgatactttta
aatgtgtatttcatatttttct--------------------------------------
[truncated: 425,768 more chars]
