# Supplementary material for: Novel PHOTOPERIOD-1 gene variants associate with yield-related and root-angle traits in European bread wheat
Source: Theor Appl Genet. 2024 May 10;137(6):125. doi: 10.1007/s00122-024-04634-9 (PMC11087350; doi:10.1007/s00122-024-04634-9)
Supplement: Supplementary file 4 — (FASTA_alignment_Ppd-B1.fas). Multiple sequence alignment of the Ppd-B1 gene generated by ONT (FAS 1111 KB) [file 122_2024_4634_MOESM4_ESM.fas]

>Fielder v1.0_reference
tacgcagacatagctttctttccagccacaaaacctttccggccaaaaagcatataataa
gtatatatgagcacacataatagagagcatataatttacattttctagttccctccatga
gacaaaaaaaaggaagaagcaaagtttgatgatagttttacatattcctccctcagcctc
ctcaaagttggaacgcaattctgaccatcagtttctgctagtacaatatggtagtcaaac
ccaataaaaattatataataaaagactttttcttgaggaaacataaaagtatttcttgaa
acaaaagcatacgtgttaatcaacacacttaatcacagtacacattcttaaggaaaaaat
aggtgtggtcattccctacaagctaagtttctataataaagtaaaaaggagaaaatcatt
taggaataaactaagtctctcttgcagaggcgcacaatttttttagaaagtcaaaacagc
cttactcggatgttcaagcggtatataaagttgagtttgtttacgaaggcggtagtttta
cggaaatccagctctcatcccaagctcagatactccccatattaatagtaaattcaaata
acacatttaacaaattcaaaaggttctgaattttttacatatgaaagacgagagactctt
ctagatacttgcaaattttcacactaatatgacataggaggagctcagtacaaaaaaaaa
tatggagctggaattttgttgcagctttggacattttttagctccgatttttttgtacca
agctactcggatgtcatctcggcgcgaaaatgtgcaagcacctagaaaagtctataactt
tgatgtgtaatttctttggacttttttagtttatttggtatttcttttgaatttgctatt
cacatgggtgcagatgcagccgaagtagcggctctcgtttctatggaaattgctttagag
tcccagagctccagtaaagccaggtttaccaaaagtgtattcgaagcgcaattttttttt
acatgtacatacaggtaaggttaatgtacctatacacatgtattattattattattgcac
caagctactcggatgtcatctcggtgcaaaaaattgcaagcacctagaaaagtctctaat
taatctttgatgtgtaaaaatttcagactttttttagtttgtttggtttctttttgcggg
tgtgtttggtatttcttttgaaatcactattcacataggtgcagatgcacccgagctccg
aaacaccgctctcatttctatggaaattgctttgaaatcccaaagctccattgaagccag
gtttaccaaaaaaaaaagggggaaatatattcaaagagcccaaaaaaaatctggattttt
ttatatgtacatataggaatggtcaatgtatttacaaagttttcatgtaatacatgtgta
tatacaagcgcaaaagaacctaaatacataaatctgataaaagaaaataatagtcacatt
gtgtggtaataaatccacatatttatcttttttgtgtgcgcacatggtaagttatcttct
aacgaaattttacacatatgtagtgtatatgtacatattggattttgtacagaatttgtt
gatacttttaaatatgtatttcatatttttccaaaaacggggggttcaatggaggttaag
ctccaaagcacctcacccgtggctttattaccactatatttgatgaaactactttcattt
tcaaagggatgcagagaaagacggagccgaaaacacatgaacagagtagattttggtgag
aggctgagaaaactgaatattggcatgcatatgcggatgtcgtgcaatgtgtcaaaagat
agtttgggaatagattctggtgagatgatgtgtcggccttagcttgtgcgcttgtgatac
aggaacatcctagtggctcacgttgcctcacgatggttatcaaaagaaagaaccttatca
tttctcaacttgattctgcctgtcacgtgcatgcatccacattacaacgatggcatgtac
agtcacacgacctaactacttaatttgccgacactccctcaatactcactccgtttttat
ttgcttcccaaattacttttattgtaagtgaagctttgatcaaatttataaacatatata
ctaacatcaataccattagatttaccggtgaatatatatacttccatatcatatgtactc
cctctgtaaacaaatataagaacgtcttatattagtttgcagagggagtagttgttatta
taaatttttataacgtttttataaatttggtcaaactttataaagtctgactcaaggcaa
aagctaatatgcagagtgaataaaaacatatgaactatagatggtggccaaagtacagcc
agacaacatcaaggctggagtaactaaacccgcggtcatctcacaatcacactctcatcc
gtaaactattttaactagcaaggaatattaaagaaattagttacggtcaacaagattata
ccgcatttccaaccgatcaaactacttaaagaacattttatgtgctcaaaatagcacttg
aatttcttgtgaatatgtcactaagattttgaattcacaacaggtatagatacaatacta
caaggagttgacaagacattgattatgtataggagataaaaccttgctagattttatatg
ctgaccattttgcctgttaggtaaataggtcaacatgttagtaaacagggaaaagactaa
aagcaatatgtttgaaccacccaaatctatgagttgtaccgtaaccttttcaggtttttt
tcccatctaaagttctaaaatttgcccaaatttttgtatcgataaaaatgataactttat
tcatcttgaatattactcaaatttgactagaatagaaaggacaacacgtatggttaactg
taacagttccattttttgaaaatgttcaagtttcaaccaaatttgagtcaaaatttcata
attgcattctcttaaataactaactagagtaggttgaaagatactccctctgtaaactaa
tataagagcattcagatcactactttagtgatctaaatgctcttatatttctttacggag
ggagtaatattttaatatacttttcaattttcaaaatactgataattgattatctcttaa
actgcacacagattttgctcaaaattaaaaggtaaagttagtaggatatttgaaagagcg
aaacttctgagtggcaattcggccgtaagagcaaaatccatggcaatctatagctatacc
gaacaggagcggcgtcaggccccaggcagccctggccatcgtctggggcgtgacggacaa
agtatgcgcacactgtatagcaccgtagcagtaaggctggccttggtcgtcttcacatcc
tactggcattgagtgcaccacacatgtgtggttacatcaaggacatatgtgtattaaggg
ttttttgcgtcttggatgtaactctacttatcatggaataaaactcatttttccctcgca
agaaaaaaatacgagtgaaatccatgacaaactcttcacacttcaccctagtaaggccga
agaatccatggcaaactcttgcgtggtacttgggtcatatgcgcaagagccatgaaaatt
aattgtgtgatgcatctaaagacattcaaagcaatgcgaagagaactgaaaggatcttat
ccgatttcgtagtgtgaacgttgatatttctttctctatgaagttttttttagggaagac
cattatggctagctttattgcaaattaaagcagtaaaacatcatccacaagtctggaaac
aagacagccgggtggctcgtccgtccagctactagaaaccttattacaaaaaatatgttt
agctagcacatgcgccgcatcattacatgatcgaaaacaatgattaaaagtgaccttccc
aatagacgtagccgcatccacacactccgcaaatattgtcgttgcagtgtcccaccatct
tgtttgtccagtgcaagcatcaatcaccatgagggaatcagactatgcttcaactcgaga
aaaacccagggtattggcaaaaaacagtccatcgcgcatagccaacgcttccgtggtcac
cacgtccgctgcaaattggatatagcggcattgggcagccacaaagttacctttgtgatc
cctaatgaccgccgtcgtagctccagttccctcgtccaaatggaaagacgcatccacatt
gactttcacaaagttcggctctggttttctccatgtatgctcctgtattgcccggttcct
actatttatctgatggtagttagtcgctatcactaggacggagagtggccaccttgttgg
tgaaggtggcgctcctccatgcgttaactcacgcctaacccaccatagataccaaactcc
aacagccagcacatgtttcacatcaagactgggtttgagaggtagtgccctgtcttccgc
caacagtaggtgttcaaatatgattgatcccgagcgatcaaatgttatagcttcttcgat
tatatccagaatgcctagtctctgccataactcgtgagcatgtgtgcattcgaagaacag
gtgacgcacatcttccgcagcctggtgacagatcgggcaagatccattagagcctacatg
tctgtttgtgagtattgctttcaaaggtattattccgtggagagcgcaccaacagaaaat
ctgcaccttacgagggacttgcagtttccaaactctactccagatttccggtgtagttga
gccagacggacatgcccaaacatttgcatgctgccggtaagtctgaacccattgtgtgtg
ataagctgatcggacagtaaagacccctctccgatcagggttccaggcaataaaatcctc
aaaagctgccgtactcaagggaatttgcaagatcctttggacgtccactgggttgaagat
agagcggatcaacgcttcatcccatgccccggtgtaagggtcaatgaggtcgctaaccga
agaaaggatagactgtcccctgctcgagattaccttcctgttaggactcgatggtaccca
tggatcggtccatattttcacatgctcaccggttccaattcgccaaacatatcccaattt
aaaagtctctaatcccttcattatactctgccaaatgaatgaagccccactttttagggt
tgcttggagtaggcttccattcgggtagtactttgctttcagaacccgagcacatagcga
ctccggattgttaatgagacgccaacactgcttagacagcatagccaaattgaaggaata
aagatccctgaagcccattcctccttcattcttcgggtaacaaagtttccaccaagtgta
ccaatgcattcttttatgatcttcgtcatcaccccaccagaattgagctatcaaatccgt
gatctccttgcaaatccccttcggtaggctgaatactgacatggcaaaaacatggattgc
ttgagctacagatttaataagtatttccttaccacctgtagatagttgcttctccatcca
tcctttcaatctttcttttattctttcacagaaatatcggaagcagtcactcctatccgc
tcctaccattgcaggcagcccaagatatttgtcagacaaagcttcagtatcaatatgtaa
tagttgacaaacctcagtttttgttaccagaggggtgttaggactgaagtacacactaga
ttttgataggctcaccaattgtcccgaactctgacagtaggtatccagaacatgttgtaa
ggaagctgcatttaggacatctgcgttcatgagaatgagagagtcatcagcaaataaaag
atgtgatactgatggtgcatttctgcacactcttattccctctatgccaccagcttcttc
ttcaaactccaataaactggacagaccttctgcacacagtaggaacatatatggggaaag
gggatcaccctgtcgaatgcccctcgtaggtgtgaaagaccctgtttcatgagaattaaa
tctcactctgtagctgaccgagcttacacatgacatcatcatcttaataaattggccgtg
gaaacccaaagctgacatcatatgacgaaggaaagaccattccactctgtcatatgcttt
atgcatatctaacttgactgcacataaccctgttcgaccagctcttttattcttgatctt
gtgtatacattcatatgcaattagaatattatccgtgatcatcctcccaggtacaaaggc
actttgggtgggcgaaataatatcaggtagaatacttttcaaacggaaagctagcatttt
ggacacaattttatataggacattgcatagactaattggacgaaattgagttaccaactc
tggtgtgtccatcttcgggatcataacgatcgttgtctcattccattcaggtgggatctt
cctggaattaatagctagcaagacttgttggataatatcatctcccagaatatgccaata
ttttttgaaaaaaatggcatgaagcccatcgggacctggggccttaagatcgccgatgct
aaacgcagccttacgcacatcatcagccgtgtacttctttctctatgaagttggcttcag
acaaatcctgtatgcagagcaaaaaagaaaaccgagggaggatttgaaagggggcggaac
cttggagcggtatttggtcacacgagcaaaatccatggcaagcgcttcttcacactaggg
ctggtcgaagaggatggattgagttgacggctccagcgttccagggctcccctcgactcc
ttcgactccaccaccgttgccaaggagttgattgagaggcgagcgagggcagccgtccgt
ccacgcgtcggcacccggtttgtcccggcgccaagcagctcctccgtttgcttccgccac
cggccgccaggcggggcccacaaaatccacatcccccggtgatccgctggcccgggctgg
gcgcctccggagggcagaaaagatatgcggatccagcgcgggtgcggcggggtgtggagc
gcgcggcttttgatttacggggatctctttctggccgccccggggccccaccaccggcgc
tccccgcctccatttcgtccacgtcacccgccccctcccccaatatctactcctccggcc
cccttcgcttcccgcacacacacacacacacgcggactactcctctgctcgactcgactg
cagtcgccgccgccgtccatggccgcgccccctcccgcgtcttcgtcgtcctcctcctcc
tcaacctgacaggcagcgcagcgcgacaaacgcgaggtgagctcccgcctgtctgtcact
cgtctgctctgttcctgcccgattggggatcgaatcatccgtttcaatctgcgtgtggat
ccagggcatgctccttccttcactccaggccctctctctagctaataatatgtgcccgga
aattgctggagattaaccggctcgccgccttgtctgctactgccccccttttagccgccg
gcagctccattcgaggagacgattcattccgctccgtctcaaccacttgctcttctctgt
gttttttgcgttttgttttcttgatttgattcggtggcccgccgtcgacgaacgcacgca
cgcacgccggatgcgaccgaggttcgattattactcacggcagcgtactgctggttgtgc
tattatgcgcgcctcctccctcgccgtcaaccaccaaacgaccccaacatgtttcctctt
ggagtcaggccgcctcctcctagcgccatggaccgtcatcaccaccagcagcagcagcag
ccgccgtcgcctcaaggggaccatgccgcccagccgcgctgctgggaggagttcctccac
aggaagaccatccgggtcctgctcgtggagaccgacgactccacccggcaggtcgtcacc
gccctgctccgccactgcatgtaccaaggtccttactcatactctgtctcagctactacc
ggtgttaatttgcactggctcggtcgtcatggaggtactaaatctgggcgttggttgtct
gtcatgttcagttatccctgctgaaaacggccaccaggcgtgggcgtatctccaggacat
gcagagcaacatcgaccttgttctgacagaggtcttcatgcacggcggtctctccgggat
cgacctgctcggcaggatcatgaaccacgaggtctgcaaggacatccccgtcatcagtaa
gcaccccctcgccgctataatgtttcagtatcaggtccatttcgtccacgtgcatagatt
tatatcttcttggtttccagtgatgtcgtcgcacgattcgatgggcacggtcctcagttg
cctgtcaaatggtgctgctgacttcttggccaagccgatacgtaagaacgagcttaagaa
cctttgggcgcatgtgtggagacgctctcacagcgtaagttactatctctcatggtgtat
catcattcagaaatactactgctgctgctgctgctgcttcagttcctagtttcacttgtg
tccttccagcttactagtgcatcttttactggtatggtactgggtactaaaacaaagttg
ttttcatggaactcagtccagtggcagtggtagtggaagtgccattcagacgcagaagtg
taccaaatcaaagagcgctgacgattccaataataacagcaataaccgcaacgacgatgc
cagcatggggctcaatgcaagggatggcagcgataatggtagtggcactcaggtatgaga
tttttatgtttttttttactactatctgtaatatttccagacaagactgaacacaacaat
ttttaggataaggaagctagataaaactgaatgcaactaactgcttctgctagtgcacta
gaggtcaatttgtccatatagcaaacaaattatctgtgactactacatgactcattcttt
ttgtaaactaccgaacttagacaggtctgtattttactctagtgtagtagaagtctttgc
ttaaactgtacgaggaaactgctggatagtaagatttgaaacatatgctagttgtttgga
ctttgaaacttgaatcaactgctgtaagtagaatacttagatatgtgagaagtatctgca
tctgaacaagttttctcatcaatttattttaacgcgcagagctcatggacaaagcgtgcc
gttgagatcgacagtccacaggacatgtctccggatcagtcagttgatcctcctgatagc
acttgcgcgcatgtgagccacctcaagtcagagatatgcagcaatagattaagaggtaca
gataacaaaaaatgccagaaaccaaaagaaactaatggtatggtatgctcaagtgctcaa
ccggctcactgtgcaactgaaccaaaagcctgctacttgtgccattttgtactgactaaa
taaattccaatatgttttccaggtgatgagttcaaagggaaggagctggagataggtgcc
cctggtaatttgaacacagatgatcaatcctccccgaacgagagttcggtcaaaccaaca
gataatggacggtgtgagtatctgccacagaacaactccaacgatacagttatggaaaat
tcggatgagccaattgttcgagctgctgacctaatcggttcgatggccaaaaacatggac
gcccaacaggcagctagagcaatagatgctcctaactgctcctcacaagtgccggaaggg
aaagacgccgaccgtgagaacgccatgccatatcttgagctgagcctaaagaggtcgaga
tcgaccacggagggtgcggatgcgatccaggaggaacagaggaacgtcgtgagacgatca
gacctctcggcattcacgaggtgcaaagcataatatcagtgtcctttgtgaatccttaaa
tcatccatatgttgcatactaaccgttttcattctttgcaaggtacaatacgtgctcgtt
ctccaatcaaggcggggcagggttcgtcgggagctgttcgcccaacggcaacagctccaa
ggccgcgaaaacggacgccgctcagatgaagcaaggctcaaatggcagcagcaacaacaa
cgacatgggctccaccaccaagagcgtgatgaccaagcccggtggcaataacaaggtttc
acccatcaacggcaacacgcacacgtcggcgttccatcgtgtgcagccatggacgccggc
gacagcaacagggaaagacaaggttgatgacgtgagcaagaagaatgctgcagcagcagc
agccgcagcagcgaaagacaatggtggtgaagcacagagcaaacacccctgtgcagcggc
ccatgatgcgaatggtggatcggcaggaggcgctcagtccaacgtgatcaatccctcggg
tcctgttgaaggtcatgctgccaactatggtagcaactctggcagtaataacaataccaa
taacggtgggagcaccgcagctactgctgctgctgctgctgctgtacatggtgagaccgg
tggcatcgacaaaagaagcaacatgatgcacatgaaacgggagcgccgggtggctgccgt
gaacaaattcagagagaagagaaaagagaggaacttcgggaagaaggtactgtttttttt
ttctttctgaaagccgatttcgtttgttctctgttcttcgtttcattcttctgttggggc
ttattcatgatagctgatgaaatggatcattccttttgcaggtgcgttaccagagcagga
agcggctggcggagcagcgcccacgggtgcgcgggcagttcgtgcggcagccgccaccgc
cggctgccgtggagagataacctcccgccacacacctagctatatatacctagtacgtac
gtactatttagacagctgattcttgtgtctttggccatggatcattcagagacggtcctc
atctcgtctcatctcctggaagaagaagaataacaagctactcctcctcctgcctgcctg
ccttagctacctaccatagaacatgcctgcagaggaggacgactgtagagtacatagtag
aagtgcggagtcgatcagacaggctcccgagccgctaagtagtaagtaatcaattaatgt
ctgaacctgtgtaacggtatgagtgagtattgtgttgtacacttgttatcagtttggctc
tggcgcacgcacgcacgcaaccaagccgatcgagtgtctctggtgtcatcaatcaacgca
tatttgtggtttaccagcaagtcattactgtatatatacttgtcccaaaccc
>TG002(Oakley)
tacgcagacatagctttctttccagccacaaaacctttccggccaaaaagcatataataa
gtatatatgagcacacataatagagagcatataatttacattttctagttccctccatga
gac-aaaaaaaggaagaagcaaagtttgatgatagttttacatattcctccctcagcctc
ctcaaagttggaacgcaattctgaccatcagtttctgctagtacaatatggtagtcaaac
ccaataaaaattatataataaaagactttttcttgaggaaacataaaagtatttcttgaa
acaaaagcatacgtgttaatcaacacacttaatcacagtacacattcttaaggaaaaaat
aggtgtggtcattccctacaagctaagtttctataataaagtaaaaaggagaaaatcatt
taggaataaactaagtctctcttgcagaggcgcacaatttttttagaaagtcaaaacagc
cttactcggatgttcaagcggtatataaagttgagtttgtttacgaaggcggtagtttta
cggaaatccagctctcatcccaagctcagatactccccatattaatagtaaattcaaata
acacatttaacaaattcaaaaggttctgaattttttacatatgaaagacgagagactctt
ctagatacttgcaaattttcacactaatatgacataggaggagctcagtac--aaaaaaa
tatggagctggaattttgttgcagctttggacattttttagctccgatttttttgtacca
agctactcggatgtcatctcggcgcgaaaatgtgcaagcacctagaaaagtctataactt
tgatgtgtaatttctttggacttttttagtttatttggtatttcttttgaatttgctatt
cacatgggtgcagatgcagccgaagtagcggctctcgtttctatggaaattgctttagag
tcccagagctccagtaaagccaggtttaccaaaagtgtattcgaagcgcaattttttttt
acatgtacatacaggtaaggttaatgtacctatacacatgtattattattattattgcac
caagctactcggatgtcatctcggtgcaaaaaattgcaagcacctagaaaagtctctaat
taatctttgatgtgtaaaaatttcagactttttttagtttgtttggtttctttttgcggg
tgtgtttggtatttcttttgaaatcactattcacataggtgcagatgcacccgagctccg
aaacaccgctctcatttctatggaaattgctttgaaatcccaaagctccattgaagccag
gtttacc-aaaaaaaaagggggaaatatattcaaagagccc-aaaaaaatctggattttt
ttatatgtacatataggaatggtcaatgtatttacaaagttttcatgtaatacatgtgta
tatacaagcgcaaaagaacctaaatacataaatctgataaaagaaaataatagtcacatt
gtgtggtaataaatccacatatttatcttttttgtgtgcgcacatggtaagttatcttct
aacgaaattttacacatatgtagtgtatatgtacatattggattttgtacagaatttgtt
gatacttttaaatatgtatttcatatttttccaaaaacggggggttcaatggaggttaag
ctccaaagcacctcacccgtggctttattaccactatatttgatgaaactactttcattt
tcaaagggatgcagagaaagacggagccgaaaacacatgaacagagtagattttggtgag
aggctgagaaaactgaatattggcatgcatatgcggatgtcgtgcaatgtgtcaaaagat
agtttgggaatagattctggtgagatgatgtgtcggccttagcttgtgcgcttgtgatac
aggaacatcctagtggctcacgttgcctcacgatggttatcaaaagaaagaaccttatca
tttctcaacttgattctgcctgtcacgtgcatgcatccacattacaacgatggcatgtac
agtcacacgacctaactacttaatttgccgacactccctcaatactcactccgtttttat
ttgcttcccaaattacttttattgtaagtgaagctttgatcaaatttataaacatatata
ctaacatcaataccattagatttaccggtgaatatatatacttccatatcatatgtactc
cctctgtaaacaaatataagaacgtcttatattagtttgcagagggagtagttgttatta
taaatttttataacgtttttataaatttggtcaaactttataaagtctgactcaaggcaa
aagctaatatgcagagtgaataaaaacatatgaactatagatggtggccaaagtacagcc
agacaacatcaaggctggagtaactaaacccgcggtcatctcacaatcacactctcatcc
gtaaactattttaactagcaaggaatattaaagaaattagttacggtcaacaagattata
ccgcatttccaaccgatcaaactacttaaagaacattttatgtgctcaaaatagcacttg
aatttcttgtgaatatgtcactaagattttgaattcacaacaggtatagatacaatacta
caaggagttgacaagacattgattatgtataggagataaaaccttgctagattttatatg
ctgaccattttgcctgttaggtaaataggtcaacatgttagtaaacagggaaaagactaa
aagcaatatgtttgaaccacccaaatctatgagttgtaccgtaaccttttcaggtttttt
tcccatctaaagttctaaaatttgcccaaatttttgtatcgataaaaatgataactttat
tcatcttgaatattactcaaatttgactagaatagaaaggacaacacgtatggttaactg
taacagttccattttttgaaaatgttcaagtttcaaccaaatttgagtcaaaatttcata
attgcattctcttaaataactaactagagtaggttgaaagatactccctctgtaaactaa
tataagagcattcagatcactactttagtgatctaaatgctcttatatttctttacggag
ggagtaatattttaatatacttttcaattttcaaaatactgataattgattatctcttaa
actgcacacagattttgctcaaaattaaaaggtaaagttagtaggatatttgaaagagcg
aaacttctgagtggcaattcggccgtaagagcaaaatccatggcaatctatagctatacc
gaacaggagcggcgtcaggccccaggcagccctggccatcgtctggggcgtgacggacaa
agtatgcgcacactgtatagcaccgtagcagtaaggctggccttggtcgtcttcacatcc
tactggcattgagtgcaccacacatgtgtggttacatcaaggacatatgtgtattaaggg
ttttttgcgtcttggatgtaactctacttatcatggaataaaactcatttttccctcgca
agaaaaaaatacgagtgaaatccatgacaaactcttcacacttcaccctagtaaggccga
agaatccatggcaaactcttgcgtggtacttgggtcatatgcgcaagagccatgaaaatt
aattgtgtgatgcatctaaagacattcaaagcaatgcgaagagaactgaaaggatcttat
ccgatttcgtagtgtgaacgttgatatttctttctctatgaag-tttttttagggaagac
cattatggctagctttattgcaaattaaagcagtaaaacatcatccacaagtctggaaac
aagacagccgggtggctcgtccgtccagctactagaaaccttattacaaaaaatatgttt
agctagcacatgcgccgcatcattacatgatcgaaaacaatgattaaaagtgaccttccc
aatagacgtagccgcatccacacactccgcaaatattgtcgttgcagtgtcccaccatct
tgtttgtccagtgcaagcatcaatcaccatgagggaatcagactatgcttcaactcgaga
aaaacccagggtattggcaaaaaacagtccatcgcgcatagccaacgcttccgtggtcac
cacgtccgctgcaaattggatatagcggcattgggcagccacaaagttacctttgtgatc
cctaatgaccgccgtcgtagctccagttccctcgtccaaatggaaagacgcatccacatt
gactttcacaaagttcggctctggttttctccatgtatgctcctgtattgcccggttcct
actatttatctgatggtagttagtcgctatcactaggacggagagtggccaccttgttgg
tgaaggtggcgctcctccatgcgttaactcacgcctaacccaccatagataccaaactcc
aacagccagcacatgtttcacatcaagactgggtttgagaggtagtgccctgtcttccgc
caacagtaggtgttcaaatatgattgatcccgagcgatcaaatgttatagcttcttcgat
tatatccagaatgcctagtctctgccataactcgtgagcatgtgtgcattcgaagaacag
gtgacgcacatcttccgcagcctggtgacagatcgggcaagatccattagagcctacatg
tctgtttgtgagtattgctttcaaaggtattattccgtggagagcgcaccaacagaaaat
ctgcaccttacgagggacttgcagtttccaaactctactccagatttccggtgtagttga
gccagacggacatgcccaaacatttgcatgctgccggtaagtctgaacccattgtgtgtg
ataagctgatcggacagtaaagacccctctccgatcagggttccaggcaataaaatcctc
aaaagctgccgtactcaagggaatttgcaagatcctttggacgtccactgggttgaagat
agagcggatcaacgcttcatcccatgccccggtgtaagggtcaatgaggtcgctaaccga
agaaaggatagactgtcccctgctcgagattaccttcctgttaggactcgatggtaccca
tggatcggtccatattttcacatgctcaccggttccaattcgccaaacatatcccaattt
aaaagtctctaatcccttcattatactctgccaaatgaatgaagccccactttttagggt
tgcttggagtaggcttccattcgggtagtactttgctttcagaacccgagcacatagcga
ctccggattgttaatgagacgccaacactgcttagacagcatagccaaattgaaggaata
aagatccctgaagcccattcctccttcattcttcgggtaacaaagtttccaccaagtgta
ccaatgcattcttttatgatcttcgtcatcaccccaccagaattgagctatcaaatccgt
gatctccttgcaaatccccttcggtaggctgaatactgacatggcaaaaacatggattgc
ttgagctacagatttaataagtatttccttaccacctgtagatagttgcttctccatcca
tcctttcaatctttcttttattctttcacagaaatatcggaagcagtcactcctatccgc
tcctaccattgcaggcagcccaagatatttgtcagacaaagcttcagtatcaatatgtaa
tagttgacaaacctcagtttttgttaccagaggggtgttaggactgaagtacacactaga
ttttgataggctcaccaattgtcccgaactctgacagtaggtatccagaacatgttgtaa
ggaagctgcatttaggacatctgcgttcatgagaatgagagagtcatcagcaaataaaag
atgtgatactgatggtgcatttctgcacactcttattccctctatgccaccagcttcttc
ttcaaactccaataaactggacagaccttctgcacacagtaggaacatatatggggaaag
gggatcaccctgtcgaatgcccctcgtaggtgtgaaagaccctgtttcatgagaattaaa
tctcactctgtagctgaccgagcttacacatgacatcatcatcttaataaattggccgtg
gaaacccaaagctgacatcatatgacgaaggaaagaccattccactctgtcatatgcttt
atgcatatctaacttgactgcacataaccctgttcgaccagctcttttattcttgatctt
gtgtatacattcatatgcaattagaatattatccgtgatcatcctcccaggtacaaaggc
actttgggtgggcgaaataatatcaggtagaatacttttcaaacggaaagctagcatttt
ggacacaattttatataggacattgcatagactaattggacgaaattgagttaccaactc
tggtgtgtccatcttcgggatcataacgatcgttgtctcattccattcaggtgggatctt
cctggaattaatagctagcaagacttgttggataatatcatctcccagaatatgccaata
ttttttgaaaaaaatggcatgaagcccatcgggacctggggccttaagatcgccgatgct
aaacgcagccttacgcacatcatcagccgtgtacttctttctctatgaagttggcttcag
acaaatcctgtatgcagagcaaaaaagaaaaccgagggaggatttgaaagggggcggaac
cttggagcggtatttggtcacacgagcaaaatccatggcaagcgcttcttcacactaggg
ctggtcgaagaggatggattgagttgacggctccagcgttccagggctcccctcgactcc
ttcgactccaccaccgttgccaaggagttgattgagaggcgagcgagggcagccgtccgt
ccacgcgtcggcacccggtttgtcccggcgccaagcagctcctccgtttgcttccgccac
cggccgccaggcggggcccacaaaatccacatcccccggtgatccgctggcccgggctgg
gcgcctccggagggcagaaaagatatgcggatccagcgcgggtgcggcggggtgtggagc
gcgcggcttttgatttacggggatctctttctggccgccccggggccccaccaccggcgc
tccccgcctccatttcgtccacgtcacccgccccctcccccaatatctactcctccgccc
cccttcgcttcccgcacacacacacacacacgcggactactcctctgctcgactcgactg
cagtcgccgccgccgtccatggccgcgccccctcccgcgtcttcgtcgtcctcctcctcc
tcaacctgacaggcagcgcagcgcgacaaacgcgaggtgagctcccgcctgtctgtcact
cgtctgctctgttcctgcccgattggggatcgaatcatccgtttcaatctgcgtgtggat
ccagggcatgctccttccttcactccaggccctctctctagctaataatatgtgcccgga
aattgctggagattaaccggctcgccgccttgtctgctactg-cccccttttagccgccg
gcagctccattcgaggagacgattcattccgctccgtctcaaccacttgctcttctctgt
gttttttgcgttttgttttcttgatttgattcggtggcccgccgtcgacgaacgcacgca
cgcacgccggatgcgaccgaggttcgattattactcacggcagcgtactgctggttgtgc
tattatgcgcgcctcctccctcgccgtcaaccaccaaacgaccccaacatgtttcctctt
ggagtcaggccgcctcctcctagcgccatggaccgtcatcaccaccagcagcagcagcag
ccgccgtcgcctcaaggggaccatgccgcccagccgcgctgctgggaggagttcctccac
aggaagaccatccgggtcctgctcgtggagaccgacgactccacccggcaggtcgtcacc
gccctgctccgccactgcatgtaccaaggtccttactcatactctgtctcagctactacc
ggtgttaatttgcactggctcggtcgtcatggaggtactaaatctgggcgttggttgtct
gtcatgttcagttatccctgctgaaaacggccaccaggcgtgggcgtatctccaggacat
gcagagcaacatcgaccttgttctgacagaggtcttcatgcacggcggtctctccgggat
cgacctgctcggcaggatcatgaaccacgaggtctgcaaggacatccccgtcatcagtaa
gcaccccctcgccgctataatgtttcagtatcaggtccatttcgtccacgtgcatagatt
tatatcttcttggtttccagtgatgtcgtcgcacgattcgatgggcacggtcctcagttg
cctgtcaaatggtgctgctgacttcttggccaagccgatacgtaagaacgagcttaagaa
cctttgggcgcatgtgtggagacgctctcacagcgtaagttactatctctcatggtgtat
catcattcagaaatactactgctgctgctgctgctgcttcagttcctagtttcacttgtg
tccttccagcttactagtgcatcttttactggtatggtactgggtactaaaacaaagttg
ttttcatggaactcagtccagtggcagtggtagtggaagtgccattcagacgcagaagtg
taccaaatcaaagagcgctgacgattccaataataacagcaataaccgcaacgacgatgc
cagcatggggctcaatgcaagggatggcagcgataatggtagtggcactcaggtatgaga
tttttatgtttttttttactactatctgtaatatttccagacaagactgaacacaacaat
ttttaggataaggaagctagataaaactgaatgcaactaactgcttctgctagtgcacta
gaggtcaatttgtccatatagcaaacaaattatctgtgactactacatgactcattcttt
ttgtaaactaccgaacttagacaggtctgtattttactctagtgtagtagaagtctttgc
ttaaactgtacgaggaaactgctggatagtaagatttgaaacatatgctagttgtttgga
ctttgaaacttgaatcaactgctgtaagtagaatacttagatatgtgagaagtatctgca
tctgaacaagttttctcatcaatttattttaacgcgcagagctcatggacaaagcgtgcc
gttgagatcgacagtccacaggacatgtctccggatcagtcagttgatcctcctgatagc
acttgcgcgcatgtgagccacctcaagtcagagatatgcagcaatagattaagaggtaca
gataacaaaaaatgccagaaaccaaaagaaactaatggtatggtatgctcaagtgctcaa
ccggctcactgtgcaactgaaccaaaagcctgctacttgtgccattttgtactgactaaa
taaattccaatatgttttccaggtgatgagttcaaagggaaggagctggagataggtgcc
cctggtaatttgaacacagatgatcaatcctccccgaacgagagttcggtcaaaccaaca
gataatggacggtgtgagtatctgccacagaacaactccaacgatacagttatggaaaat
tcggatgagccaattgttcgagctgctgacctaatcggttcgatggccaaaaacatggac
gcccaacaggcagctagagcaatagatgctcctaactgctcctcacaagtgccggaaggg
aaagacgccgaccgtgagaacgccatgccatatcttgagctgagcctaaagaggtcgaga
tcgaccacggagggtgcggatgcgatccaggaggaacagaggaacgtcgtgagacgatca
gacctctcggcattcacgaggtgcaaagcataatatcagtgtcctttgtgaatccttaaa
tcatccatatgttgcatactaaccgttttcattctttgcaaggtacaatacgtgctcgtt
ctccaatcaaggcggggcagggttcgtcgggagctgttcgcccaacggcaacagctccaa
ggccgcgaaaacggacgccgctcagatgaagcaaggctcaaatggcagcagcaacaacaa
cgacatgggctccaccaccaagagcgtgatgaccaagcccggtggcaataacaaggtttc
acccatcaacggcaacacgcacacgtcggcgttccatcgtgtgcagccatggacgccggc
gacagcaacagggaaagacaaggttgatgacgtgagcaagaagaatgctgcagcagcagc
agccgcagcagcgaaagacaatggtggtgaagcacagagcaaacacccctgtgcagcggc
ccatgatgcgaatggtggatcggcaggaggcgctcagtccaacgtgatcaatccctcggg
tcctgttgaaggtcatgctgccaactatggtagcaactctggcagtaataacaataccaa
taacggtgggagcaccgcagctactgctgctgctgctgctgctgtacatggtgagaccgg
tggcatcgacaaaagaagcaacatgatgcacatgaaacgggagcgccgggtggctgccgt
gaacaaattcagagagaagagaaaagagaggaacttcgggaagaaggtactg--tttttt
ttctttctgaaagccgatttcgtttgttctctgttcttcgtttcattcttctgttggggc
ttattcatgatagctgatgaaatggatcattccttttgcaggtgcgttaccagagcagga
agcggctggcggagcagcgcccacgggtgcgcgggcagttcgtgcggcagccgccaccgc
cggctgccgtggagagataacctcccgccacacacctagctatatatacctagtacgtac
gtactatttagacagctgattcttgtgtctttggccatggatcattcagagacggtcctc
atctcgtctcatctcctggaagaagaagaataacaagctactcctcctcctgcctgcctg
ccttagctacctaccatagaacatgcctgcagaggaggacgactgtagagtacatagtag
aagtgcggagtcgatcagacaggctcccgagccgctaagtagtaagtaatcaattaatgt
ctgaacctgtgtaacggtatgagtgagtattgtgttgtacacttgttatcagtttggctc
tggcgcacgcacgcacgcaaccaagccgatcgagtgtctctggtgtcatcaatcaacgca
tatttgtggtttaccagcaagtcattactgtatatatacttgtcccaaaccc
>TG011(Mentor)
tacgcagacatagctttctttccagccacaaaacctttccggccaaaaagcatataataa
gtatatatgagcacacataatagagagcatataatttacattttctagttccctccatga
gac-aaaaaaaggaagaagcaaagtttgatgatagttttacatattcctccctcagcctc
ctcaaagttggaacgcaattctgaccatcagtttctgctagtacaatatggtagtcaaac
ccaataaaaattatataataaaagactttttcttgaggaaacataaaagtatttcttgaa
acaaaagcatacgtgttaatcaacacacttaatcacagtacacattcttaaggaaaaaat
aggtgtggtcattccctacaagctaagtttctataataaagtaaaaaggagaaaatcatt
taggaataaactaagtctctcttgcagaggcgcacaatttttttagaaagtcaaaacagc
cttactcggatgttcaagcggtatataaagttgagtttgtttacgaaggcggtagtttta
cggaaatccagctctcatcccaagctcagatactccccatattaatagtaaattcaaata
acacatttaacaaattcaaaaggttctgaattttttacatatgaaagacgagagactctt
ctagatacttgcaaattttcacactaatatgacataggaggagctcagtac--aaaaaaa
tatggagctggaattttgttgcagctttggacattttttagctccgatttttttgtacca
agctactcggatgtcatctcggcgcgaaaatgtgcaagcacctagaaaagtctataactt
tgatgtgtaatttctttggacttttttagtttatttggtatttcttttgaatttgctatt
cacatgggtgcagatgcagccgaagtagcggctctcgtttctatggaaattgctttagag
tcccagagctccagtaaagccaggtttaccaaaagtgtattcgaagcgcaattttttttt
acatgtacatacaggtaaggttaatgtacctatacacatgtattattattattattgcac
caagctactcggatgtcatctcggtgcaaaaaattgcaagcacctagaaaagtctctaat
taatctttgatgtgtaaaaatttcagactttttttagtttgtttggtttctttttgcggg
tgtgtttggtatttcttttgaaatcactattcacataggtgcagatgcacccgagctccg
aaacaccgctctcatttctatggaaattgctttgaaatcccaaagctccattgaagccag
gtttaccaaaaaaaaaagggggaaatatattcaaagagccc-aaaaaaatctggattttt
ttatatgtacatataggaatggtcaatgtatttacaaagttttcatgtaatacatgtgta
tatacaagcgcaaaagaacctaaatacataaatctgataaaagaaaataatagtcacatt
gtgtggtaataaatccacatatttatcttttttgtgtgcgcacatggtaagttatcttct
aacgaaattttacacatatgtagtgtatatgtacatattggattttgtacagaatttgtt
gatacttttaaatatgtatttcatatttttccaaaaacggggggttcaatggaggttaag
ctccaaagcacctcacccgtggctttattaccactatatttgatgaaactactttcattt
tcaaagggatgcagagaaagacggagccgaaaacacatgaacagagtagattttggtgag
aggctgagaaaactgaatattggcatgcatatgcggatgtcgtgcaatgtgtcaaaagat
agtttgggaatagattctggtgagatgatgtgtcggccttagcttgtgcgcttgtgatac
aggaacatcctagtggctcacgttgcctcacgatggttatcaaaagaaagaaccttatca
tttctcaacttgattctgcctgtcacgtgcatgcatccacattacaacgatggcatgtac
agtcacacgacctaactacttaatttgccgacactccctcaatactcactccgtttttat
ttgcttcccaaattacttttattgtaagtgaagctttgatcaaatttataaacatatata
ctaacatcaataccattagatttaccggtgaatatatatacttccatatcatatgtactc
cctctgtaaacaaatataagaacgtcttatattagtttgcagagggagtagttgttatta
taaatttttataacgtttttataaatttggtcaaactttataaagtctgactcaaggcaa
aagctaatatgcagagtgaataaaaacatatgaactatagatggtggccaaagtacagcc
agacaacatcaaggctggagtaactaaacccgcggtcatctcacaatcacactctcatcc
gtaaactattttaactagcaaggaatattaaagaaattagttacggtcaacaagattata
ccgcatttccaaccgatcaaactacttaaagaacattttatgtgctcaaaatagcacttg
aatttcttgtgaatatgtcactaagattttgaattcacaacaggtatagatacaatacta
caaggagttgacaagacattgattatgtataggagataaaaccttgctagattttatatg
ctgaccattttgcctgttaggtaaataggtcaacatgttagtaaacagggaaaagactaa
aagcaatatgtttgaaccacccaaatctatgagttgtaccgtaaccttttcaggtttttt
tcccatctaaagttctaaaatttgcccaaatttttgtatcgataaaaatgataactttat
tcatcttgaatattactcaaatttgactagaatagaaaggacaacacgtatggttaactg
taacagttccattttttgaaaatgttcaagtttcaaccaaatttgagtcaaaatttcata
attgcattctcttaaataactaactagagtaggttgaaagatactccctctgtaaactaa
tataagagcattcagatcactactttagtgatctaaatgctcttatatttctttacggag
ggagtaatattttaatatacttttcaattttcaaaatactgataattgattatctcttaa
actgcacacagattttgctcaaaattaaaaggtaaagttagtaggatatttgaaagagcg
aaacttctgagtggcaattcggccgtaagagcaaaatccatggcaatctatagctatacc
gaacaggagcggcgtcaggccccaggcagccctggccatcgtctggggcgtgacggacaa
agtatgcgcacactgtatagcaccgtagcagtaaggctggccttggtcgtcttcacatcc
tactggcattgagtgcaccacacatgtgtggttacatcaaggacatatgtgtattaaggg
ttttttgcgtcttggatgtaactctacttatcatggaataaaactcatttttccctcgca
ag-aaaaaatacgagtgaaatccatgacaaactcttcacacttcaccctagtaaggccga
agaatccatggcaaactcttgcgtggtacttgggtcatatgcgcaagagccatgaaaatt
aattgtgtgatgcatctaaagacattcaaagcaatgcgaagagaactgaaaggatcttat
ccgatttcgtagtgtgaacgttgatatttctttctctatgaag-tttttttagggaagac
cattatggctagctttattgcaaattaaagcagtaaaacatcatccacaagtctggaaac
aagacagccgggtggctcgtccgtccagctactagaaaccttattacaaaaaatatgttt
agctagcacatgcgccgcatcattacatgatcgaaaacaatgattaaaagtgaccttccc
aatagacgtagccgcatccacacactccgcaaatattgtcgttgcagtgtcccaccatct
tgtttgtccagtgcaagcatcaatcaccatgagggaatcagactatgcttcaactcgaga
aaaacccagggtattggcaaaaaacagtccatcgcgcatagccaacgcttccgtggtcac
cacgtccgctgcaaattggatatagcggcattgggcagccacaaagttacctttgtgatc
cctaatgaccgccgtcgtagctccagttccctcgtccaaatggaaagacgcatccacatt
gactttcacaaagttcggctctggttttctccatgtatgctcctgtattgcccggttcct
actatttatctgatggtagttagtcgctatcactaggacggagagtggccaccttgttgg
tgaaggtggcgctcctccatgcgttaactcacgcctaacccaccatagataccaaactcc
aacagccagcacatgtttcacatcaagactgggtttgagaggtagtgccctgtcttccgc
caacagtaggtgttcaaatatgattgatcccgagcgatcaaatgttatagcttcttcgat
tatatccagaatgcctagtctctgccataactcgtgagcatgtgtgcattcgaagaacag
gtgacgcacatcttccgcagcctggtgacagatcgggcaagatccattagagcctacatg
tctgtttgtgagtattgctttcaaaggtattattccgtggagagcgcaccaacagaaaat
ctgcaccttacgagggacttgcagtttccaaactctactccagatttccggtgtagttga
gccagacggacatgcccaaacatttgcatgctgccggtaagtctgaacccattgtgtgtg
ataagctgatcggacagtaaagacccctctccgatcagggttccaggcaataaaatcctc
aaaagctgccgtactcaagggaatttgcaagatcctttggacgtccactgggttgaagat
agagcggatcaacgcttcatcccatgccccggtgtaagggtcaatgaggtcgctaaccga
agaaaggatagactgtcccctgctcgagattaccttcctgttaggactcgatggtaccca
tggatcggtccatattttcacatgctcaccggttccaattcgccaaacatatcccaattt
aaaagtctctaatcccttcattatactctgccaaatgaatgaagccccactttttagggt
tgcttggagtaggcttccattcgggtagtactttgctttcagaacccgagcacatagcga
ctccggattgttaatgagacgccaacactgcttagacagcatagccaaattgaaggaata
aagatccctgaagcccattcctccttcattcttcgggtaacaaagtttccaccaagtgta
ccaatgcattcttttatgatcttcgtcatcaccccaccagaattgagctatcaaatccgt
gatctccttgcaaatccccttcggtaggctgaatactgacatggcaaaaacatggattgc
ttgagctacagatttaataagtatttccttaccacctgtagatagttgcttctccatcca
tcctttcaatctttcttttattctttcacagaaatatcggaagcagtcactcctatccgc
tcctaccattgcaggcagcccaagatatttgtcagacaaagcttcagtatcaatatgtaa
tagttgacaaacctcagtttttgttaccagaggggtgttaggactgaagtacacactaga
ttttgataggctcaccaattgtcccgaactctgacagtaggtatccagaacatgttgtaa
ggaagctgcatttaggacatctgcgttcatgagaatgagagagtcatcagcaaataaaag
atgtgatactgatggtgcatttctgcacactcttattccctctatgccaccagcttcttc
ttcaaactccaataaactggacagaccttctgcacacagtaggaacatatatggggaaag
gggatcaccctgtcgaatgcccctcgtaggtgtgaaagaccctgtttcatgagaattaaa
tctcactctgtagctgaccgagcttacacatgacatcatcatcttaataaattggccgtg
gaaacccaaagctgacatcatatgacgaaggaaagaccattccactctgtcatatgcttt
atgcatatctaacttgactgcacataaccctgttcgaccagctcttttattcttgatctt
gtgtatacattcatatgcaattagaatattatccgtgatcatcctcccaggtacaaaggc
actttgggtgggcgaaataatatcaggtagaatacttttcaaacggaaagctagcatttt
ggacacaattttatataggacattgcatagactaattggacgaaattgagttaccaactc
tggtgtgtccatcttcgggatcataacgatcgttgtctcattccattcaggtgggatctt
cctggaattaatagctagcaagacttgttggataatatcatctcccagaatatgccaata
ttttttgaaaaaaatggcatgaagcccatcgggacctggggccttaagatcgccgatgct
aaacgcagccttacgcacatcatcagccgtgtacttctttctctatgaagttggcttcag
acaaatcctgtatgcagagcaaaaaagaaaaccgagggaggatttgaaagggggcggaac
cttggagcggtatttggtcacacgagcaaaatccatggcaagcgcttcttcacactaggg
ctggtcgaagaggatggattgagttgacggctccagcgttccagggctcccctcgactcc
ttcgactccaccaccgttgccaaggagttgattgagaggcgagcgagggcagccgtccgt
ccacgcgtcggcacccggtttgtcccggcgccaagcagctcctccgtttgcttccgccac
cggccgccaggcggggcccacaaaatccacatcccccggtgatccgctggcccgggctgg
gcgcctccggagggcagaaaagatatgcggatccagcgcgggtgcggcggggtgtggagc
gcgcggcttttgatttacggggatctctttctggccgccccggggccccaccaccggcgc
tccccgcctccatttcgtccacgtcacccgccccctcccccaatatctactcctccgccc
cccttcgcttcccgcacacacacacacacacgcggactactcctctgctcgactcgactg
cagtcgccgccgccgtccatggccgcgccccctcccgcgtcttcgtcgtcctcctcctcc
tcaacctgacaggcagcgcagcgcgacaaacgcgaggtgagctcccgcctgtctgtcact
cgtctgctctgttcctgcccgattggggatcgaatcatccgtttcaatctgcgtgtggat
ccagggcatgctccttccttcactccaggccctctctctagctaataatatgtgcccgga
aattgctggagattaaccggctcgccgccttgtctgctactg-cccccttttagccgccg
gcagctccattcgaggagacgattcattccgctccgtctcaaccacttgctcttctctgt
gttttttgcgttttgttttcttgatttgattcggtggcccgccgtcgacgaacgcacgca
cgcacgccggatgcgaccgaggttcgattattactcacggcagcgtactgctggttgtgc
tattatgcgcgcctcctccctcgccgtcaaccaccaaacgaccccaacatgtttcctctt
ggagtcaggccgcctcctcctagcgccatggaccgtcatcaccaccagcagcagcagcag
ccgccgtcgcctcaaggggaccatgccgcccagccgcgctgctgggaggagttcctccac
aggaagaccatccgggtcctgctcgtggagaccgacgactccacccggcaggtcgtcacc
gccctgctccgccactgcatgtaccaaggtccttactcatactctgtctcagctactacc
ggtgttaatttgcactggctcggtcgtcatggaggtactaaatctgggcgttggttgtct
gtcatgttcagttatccctgctgaaaacggccaccaggcgtgggcgtatctccaggacat
gcagagcaacatcgaccttgttctgacagaggtcttcatgcacggcggtctctccgggat
cgacctgctcggcaggatcatgaaccacgaggtctgcaaggacatccccgtcatcagtaa
gcaccccctcgccgctataatgtttcagtatcaggtccatttcgtccacgtgcatagatt
tatatcttcttggtttccagtgatgtcgtcgcacgattcgatgggcacggtcctcagttg
cctgtcaaatggtgctgctgacttcttggccaagccgatacgtaagaacgagcttaagaa
cctttgggcgcatgtgtggagacgctctcacagcgtaagttactatctctcatggtgtat
catcattcagaaatactactgctgctgctgctgctgcttcagttcctagtttcacttgtg
tccttccagcttactagtgcatcttttactggtatggtactgggtactaaaacaaagttg
ttttcatggaactcagtccagtggcagtggtagtggaagtgccattcagacgcagaagtg
taccaaatcaaagagcgctgacgattccaataataacagcaataaccgcaacgacgatgc
cagcatggggctcaatgcaagggatggcagcgataatggtagtggcactcaggtatgaga
tttttatgtttttttttactactatctgtaatatttccagacaagactgaacacaacaat
ttttaggataaggaagctagataaaactgaatgcaactaactgcttctgctagtgcacta
gaggtcaatttgtccatatagcaaacaaattatctgtgactactacatgactcattcttt
ttgtaaactaccgaacttagacaggtctgtattttactctagtgtagtagaagtctttgc
ttaaactgtacgaggaaactgctggatagtaagatttgaaacatatgctagttgtttgga
ctttgaaacttgaatcaactgctgtaagtagaatacttagatatgtgagaagtatctgca
tctgaacaagttttctcatcaatttattttaacgcgcagagctcatggacaaagcgtgcc
gttgagatcgacagtccacaggacatgtctccggatcagtcagttgatcctcctgatagc
acttgcgcgcatgtgagccacctcaagtcagagatatgcagcaatagattaagaggtaca
gataacaaaaaatgccagaaaccaaaagaaactaatggtatggtatgctcaagtgctcaa
ccggctcactgtgcaactgaaccaaaagcctgctacttgtgccattttgtactgactaaa
taaattccaatatgttttccaggtgatgagttcaaagggaaggagctggagataggtgcc
cctggtaatttgaacacagatgatcaatcctccccgaacgagagttcggtcaaaccaaca
gataatggacggtgtgagtatctgccacagaacaactccaacgatacagttatggaaaat
tcggatgagccaattgttcgagctgctgacctaatcggttcgatggccaaaaacatggac
gcccaacaggcagctagagcaatagatgctcctaactgctcctcacaagtgccggaaggg
aaagacgccgaccgtgagaacgccatgccatatcttgagctgagcctaaagaggtcgaga
tcgaccacggagggtgcggatgcgatccaggaggaacagaggaacgtcgtgagacgatca
gacctctcggcattcacgaggtgcaaagcataatatcagtgtcctttgtgaatccttaaa
tcatccatatgttgcatactaaccgttttcattctttgcaaggtacaatacgtgctcgtt
ctccaatcaaggcggggcagggttcgtcgggagctgttcgcccaacggcaacagctccaa
ggccgcgaaaacggacgccgctcagatgaagcaaggctcaaatggcagcagcaacaacaa
cgacatgggctccaccaccaagagcgtgatgaccaagcccggtggcaataacaaggtttc
acccatcaacggcaacacgcacacgtcggcgttccatcgtgtgcagccatggacgccggc
gacagcaacagggaaagacaaggttgatgacgtgagcaagaagaatgctgcagcagcagc
agccgcagcagcgaaagacaatggtggtgaagcacagagcaaacacccctgtgcagcggc
ccatgatgcgaatggtggatcggcaggaggcgctcagtccaacgtgatcaatccctcggg
tcctgttgaaggtcatgctgccaactatggtagcaactctggcagtaataacaataccaa
taacggtgggagcaccgcagctactgctgctgctgctgctgctgtacatggtgagaccgg
tggcatcgacaaaagaagcaacatgatgcacatgaaacgggagcgccgggtggctgccgt
gaacaaattcagagagaagagaaaagagaggaacttcgggaagaaggtactg--tttttt
ttctttctgaaagccgatttcgtttgttctctgttcttcgtttcattcttctgttggggc
ttattcatgatagctgatgaaatggatcattccttttgcaggtgcgttaccagagcagga
agcggctggcggagcagcgcccacgggtgcgcgggcagttcgtgcggcagccgccaccgc
cggctgccgtggagagataacctcccgccacacacctagctatatatacctagtacgtac
gtactatttagacagctgattcttgtgtctttggccatggatcattcagagacggtcctc
atctcgtctcatctcctggaagaagaagaataacaagctactcctcctcctgcctgcctg
ccttagctacctaccatagaacatgcctgcagaggaggacgactgtagagtacatagtag
aagtgcggagtcgatcagacaggctcccgagccgctaagtagtaagtaatcaattaatgt
ctgaacctgtgtaacggtatgagtgagtattgtgttgtacacttgttatcagtttggctc
tggcgcacgcacgcacgcaaccaagccgatcgagtgtctctggtgtcatcaatcaacgca
tatttgtggtttaccagcaagtcattactgtatatatacttgtcccaaaccc
>TG030(Solstice)
tacgcagacatagctttctttccagccacaaaacctttccggccaaaaagcatataataa
gtatatatgagcacacataatagagagcatataatttacattttctagttccctccatga
gacaaaaaaaaggaagaagcaaagtttgatgatagttttacatattcctccctcagcctc
ctcaaagttggaacgcaattctgaccatcagtttctgctagtacaatatggtagtcaaac
ccaataaaaattatataataaaagactttttcttgaggaaacataaaagtatttcttgaa
acaaaagcatacgtgttaatcaacacacttaatcacagtacacattcttaaggaaaaaat
aggtgtggtcattccctacaagctaagtttctataataaagtaaaaaggagaaaatcatt
taggaataaactaagtctctcttgcagaggcgcacaatttttttagaaagtcaaaacagc
cttactcggatgttcaagcggtatataaagttgagtttgtttacgaaggcggtagtttta
cggaaatccagctctcatcccaagctcagatactccccatattaatagtaaattcaaata
acacatttaacaaattcaaaaggttctgaattttttacatatgaaagacgagagactctt
ctagatacttgcaaattttcacactaatatgacataggaggagctcagtac--aaaaaaa
tatggagctggaattttgttgcagctttggacattttttagctccgatttttttgtacca
agctactcggatgtcatctcggcgcgaaaatgtgcaagcacctagaaaagtctataactt
tgatgtgtaatttctttggacttttttagtttatttggtatttcttttgaatttgctatt
cacatgggtgcagatgcagccgaagtagcggctctcgtttctatggaaattgctttagag
tcccagagctccagtaaagccaggtttaccaaaagtgtattcgaagcgcaattttttttt
acatgtacatacaggtaaggttaatgtacctatacacatgtattattattattattgcac
caagctactcggatgtcatctcggtgcaaaaaattgcaagcacctagaaaagtctctaat
taatctttgatgtgtaaaaatttcagactttttttagtttgtttggtttctttttgcggg
tgtgtttggtatttcttttgaaatcactattcacataggtgcagatgcacccgagctccg
aaacaccgctctcatttctatggaaattgctttgaaatcccaaagctccattgaagccag
gtttacc-aaaaaaaaagggggaaatatattcaaagagccc-aaaaaaatctggattttt
ttatatgtacatataggaatggtcaatgtatttacaaagttttcatgtaatacatgtgta
tatacaagcgcaaaagaacctaaatacataaatctgataaaagaaaataatagtcacatt
gtgtggtaataaatccacatatttatcttttttgtgtgcgcacatggtaagttatcttct
aacgaaattttacacatatgtagtgtatatgtacatattggattttgtacagaatttgtt
gatacttttaaatatgtatttcatatttttccaaaaacggggggttcaatggaggttaag
ctccaaagcacctcacccgtggctttattaccactatatttgatgaaactactttcattt
tcaaagggatgcagagaaagacggagccgaaaacacatgaacagagtagattttggtgag
aggctgagaaaactgaatattggcatgcatatgcggatgtcgtgcaatgtgtcaaaagat
agtttgggaatagattctggtgagatgatgtgtcggccttagcttgtgcgcttgtgatac
aggaacatcctagtggctcacgttgcctcacgatggttatcaaaagaaagaaccttatca
tttctcaacttgattctgcctgtcacgtgcatgcatccacattacaacgatggcatgtac
agtcacacgacctaactacttaatttgccgacactccctcaatactcactccgtttttat
ttgcttcccaaattacttttattgtaagtgaagctttgatcaaatttataaacatatata
ctaacatcaataccattagatttaccggtgaatatatatacttccatatcatatgtactc
cctctgtaaacaaatataagaacgtcttatattagtttgcagagggagtagttgttatta
taaatttttataacgtttttataaatttggtcaaactttataaagtctgactcaaggcaa
aagctaatatgcagagtgaataaaaacatatgaactatagatggtggccaaagtacagcc
agacaacatcaaggctggagtaactaaacccgcggtcatctcacaatcacactctcatcc
gtaaactattttaactagcaaggaatattaaagaaattagttacggtcaacaagattata
ccgcatttccaaccgatcaaactacttaaagaacattttatgtgctcaaaatagcacttg
aatttcttgtgaatatgtcactaagattttgaattcacaacaggtatagatacaatacta
caaggagttgacaagacattgattatgtataggagataaaaccttgctagattttatatg
ctgaccattttgcctgttaggtaaataggtcaacatgttagtaaacagggaaaagactaa
aagcaatatgtttgaaccacccaaatctatgagttgtaccgtaaccttttcaggtttttt
tcccatctaaagttctaaaatttgcccaaatttttgtatcgataaaaatgataactttat
tcatcttgaatattactcaaatttgactagaatagaaaggacaacacgtatggttaactg
taacagttccattttttgaaaatgttcaagtttcaaccaaatttgagtcaaaatttcata
attgcattctcttaaataactaactagagtaggttgaaagatactccctctgtaaactaa
tataagagcattcagatcactactttagtgatctaaatgctcttatatttctttacggag
ggagtaatattttaatatacttttcaattttcaaaatactgataattgattatctcttaa
actgcacacagattttgctcaaaattaaaaggtaaagttagtaggatatttgaaagagcg
aaacttctgagtggcaattcggccgtaagagcaaaatccatggcaatctatagctatacc
gaacaggagcggcgtcaggccccaggcagccctggccatcgtctggggcgtgacggacaa
agtatgcgcacactgtatagcaccgtagcagtaaggctggccttggtcgtcttcacatcc
tactggcattgagtgcaccacacatgtgtggttacatcaaggacatatgtgtattaaggg
ttttttgcgtcttggatgtaactctacttatcatggaataaaactcatttttccctcgca
agaaaaaaatacgagtgaaatccatgacaaactcttcacacttcaccctagtaaggccga
agaatccatggcaaactcttgcgtggtacttgggtcatatgcgcaagagccatgaaaatt
aattgtgtgatgcatctaaagacattcaaagcaatgcgaagagaactgaaaggatcttat
ccgatttcgtagtgtgaacgttgatatttctttctctatgaag-tttttttagggaagac
cattatggctagctttattgcaaattaaagcagtaaaacatcatccacaagtctggaaac
aagacagccgggtggctcgtccgtccagctactagaaaccttattacaaaaaatatgttt
agctagcacatgcgccgcatcattacatgatcgaaaacaatgattaaaagtgaccttccc
aatagacgtagccgcatccacacactccgcaaatattgtcgttgcagtgtcccaccatct
tgtttgtccagtgcaagcatcaatcaccatgagggaatcagactatgcttcaactcgaga
aaaacccagggtattggcaaaaaacagtccatcgcgcatagccaacgcttccgtggtcac
cacgtccgctgcaaattggatatagcggcattgggcagccacaaagttacctttgtgatc
cctaatgaccgccgtcgtagctccagttccctcgtccaaatggaaagacgcatccacatt
gactttcacaaagttcggctctggttttctccatgtatgctcctgtattgcccggttcct
actatttatctgatggtagttagtcgctatcactaggacggagagtggccaccttgttgg
tgaaggtggcgctcctccatgcgttaactcacgcctaacccaccatagataccaaactcc
aacagccagcacatgtttcacatcaagactgggtttgagaggtagtgccctgtcttccgc
caacagtaggtgttcaaatatgattgatcccgagcgatcaaatgttatagcttcttcgat
tatatccagaatgcctagtctctgccataactcgtgagcatgtgtgcattcgaagaacag
gtgacgcacatcttccgcagcctggtgacagatcgggcaagatccattagagcctacatg
tctgtttgtgagtattgctttcaaaggtattattccgtggagagcgcaccaacagaaaat
ctgcaccttacgagggacttgcagtttccaaactctactccagatttccggtgtagttga
gccagacggacatgcccaaacatttgcatgctgccggtaagtctgaacccattgtgtgtg
ataagctgatcggacagtaaagacccctctccgatcagggttccaggcaataaaatcctc
aaaagctgccgtactcaagggaatttgcaagatcctttggacgtccactgggttgaagat
agagcggatcaacgcttcatcccatgccccggtgtaagggtcaatgaggtcgctaaccga
agaaaggatagactgtcccctgctcgagattaccttcctgttaggactcgatggtaccca
tggatcggtccatattttcacatgctcaccggttccaattcgccaaacatatcccaattt
aaaagtctctaatcccttcattatactctgccaaatgaatgaagccccactttttagggt
tgcttggagtaggcttccattcgggtagtactttgctttcagaacccgagcacatagcga
ctccggattgttaatgagacgccaacactgcttagacagcatagccaaattgaaggaata
aagatccctgaagcccattcctccttcattcttcgggtaacaaagtttccaccaagtgta
ccaatgcattcttttatgatcttcgtcatcaccccaccagaattgagctatcaaatccgt
gatctccttgcaaatccccttcggtaggctgaatactgacatggcaaaaacatggattgc
ttgagctacagatttaataagtatttccttaccacctgtagatagttgcttctccatcca
tcctttcaatctttcttttattctttcacagaaatatcggaagcagtcactcctatccgc
tcctaccattgcaggcagcccaagatatttgtcagacaaagcttcagtatcaatatgtaa
tagttgacaaacctcagtttttgttaccagaggggtgttaggactgaagtacacactaga
ttttgataggctcaccaattgtcccgaactctgacagtaggtatccagaacatgttgtaa
ggaagctgcatttaggacatctgcgttcatgagaatgagagagtcatcagcaaataaaag
atgtgatactgatggtgcatttctgcacactcttattccctctatgccaccagcttcttc
ttcaaactccaataaactggacagaccttctgcacacagtaggaacatatatggggaaag
gggatcaccctgtcgaatgcccctcgtaggtgtgaaagaccctgtttcatgagaattaaa
tctcactctgtagctgaccgagcttacacatgacatcatcatcttaataaattggccgtg
gaaacccaaagctgacatcatatgacgaaggaaagaccattccactctgtcatatgcttt
atgcatatctaacttgactgcacataaccctgttcgaccagctcttttattcttgatctt
gtgtatacattcatatgcaattagaatattatccgtgatcatcctcccaggtacaaaggc
actttgggtgggcgaaataatatcaggtagaatacttttcaaacggaaagctagcatttt
ggacacaattttatataggacattgcatagactaattggacgaaattgagttaccaactc
tggtgtgtccatcttcgggatcataacgatcgttgtctcattccattcaggtgggatctt
cctggaattaatagctagcaagacttgttggataatatcatctcccagaatatgccaata
ttttttgaaaaaaatggcatgaagcccatcgggacctggggccttaagatcgccgatgct
aaacgcagccttacgcacatcatcagccgtgtacttctttctctatgaagttggcttcag
acaaatcctgtatgcagagcaaaaaagaaaaccgagggaggatttgaaagggggcggaac
cttggagcggtatttggtcacacgagcaaaatccatggcaagcgcttcttcacactaggg
ctggtcgaagaggatggattgagttgacggctccagcgttccagggctcccctcgactcc
ttcgactccaccaccgttgccaaggagttgattgagaggcgagcgagggcagccgtccgt
ccacgcgtcggcacccggtttgtcccggcgccaagcagctcctccgtttgcttccgccac
cggccgccaggcggggcccacaaaatccacatcccccggtgatccgctggcccgggctgg
gcgcctccggagggcagaaaagatatgcggatccagcgcgggtgcggcggggtgtggagc
gcgcggcttttgatttacggggatctctttctggccgccccggggccccaccaccggcgc
tccccgcctccatttcgtccacgtcacccgccccctcccccaatatctactcctccgccc
cccttcgcttcccgcacacacacacacacacgcggactactcctctgctcgactcgactg
cagtcgccgccgccgtccatggccgcgccccctcccgcgtcttcgtcgtcctcctcctcc
tcaacctgacaggcagcgcagcgcgacaaacgcgaggtgagctcccgcctgtctgtcact
cgtctgctctgttcctgcccgattggggatcgaatcatccgtttcaatctgcgtgtggat
ccagggcatgctccttccttcactccaggccctctctctagctaataatatgtgcccgga
aattgctggagattaaccggctcgccgccttgtctgctactg-cccccttttagccgccg
gcagctccattcgaggagacgattcattccgctccgtctcaaccacttgctcttctctgt
gttttttgcgttttgttttcttgatttgattcggtggcccgccgtcgacgaacgcacgca
cgcacgccggatgcgaccgaggttcgattattactcacggcagcgtactgctggttgtgc
tattatgcgcgcctcctccctcgccgtcaaccaccaaacgaccccaacatgtttcctctt
ggagtcaggccgcctcctcctagcgccatggaccgtcatcaccaccagcagcagcagcag
ccgccgtcgcctcaaggggaccatgccgcccagccgcgctgctgggaggagttcctccac
aggaagaccatccgggtcctgctcgtggagaccgacgactccacccggcaggtcgtcacc
gccctgctccgccactgcatgtaccaaggtccttactcatactctgtctcagctactacc
ggtgttaatttgcactggctcggtcgtcatggaggtactaaatctgggcgttggttgtct
gtcatgttcagttatccctgctgaaaacggccaccaggcgtgggcgtatctccaggacat
gcagagcaacatcgaccttgttctgacagaggtcttcatgcacggcggtctctccgggat
cgacctgctcggcaggatcatgaaccacgaggtctgcaaggacatccccgtcatcagtaa
gcaccccctcgccgctataatgtttcagtatcaggtccatttcgtccacgtgcatagatt
tatatcttcttggtttccagtgatgtcgtcgcacgattcgatgggcacggtcctcagttg
cctgtcaaatggtgctgctgacttcttggccaagccgatacgtaagaacgagcttaagaa
cctttgggcgcatgtgtggagacgctctcacagcgtaagttactatctctcatggtgtat
catcattcagaaatactactgctgctgctgctgctgcttcagttcctagtttcacttgtg
tccttccagcttactagtgcatcttttactggtatggtactgggtactaaaacaaagttg
ttttcatggaactcagtccagtggcagtggtagtggaagtgccattcagacgcagaagtg
taccaaatcaaagagcgctgacgattccaataataacagcaataaccgcaacgacgatgc
cagcatggggctcaatgcaagggatggcagcgataatggtagtggcactcaggtatgaga
tttttatgtttttttttactactatctgtaatatttccagacaagactgaacacaacaat
ttttaggataaggaagctagataaaactgaatgcaactaactgcttctgctagtgcacta
gaggtcaatttgtccatatagcaaacaaattatctgtgactactacatgactcattcttt
ttgtaaactaccgaacttagacaggtctgtattttactctagtgtagtagaagtctttgc
ttaaactgtacgaggaaactgctggatagtaagatttgaaacatatgctagttgtttgga
ctttgaaacttgaatcaactgctgtaagtagaatacttagatatgtgagaagtatctgca
tctgaacaagttttctcatcaatttattttaacgcgcagagctcatggacaaagcgtgcc
gttgagatcgacagtccacaggacatgtctccggatcagtcagttgatcctcctgatagc
acttgcgcgcatgtgagccacctcaagtcagagatatgcagcaatagattaagaggtaca
gataacaaaaaatgccagaaaccaaaagaaactaatggtatggtatgctcaagtgctcaa
ccggctcactgtgcaactgaaccaaaagcctgctacttgtgccattttgtactgactaaa
taaattccaatatgttttccaggtgatgagttcaaagggaaggagctggagataggtgcc
cctggtaatttgaacacagatgatcaatcctccccgaacgagagttcggtcaaaccaaca
gataatggacggtgtgagtatctgccacagaacaactccaacgatacagttatggaaaat
tcggatgagccaattgttcgagctgctgacctaatcggttcgatggccaaaaacatggac
gcccaacaggcagctagagcaatagatgctcctaactgctcctcacaagtgccggaaggg
aaagacgccgaccgtgagaacgccatgccatatcttgagctgagcctaaagaggtcgaga
tcgaccacggagggtgcggatgcgatccaggaggaacagaggaacgtcgtgagacgatca
gacctctcggcattcacgaggtgcaaagcataatatcagtgtcctttgtgaatccttaaa
tcatccatatgttgcatactaaccgttttcattctttgcaaggtacaatacgtgctcgtt
ctccaatcaaggcggggcagggttcgtcgggagctgttcgcccaacggcaacagctccaa
ggccgcgaaaacggacgccgctcagatgaagcaaggctcaaatggcagcagcaacaacaa
cgacatgggctccaccaccaagagcgtgatgaccaagcccggtggcaataacaaggtttc
acccatcaacggcaacacgcacacgtcggcgttccatcgtgtgcagccatggacgccggc
gacagcaacagggaaagacaaggttgatgacgtgagcaagaagaatgctgcagcagcagc
agccgcagcagcgaaagacaatggtggtgaagcacagagcaaacacccctgtgcagcggc
ccatgatgcgaatggtggatcggcaggaggcgctcagtccaacgtgatcaatccctcggg
tcctgttgaaggtcatgctgccaactatggtagcaactctggcagtaataacaataccaa
taacggtgggagcaccgcagctactgctgctgctgctgctgctgtacatggtgagaccgg
tggcatcgacaaaagaagcaacatgatgcacatgaaacgggagcgccgggtggctgccgt
gaacaaattcagagagaagagaaaagagaggaacttcgggaagaaggtactg---ttttt
ttctttctgaaagccgatttcgtttgttctctgttcttcgtttcattcttctgttggggc
ttattcatgatagctgatgaaatggatcattccttttgcaggtgcgttaccagagcagga
agcggctggcggagcagcgcccacgggtgcgcgggcagttcgtgcggcagccgccaccgc
cggctgccgtggagagataacctcccgccacacacctagctatatatacctagtacgtac
gtactatttagacagctgattcttgtgtctttggccatggatcattcagagacggtcctc
atctcgtctcatctcctggaagaagaagaataacaagctactcctcctcctgcctgcctg
ccttagctacctaccatagaacatgcctgcagaggaggacgactgtagagtacatagtag
aagtgcggagtcgatcagacaggctcccgagccgctaagtagtaagtaatcaattaatgt
ctgaacctgtgtaacggtatgagtgagtattgtgttgtacacttgttatcagtttggctc
tggcgcacgcacgcacgcaaccaagccgatcgagtgtctctggtgtcatcaatcaacgca
tatttgtggtttaccagcaagtcattactgtatatatacttgtcccaaaccc
>TG046(Transit)
tacgcagacatagctttctttccagccacaaaacctttccggccaaaaagcatataataa
gtatatatgagcacacataatagagagcatataatttacattttctagttccctccatga
gac-aaaaaaaggaagaagcaaagtttgatgatagttttacatattcctccctcagcctc
ctcaaagttggaacgcaattctgaccatcagtttctgctagtacaatatggtagtcaaac
ccaataaaaattatataataaaagactttttcttgaggaaacataaaagtatttcttgaa
acaaaagcatacgtgttaatcaacacacttaatcacagtacacattcttaaggaaaaaat
aggtgtggtcattccctacaagctaagtttctataataaagtaaaaaggagaaaatcatt
taggaataaactaagtctctcttgcagaggcgcacaatttttttagaaagtcaaaacagc
cttactcggatgttcaagcggtatataaagttgagtttgtttacgaaggcggtagtttta
cggaaatccagctctcatcccaagctcagatactccccatattaatagtaaattcaaata
acacatttaacaaattcaaaaggttctgaattttttacatatgaaagacgagagactctt
ctagatacttgcaaattttcacactaatatgacataggaggagctcagtac--aaaaaaa
tatggagctggaattttgttgcagctttggacattttttagctccgatttttttgtacca
agctactcggatgtcatctcggcgcgaaaatgtgcaagcacctagaaaagtctataactt
tgatgtgtaatttctttggacttttttagtttatttggtatttcttttgaatttgctatt
cacatgggtgcagatgcagccgaagtagcggctctcgtttctatggaaattgctttagag
tcccagagctccagtaaagccaggtttaccaaaagtgtattcgaagcgcaattttttttt
acatgtacatacaggtaaggttaatgtacctatacacatgtattattattattattgcac
caagctactcggatgtcatctcggtgcaaaaaattgcaagcacctagaaaagtctctaat
taatctttgatgtgtaaaaatttcagactttttttagtttgtttggtttctttttgcggg
tgtgtttggtatttcttttgaaatcactattcacataggtgcagatgcacccgagctccg
aaacaccgctctcatttctatggaaattgctttgaaatcccaaagctccattgaagccag
gtttacc-aaaaaaaaagggggaaatatattcaaagagccc-aaaaaaatctggattttt
ttatatgtacatataggaatggtcaatgtatttacaaagttttcatgtaatacatgtgta
tatacaagcgcaaaagaacctaaatacataaatctgataaaagaaaataatagtcacatt
gtgtggtaataaatccacatatttatcttttttgtgtgcgcacatggtaagttatcttct
aacgaaattttacacatatgtagtgtatatgtacatattggattttgtacagaatttgtt
gatacttttaaatatgtatttcatatttttccaaaaacggggggttcaatggaggttaag
ctccaaagcacctcacccgtggctttattaccactatatttgatgaaactactttcattt
tcaaagggatgcagagaaagacggagccgaaaacacatgaacagagtagattttggtgag
aggctgagaaaactgaatattggcatgcatatgcggatgtcgtgcaatgtgtcaaaagat
agtttgggaatagattctggtgagatgatgtgtcggccttagcttgtgcgcttgtgatac
aggaacatcctagtggctcacgttgcctcacgatggttatcaaaagaaagaaccttatca
tttctcaacttgattctgcctgtcacgtgcatgcatccacattacaacgatggcatgtac
agtcacacgacctaactacttaatttgccgacactccctcaatactcactccgtttttat
ttgcttcccaaattacttttattgtaagtgaagctttgatcaaatttataaacatatata
ctaacatcaataccattagatttaccggtgaatatatatacttccatatcatatgtactc
cctctgtaaacaaatataagaacgtcttatattagtttgcagagggagtagttgttatta
taaatttttataacgtttttataaatttggtcaaactttataaagtctgactcaaggcaa
aagctaatatgcagagtgaataaaaacatatgaactatagatggtggccaaagtacagcc
agacaacatcaaggctggagtaactaaacccgcggtcatctcacaatcacactctcatcc
gtaaactattttaactagcaaggaatattaaagaaattagttacggtcaacaagattata
ccgcatttccaaccgatcaaactacttaaagaacattttatgtgctcaaaatagcacttg
aatttcttgtgaatatgtcactaagattttgaattcacaacaggtatagatacaatacta
caaggagttgacaagacattgattatgtataggagataaaaccttgctagattttatatg
ctgaccattttgcctgttaggtaaataggtcaacatgttagtaaacagggaaaagactaa
aagcaatatgtttgaaccacccaaatctatgagttgtaccgtaaccttttcaggtttttt
tcccatctaaagttctaaaatttgcccaaatttttgtatcgataaaaatgataactttat
tcatcttgaatattactcaaatttgactagaatagaaaggacaacacgtatggttaactg
taacagttccattttttgaaaatgttcaagtttcaaccaaatttgagtcaaaatttcata
attgcattctcttaaataactaactagagtaggttgaaagatactccctctgtaaactaa
tataagagcattcagatcactactttagtgatctaaatgctcttatatttctttacggag
ggagtaatattttaatatacttttcaattttcaaaatactgataattgattatctcttaa
actgcacacagattttgctcaaaattaaaaggtaaagttagtaggatatttgaaagagcg
aaacttctgagtggcaattcggccgtaagagcaaaatccatggcaatctatagctatacc
gaacaggagcggcgtcaggccccaggcagccctggccatcgtctggggcgtgacggacaa
agtatgcgcacactgtatagcaccgtagcagtaaggctggccttggtcgtcttcacatcc
tactggcattgagtgcaccacacatgtgtggttacatcaaggacatatgtgtattaaggg
ttttttgcgtcttggatgtaactctacttatcatggaataaaactcatttttccctcgca
agaaaaaaatacgagtgaaatccatgacaaactcttcacacttcaccctagtaaggccga
agaatccatggcaaactcttgcgtggtacttgggtcatatgcgcaagagccatgaaaatt
aattgtgtgatgcatctaaagacattcaaagcaatgcgaagagaactgaaaggatcttat
ccgatttcgtagtgtgaacgttgatatttctttctctatgaag-tttttttagggaagac
cattatggctagctttattgcaaattaaagcagtaaaacatcatccacaagtctggaaac
aagacagccgggtggctcgtccgtccagctactagaaaccttattacaaaaaatatgttt
agctagcacatgcgccgcatcattacatgatcgaaaacaatgattaaaagtgaccttccc
aatagacgtagccgcatccacacactccgcaaatattgtcgttgcagtgtcccaccatct
tgtttgtccagtgcaagcatcaatcaccatgagggaatcagactatgcttcaactcgaga
aaaacccagggtattggcaaaaaacagtccatcgcgcatagccaacgcttccgtggtcac
cacgtccgctgcaaattggatatagcggcattgggcagccacaaagttacctttgtgatc
cctaatgaccgccgtcgtagctccagttccctcgtccaaatggaaagacgcatccacatt
gactttcacaaagttcggctctggttttctccatgtatgctcctgtattgcccggttcct
actatttatctgatggtagttagtcgctatcactaggacggagagtggccaccttgttgg
tgaaggtggcgctcctccatgcgttaactcacgcctaacccaccatagataccaaactcc
aacagccagcacatgtttcacatcaagactgggtttgagaggtagtgccctgtcttccgc
caacagtaggtgttcaaatatgattgatcccgagcgatcaaatgttatagcttcttcgat
tatatccagaatgcctagtctctgccataactcgtgagcatgtgtgcattcgaagaacag
gtgacgcacatcttccgcagcctggtgacagatcgggcaagatccattagagcctacatg
tctgtttgtgagtattgctttcaaaggtattattccgtggagagcgcaccaacagaaaat
ctgcaccttacgagggacttgcagtttccaaactctactccagatttccggtgtagttga
gccagacggacatgcccaaacatttgcatgctgccggtaagtctgaacccattgtgtgtg
ataagctgatcggacagtaaagacccctctccgatcagggttccaggcaataaaatcctc
aaaagctgccgtactcaagggaatttgcaagatcctttggacgtccactgggttgaagat
agagcggatcaacgcttcatcccatgccccggtgtaagggtcaatgaggtcgctaaccga
agaaaggatagactgtcccctgctcgagattaccttcctgttaggactcgatggtaccca
tggatcggtccatattttcacatgctcaccggttccaattcgccaaacatatcccaattt
aaaagtctctaatcccttcattatactctgccaaatgaatgaagccccactttttagggt
tgcttggagtaggcttccattcgggtagtactttgctttcagaacccgagcacatagcga
ctccggattgttaatgagacgccaacactgcttagacagcatagccaaattgaaggaata
aagatccctgaagcccattcctccttcattcttcgggtaacaaagtttccaccaagtgta
ccaatgcattcttttatgatcttcgtcatcaccccaccagaattgagctatcaaatccgt
gatctccttgcaaatccccttcggtaggctgaatactgacatggcaaaaacatggattgc
ttgagctacagatttaataagtatttccttaccacctgtagatagttgcttctccatcca
tcctttcaatctttcttttattctttcacagaaatatcggaagcagtcactcctatccgc
tcctaccattgcaggcagcccaagatatttgtcagacaaagcttcagtatcaatatgtaa
tagttgacaaacctcagtttttgttaccagaggggtgttaggactgaagtacacactaga
ttttgataggctcaccaattgtcccgaactctgacagtaggtatccagaacatgttgtaa
ggaagctgcatttaggacatctgcgttcatgagaatgagagagtcatcagcaaataaaag
atgtgatactgatggtgcatttctgcacactcttattccctctatgccaccagcttcttc
ttcaaactccaataaactggacagaccttctgcacacagtaggaacatatatggggaaag
gggatcaccctgtcgaatgcccctcgtaggtgtgaaagaccctgtttcatgagaattaaa
tctcactctgtagctgaccgagcttacacatgacatcatcatcttaataaattggccgtg
gaaacccaaagctgacatcatatgacgaaggaaagaccattccactctgtcatatgcttt
atgcatatctaacttgactgcacataaccctgttcgaccagctcttttattcttgatctt
gtgtatacattcatatgcaattagaatattatccgtgatcatcctcccaggtacaaaggc
actttgggtgggcgaaataatatcaggtagaatacttttcaaacggaaagctagcatttt
ggacacaattttatataggacattgcatagactaattggacgaaattgagttaccaactc
tggtgtgtccatcttcgggatcataacgatcgttgtctcattccattcaggtgggatctt
cctggaattaatagctagcaagacttgttggataatatcatctcccagaatatgccaata
ttttttgaaaaaaatggcatgaagcccatcgggacctggggccttaagatcgccgatgct
aaacgcagccttacgcacatcatcagccgtgtacttctttctctatgaagttggcttcag
acaaatcctgtatgcagagcaaaaaagaaaaccgagggaggatttgaaagggggcggaac
cttggagcggtatttggtcacacgagcaaaatccatggcaagcgcttcttcacactaggg
ctggtcgaagaggatggattgagttgacggctccagcgttccagggctcccctcgactcc
ttcgactccaccaccgttgccaaggagttgattgagaggcgagcgagggcagccgtccgt
ccacgcgtcggcacccggtttgtcccggcgccaagcagctcctccgtttgcttccgccac
cggccgccaggcggggcccacaaaatccacatcccccggtgatccgctggcccgggctgg
gcgcctccggagggcagaaaagatatgcggatccagcgcgggtgcggcggggtgtggagc
gcgcggcttttgatttacggggatctctttctggccgccccggggccccaccaccggcgc
tccccgcctccatttcgtccacgtcacccgccccctcccccaatatctactcctccgccc
cccttcgcttcccgcacacacacacacacacgcggactactcctctgctcgactcgactg
cagtcgccgccgccgtccatggccgcgccccctcccgcgtcttcgtcgtcctcctcctcc
tcaacctgacaggcagcgcagcgcgacaaacgcgaggtgagctcccgcctgtctgtcact
cgtctgctctgttcctgcccgattggggatcgaatcatccgtttcaatctgcgtgtggat
ccagggcatgctccttccttcactccaggccctctctctagctaataatatgtgcccgga
aattgctggagattaaccggctcgccgccttgtctgctactg-cccccttttagccgccg
gcagctccattcgaggagacgattcattccgctccgtctcaaccacttgctcttctctgt
gttttttgcgttttgttttcttgatttgattcggtggcccgccgtcgacgaacgcacgca
cgcacgccggatgcgaccgaggttcgattattactcacggcagcgtactgctggttgtgc
tattatgcgcgcctcctccctcgccgtcaaccaccaaacgaccccaacatgtttcctctt
ggagtcaggccgcctcctcctagcgccatggaccgtcatcaccaccagcagcagcagcag
ccgccgtcgcctcaaggggaccatgccgcccagccgcgctgctgggaggagttcctccac
aggaagaccatccgggtcctgctcgtggagaccgacgactccacccggcaggtcgtcacc
gccctgctccgccactgcatgtaccaaggtccttactcatactctgtctcagctactacc
ggtgttaatttgcactggctcggtcgtcatggaggtactaaatctgggcgttggttgtct
gtcatgttcagttatccctgctgaaaacggccaccaggcgtgggcgtatctccaggacat
gcagagcaacatcgaccttgttctgacagaggtcttcatgcacggcggtctctccgggat
cgacctgctcggcaggatcatgaaccacgaggtctgcaaggacatccccgtcatcagtaa
gcaccccctcgccgctataatgtttcagtatcaggtccatttcgtccacgtgcatagatt
tatatcttcttggtttccagtgatgtcgtcgcacgattcgatgggcacggtcctcagttg
cctgtcaaatggtgctgctgacttcttggccaagccgatacgtaagaacgagcttaagaa
cctttgggcgcatgtgtggagacgctctcacagcgtaagttactatctctcatggtgtat
catcattcagaaatactactgctgctgctgctgctgcttcagttcctagtttcacttgtg
tccttccagcttactagtgcatcttttactggtatggtactgggtactaaaacaaagttg
ttttcatggaactcagtccagtggcagtggtagtggaagtgccattcagacgcagaagtg
taccaaatcaaagagcgctgacgattccaataataacagcaataaccgcaacgacgatgc
cagcatggggctcaatgcaagggatggcagcgataatggtagtggcactcaggtatgaga
tttttatgtttttttttactactatctgtaatatttccagacaagactgaacacaacaat
ttttaggataaggaagctagataaaactgaatgcaactaactgcttctgctagtgcacta
gaggtcaatttgtccatatagcaaacaaattatctgtgactactacatgactcattcttt
ttgtaaactaccgaacttagacaggtctgtattttactctagtgtagtagaagtctttgc
ttaaactgtacgaggaaactgctggatagtaagatttgaaacatatgctagttgtttgga
ctttgaaacttgaatcaactgctgtaagtagaatacttagatatgtgagaagtatctgca
tctgaacaagttttctcatcaatttattttaacgcgcagagctcatggacaaagcgtgcc
gttgagatcgacagtccacaggacatgtctccggatcagtcagttgatcctcctgatagc
acttgcgcgcatgtgagccacctcaagtcagagatatgcagcaatagattaagaggtaca
gataacaaaaaatgccagaaaccaaaagaaactaatggtatggtatgctcaagtgctcaa
ccggctcactgtgcaactgaaccaaaagcctgctacttgtgccattttgtactgactaaa
taaattccaatatgttttccaggtgatgagttcaaagggaaggagctggagataggtgcc
cctggtaatttgaacacagatgatcaatcctccccgaacgagagttcggtcaaaccaaca
gataatggacggtgtgagtatctgccacagaacaactccaacgatacagttatggaaaat
tcggatgagccaattgttcgagctgctgacctaatcggttcgatggccaaaaacatggac
gcccaacaggcagctagagcaatagatgctcctaactgctcctcacaagtgccggaaggg
aaagacgccgaccgtgagaacgccatgccatatcttgagctgagcctaaagaggtcgaga
tcgaccacggagggtgcggatgcgatccaggaggaacagaggaacgtcgtgagacgatca
gacctctcggcattcacgaggtgcaaagcataatatcagtgtcctttgtgaatccttaaa
tcatccatatgttgcatactaaccgttttcattctttgcaaggtacaatacgtgctcgtt
ctccaatcaaggcggggcagggttcgtcgggagctgttcgcccaacggcaacagctccaa
ggccgcgaaaacggacgccgctcagatgaagcaaggctcaaatggcagcagcaacaacaa
cgacatgggctccaccaccaagagcgtgatgaccaagcccggtggcaataacaaggtttc
acccatcaacggcaacacgcacacgtcggcgttccatcgtgtgcagccatggacgccggc
gacagcaacagggaaagacaaggttgatgacgtgagcaagaagaatgctgcagcagcagc
agccgcagcagcgaaagacaatggtggtgaagcacagagcaaacacccctgtgcagcggc
ccatgatgcgaatggtggatcggcaggaggcgctcagtccaacgtgatcaatccctcggg
tcctgttgaaggtcatgctgccaactatggtagcaactctggcagtaataacaataccaa
taacggtgggagcaccgcagctactgctgctgctgctgctgctgtacatggtgagaccgg
tggcatcgacaaaagaagcaacatgatgcacatgaaacgggagcgccgggtggctgccgt
gaacaaattcagagagaagagaaaagagaggaacttcgggaagaaggtactg---ttttt
ttctttctgaaagccgatttcgtttgttctctgttcttcgtttcattcttctgttggggc
ttattcatgatagctgatgaaatggatcattccttttgcaggtgcgttaccagagcagga
agcggctggcggagcagcgcccacgggtgcgcgggcagttcgtgcggcagccgccaccgc
cggctgccgtggagagataacctcccgccacacacctagctatatatacctagtacgtac
gtactatttagacagctgattcttgtgtctttggccatggatcattcagagacggtcctc
atctcgtctcatctcctggaagaagaagaataacaagctactcctcctcctgcctgcctg
ccttagctacctaccatagaacatgcctgcagaggaggacgactgtagagtacatagtag
aagtgcggagtcgatcagacaggctcccgagccgctaagtagtaagtaatcaattaatgt
ctgaacctgtgtaacggtatgagtgagtattgtgttgtacacttgttatcagtttggctc
tggcgcacgcacgcacgcaaccaagccgatcgagtgtctctggtgtcatcaatcaacgca
tatttgtggtttaccagcaagtcattactgtatatatacttgtcccaaaccc
>TG063(Zobel)
tacgcagacatagctttctttccagccacaaaacctttccggccaaaaagcatataataa
gtatatatgagcacacataatagagagcatataatttacattttctagttccctccatga
gac-aaaaaaaggaagaagcaaagtttgatgatagttttacatattcctccctcagcctc
ctcaaagttggaacgcaattctgaccatcagtttctgctagtacaatatggtagtcaaac
ccaataaaaattatataataaaagactttttcttgaggaaacataaaagtatttcttgaa
acaaaagcatacgtgttaatcaacacacttaatcacagtacacattcttaaggaaaaaat
aggtgtggtcattccctacaagctaagtttctataataaagtaaaaaggagaaaatcatt
taggaataaactaagtctctcttgcagaggcgcacaatttttttagaaagtcaaaacagc
cttactcggatgttcaagcggtatataaagttgagtttgtttacgaaggcggtagtttta
cggaaatccagctctcatcccaagctcagatactccccatattaatagtaaattcaaata
acacatttaacaaattcaaaaggttctgaattttttacatatgaaagacgagagactctt
ctagatacttgcaaattttcacactaatatgacataggaggagctcagtac--aaaaaaa
tatggagctggaattttgttgcagctttggacattttttagctccgatttttttgtacca
agctactcggatgtcatctcggcgcgaaaatgtgcaagcacctagaaaagtctataactt
tgatgtgtaatttctttggacttttttagtttatttggtatttcttttgaatttgctatt
cacatgggtgcagatgcagccgaagtagcggctctcgtttctatggaaattgctttagag
tcccagagctccagtaaagccaggtttaccaaaagtgtattcgaagcgcaattttttttt
acatgtacatacaggtaaggttaatgtacctatacacatgtattattattattattgcac
caagctactcggatgtcatctcggtgcaaaaaattgcaagcacctagaaaagtctctaat
taatctttgatgtgtaaaaatttcagactttttttagtttgtttggtttctttttgcggg
tgtgtttggtatttcttttgaaatcactattcacataggtgcagatgcacccgagctccg
aaacaccgctctcatttctatggaaattgctttgaaatcccaaagctccattgaagccag
gtttaccaaaaaaaaaagggggaaatatattcaaagagccc-aaaaaaatctggattttt
ttatatgtacatataggaatggtcaatgtatttacaaagttttcatgtaatacatgtgta
tatacaagcgcaaaagaacctaaatacataaatctgataaaagaaaataatagtcacatt
gtgtggtaataaatccacatatttatcttttttgtgtgcgcacatggtaagttatcttct
aacgaaattttacacatatgtagtgtatatgtacatattggattttgtacagaatttgtt
gatacttttaaatatgtatttcatatttttccaaaaacggggggttcaatggaggttaag
ctccaaagcacctcacccgtggctttattaccactatatttgatgaaactactttcattt
tcaaagggatgcagagaaagacggagccgaaaacacatgaacagagtagattttggtgag
aggctgagaaaactgaatattggcatgcatatgcggatgtcgtgcaatgtgtcaaaagat
agtttgggaatagattctggtgagatgatgtgtcggccttagcttgtgcgcttgtgatac
aggaacatcctagtggctcacgttgcctcacgatggttatcaaaagaaagaaccttatca
tttctcaacttgattctgcctgtcacgtgcatgcatccacattacaacgatggcatgtac
agtcacacgacctaactacttaatttgccgacactccctcaatactcactccgtttttat
ttgcttcccaaattacttttattgtaagtgaagctttgatcaaatttataaacatatata
ctaacatcaataccattagatttaccggtgaatatatatacttccatatcatatgtactc
cctctgtaaacaaatataagaacgtcttatattagtttgcagagggagtagttgttatta
taaatttttataacgtttttataaatttggtcaaactttataaagtctgactcaaggcaa
aagctaatatgcagagtgaataaaaacatatgaactatagatggtggccaaagtacagcc
agacaacatcaaggctggagtaactaaacccgcggtcatctcacaatcacactctcatcc
gtaaactattttaactagcaaggaatattaaagaaattagttacggtcaacaagattata
ccgcatttccaaccgatcaaactacttaaagaacattttatgtgctcaaaatagcacttg
aatttcttgtgaatatgtcactaagattttgaattcacaacaggtatagatacaatacta
caaggagttgacaagacattgattatgtataggagataaaaccttgctagattttatatg
ctgaccattttgcctgttaggtaaataggtcaacatgttagtaaacagggaaaagactaa
aagcaatatgtttgaaccacccaaatctatgagttgtaccgtaaccttttcaggtttttt
tcccatctaaagttctaaaatttgcccaaatttttgtatcgataaaaatgataactttat
tcatcttgaatattactcaaatttgactagaatagaaaggacaacacgtatggttaactg
taacagttccattttttgaaaatgttcaagtttcaaccaaatttgagtcaaaatttcata
attgcattctcttaaataactaactagagtaggttgaaagatactccctctgtaaactaa
tataagagcattcagatcactactttagtgatctaaatgctcttatatttctttacggag
ggagtaatattttaatatacttttcaattttcaaaatactgataattgattatctcttaa
actgcacacagattttgctcaaaattaaaaggtaaagttagtaggatatttgaaagagcg
aaacttctgagtggcaattcggccgtaagagcaaaatccatggcaatctatagctatacc
gaacaggagcggcgtcaggccccaggcagccctggccatcgtctggggcgtgacggacaa
agtatgcgcacactgtatagcaccgtagcagtaaggctggccttggtcgtcttcacatcc
tactggcattgagtgcaccacacatgtgtggttacatcaaggacatatgtgtattaaggg
ttttttgcgtcttggatgtaactctacttatcatggaataaaactcatttttccctcgca
agaaaaaaatacgagtgaaatccatgacaaactcttcacacttcaccctagtaaggccga
agaatccatggcaaactcttgcgtggtacttgggtcatatgcgcaagagccatgaaaatt
aattgtgtgatgcatctaaagacattcaaagcaatgcgaagagaactgaaaggatcttat
ccgatttcgtagtgtgaacgttgatatttctttctctatgaag-tttttttagggaagac
cattatggctagctttattgcaaattaaagcagtaaaacatcatccacaagtctggaaac
aagacagccgggtggctcgtccgtccagctactagaaaccttattacaaaaaatatgttt
agctagcacatgcgccgcatcattacatgatcgaaaacaatgattaaaagtgaccttccc
aatagacgtagccgcatccacacactccgcaaatattgtcgttgcagtgtcccaccatct
tgtttgtccagtgcaagcatcaatcaccatgagggaatcagactatgcttcaactcgaga
aaaacccagggtattggcaaaaaacagtccatcgcgcatagccaacgcttccgtggtcac
cacgtccgctgcaaattggatatagcggcattgggcagccacaaagttacctttgtgatc
cctaatgaccgccgtcgtagctccagttccctcgtccaaatggaaagacgcatccacatt
gactttcacaaagttcggctctggttttctccatgtatgctcctgtattgcccggttcct
actatttatctgatggtagttagtcgctatcactaggacggagagtggccaccttgttgg
tgaaggtggcgctcctccatgcgttaactcacgcctaacccaccatagataccaaactcc
aacagccagcacatgtttcacatcaagactgggtttgagaggtagtgccctgtcttccgc
caacagtaggtgttcaaatatgattgatcccgagcgatcaaatgttatagcttcttcgat
tatatccagaatgcctagtctctgccataactcgtgagcatgtgtgcattcgaagaacag
gtgacgcacatcttccgcagcctggtgacagatcgggcaagatccattagagcctacatg
tctgtttgtgagtattgctttcaaaggtattattccgtggagagcgcaccaacagaaaat
ctgcaccttacgagggacttgcagtttccaaactctactccagatttccggtgtagttga
gccagacggacatgcccaaacatttgcatgctgccggtaagtctgaacccattgtgtgtg
ataagctgatcggacagtaaagacccctctccgatcagggttccaggcaataaaatcctc
aaaagctgccgtactcaagggaatttgcaagatcctttggacgtccactgggttgaagat
agagcggatcaacgcttcatcccatgccccggtgtaagggtcaatgaggtcgctaaccga
agaaaggatagactgtcccctgctcgagattaccttcctgttaggactcgatggtaccca
tggatcggtccatattttcacatgctcaccggttccaattcgccaaacatatcccaattt
aaaagtctctaatcccttcattatactctgccaaatgaatgaagccccactttttagggt
tgcttggagtaggcttccattcgggtagtactttgctttcagaacccgagcacatagcga
ctccggattgttaatgagacgccaacactgcttagacagcatagccaaattgaaggaata
aagatccctgaagcccattcctccttcattcttcgggtaacaaagtttccaccaagtgta
ccaatgcattcttttatgatcttcgtcatcaccccaccagaattgagctatcaaatccgt
gatctccttgcaaatccccttcggtaggctgaatactgacatggcaaaaacatggattgc
ttgagctacagatttaataagtatttccttaccacctgtagatagttgcttctccatcca
tcctttcaatctttcttttattctttcacagaaatatcggaagcagtcactcctatccgc
tcctaccattgcaggcagcccaagatatttgtcagacaaagcttcagtatcaatatgtaa
tagttgacaaacctcagtttttgttaccagaggggtgttaggactgaagtacacactaga
ttttgataggctcaccaattgtcccgaactctgacagtaggtatccagaacatgttgtaa
ggaagctgcatttaggacatctgcgttcatgagaatgagagagtcatcagcaaataaaag
atgtgatactgatggtgcatttctgcacactcttattccctctatgccaccagcttcttc
ttcaaactccaataaactggacagaccttctgcacacagtaggaacatatatggggaaag
gggatcaccctgtcgaatgcccctcgtaggtgtgaaagaccctgtttcatgagaattaaa
tctcactctgtagctgaccgagcttacacatgacatcatcatcttaataaattggccgtg
gaaacccaaagctgacatcatatgacgaaggaaagaccattccactctgtcatatgcttt
atgcatatctaacttgactgcacataaccctgttcgaccagctcttttattcttgatctt
gtgtatacattcatatgcaattagaatattatccgtgatcatcctcccaggtacaaaggc
actttgggtgggcgaaataatatcaggtagaatacttttcaaacggaaagctagcatttt
ggacacaattttatataggacattgcatagactaattggacgaaattgagttaccaactc
tggtgtgtccatcttcgggatcataacgatcgttgtctcattccattcaggtgggatctt
cctggaattaatagctagcaagacttgttggataatatcatctcccagaatatgccaata
ttttttgaaaaaaatggcatgaagcccatcgggacctggggccttaagatcgccgatgct
aaacgcagccttacgcacatcatcagccgtgtacttctttctctatgaagttggcttcag
acaaatcctgtatgcagagcaaaaaagaaaaccgagggaggatttgaaagggggcggaac
cttggagcggtatttggtcacacgagcaaaatccatggcaagcgcttcttcacactaggg
ctggtcgaagaggatggattgagttgacggctccagcgttccagggctcccctcgactcc
ttcgactccaccaccgttgccaaggagttgattgagaggcgagcgagggcagccgtccgt
ccacgcgtcggcacccggtttgtcccggcgccaagcagctcctccgtttgcttccgccac
cggccgccaggcggggcccacaaaatccacatcccccggtgatccgctggcccgggctgg
gcgcctccggagggcagaaaagatatgcggatccagcgcgggtgcggcggggtgtggagc
gcgcggcttttgatttacggggatctctttctggccgccccggggccccaccaccggcgc
tccccgcctccatttcgtccacgtcacccgccccctcccccaatatctactcctccggcc
cccttcgcttcccgcacacacacacacacacgcggactactcctctgctcgactcgactg
cagtcgccgccgccgtccatggccgcgccccctcccgcgtcttcgtcgtcctcctcctcc
tcaacctgacaggcagcgcagcgcgacaaacgcgaggtgagctcccgcctgtctgtcact
cgtctgctctgttcctgcccgattggggatcgaatcatccgtttcaatctgcgtgtggat
ccagggcatgctccttccttcactccaggccctctctctagctaataatatgtgcccgga
aattgctggagattaaccggctcgccgccttgtctgctactg-cccccttttagccgccg
gcagctccattcgaggagacgattcattccgctccgtctcaaccacttgctcttctctgt
gttttttgcgttttgttttcttgatttgattcggtggcccgccgtcgacgaacgcacgca
cgcacgccggatgcgaccgaggttcgattattactcacggcagcgtactgctggttgtgc
tattatgcgcgcctcctccctcgccgtcaaccaccaaacgaccccaacatgtttcctctt
ggagtcaggccgcctcctcctagcgccatggaccgtcatcaccaccagcagcagcagcag
ccgccgtcgcctcaaggggaccatgccgcccagccgcgctgctgggaggagttcctccac
aggaagaccatccgggtcctgctcgtggagaccgacgactccacccggcaggtcgtcacc
gccctgctccgccactgcatgtaccaaggtccttactcatactctgtctcagctactacc
ggtgttaatttgcactggctcggtcgtcatggaggtactaaatctgggcgttggttgtct
gtcatgttcagttatccctgctgaaaacggccaccaggcgtgggcgtatctccaggacat
gcagagcaacatcgaccttgttctgacagaggtcttcatgcacggcggtctctccgggat
cgacctgctcggcaggatcatgaaccacgaggtctgcaaggacatccccgtcatcagtaa
gcaccccctcgccgctataatgtttcagtatcaggtccatttcgtccacgtgcatagatt
tatatcttcttggtttccagtgatgtcgtcgcacgattcgatgggcacggtcctcagttg
cctgtcaaatggtgctgctgacttcttggccaagccgatacgtaagaacgagcttaagaa
cctttgggcgcatgtgtggagacgctctcacagcgtaagttactatctctcatggtgtat
catcattcagaaatactactgctgctgctgctgctgcttcagttcctagtttcacttgtg
tccttccagcttactagtgcatcttttactggtatggtactgggtactaaaacaaagttg
ttttcatggaactcagtccagtggcagtggtagtggaagtgccattcagacgcagaagtg
taccaaatcaaagagcgctgacgattccaataataacagcaataaccgcaacgacgatgc
cagcatggggctcaatgcaagggatggcagcgataatggtagtggcactcaggtatgaga
tttttatgtttttttttactactatctgtaatatttccagacaagactgaacacaacaat
ttttaggataaggaagctagataaaactgaatgcaactaactgcttctgctagtgcacta
gaggtcaatttgtccatatagcaaacaaattatctgtgactactacatgactcattcttt
ttgtaaactaccgaacttagacaggtctgtattttactctagtgtagtagaagtctttgc
ttaaactgtacgaggaaactgctggatagtaagatttgaaacatatgctagttgtttgga
ctttgaaacttgaatcaactgctgtaagtagaatacttagatatgtgagaagtatctgca
tctgaacaagttttctcatcaatttattttaacgcgcagagctcatggacaaagcgtgcc
gttgagatcgacagtccacaggacatgtctccggatcagtcagttgatcctcctgatagc
acttgcgcgcatgtgagccacctcaagtcagagatatgcagcaatagattaagaggtaca
gataacaaaaaatgccagaaaccaaaagaaactaatggtatggtatgctcaagtgctcaa
ccggctcactgtgcaactgaaccaaaagcctgctacttgtgccattttgtactgactaaa
taaattccaatatgttttccaggtgatgagttcaaagggaaggagctggagataggtgcc
cctggtaatttgaacacagatgatcaatcctccccgaacgagagttcggtcaaaccaaca
gataatggacggtgtgagtatctgccacagaacaactccaacgatacagttatggaaaat
tcggatgagccaattgttcgagctgctgacctaatcggttcgatggccaaaaacatggac
gcccaacaggcagctagagcaatagatgctcctaactgctcctcacaagtgccggaaggg
aaagacgccgaccgtgagaacgccatgccatatcttgagctgagcctaaagaggtcgaga
tcgaccacggagggtgcggatgcgatccaggaggaacagaggaacgtcgtgagacgatca
gacctctcggcattcacgaggtgcaaagcataatatcagtgtcctttgtgaatccttaaa
tcatccatatgttgcatactaaccgttttcattctttgcaaggtacaatacgtgctcgtt
ctccaatcaaggcggggcagggttcgtcgggagctgttcgcccaacggcaacagctccaa
ggccgcgaaaacggacgccgctcagatgaagcaaggctcaaatggcagcagcaacaacaa
cgacatgggctccaccaccaagagcgtgatgaccaagcccggtggcaataacaaggtttc
acccatcaacggcaacacgcacacgtcggcgttccatcgtgtgcagccatggacgccggc
gacagcaacagggaaagacaaggttgatgacgtgagcaagaagaatgctgcagcagcagc
agccgcagcagcgaaagacaatggtggtgaagcacagagcaaacacccctgtgcagcggc
ccatgatgcgaatggtggatcggcaggaggcgctcagtccaacgtgatcaatccctcggg
tcctgttgaaggtcatgctgccaactatggtagcaactctggcagtaataacaataccaa
taacggtgggagcaccgcagctactgctgctgctgctgctgctgtacatggtgagaccgg
tggcatcgacaaaagaagcaacatgatgcacatgaaacgggagcgccgggtggctgccgt
gaacaaattcagagagaagagaaaagagaggaacttcgggaagaaggtactg--tttttt
ttctttctgaaagccgatttcgtttgttctctgttcttcgtttcattcttctgttggggc
ttattcatgatagctgatgaaatggatcattccttttgcaggtgcgttaccagagcagga
agcggctggcggagcagcgcccacgggtgcgcgggcagttcgtgcggcagccgccaccgc
cggctgccgtggagagataacctcccgccacacacctagctatatatacctagtacgtac
gtactatttagacagctgattcttgtgtctttggccatggatcattcagagacggtcctc
atctcgtctcatctcctggaagaagaagaataacaagctactcctcctcctgcctgcctg
ccttagctacctaccatagaacatgcctgcagaggaggacgactgtagagtacatagtag
aagtgcggagtcgatcagacaggctcccgagccgctaagtagtaagtaatcaattaatgt
ctgaacctgtgtaacggtatgagtgagtattgtgttgtacacttgttatcagtttggctc
tggcgcacgcacgcacgcaaccaagccgatcgagtgtctctggtgtcatcaatcaacgca
tatttgtggtttaccagcaagtcattactgtatatatacttgtcccaaaccc
>TG076(Enorm)
tacgcagacatagctttctttccagccacaaaacctttccggccaaaaagcatataataa
gtatatatgagcacacataatagagagcatataatttacattttctagttccctccatga
gac-aaaaaaaggaagaagcaaagtttgatgatagttttacatattcctccctcagcctc
ctcaaagttggaacgcaattctgaccatcagtttctgctagtacaatatggtagtcaaac
ccaataaaaattatataataaaagactttttcttgaggaaacataaaagtatttcttgaa
acaaaagcatacgtgttaatcaacacacttaatcacagtacacattcttaaggaaaaaat
aggtgtggtcattccctacaagctaagtttctataataaagtaaaaaggagaaaatcatt
taggaataaactaagtctctcttgcagaggcgcacaatttttttagaaagtcaaaacagc
cttactcggatgttcaagcggtatataaagttgagtttgtttacgaaggcggtagtttta
cggaaatccagctctcatcccaagctcagatactccccatattaatagtaaattcaaata
acacatttaacaaattcaaaaggttctgaattttttacatatgaaagacgagagactctt
ctagatacttgcaaattttcacactaatatgacataggaggagctcagtac--aaaaaaa
tatggagctggaattttgttgcagctttggacattttttagctccgatttttttgtacca
agctactcggatgtcatctcggcgcgaaaatgtgcaagcacctagaaaagtctataactt
tgatgtgtaatttctttggacttttttagtttatttggtatttcttttgaatttgctatt
cacatgggtgcagatgcagccgaagtagcggctctcgtttctatggaaattgctttagag
tcccagagctccagtaaagccaggtttaccaaaagtgtattcgaagcgcaattttttttt
acatgtacatacaggtaaggttaatgtacctatacacatgtattattattattattgcac
caagctactcggatgtcatctcggtgcaaaaaattgcaagcacctagaaaagtctctaat
taatctttgatgtgtaaaaatttcagactttttttagtttgtttggtttctttttgcggg
tgtgtttggtatttcttttgaaatcactattcacataggtgcagatgcacccgagctccg
aaacaccgctctcatttctatggaaattgctttgaaatcccaaagctccattgaagccag
gtttacc-aaaaaaaaagggggaaatatattcaaagagccc-aaaaaaatctggattttt
ttatatgtacatataggaatggtcaatgtatttacaaagttttcatgtaatacatgtgta
tatacaagcgcaaaagaacctaaatacataaatctgataaaagaaaataatagtcacatt
gtgtggtaataaatccacatatttatcttttttgtgtgcgcacatggtaagttatcttct
aacgaaattttacacatatgtagtgtatatgtacatattggattttgtacagaatttgtt
gatacttttaaatatgtatttcatatttttccaaaaacggggggttcaatggaggttaag
ctccaaagcacctcacccgtggctttattaccactatatttgatgaaactactttcattt
tcaaagggatgcagagaaagacggagccgaaaacacatgaacagagtagattttggtgag
aggctgagaaaactgaatattggcatgcatatgcggatgtcgtgcaatgtgtcaaaagat
agtttgggaatagattctggtgagatgatgtgtcggccttagcttgtgcgcttgtgatac
aggaacatcctagtggctcacgttgcctcacgatggttatcaaaagaaagaaccttatca
tttctcaacttgattctgcctgtcacgtgcatgcatccacattacaacgatggcatgtac
agtcacacgacctaactacttaatttgccgacactccctcaatactcactccgtttttat
ttgcttcccaaattacttttattgtaagtgaagctttgatcaaatttataaacatatata
ctaacatcaataccattagatttaccggtgaatatatatacttccatatcatatgtactc
cctctgtaaacaaatataagaacgtcttatattagtttgcagagggagtagttgttatta
taaatttttataacgtttttataaatttggtcaaactttataaagtctgactcaaggcaa
aagctaatatgcagagtgaataaaaacatatgaactatagatggtggccaaagtacagcc
agacaacatcaaggctggagtaactaaacccgcggtcatctcacaatcacactctcatcc
gtaaactattttaactagcaaggaatattaaagaaattagttacggtcaacaagattata
ccgcatttccaaccgatcaaactacttaaagaacattttatgtgctcaaaatagcacttg
aatttcttgtgaatatgtcactaagattttgaattcacaacaggtatagatacaatacta
caaggagttgacaagacattgattatgtataggagataaaaccttgctagattttatatg
ctgaccattttgcctgttaggtaaataggtcaacatgttagtaaacagggaaaagactaa
aagcaatatgtttgaaccacccaaatctatgagttgtaccgtaaccttttcaggtttttt
tcccatctaaagttctaaaatttgcccaaatttttgtatcgataaaaatgataactttat
tcatcttgaatattactcaaatttgactagaatagaaaggacaacacgtatggttaactg
taacagttccattttttgaaaatgttcaagtttcaaccaaatttgagtcaaaatttcata
attgcattctcttaaataactaactagagtaggttgaaagatactccctctgtaaactaa
tataagagcattcagatcactactttagtgatctaaatgctcttatatttctttacggag
ggagtaatattttaatatacttttcaattttcaaaatactgataattgattatctcttaa
actgcacacagattttgctcaaaattaaaaggtaaagttagtaggatatttgaaagagcg
aaacttctgagtggcaattcggccgtaagagcaaaatccatggcaatctatagctatacc
gaacaggagcggcgtcaggccccaggcagccctggccatcgtctggggcgtgacggacaa
agtatgcgcacactgtatagcaccgtagcagtaaggctggccttggtcgtcttcacatcc
tactggcattgagtgcaccacacatgtgtggttacatcaaggacatatgtgtattaaggg
ttttttgcgtcttggatgtaactctacttatcatggaataaaactcatttttccctcgca
ag-aaaaaatacgagtgaaatccatgacaaactcttcacacttcaccctagtaaggccga
agaatccatggcaaactcttgcgtggtacttgggtcatatgcgcaagagccatgaaaatt
aattgtgtgatgcatctaaagacattcaaagcaatgcgaagagaactgaaaggatcttat
ccgatttcgtagtgtgaacgttgatatttctttctctatgaag-tttttttagggaagac
cattatggctagctttattgcaaattaaagcagtaaaacatcatccacaagtctggaaac
aagacagccgggtggctcgtccgtccagctactagaaaccttattacaaaaaatatgttt
agctagcacatgcgccgcatcattacatgatcgaaaacaatgattaaaagtgaccttccc
aatagacgtagccgcatccacacactccgcaaatattgtcgttgcagtgtcccaccatct
tgtttgtccagtgcaagcatcaatcaccatgagggaatcagactatgcttcaactcgaga
aaaacccagggtattggcaaaaaacagtccatcgcgcatagccaacgcttccgtggtcac
cacgtccgctgcaaattggatatagcggcattgggcagccacaaagttacctttgtgatc
cctaatgaccgccgtcgtagctccagttccctcgtccaaatggaaagacgcatccacatt
gactttcacaaagttcggctctggttttctccatgtatgctcctgtattgcccggttcct
actatttatctgatggtagttagtcgctatcactaggacggagagtggccaccttgttgg
tgaaggtggcgctcctccatgcgttaactcacgcctaacccaccatagataccaaactcc
aacagccagcacatgtttcacatcaagactgggtttgagaggtagtgccctgtcttccgc
caacagtaggtgttcaaatatgattgatcccgagcgatcaaatgttatagcttcttcgat
tatatccagaatgcctagtctctgccataactcgtgagcatgtgtgcattcgaagaacag
gtgacgcacatcttccgcagcctggtgacagatcgggcaagatccattagagcctacatg
tctgtttgtgagtattgctttcaaaggtattattccgtggagagcgcaccaacagaaaat
ctgcaccttacgagggacttgcagtttccaaactctactccagatttccggtgtagttga
gccagacggacatgcccaaacatttgcatgctgccggtaagtctgaacccattgtgtgtg
ataagctgatcggacagtaaagacccctctccgatcagggttccaggcaataaaatcctc
aaaagctgccgtactcaagggaatttgcaagatcctttggacgtccactgggttgaagat
agagcggatcaacgcttcatcccatgccccggtgtaagggtcaatgaggtcgctaaccga
agaaaggatagactgtcccctgctcgagattaccttcctgttaggactcgatggtaccca
tggatcggtccatattttcacatgctcaccggttccaattcgccaaacatatcccaattt
aaaagtctctaatcccttcattatactctgccaaatgaatgaagccccactttttagggt
tgcttggagtaggcttccattcgggtagtactttgctttcagaacccgagcacatagcga
ctccggattgttaatgagacgccaacactgcttagacagcatagccaaattgaaggaata
aagatccctgaagcccattcctccttcattcttcgggtaacaaagtttccaccaagtgta
ccaatgcattcttttatgatcttcgtcatcaccccaccagaattgagctatcaaatccgt
gatctccttgcaaatccccttcggtaggctgaatactgacatggcaaaaacatggattgc
ttgagctacagatttaataagtatttccttaccacctgtagatagttgcttctccatcca
tcctttcaatctttcttttattctttcacagaaatatcggaagcagtcactcctatccgc
tcctaccattgcaggcagcccaagatatttgtcagacaaagcttcagtatcaatatgtaa
tagttgacaaacctcagtttttgttaccagaggggtgttaggactgaagtacacactaga
ttttgataggctcaccaattgtcccgaactctgacagtaggtatccagaacatgttgtaa
ggaagctgcatttaggacatctgcgttcatgagaatgagagagtcatcagcaaataaaag
atgtgatactgatggtgcatttctgcacactcttattccctctatgccaccagcttcttc
ttcaaactccaataaactggacagaccttctgcacacagtaggaacatatatggggaaag
gggatcaccctgtcgaatgcccctcgtaggtgtgaaagaccctgtttcatgagaattaaa
tctcactctgtagctgaccgagcttacacatgacatcatcatcttaataaattggccgtg
gaaacccaaagctgacatcatatgacgaaggaaagaccattccactctgtcatatgcttt
atgcatatctaacttgactgcacataaccctgttcgaccagctcttttattcttgatctt
gtgtatacattcatatgcaattagaatattatccgtgatcatcctcccaggtacaaaggc
actttgggtgggcgaaataatatcaggtagaatacttttcaaacggaaagctagcatttt
ggacacaattttatataggacattgcatagactaattggacgaaattgagttaccaactc
tggtgtgtccatcttcgggatcataacgatcgttgtctcattccattcaggtgggatctt
cctggaattaatagctagcaagacttgttggataatatcatctcccagaatatgccaata
ttttttgaaaaaaatggcatgaagcccatcgggacctggggccttaagatcgccgatgct
aaacgcagccttacgcacatcatcagccgtgtacttctttctctatgaagttggcttcag
acaaatcctgtatgcagagcaaaaaagaaaaccgagggaggatttgaaagggggcggaac
cttggagcggtatttggtcacacgagcaaaatccatggcaagcgcttcttcacactaggg
ctggtcgaagaggatggattgagttgacggctccagcgttccagggctcccctcgactcc
ttcgactccaccaccgttgccaaggagttgattgagaggcgagcgagggcagccgtccgt
ccacgcgtcggcacccggtttgtcccggcgccaagcagctcctccgtttgcttccgccac
cggccgccaggcggggcccacaaaatccacatcccccggtgatccgctggcccgggctgg
gcgcctccggagggcagaaaagatatgcggatccagcgcgggtgcggcggggtgtggagc
gcgcggcttttgatttacggggatctctttctggccgccccggggccccaccaccggcgc
tccccgcctccatttcgtccacgtcacccgccccctcccccaatatctactcctccgccc
cccttcgcttcccgcacacacacacacacacgcggactactcctctgctcgactcgactg
cagtcgccgccgccgtccatggccgcgccccctcccgcgtcttcgtcgtcctcctcctcc
tcaacctgacaggcagcgcagcgcgacaaacgcgaggtgagctcccgcctgtctgtcact
cgtctgctctgttcctgcccgattggggatcgaatcatccgtttcaatctgcgtgtggat
ccagggcatgctccttccttcactccaggccctctctctagctaataatatgtgcccgga
aattgctggagattaaccggctcgccgccttgtctgctactg-cccccttttagccgccg
gcagctccattcgaggagacgattcattccgctccgtctcaaccacttgctcttctctgt
gttttttgcgttttgttttcttgatttgattcggtggcccgccgtcgacgaacgcacgca
cgcacgccggatgcgaccgaggttcgattattactcacggcagcgtactgctggttgtgc
tattatgcgcgcctcctccctcgccgtcaaccaccaaacgaccccaacatgtttcctctt
ggagtcaggccgcctcctcctagcgccatggaccgtcatcaccaccagcagcagcagcag
ccgccgtcgcctcaaggggaccatgccgcccagccgcgctgctgggaggagttcctccac
aggaagaccatccgggtcctgctcgtggagaccgacgactccacccggcaggtcgtcacc
gccctgctccgccactgcatgtaccaaggtccttactcatactctgtctcagctactacc
ggtgttaatttgcactggctcggtcgtcatggaggtactaaatctgggcgttggttgtct
gtcatgttcagttatccctgctgaaaacggccaccaggcgtgggcgtatctccaggacat
gcagagcaacatcgaccttgttctgacagaggtcttcatgcacggcggtctctccgggat
cgacctgctcggcaggatcatgaaccacgaggtctgcaaggacatccccgtcatcagtaa
gcaccccctcgccgctataatgtttcagtatcaggtccatttcgtccacgtgcatagatt
tatatcttcttggtttccagtgatgtcgtcgcacgattcgatgggcacggtcctcagttg
cctgtcaaatggtgctgctgacttcttggccaagccgatacgtaagaacgagcttaagaa
cctttgggcgcatgtgtggagacgctctcacagcgtaagttactatctctcatggtgtat
catcattcagaaatactactgctgctgctgctgctgcttcagttcctagtttcacttgtg
tccttccagcttactagtgcatcttttactggtatggtactgggtactaaaacaaagttg
ttttcatggaactcagtccagtggcagtggtagtggaagtgccattcagacgcagaagtg
taccaaatcaaagagcgctgacgattccaataataacagcaataaccgcaacgacgatgc
cagcatggggctcaatgcaagggatggcagcgataatggtagtggcactcaggtatgaga
tttttatgtttttttttactactatctgtaatatttccagacaagactgaacacaacaat
ttttaggataaggaagctagataaaactgaatgcaactaactgcttctgctagtgcacta
gaggtcaatttgtccatatagcaaacaaattatctgtgactactacatgactcattcttt
ttgtaaactaccgaacttagacaggtctgtattttactctagtgtagtagaagtctttgc
ttaaactgtacgaggaaactgctggatagtaagatttgaaacatatgctagttgtttgga
ctttgaaacttgaatcaactgctgtaagtagaatacttagatatgtgagaagtatctgca
tctgaacaagttttctcatcaatttattttaacgcgcagagctcatggacaaagcgtgcc
gttgagatcgacagtccacaggacatgtctccggatcagtcagttgatcctcctgatagc
acttgcgcgcatgtgagccacctcaagtcagagatatgcagcaatagattaagaggtaca
gataacaaaaaatgccagaaaccaaaagaaactaatggtatggtatgctcaagtgctcaa
ccggctcactgtgcaactgaaccaaaagcctgctacttgtgccattttgtactgactaaa
taaattccaatatgttttccaggtgatgagttcaaagggaaggagctggagataggtgcc
cctggtaatttgaacacagatgatcaatcctccccgaacgagagttcggtcaaaccaaca
gataatggacggtgtgagtatctgccacagaacaactccaacgatacagttatggaaaat
tcggatgagccaattgttcgagctgctgacctaatcggttcgatggccaaaaacatggac
gcccaacaggcagctagagcaatagatgctcctaactgctcctcacaagtgccggaaggg
aaagacgccgaccgtgagaacgccatgccatatcttgagctgagcctaaagaggtcgaga
tcgaccacggagggtgcggatgcgatccaggaggaacagaggaacgtcgtgagacgatca
gacctctcggcattcacgaggtgcaaagcataatatcagtgtcctttgtgaatccttaaa
tcatccatatgttgcatactaaccgttttcattctttgcaaggtacaatacgtgctcgtt
ctccaatcaaggcggggcagggttcgtcgggagctgttcgcccaacggcaacagctccaa
ggccgcgaaaacggacgccgctcagatgaagcaaggctcaaatggcagcagcaacaacaa
cgacatgggctccaccaccaagagcgtgatgaccaagcccggtggcaataacaaggtttc
acccatcaacggcaacacgcacacgtcggcgttccatcgtgtgcagccatggacgccggc
gacagcaacagggaaagacaaggttgatgacgtgagcaagaagaatgctgcagcagcagc
agccgcagcagcgaaagacaatggtggtgaagcacagagcaaacacccctgtgcagcggc
ccatgatgcgaatggtggatcggcaggaggcgctcagtccaacgtgatcaatccctcggg
tcctgttgaaggtcatgctgccaactatggtagcaactctggcagtaataacaataccaa
taacggtgggagcaccgcagctactgctgctgctgctgctgctgtacatggtgagaccgg
tggcatcgacaaaagaagcaacatgatgcacatgaaacgggagcgccgggtggctgccgt
gaacaaattcagagagaagagaaaagagaggaacttcgggaagaaggtactg--tttttt
ttctttctgaaagccgatttcgtttgttctctgttcttcgtttcattcttctgttggggc
ttattcatgatagctgatgaaatggatcattccttttgcaggtgcgttaccagagcagga
agcggctggcggagcagcgcccacgggtgcgcgggcagttcgtgcggcagccgccaccgc
cggctgccgtggagagataacctcccgccacacacctagctatatatacctagtacgtac
gtactatttagacagctgattcttgtgtctttggccatggatcattcagagacggtcctc
atctcgtctcatctcctggaagaagaagaataacaagctactcctcctcctgcctgcctg
ccttagctacctaccatagaacatgcctgcagaggaggacgactgtagagtacatagtag
aagtgcggagtcgatcagacaggctcccgagccgctaagtagtaagtaatcaattaatgt
ctgaacctgtgtaacggtatgagtgagtattgtgttgtacacttgttatcagtttggctc
tggcgcacgcacgcacgcaaccaagccgatcgagtgtctctggtgtcatcaatcaacgca
tatttgtggtttaccagcaagtcattactgtatatatacttgtcccaaaccc
>TG098(Severin)
tacgcagacatagctttctttccagccacaaaacctttccggccaaaaagcatataataa
gtatatatgagcacacataatagagagcatataatttacattttctagttccctccatga
gac-aaaaaaaggaagaagcaaagtttgatgatagttttacatattcctccctcagcctc
ctcaaagttggaacgcaattctgaccatcagtttctgctagtacaatatggtagtcaaac
ccaataaaaattatataataaaagactttttcttgaggaaacataaaagtatttcttgaa
acaaaagcatacgtgttaatcaacacacttaatcacagtacacattcttaaggaaaaaat
aggtgtggtcattccctacaagctaagtttctataataaagtaaaaaggagaaaatcatt
taggaataaactaagtctctcttgcagaggcgcacaatttttttagaaagtcaaaacagc
cttactcggatgttcaagcggtatataaagttgagtttgtttacgaaggcggtagtttta
cggaaatccagctctcatcccaagctcagatactccccatattaatagtaaattcaaata
acacatttaacaaattcaaaaggttctgaattttttacatatgaaagacgagagactctt
ctagatacttgcaaattttcacactaatatgacataggaggagctcagtac--aaaaaaa
tatggagctggaattttgttgcagctttggacattttttagctccgatttttttgtacca
agctactcggatgtcatctcggcgcgaaaatgtgcaagcacctagaaaagtctataactt
tgatgtgtaatttctttggacttttttagtttatttggtatttcttttgaatttgctatt
cacatgggtgcagatgcagccgaagtagcggctctcgtttctatggaaattgctttagag
tcccagagctccagtaaagccaggtttaccaaaagtgtattcgaagcgcaattttttttt
acatgtacatacaggtaaggttaatgtacctatacacatgtattattattattattgcac
caagctactcggatgtcatctcggtgcaaaaaattgcaagcacctagaaaagtctctaat
taatctttgatgtgtaaaaatttcagactttttttagtttgtttggtttctttttgcggg
tgtgtttggtatttcttttgaaatcactattcacataggtgcagatgcacccgagctccg
aaacaccgctctcatttctatggaaattgctttgaaatcccaaagctccattgaagccag
gtttacc-aaaaaaaaagggggaaatatattcaaagagccc-aaaaaaatctggattttt
ttatatgtacatataggaatggtcaatgtatttacaaagttttcatgtaatacatgtgta
tatacaagcgcaaaagaacctaaatacataaatctgataaaagaaaataatagtcacatt
gtgtggtaataaatccacatatttatcttttttgtgtgcgcacatggtaagttatcttct
aacgaaattttacacatatgtagtgtatatgtacatattggattttgtacagaatttgtt
gatacttttaaatatgtatttcatatttttccaaaaacggggggttcaatggaggttaag
ctccaaagcacctcacccgtggctttattaccactatatttgatgaaactactttcattt
tcaaagggatgcagagaaagacggagccgaaaacacatgaacagagtagattttggtgag
aggctgagaaaactgaatattggcatgcatatgcggatgtcgtgcaatgtgtcaaaagat
agtttgggaatagattctggtgagatgatgtgtcggccttagcttgtgcgcttgtgatac
aggaacatcctagtggctcacgttgcctcacgatggttatcaaaagaaagaaccttatca
tttctcaacttgattctgcctgtcacgtgcatgcatccacattacaacgatggcatgtac
agtcacacgacctaactacttaatttgccgacactccctcaatactcactccgtttttat
ttgcttcccaaattacttttattgtaagtgaagctttgatcaaatttataaacatatata
ctaacatcaataccattagatttaccggtgaatatatatacttccatatcatatgtactc
cctctgtaaacaaatataagaacgtcttatattagtttgcagagggagtagttgttatta
taaatttttataacgtttttataaatttggtcaaactttataaagtctgactcaaggcaa
aagctaatatgcagagtgaataaaaacatatgaactatagatggtggccaaagtacagcc
agacaacatcaaggctggagtaactaaacccgcggtcatctcacaatcacactctcatcc
gtaaactattttaactagcaaggaatattaaagaaattagttacggtcaacaagattata
ccgcatttccaaccgatcaaactacttaaagaacattttatgtgctcaaaatagcacttg
aatttcttgtgaatatgtcactaagattttgaattcacaacaggtatagatacaatacta
caaggagttgacaagacattgattatgtataggagataaaaccttgctagattttatatg
ctgaccattttgcctgttaggtaaataggtcaacatgttagtaaacagggaaaagactaa
aagcaatatgtttgaaccacccaaatctatgagttgtaccgtaaccttttcaggtttttt
tcccatctaaagttctaaaatttgcccaaatttttgtatcgataaaaatgataactttat
tcatcttgaatattactcaaatttgactagaatagaaaggacaacacgtatggttaactg
taacagttccattttttgaaaatgttcaagtttcaaccaaatttgagtcaaaatttcata
attgcattctcttaaataactaactagagtaggttgaaagatactccctctgtaaactaa
tataagagcattcagatcactactttagtgatctaaatgctcttatatttctttacggag
ggagtaatattttaatatacttttcaattttcaaaatactgataattgattatctcttaa
actgcacacagattttgctcaaaattaaaaggtaaagttagtaggatatttgaaagagcg
aaacttctgagtggcaattcggccgtaagagcaaaatccatggcaatctatagctatacc
gaacaggagcggcgtcaggccccaggcagccctggccatcgtctggggcgtgacggacaa
agtatgcgcacactgtatagcaccgtagcagtaaggctggccttggtcgtcttcacatcc
tactggcattgagtgcaccacacatgtgtggttacatcaaggacatatgtgtattaaggg
ttttttgcgtcttggatgtaactctacttatcatggaataaaactcatttttccctcgca
agaaaaaaatacgagtgaaatccatgacaaactcttcacacttcaccctagtaaggccga
agaatccatggcaaactcttgcgtggtacttgggtcatatgcgcaagagccatgaaaatt
aattgtgtgatgcatctaaagacattcaaagcaatgcgaagagaactgaaaggatcttat
ccgatttcgtagtgtgaacgttgatatttctttctctatgaag-tttttttagggaagac
cattatggctagctttattgcaaattaaagcagtaaaacatcatccacaagtctggaaac
aagacagccgggtggctcgtccgtccagctactagaaaccttattacaaaaaatatgttt
agctagcacatgcgccgcatcattacatgatcgaaaacaatgattaaaagtgaccttccc
aatagacgtagccgcatccacacactccgcaaatattgtcgttgcagtgtcccaccatct
tgtttgtccagtgcaagcatcaatcaccatgagggaatcagactatgcttcaactcgaga
aaaacccagggtattggcaaaaaacagtccatcgcgcatagccaacgcttccgtggtcac
cacgtccgctgcaaattggatatagcggcattgggcagccacaaagttacctttgtgatc
cctaatgaccgccgtcgtagctccagttccctcgtccaaatggaaagacgcatccacatt
gactttcacaaagttcggctctggttttctccatgtatgctcctgtattgcccggttcct
actatttatctgatggtagttagtcgctatcactaggacggagagtggccaccttgttgg
tgaaggtggcgctcctccatgcgttaactcacgcctaacccaccatagataccaaactcc
aacagccagcacatgtttcacatcaagactgggtttgagaggtagtgccctgtcttccgc
caacagtaggtgttcaaatatgattgatcccgagcgatcaaatgttatagcttcttcgat
tatatccagaatgcctagtctctgccataactcgtgagcatgtgtgcattcgaagaacag
gtgacgcacatcttccgcagcctggtgacagatcgggcaagatccattagagcctacatg
tctgtttgtgagtattgctttcaaaggtattattccgtggagagcgcaccaacagaaaat
ctgcaccttacgagggacttgcagtttccaaactctactccagatttccggtgtagttga
gccagacggacatgcccaaacatttgcatgctgccggtaagtctgaacccattgtgtgtg
ataagctgatcggacagtaaagacccctctccgatcagggttccaggcaataaaatcctc
aaaagctgccgtactcaagggaatttgcaagatcctttggacgtccactgggttgaagat
agagcggatcaacgcttcatcccatgccccggtgtaagggtcaatgaggtcgctaaccga
agaaaggatagactgtcccctgctcgagattaccttcctgttaggactcgatggtaccca
tggatcggtccatattttcacatgctcaccggttccaattcgccaaacatatcccaattt
aaaagtctctaatcccttcattatactctgccaaatgaatgaagccccactttttagggt
tgcttggagtaggcttccattcgggtagtactttgctttcagaacccgagcacatagcga
ctccggattgttaatgagacgccaacactgcttagacagcatagccaaattgaaggaata
aagatccctgaagcccattcctccttcattcttcgggtaacaaagtttccaccaagtgta
ccaatgcattcttttatgatcttcgtcatcaccccaccagaattgagctatcaaatccgt
gatctccttgcaaatccccttcggtaggctgaatactgacatggcaaaaacatggattgc
ttgagctacagatttaataagtatttccttaccacctgtagatagttgcttctccatcca
tcctttcaatctttcttttattctttcacagaaatatcggaagcagtcactcctatccgc
tcctaccattgcaggcagcccaagatatttgtcagacaaagcttcagtatcaatatgtaa
tagttgacaaacctcagtttttgttaccagaggggtgttaggactgaagtacacactaga
ttttgataggctcaccaattgtcccgaactctgacagtaggtatccagaacatgttgtaa
ggaagctgcatttaggacatctgcgttcatgagaatgagagagtcatcagcaaataaaag
atgtgatactgatggtgcatttctgcacactcttattccctctatgccaccagcttcttc
ttcaaactccaataaactggacagaccttctgcacacagtaggaacatatatggggaaag
gggatcaccctgtcgaatgcccctcgtaggtgtgaaagaccctgtttcatgagaattaaa
tctcactctgtagctgaccgagcttacacatgacatcatcatcttaataaattggccgtg
gaaacccaaagctgacatcatatgacgaaggaaagaccattccactctgtcatatgcttt
atgcatatctaacttgactgcacataaccctgttcgaccagctcttttattcttgatctt
gtgtatacattcatatgcaattagaatattatccgtgatcatcctcccaggtacaaaggc
actttgggtgggcgaaataatatcaggtagaatacttttcaaacggaaagctagcatttt
ggacacaattttatataggacattgcatagactaattggacgaaattgagttaccaactc
tggtgtgtccatcttcgggatcataacgatcgttgtctcattccattcaggtgggatctt
cctggaattaatagctagcaagacttgttggataatatcatctcccagaatatgccaata
ttttttgaaaaaaatggcatgaagcccatcgggacctggggccttaagatcgccgatgct
aaacgcagccttacgcacatcatcagccgtgtacttctttctctatgaagttggcttcag
acaaatcctgtatgcagagcaaaaaagaaaaccgagggaggatttgaaagggggcggaac
cttggagcggtatttggtcacacgagcaaaatccatggcaagcgcttcttcacactaggg
ctggtcgaagaggatggattgagttgacggctccagcgttccagggctcccctcgactcc
ttcgactccaccaccgttgccaaggagttgattgagaggcgagcgagggcagccgtccgt
ccacgcgtcggcacccggtttgtcccggcgccaagcagctcctccgtttgcttccgccac
cggccgccaggcggggcccacaaaatccacatcccccggtgatccgctggcccgggctgg
gcgcctccggagggcagaaaagatatgcggatccagcgcgggtgcggcggggtgtggagc
gcgcggcttttgatttacggggatctctttctggccgccccggggccccaccaccggcgc
tccccgcctccatttcgtccacgtcacccgccccctcccccaatatctactcctccggcc
cccttcgcttcccgcacacacacacacacacgcggactactcctctgctcgactcgactg
cagtcgccgccgccgtccatggccgcgccccctcccgcgtcttcgtcgtcctcctcctcc
tcaacctgacaggcagcgcagcgcgacaaacgcgaggtgagctcccgcctgtctgtcact
cgtctgctctgttcctgcccgattggggatcgaatcatccgtttcaatctgcgtgtggat
ccagggcatgctccttccttcactccaggccctctctctagctaataatatgtgcccgga
aattgctggagattaaccggctcgccgccttgtctgctactg-cccccttttagccgccg
gcagctccattcgaggagacgattcattccgctccgtctcaaccacttgctcttctctgt
gttttttgcgttttgttttcttgatttgattcggtggcccgccgtcgacgaacgcacgca
cgcacgccggatgcgaccgaggttcgattattactcacggcagcgtactgctggttgtgc
tattatgcgcgcctcctccctcgccgtcaaccaccaaacgaccccaacatgtttcctctt
ggagtcaggccgcctcctcctagcgccatggaccgtcatcaccaccagcagcagcagcag
ccgccgtcgcctcaaggggaccatgccgcccagccgcgctgctgggaggagttcctccac
aggaagaccatccgggtcctgctcgtggagaccgacgactccacccggcaggtcgtcacc
gccctgctccgccactgcatgtaccaaggtccttactcatactctgtctcagctactacc
ggtgttaatttgcactggctcggtcgtcatggaggtactaaatctgggcgttggttgtct
gtcatgttcagttatccctgctgaaaacggccaccaggcgtgggcgtatctccaggacat
gcagagcaacatcgaccttgttctgacagaggtcttcatgcacggcggtctctccgggat
cgacctgctcggcaggatcatgaaccacgaggtctgcaaggacatccccgtcatcagtaa
gcaccccctcgccgctataatgtttcagtatcaggtccatttcgtccacgtgcatagatt
tatatcttcttggtttccagtgatgtcgtcgcacgattcgatgggcacggtcctcagttg
cctgtcaaatggtgctgctgacttcttggccaagccgatacgtaagaacgagcttaagaa
cctttgggcgcatgtgtggagacgctctcacagcgtaagttactatctctcatggtgtat
catcattcagaaatactactgctgctgctgctgctgcttcagttcctagtttcacttgtg
tccttccagcttactagtgcatcttttactggtatggtactgggtactaaaacaaagttg
ttttcatggaactcagtccagtggcagtggtagtggaagtgccattcagacgcagaagtg
taccaaatcaaagagcgctgacgattccaataataacagcaataaccgcaacgacgatgc
cagcatggggctcaatgcaagggatggcagcgataatggtagtggcactcaggtatgaga
tttttatgtttttttttactactatctgtaatatttccagacaagactgaacacaacaat
ttttaggataaggaagctagataaaactgaatgcaactaactgcttctgctagtgcacta
gaggtcaatttgtccatatagcaaacaaattatctgtgactactacatgactcattcttt
ttgtaaactaccgaacttagacaggtctgtattttactctagtgtagtagaagtctttgc
ttaaactgtacgaggaaactgctggatagtaagatttgaaacatatgctagttgtttgga
ctttgaaacttgaatcaactgctgtaagtagaatacttagatatgtgagaagtatctgca
tctgaacaagttttctcatcaatttattttaacgcgcagagctcatggacaaagcgtgcc
gttgagatcgacagtccacaggacatgtctccggatcagtcagttgatcctcctgatagc
acttgcgcgcatgtgagccacctcaagtcagagatatgcagcaatagattaagaggtaca
gataacaaaaaatgccagaaaccaaaagaaactaatggtatggtatgctcaagtgctcaa
ccggctcactgtgcaactgaaccaaaagcctgctacttgtgccattttgtactgactaaa
taaattccaatatgttttccaggtgatgagttcaaagggaaggagctggagataggtgcc
cctggtaatttgaacacagatgatcaatcctccccgaacgagagttcggtcaaaccaaca
gataatggacggtgtgagtatctgccacagaacaactccaacgatacagttatggaaaat
tcggatgagccaattgttcgagctgctgacctaatcggttcgatggccaaaaacatggac
gcccaacaggcagctagagcaatagatgctcctaactgctcctcacaagtgccggaaggg
aaagacgccgaccgtgagaacgccatgccatatcttgagctgagcctaaagaggtcgaga
tcgaccacggagggtgcggatgcgatccaggaggaacagaggaacgtcgtgagacgatca
gacctctcggcattcacgaggtgcaaagcataatatcagtgtcctttgtgaatccttaaa
tcatccatatgttgcatactaaccgttttcattctttgcaaggtacaatacgtgctcgtt
ctccaatcaaggcggggcagggttcgtcgggagctgttcgcccaacggcaacagctccaa
ggccgcgaaaacggacgccgctcagatgaagcaaggctcaaatggcagcagcaacaacaa
cgacatgggctccaccaccaagagcgtgatgaccaagcccggtggcaataacaaggtttc
acccatcaacggcaacacgcacacgtcggcgttccatcgtgtgcagccatggacgccggc
gacagcaacagggaaagacaaggttgatgacgtgagcaagaagaatgctgcagcagcagc
agccgcagcagcgaaagacaatggtggtgaagcacagagcaaacacccctgtgcagcggc
ccatgatgcgaatggtggatcggcaggaggcgctcagtccaacgtgatcaatccctcggg
tcctgttgaaggtcatgctgccaactatggtagcaactctggcagtaataacaataccaa
taacggtgggagcaccgcagctactgctgctgctgctgctgctgtacatggtgagaccgg
tggcatcgacaaaagaagcaacatgatgcacatgaaacgggagcgccgggtggctgccgt
gaacaaattcagagagaagagaaaagagaggaacttcgggaagaaggtactg---ttttt
ttctttctgaaagccgatttcgtttgttctctgttcttcgtttcattcttctgttggggc
ttattcatgatagctgatgaaatggatcattccttttgcaggtgcgttaccagagcagga
agcggctggcggagcagcgcccacgggtgcgcgggcagttcgtgcggcagccgccaccgc
cggctgccgtggagagataacctcccgccacacacctagctatatatacctagtacgtac
gtactatttagacagctgattcttgtgtctttggccatggatcattcagagacggtcctc
atctcgtctcatctcctggaagaagaagaataacaagctactcctcctcctgcctgcctg
ccttagctacctaccatagaacatgcctgcagaggaggacgactgtagagtacatagtag
aagtgcggagtcgatcagacaggctcccgagccgctaagtagtaagtaatcaattaatgt
ctgaacctgtgtaacggtatgagtgagtattgtgttgtacacttgttatcagtttggctc
tggcgcacgcacgcacgcaaccaagccgatcgagtgtctctggtgtcatcaatcaacgca
tatttgtggtttaccagcaagtcattactgtatatatacttgtcccaaaccc
>TG115(Xanthippe)
tacgcagacatagctttctttccagccacaaaacctttccggccaaaaagcatataataa
gtatatatgagcacacataatagagagcatataatttacattttctagttccctccatga
gac-aaaaaaaggaagaagcaaagtttgatgatagttttacatattcctccctcagcctc
ctcaaagttggaacgcaattctgaccatcagtttctgctagtacaatatggtagtcaaac
ccaataaaaattatataataaaagactttttcttgaggaaacataaaagtatttcttgaa
acaaaagcatacgtgttaatcaacacacttaatcacagtacacattcttaaggaaaaaat
aggtgtggtcattccctacaagctaagtttctataataaagtaaaaaggagaaaatcatt
taggaataaactaagtctctcttgcagaggcgcacaatttttttagaaagtcaaaacagc
cttactcggatgttcaagcggtatataaagttgagtttgtttacgaaggcggtagtttta
cggaaatccagctctcatcccaagctcagatactccccatattaatagtaaattcaaata
acacatttaacaaattcaaaaggttctgaattttttacatatgaaagacgagagactctt
ctagatacttgcaaattttcacactaatatgacataggaggagctcagtac--aaaaaaa
tatggagctggaattttgttgcagctttggacattttttagctccgatttttttgtacca
agctactcggatgtcatctcggcgcgaaaatgtgcaagcacctagaaaagtctataactt
tgatgtgtaatttctttggacttttttagtttatttggtatttcttttgaatttgctatt
cacatgggtgcagatgcagccgaagtagcggctctcgtttctatggaaattgctttagag
tcccagagctccagtaaagccaggtttaccaaaagtgtattcgaagcgcaattttttttt
acatgtacatacaggtaaggttaatgtacctatacacatgtattattattattattgcac
caagctactcggatgtcatctcggtgcaaaaaattgcaagcacctagaaaagtctctaat
taatctttgatgtgtaaaaatttcagactttttttagtttgtttggtttctttttgcggg
tgtgtttggtatttcttttgaaatcactattcacataggtgcagatgcacccgagctccg
aaacaccgctctcatttctatggaaattgctttgaaatcccaaagctccattgaagccag
gtttacc-aaaaaaaaagggggaaatatattcaaagagccc-aaaaaaatctggattttt
ttatatgtacatataggaatggtcaatgtatttacaaagttttcatgtaatacatgtgta
tatacaagcgcaaaagaacctaaatacataaatctgataaaagaaaataatagtcacatt
gtgtggtaataaatccacatatttatcttttttgtgtgcgcacatggtaagttatcttct
aacgaaattttacacatatgtagtgtatatgtacatattggattttgtacagaatttgtt
gatacttttaaatatgtatttcatatttttccaaaaacggggggttcaatggaggttaag
ctccaaagcacctcacccgtggctttattaccactatatttgatgaaactactttcattt
tcaaagggatgcagagaaagacggagccgaaaacacatgaacagagtagattttggtgag
aggctgagaaaactgaatattggcatgcatatgcggatgtcgtgcaatgtgtcaaaagat
agtttgggaatagattctggtgagatgatgtgtcggccttagcttgtgcgcttgtgatac
aggaacatcctagtggctcacgttgcctcacgatggttatcaaaagaaagaaccttatca
tttctcaacttgattctgcctgtcacgtgcatgcatccacattacaacgatggcatgtac
agtcacacgacctaactacttaatttgccgacactccctcaatactcactccgtttttat
ttgcttcccaaattacttttattgtaagtgaagctttgatcaaatttataaacatatata
ctaacatcaataccattagatttaccggtgaatatatatacttccatatcatatgtactc
cctctgtaaacaaatataagaacgtcttatattagtttgcagagggagtagttgttatta
taaatttttataacgtttttataaatttggtcaaactttataaagtctgactcaaggcaa
aagctaatatgcagagtgaataaaaacatatgaactatagatggtggccaaagtacagcc
agacaacatcaaggctggagtaactaaacccgcggtcatctcacaatcacactctcatcc
gtaaactattttaactagcaaggaatattaaagaaattagttacggtcaacaagattata
ccgcatttccaaccgatcaaactacttaaagaacattttatgtgctcaaaatagcacttg
aatttcttgtgaatatgtcactaagattttgaattcacaacaggtatagatacaatacta
caaggagttgacaagacattgattatgtataggagataaaaccttgctagattttatatg
ctgaccattttgcctgttaggtaaataggtcaacatgttagtaaacagggaaaagactaa
aagcaatatgtttgaaccacccaaatctatgagttgtaccgtaaccttttcaggtttttt
tcccatctaaagttctaaaatttgcccaaatttttgtatcgataaaaatgataactttat
tcatcttgaatattactcaaatttgactagaatagaaaggacaacacgtatggttaactg
taacagttccattttttgaaaatgttcaagtttcaaccaaatttgagtcaaaatttcata
attgcattctcttaaataactaactagagtaggttgaaagatactccctctgtaaactaa
tataagagcattcagatcactactttagtgatctaaatgctcttatatttctttacggag
ggagtaatattttaatatacttttcaattttcaaaatactgataattgattatctcttaa
actgcacacagattttgctcaaaattaaaaggtaaagttagtaggatatttgaaagagcg
aaacttctgagtggcaattcggccgtaagagcaaaatccatggcaatctatagctatacc
gaacaggagcggcgtcaggccccaggcagccctggccatcgtctggggcgtgacggacaa
agtatgcgcacactgtatagcaccgtagcagtaaggctggccttggtcgtcttcacatcc
tactggcattgagtgcaccacacatgtgtggttacatcaaggacatatgtgtattaaggg
ttttttgcgtcttggatgtaactctacttatcatggaataaaactcatttttccctcgca
agaaaaaaatacgagtgaaatccatgacaaactcttcacacttcaccctagtaaggccga
agaatccatggcaaactcttgcgtggtacttgggtcatatgcgcaagagccatgaaaatt
aattgtgtgatgcatctaaagacattcaaagcaatgcgaagagaactgaaaggatcttat
ccgatttcgtagtgtgaacgttgatatttctttctctatgaag-tttttttagggaagac
cattatggctagctttattgcaaattaaagcagtaaaacatcatccacaagtctggaaac
aagacagccgggtggctcgtccgtccagctactagaaaccttattacaaaaaatatgttt
agctagcacatgcgccgcatcattacatgatcgaaaacaatgattaaaagtgaccttccc
aatagacgtagccgcatccacacactccgcaaatattgtcgttgcagtgtcccaccatct
tgtttgtccagtgcaagcatcaatcaccatgagggaatcagactatgcttcaactcgaga
aaaacccagggtattggcaaaaaacagtccatcgcgcatagccaacgcttccgtggtcac
cacgtccgctgcaaattggatatagcggcattgggcagccacaaagttacctttgtgatc
cctaatgaccgccgtcgtagctccagttccctcgtccaaatggaaagacgcatccacatt
gactttcacaaagttcggctctggttttctccatgtatgctcctgtattgcccggttcct
actatttatctgatggtagttagtcgctatcactaggacggagagtggccaccttgttgg
tgaaggtggcgctcctccatgcgttaactcacgcctaacccaccatagataccaaactcc
aacagccagcacatgtttcacatcaagactgggtttgagaggtagtgccctgtcttccgc
caacagtaggtgttcaaatatgattgatcccgagcgatcaaatgttatagcttcttcgat
tatatccagaatgcctagtctctgccataactcgtgagcatgtgtgcattcgaagaacag
gtgacgcacatcttccgcagcctggtgacagatcgggcaagatccattagagcctacatg
tctgtttgtgagtattgctttcaaaggtattattccgtggagagcgcaccaacagaaaat
ctgcaccttacgagggacttgcagtttccaaactctactccagatttccggtgtagttga
gccagacggacatgcccaaacatttgcatgctgccggtaagtctgaacccattgtgtgtg
ataagctgatcggacagtaaagacccctctccgatcagggttccaggcaataaaatcctc
aaaagctgccgtactcaagggaatttgcaagatcctttggacgtccactgggttgaagat
agagcggatcaacgcttcatcccatgccccggtgtaagggtcaatgaggtcgctaaccga
agaaaggatagactgtcccctgctcgagattaccttcctgttaggactcgatggtaccca
tggatcggtccatattttcacatgctcaccggttccaattcgccaaacatatcccaattt
aaaagtctctaatcccttcattatactctgccaaatgaatgaagccccactttttagggt
tgcttggagtaggcttccattcgggtagtactttgctttcagaacccgagcacatagcga
ctccggattgttaatgagacgccaacactgcttagacagcatagccaaattgaaggaata
aagatccctgaagcccattcctccttcattcttcgggtaacaaagtttccaccaagtgta
ccaatgcattcttttatgatcttcgtcatcaccccaccagaattgagctatcaaatccgt
gatctccttgcaaatccccttcggtaggctgaatactgacatggcaaaaacatggattgc
ttgagctacagatttaataagtatttccttaccacctgtagatagttgcttctccatcca
tcctttcaatctttcttttattctttcacagaaatatcggaagcagtcactcctatccgc
tcctaccattgcaggcagcccaagatatttgtcagacaaagcttcagtatcaatatgtaa
tagttgacaaacctcagtttttgttaccagaggggtgttaggactgaagtacacactaga
ttttgataggctcaccaattgtcccgaactctgacagtaggtatccagaacatgttgtaa
ggaagctgcatttaggacatctgcgttcatgagaatgagagagtcatcagcaaataaaag
atgtgatactgatggtgcatttctgcacactcttattccctctatgccaccagcttcttc
ttcaaactccaataaactggacagaccttctgcacacagtaggaacatatatggggaaag
gggatcaccctgtcgaatgcccctcgtaggtgtgaaagaccctgtttcatgagaattaaa
tctcactctgtagctgaccgagcttacacatgacatcatcatcttaataaattggccgtg
gaaacccaaagctgacatcatatgacgaaggaaagaccattccactctgtcatatgcttt
atgcatatctaacttgactgcacataaccctgttcgaccagctcttttattcttgatctt
gtgtatacattcatatgcaattagaatattatccgtgatcatcctcccaggtacaaaggc
actttgggtgggcgaaataatatcaggtagaatacttttcaaacggaaagctagcatttt
ggacacaattttatataggacattgcatagactaattggacgaaattgagttaccaactc
tggtgtgtccatcttcgggatcataacgatcgttgtctcattccattcaggtgggatctt
cctggaattaatagctagcaagacttgttggataatatcatctcccagaatatgccaata
ttttttgaaaaaaatggcatgaagcccatcgggacctggggccttaagatcgccgatgct
aaacgcagccttacgcacatcatcagccgtgtacttctttctctatgaagttggcttcag
acaaatcctgtatgcagagcaaaaaagaaaaccgagggaggatttgaaagggggcggaac
cttggagcggtatttggtcacacgagcaaaatccatggcaagcgcttcttcacactaggg
ctggtcgaagaggatggattgagttgacggctccagcgttccagggctcccctcgactcc
ttcgactccaccaccgttgccaaggagttgattgagaggcgagcgagggcagccgtccgt
ccacgcgtcggcacccggtttgtcccggcgccaagcagctcctccgtttgcttccgccac
cggccgccaggcggggcccacaaaatccacatcccccggtgatccgctggcccgggctgg
gcgcctccggagggcagaaaagatatgcggatccagcgcgggtgcggcggggtgtggagc
gcgcggcttttgatttacggggatctctttctggccgccccggggccccaccaccggcgc
tccccgcctccatttcgtccacgtcacccgccccctcccccaatatctactcctccgccc
cccttcgcttcccgcacacacacacacacacgcggactactcctctgctcgactcgactg
cagtcgccgccgccgtccatggccgcgccccctcccgcgtcttcgtcgtcctcctcctcc
tcaacctgacaggcagcgcagcgcgacaaacgcgaggtgagctcccgcctgtctgtcact
cgtctgctctgttcctgcccgattggggatcgaatcatccgtttcaatctgcgtgtggat
ccagggcatgctccttccttcactccaggccctctctctagctaataatatgtgcccgga
aattgctggagattaaccggctcgccgccttgtctgctactg-cccccttttagccgccg
gcagctccattcgaggagacgattcattccgctccgtctcaaccacttgctcttctctgt
gttttttgcgttttgttttcttgatttgattcggtggcccgccgtcgacgaacgcacgca
cgcacgccggatgcgaccgaggttcgattattactcacggcagcgtactgctggttgtgc
tattatgcgcgcctcctccctcgccgtcaaccaccaaacgaccccaacatgtttcctctt
ggagtcaggccgcctcctcctagcgccatggaccgtcatcaccaccagcagcagcagcag
ccgccgtcgcctcaaggggaccatgccgcccagccgcgctgctgggaggagttcctccac
aggaagaccatccgggtcctgctcgtggagaccgacgactccacccggcaggtcgtcacc
gccctgctccgccactgcatgtaccaaggtccttactcatactctgtctcagctactacc
ggtgttaatttgcactggctcggtcgtcatggaggtactaaatctgggcgttggttgtct
gtcatgttcagttatccctgctgaaaacggccaccaggcgtgggcgtatctccaggacat
gcagagcaacatcgaccttgttctgacagaggtcttcatgcacggcggtctctccgggat
cgacctgctcggcaggatcatgaaccacgaggtctgcaaggacatccccgtcatcagtaa
gcaccccctcgccgctataatgtttcagtatcaggtccatttcgtccacgtgcatagatt
tatatcttcttggtttccagtgatgtcgtcgcacgattcgatgggcacggtcctcagttg
cctgtcaaatggtgctgctgacttcttggccaagccgatacgtaagaacgagcttaagaa
cctttgggcgcatgtgtggagacgctctcacagcgtaagttactatctctcatggtgtat
catcattcagaaatactactgctgctgctgctgctgcttcagttcctagtttcacttgtg
tccttccagcttactagtgcatcttttactggtatggtactgggtactaaaacaaagttg
ttttcatggaactcagtccagtggcagtggtagtggaagtgccattcagacgcagaagtg
taccaaatcaaagagcgctgacgattccaataataacagcaataaccgcaacgacgatgc
cagcatggggctcaatgcaagggatggcagcgataatggtagtggcactcaggtatgaga
tttttatgtttttttttactactatctgtaatatttccagacaagactgaacacaacaat
ttttaggataaggaagctagataaaactgaatgcaactaactgcttctgctagtgcacta
gaggtcaatttgtccatatagcaaacaaattatctgtgactactacatgactcattcttt
ttgtaaactaccgaacttagacaggtctgtattttactctagtgtagtagaagtctttgc
ttaaactgtacgaggaaactgctggatagtaagatttgaaacatatgctagttgtttgga
ctttgaaacttgaatcaactgctgtaagtagaatacttagatatgtgagaagtatctgca
tctgaacaagttttctcatcaatttattttaacgcgcagagctcatggacaaagcgtgcc
gttgagatcgacagtccacaggacatgtctccggatcagtcagttgatcctcctgatagc
acttgcgcgcatgtgagccacctcaagtcagagatatgcagcaatagattaagaggtaca
gataacaaaaaatgccagaaaccaaaagaaactaatggtatggtatgctcaagtgctcaa
ccggctcactgtgcaactgaaccaaaagcctgctacttgtgccattttgtactgactaaa
taaattccaatatgttttccaggtgatgagttcaaagggaaggagctggagataggtgcc
cctggtaatttgaacacagatgatcaatcctccccgaacgagagttcggtcaaaccaaca
gataatggacggtgtgagtatctgccacagaacaactccaacgatacagttatggaaaat
tcggatgagccaattgttcgagctgctgacctaatcggttcgatggccaaaaacatggac
gcccaacaggcagctagagcaatagatgctcctaactgctcctcacaagtgccggaaggg
aaagacgccgaccgtgagaacgccatgccatatcttgagctgagcctaaagaggtcgaga
tcgaccacggagggtgcggatgcgatccaggaggaacagaggaacgtcgtgagacgatca
gacctctcggcattcacgaggtgcaaagcataatatcagtgtcctttgtgaatccttaaa
tcatccatatgttgcatactaaccgttttcattctttgcaaggtacaatacgtgctcgtt
ctccaatcaaggcggggcagggttcgtcgggagctgttcgcccaacggcaacagctccaa
ggccgcgaaaacggacgccgctcagatgaagcaaggctcaaatggcagcagcaacaacaa
cgacatgggctccaccaccaagagcgtgatgaccaagcccggtggcaataacaaggtttc
acccatcaacggcaacacgcacacgtcggcgttccatcgtgtgcagccatggacgccggc
gacagcaacagggaaagacaaggttgatgacgtgagcaagaagaatgctgcagcagcagc
agccgcagcagcgaaagacaatggtggtgaagcacagagcaaacacccctgtgcagcggc
ccatgatgcgaatggtggatcggcaggaggcgctcagtccaacgtgatcaatccctcggg
tcctgttgaaggtcatgctgccaactatggtagcaactctggcagtaataacaataccaa
taacggtgggagcaccgcagctactgctgctgctgctgctgctgtacatggtgagaccgg
tggcatcgacaaaagaagcaacatgatgcacatgaaacgggagcgccgggtggctgccgt
gaacaaattcagagagaagagaaaagagaggaacttcgggaagaaggtactg--tttttt
ttctttctgaaagccgatttcgtttgttctctgttcttcgtttcattcttctgttggggc
ttattcatgatagctgatgaaatggatcattccttttgcaggtgcgttaccagagcagga
agcggctggcggagcagcgcccacgggtgcgcgggcagttcgtgcggcagccgccaccgc
cggctgccgtggagagataacctcccgccacacacctagctatatatacctagtacgtac
gtactatttagacagctgattcttgtgtctttggccatggatcattcagagacggtcctc
atctcgtctcatctcctggaagaagaagaataacaagctactcctcctcctgcctgcctg
ccttagctacctaccatagaacatgcctgcagaggaggacgactgtagagtacatagtag
aagtgcggagtcgatcagacaggctcccgagccgctaagtagtaagtaatcaattaatgt
ctgaacctgtgtaacggtatgagtgagtattgtgttgtacacttgttatcagtttggctc
tggcgcacgcacgcacgcaaccaagccgatcgagtgtctctggtgtcatcaatcaacgca
tatttgtggtttaccagcaagtcattactgtatatatacttgtcccaaaccc
>TG134(Alidos)
tacgcagacatagctttctttccagccacaaaacctttccggccaaaaagcatataataa
gtatatatgagcacacataatagagagcatataatttacattttctagttccctccatga
gac-aaaaaaaggaagaagcaaagtttgatgatagttttacatattcctccctcagcctc
ctcaaagttggaacgcaattctgaccatcagtttctgctagtacaatatggtagtcaaac
ccaataaaaattatataataaaagactttttcttgaggaaacataaaagtatttcttgaa
acaaaagcatacgtgttaatcaacacacttaatcacagtacacattcttaaggaaaaaat
aggtgtggtcattccctacaagctaagtttctataataaagtaaaaaggagaaaatcatt
taggaataaactaagtctctcttgcagaggcgcacaatttttttagaaagtcaaaacagc
cttactcggatgttcaagcggtatataaagttgagtttgtttacgaaggcggtagtttta
cggaaatccagctctcatcccaagctcagatactccccatattaatagtaaattcaaata
acacatttaacaaattcaaaaggttctgaattttttacatatgaaagacgagagactctt
ctagatacttgcaaattttcacactaatatgacataggaggagctcagtac--aaaaaaa
tatggagctggaattttgttgcagctttggacattttttagctccgatttttttgtacca
agctactcggatgtcatctcggcgcgaaaatgtgcaagcacctagaaaagtctataactt
tgatgtgtaatttctttggacttttttagtttatttggtatttcttttgaatttgctatt
cacatgggtgcagatgcagccgaagtagcggctctcgtttctatggaaattgctttagag
tcccagagctccagtaaagccaggtttaccaaaagtgtattcgaagcgcaattttttttt
acatgtacatacaggtaaggttaatgtacctatacacatgtattattattattattgcac
caagctactcggatgtcatctcggtgcaaaaaattgcaagcacctagaaaagtctctaat
taatctttgatgtgtaaaaatttcagactttttttagtttgtttggtttctttttgcggg
tgtgtttggtatttcttttgaaatcactattcacataggtgcagatgcacccgagctccg
aaacaccgctctcatttctatggaaattgctttgaaatcccaaagctccattgaagccag
gtttacc--aaaaaaaagggggaaatatattcaaagagccc-aaaaaaatctggattttt
ttatatgtacatataggaatggtcaatgtatttacaaagttttcatgtaatacatgtgta
tatacaagcgcaaaagaacctaaatacataaatctgataaaagaaaataatagtcacatt
gtgtggtaataaatccacatatttatcttttttgtgtgcgcacatggtaagttatcttct
aacgaaattttacacatatgtagtgtatatgtacatattggattttgtacagaatttgtt
gatacttttaaatatgtatttcatatttttccaaaaac-gggggttcaatggaggttaag
ctccaaagcacctcacccgtggctttattaccactatatttgatgaaactactttcattt
tcaaagggatgcagagaaagacggagccgaaaacacatgaacagagtagattttggtgag
aggctgagaaaactgaatattggcatgcatatgcggatgtcgtgcaatgtgtcaaaagat
agtttgggaatagattctggtgagatgatgtgtcggccttagcttgtgcgcttgtgatac
aggaacatcctagtggctcacgttgcctcacgatggttatcaaaagaaagaaccttatca
tttctcaacttgattctgcctgtcacgtgcatgcatccacattacaacgatggcatgtac
agtcacacgacctaactacttaatttgccgacactccctcaatactcactccgtttttat
ttgcttcccaaattacttttattgtaagtgaagctttgatcaaatttataaacatatata
ctaacatcaataccattagatttaccggtgaatatatatacttccatatcatatgtactc
cctctgtaaacaaatataagaacgtcttatattagtttgcagagggagtagttgttatta
taaatttttataacgtttttataaatttggtcaaactttataaagtctgactcaaggcaa
aagctaatatgcagagtgaataaaaacatatgaactatagatggtggccaaagtacagcc
agacaacatcaaggctggagtaactaaacccgcggtcatctcacaatcacactctcatcc
gtaaactattttaactagcaaggaatattaaagaaattagttacggtcaacaagattata
ccgcatttccaaccgatcaaactacttaaagaacattttatgtgctcaaaatagcacttg
aatttcttgtgaatatgtcactaagattttgaattcacaacaggtatagatacaatacta
caaggagttgacaagacattgattatgtataggagataaaaccttgctagattttatatg
ctgaccattttgcctgttaggtaaataggtcaacatgttagtaaacagggaaaagactaa
aagcaatatgtttgaaccacccaaatctatgagttgtaccgtaaccttttcaggtttttt
tcccatctaaagttctaaaatttgcccaaatttttgtatcgataaaaatgataactttat
tcatcttgaatattactcaaatttgactagaatagaaaggacaacacgtatggttaactg
taacagttccattttttgaaaatgttcaagtttcaaccaaatttgagtcaaaatttcata
attgcattctcttaaataactaactagagtaggttgaaagatactccctctgtaaactaa
tataagagcattcagatcactactttagtgatctaaatgctcttatatttctttacggag
ggagtaatattttaatatacttttcaattttcaaaatactgataattgattatctcttaa
actgcacacagattttgctcaaaattaaaaggtaaagttagtaggatatttgaaagagcg
aaacttctgagtggcaattcggccgtaagagcaaaatccatggcaatctatagctatacc
gaacaggagcggcgtcaggccccaggcagccctggccatcgtctggggcgtgacggacaa
agtatgcgcacactgtatagcaccgtagcagtaaggctggccttggtcgtcttcacatcc
tactggcattgagtgcaccacacatgtgtggttacatcaaggacatatgtgtattaaggg
ttttttgcgtcttggatgtaactctacttatcatggaataaaactcatttttccctcgca
agaaaaaaatacgagtgaaatccatgacaaactcttcacacttcaccctagtaaggccga
agaatccatggcaaactcttgcgtggtacttgggtcatatgcgcaagagccatgaaaatt
aattgtgtgatgcatctaaagacattcaaagcaatgcgaagagaactgaaaggatcttat
ccgatttcgtagtgtgaacgttgatatttctttctctatgaag-tttttttagggaagac
cattatggctagctttattgcaaattaaagcagtaaaacatcatccacaagtctggaaac
aagacagccgggtggctcgtccgtccagctactagaaaccttattacaaaaaatatgttt
agctagcacatgcgccgcatcattacatgatcgaaaacaatgattaaaagtgaccttccc
aatagacgtagccgcatccacacactccgcaaatattgtcgttgcagtgtcccaccatct
tgtttgtccagtgcaagcatcaatcaccatgagggaatcagactatgcttcaactcgaga
aaaacccagggtattggcaaaaaacagtccatcgcgcatagccaacgcttccgtggtcac
cacgtccgctgcaaattggatatagcggcattgggcagccacaaagttacctttgtgatc
cctaatgaccgccgtcgtagctccagttccctcgtccaaatggaaagacgcatccacatt
gactttcacaaagttcggctctggttttctccatgtatgctcctgtattgcccggttcct
actatttatctgatggtagttagtcgctatcactaggacggagagtggccaccttgttgg
tgaaggtggcgctcctccatgcgttaactcacgcctaacccaccatagataccaaactcc
aacagccagcacatgtttcacatcaagactgggtttgagaggtagtgccctgtcttccgc
caacagtaggtgttcaaatatgattgatcccgagcgatcaaatgttatagcttcttcgat
tatatccagaatgcctagtctctgccataactcgtgagcatgtgtgcattcgaagaacag
gtgacgcacatcttccgcagcctggtgacagatcgggcaagatccattagagcctacatg
tctgtttgtgagtattgctttcaaaggtattattccgtggagagcgcaccaacagaaaat
ctgcaccttacgagggacttgcagtttccaaactctactccagatttccggtgtagttga
gccagacggacatgcccaaacatttgcatgctgccggtaagtctgaacccattgtgtgtg
ataagctgatcggacagtaaagacccctctccgatcagggttccaggcaataaaatcctc
aaaagctgccgtactcaagggaatttgcaagatcctttggacgtccactgggttgaagat
agagcggatcaacgcttcatcccatgccccggtgtaagggtcaatgaggtcgctaaccga
agaaaggatagactgtcccctgctcgagattaccttcctgttaggactcgatggtaccca
tggatcggtccatattttcacatgctcaccggttccaattcgccaaacatatcccaattt
aaaagtctctaatcccttcattatactctgccaaatgaatgaagccccactttttagggt
tgcttggagtaggcttccattcgggtagtactttgctttcagaacccgagcacatagcga
ctccggattgttaatgagacgccaacactgcttagacagcatagccaaattgaaggaata
aagatccctgaagcccattcctccttcattcttcgggtaacaaagtttccaccaagtgta
ccaatgcattcttttatgatcttcgtcatcaccccaccagaattgagctatcaaatccgt
gatctccttgcaaatccccttcggtaggctgaatactgacatggcaaaaacatggattgc
ttgagctacagatttaataagtatttccttaccacctgtagatagttgcttctccatcca
tcctttcaatctttcttttattctttcacagaaatatcggaagcagtcactcctatccgc
tcctaccattgcaggcagcccaagatatttgtcagacaaagcttcagtatcaatatgtaa
tagttgacaaacctcagtttttgttaccagaggggtgttaggactgaagtacacactaga
ttttgataggctcaccaattgtcccgaactctgacagtaggtatccagaacatgttgtaa
ggaagctgcatttaggacatctgcgttcatgagaatgagagagtcatcagcaaataaaag
atgtgatactgatggtgcatttctgcacactcttattccctctatgccaccagcttcttc
ttcaaactccaataaactggacagaccttctgcacacagtaggaacatatatggggaaag
gggatcaccctgtcgaatgcccctcgtaggtgtgaaagaccctgtttcatgagaattaaa
tctcactctgtagctgaccgagcttacacatgacatcatcatcttaataaattggccgtg
gaaacccaaagctgacatcatatgacgaaggaaagaccattccactctgtcatatgcttt
atgcatatctaacttgactgcacataaccctgttcgaccagctcttttattcttgatctt
gtgtatacattcatatgcaattagaatattatccgtgatcatcctcccaggtacaaaggc
actttgggtgggcgaaataatatcaggtagaatacttttcaaacggaaagctagcatttt
ggacacaattttatataggacattgcatagactaattggacgaaattgagttaccaactc
tggtgtgtccatcttcgggatcataacgatcgttgtctcattccattcaggtgggatctt
cctggaattaatagctagcaagacttgttggataatatcatctcccagaatatgccaata
ttttttgaaaaaaatggcatgaagcccatcgggacctggggccttaagatcgccgatgct
aaacgcagccttacgcacatcatcagccgtgtacttctttctctatgaagttggcttcag
acaaatcctgtatgcagagcaaaaaagaaaaccgagggaggatttgaaagggggcggaac
cttggagcggtatttggtcacacgagcaaaatccatggcaagcgcttcttcacactaggg
ctggtcgaagaggatggattgagttgacggctccagcgttccagggctcccctcgactcc
ttcgactccaccaccgttgccaaggagttgattgagaggcgagcgagggcagccgtccgt
ccacgcgtcggcacccggtttgtcccggcgccaagcagctcctccgtttgcttccgccac
cggccgccaggcggggcccacaaaatccacatcccccggtgatccgctggcccgggctgg
gcgcctccggagggcagaaaagatatgcggatccagcgcgggtgcggcggggtgtggagc
gcgcggcttttgatttacggggatctctttctggccgccccggggccccaccaccggcgc
tccccgcctccatttcgtccacgtcacccgccccctcccccaatatctactcctccgccc
cccttcgcttcccgcacacacacacacacacgcggactactcctctgctcgactcgactg
cagtcgccgccgccgtccatggccgcgccccctcccgcgtcttcgtcgtcctcctcctcc
tcaacctgacaggcagcgcagcgcgacaaacgcgaggtgagctcccgcctgtctgtcact
cgtctgctctgttcctgcccgattggggatcgaatcatccgtttcaatctgcgtgtggat
ccagggcatgctccttccttcactccaggccctctctctagctaataatatgtgcccgga
aattgctggagattaaccggctcgccgccttgtctgctactg-cccccttttagccgccg
gcagctccattcgaggagacgattcattccgctccgtctcaaccacttgctcttctctgt
gttttttgcgttttgttttcttgatttgattcggtggcccgccgtcgacgaacgcacgca
cgcacgccggatgcgaccgaggttcgattattactcacggcagcgtactgctggttgtgc
tattatgcgcgcctcctccctcgccgtcaaccaccaaacgaccccaacatgtttcctctt
ggagtcaggccgcctcctcctagcgccatggaccgtcatcaccaccagcagcagcagcag
ccgccgtcgcctcaaggggaccatgccgcccagccgcgctgctgggaggagttcctccac
aggaagaccatccgggtcctgctcgtggagaccgacgactccacccggcaggtcgtcacc
gccctgctccgccactgcatgtaccaaggtccttactcatactctgtctcagctactacc
ggtgttaatttgcactggctcggtcgtcatggaggtactaaatctgggcgttggttgtct
gtcatgttcagttatccctgctgaaaacggccaccaggcgtgggcgtatctccaggacat
gcagagcaacatcgaccttgttctgacagaggtcttcatgcacggcggtctctccgggat
cgacctgctcggcaggatcatgaaccacgaggtctgcaaggacatccccgtcatcagtaa
gcaccccctcgccgctataatgtttcagtatcaggtccatttcgtccacgtgcatagatt
tatatcttcttggtttccagtgatgtcgtcgcacgattcgatgggcacggtcctcagttg
cctgtcaaatggtgctgctgacttcttggccaagccgatacgtaagaacgagcttaagaa
cctttgggcgcatgtgtggagacgctctcacagcgtaagttactatctctcatggtgtat
catcattcagaaatactactgctgctgctgctgctgcttcagttcctagtttcacttgtg
tccttccagcttactagtgcatcttttactggtatggtactgggtactaaaacaaagttg
ttttcatggaactcagtccagtggcagtggtagtggaagtgccattcagacgcagaagtg
taccaaatcaaagagcgctgacgattccaataataacagcaataaccgcaacgacgatgc
cagcatggggctcaatgcaagggatggcagcgataatggtagtggcactcaggtatgaga
tttttatgtttttttttactactatctgtaatatttccagacaagactgaacacaacaat
ttttaggataaggaagctagataaaactgaatgcaactaactgcttctgctagtgcacta
gaggtcaatttgtccatatagcaaacaaattatctgtgactactacatgactcattcttt
ttgtaaactaccgaacttagacaggtctgtattttactctagtgtagtagaagtctttgc
ttaaactgtacgaggaaactgctggatagtaagatttgaaacatatgctagttgtttgga
ctttgaaacttgaatcaactgctgtaagtagaatacttagatatgtgagaagtatctgca
tctgaacaagttttctcatcaatttattttaacgcgcagagctcatggacaaagcgtgcc
gttgagatcgacagtccacaggacatgtctccggatcagtcagttgatcctcctgatagc
acttgcgcgcatgtgagccacctcaagtcagagatatgcagcaatagattaagaggtaca
gataacaaaaaatgccagaaaccaaaagaaactaatggtatggtatgctcaagtgctcaa
ccggctcactgtgcaactgaaccaaaagcctgctacttgtgccattttgtactgactaaa
taaattccaatatgttttccaggtgatgagttcaaagggaaggagctggagataggtgcc
cctggtaatttgaacacagatgatcaatcctccccgaacgagagttcggtcaaaccaaca
gataatggacggtgtgagtatctgccacagaacaactccaacgatacagttatggaaaat
tcggatgagccaattgttcgagctgctgacctaatcggttcgatggccaaaaacatggac
gcccaacaggcagctagagcaatagatgctcctaactgctcctcacaagtgccggaaggg
aaagacgccgaccgtgagaacgccatgccatatcttgagctgagcctaaagaggtcgaga
tcgaccacggagggtgcggatgcgatccaggaggaacagaggaacgtcgtgagacgatca
gacctctcggcattcacgaggtgcaaagcataatatcagtgtcctttgtgaatccttaaa
tcatccatatgttgcatactaaccgttttcattctttgcaaggtacaatacgtgctcgtt
ctccaatcaaggcggggcagggttcgtcgggagctgttcgcccaacggcaacagctccaa
ggccgcgaaaacggacgccgctcagatgaagcaaggctcaaatggcagcagcaacaacaa
cgacatgggctccaccaccaagagcgtgatgaccaagcccggtggcaataacaaggtttc
acccatcaacggcaacacgcacacgtcggcgttccatcgtgtgcagccatggacgccggc
gacagcaacagggaaagacaaggttgatgacgtgagcaagaagaatgctgcagcagcagc
agccgcagcagcgaaagacaatggtggtgaagcacagagcaaacacccctgtgcagcggc
ccatgatgcgaatggtggatcggcaggaggcgctcagtccaacgtgatcaatccctcggg
tcctgttgaaggtcatgctgccaactatggtagcaactctggcagtaataacaataccaa
taacggtgggagcaccgcagctactgctgctgctgctgctgctgtacatggtgagaccgg
tggcatcgacaaaagaagcaacatgatgcacatgaaacgggagcgccgggtggctgccgt
gaacaaattcagagagaagagaaaagagaggaacttcgggaagaaggtactg--tttttt
ttctttctgaaagccgatttcgtttgttctctgttcttcgtttcattcttctgttggggc
ttattcatgatagctgatgaaatggatcattccttttgcaggtgcgttaccagagcagga
agcggctggcggagcagcgcccacgggtgcgcgggcagttcgtgcggcagccgccaccgc
cggctgccgtggagagataacctcccgccacacacctagctatatatacctagtacgtac
gtactatttagacagctgattcttgtgtctttggccatggatcattcagagacggtcctc
atctcgtctcatctcctggaagaagaagaataacaagctactcctcctcctgcctgcctg
ccttagctacctaccatagaacatgcctgcagaggaggacgactgtagagtacatagtag
aagtgcggagtcgatcagacaggctcccgagccgctaagtagtaagtaatcaattaatgt
ctgaacctgtgtaacggtatgagtgagtattgtgttgtacacttgttatcagtttggctc
tggcgcacgcacgcacgcaaccaagccgatcgagtgtctctggtgtcatcaatcaacgca
tatttgtggtttaccagcaagtcattactgtatatatacttgtcccaaaccc
>TG149(Zentos)
tacgcagacatagctttctttccagccacaaaacctttccggccaaaaagcatataataa
gtatatatgagcacacataatagagagcatataatttacattttctagttccctccatga
gac-aaaaaaaggaagaagcaaagtttgatgatagttttacatattcctccctcagcctc
ctcaaagttggaacgcaattctgaccatcagtttctgctagtacaatatggtagtcaaac
ccaataaaaattatataataaaagactttttcttgaggaaacataaaagtatttcttgaa
acaaaagcatacgtgttaatcaacacacttaatcacagtacacattcttaaggaaaaaat
aggtgtggtcattccctacaagctaagtttctataataaagtaaaaaggagaaaatcatt
taggaataaactaagtctctcttgcagaggcgcacaatttttttagaaagtcaaaacagc
cttactcggatgttcaagcggtatataaagttgagtttgtttacgaaggcggtagtttta
cggaaatccagctctcatcccaagctcagatactccccatattaatagtaaattcaaata
acacatttaacaaattcaaaaggttctgaattttttacatatgaaagacgagagactctt
ctagatacttgcaaattttcacactaatatgacataggaggagctcagtac--aaaaaaa
tatggagctggaattttgttgcagctttggacattttttagctccgatttttttgtacca
agctactcggatgtcatctcggcgcgaaaatgtgcaagcacctagaaaagtctataactt
tgatgtgtaatttctttggacttttttagtttatttggtatttcttttgaatttgctatt
cacatgggtgcagatgcagccgaagtagcggctctcgtttctatggaaattgctttagag
tcccagagctccagtaaagccaggtttaccaaaagtgtattcgaagcgcaa-tttttttt
acatgtacatacaggtaaggttaatgtacctatacacatgtattattattattattgcac
caagctactcggatgtcatctcggtgcaaaaaattgcaagcacctagaaaagtctctaat
taatctttgatgtgtaaaaatttcagactttttttagtttgtttggtttctttttgcggg
tgtgtttggtatttcttttgaaatcactattcacataggtgcagatgcacccgagctccg
aaacaccgctctcatttctatggaaattgctttgaaatcccaaagctccattgaagccag
gtttacc-aaaaaaaaagggggaaatatattcaaagagccc-aaaaaaatctggattttt
ttatatgtacatataggaatggtcaatgtatttacaaagttttcatgtaatacatgtgta
tatacaagcgcaaaagaacctaaatacataaatctgataaaagaaaataatagtcacatt
gtgtggtaataaatccacatatttatcttttttgtgtgcgcacatggtaagttatcttct
aacgaaattttacacatatgtagtgtatatgtacatattggattttgtacagaatttgtt
gatacttttaaatatgtatttcatatttttccaaaaacggggggttcaatggaggttaag
ctccaaagcacctcacccgtggctttattaccactatatttgatgaaactactttcattt
tcaaagggatgcagagaaagacggagccgaaaacacatgaacagagtagattttggtgag
aggctgagaaaactgaatattggcatgcatatgcggatgtcgtgcaatgtgtcaaaagat
agtttgggaatagattctggtgagatgatgtgtcggccttagcttgtgcgcttgtgatac
aggaacatcctagtggctcacgttgcctcacgatggttatcaaaagaaagaaccttatca
tttctcaacttgattctgcctgtcacgtgcatgcatccacattacaacgatggcatgtac
agtcacacgacctaactacttaatttgccgacactccctcaatactcactccgtttttat
ttgcttcccaaattacttttattgtaagtgaagctttgatcaaatttataaacatatata
ctaacatcaataccattagatttaccggtgaatatatatacttccatatcatatgtactc
cctctgtaaacaaatataagaacgtcttatattagtttgcagagggagtagttgttatta
taaatttttataacgtttttataaatttggtcaaactttataaagtctgactcaaggcaa
aagctaatatgcagagtgaataaaaacatatgaactatagatggtggccaaagtacagcc
agacaacatcaaggctggagtaactaaacccgcggtcatctcacaatcacactctcatcc
gtaaactattttaactagcaaggaatattaaagaaattagttacggtcaacaagattata
ccgcatttccaaccgatcaaactacttaaagaacattttatgtgctcaaaatagcacttg
aatttcttgtgaatatgtcactaagattttgaattcacaacaggtatagatacaatacta
caaggagttgacaagacattgattatgtataggagataaaaccttgctagattttatatg
ctgaccattttgcctgttaggtaaataggtcaacatgttagtaaacagggaaaagactaa
aagcaatatgtttgaaccacccaaatctatgagttgtaccgtaaccttttcaggtttttt
tcccatctaaagttctaaaatttgcccaaatttttgtatcgataaaaatgataactttat
tcatcttgaatattactcaaatttgactagaatagaaaggacaacacgtatggttaactg
taacagttccattttttgaaaatgttcaagtttcaaccaaatttgagtcaaaatttcata
attgcattctcttaaataactaactagagtaggttgaaagatactccctctgtaaactaa
tataagagcattcagatcactactttagtgatctaaatgctcttatatttctttacggag
ggagtaatattttaatatacttttcaattttcaaaatactgataattgattatctcttaa
actgcacacagattttgctcaaaattaaaaggtaaagttagtaggatatttgaaagagcg
aaacttctgagtggcaattcggccgtaagagcaaaatccatggcaatctatagctatacc
gaacaggagcggcgtcaggccccaggcagccctggccatcgtctggggcgtgacggacaa
agtatgcgcacactgtatagcaccgtagcagtaaggctggccttggtcgtcttcacatcc
tactggcattgagtgcaccacacatgtgtggttacatcaaggacatatgtgtattaaggg
ttttttgcgtcttggatgtaactctacttatcatggaataaaactcatttttccctcgca
ag-aaaaaatacgagtgaaatccatgacaaactcttcacacttcaccctagtaaggccga
agaatccatggcaaactcttgcgtggtacttgggtcatatgcgcaagagccatgaaaatt
aattgtgtgatgcatctaaagacattcaaagcaatgcgaagagaactgaaaggatcttat
ccgatttcgtagtgtgaacgttgatatttctttctctatgaagttttttttagggaagac
cattatggctagctttattgcaaattaaagcagtaaaacatcatccacaagtctggaaac
aagacagccgggtggctcgtccgtccagctactagaaaccttattacaaaaaatatgttt
agctagcacatgcgccgcatcattacatgatcgaaaacaatgattaaaagtgaccttccc
aatagacgtagccgcatccacacactccgcaaatattgtcgttgcagtgtcccaccatct
tgtttgtccagtgcaagcatcaatcaccatgagggaatcagactatgcttcaactcgaga
aaaacccagggtattggcaaaaaacagtccatcgcgcatagccaacgcttccgtggtcac
cacgtccgctgcaaattggatatagcggcattgggcagccacaaagttacctttgtgatc
cctaatgaccgccgtcgtagctccagttccctcgtccaaatggaaagacgcatccacatt
gactttcacaaagttcggctctggttttctccatgtatgctcctgtattgcccggttcct
actatttatctgatggtagttagtcgctatcactaggacggagagtggccaccttgttgg
tgaaggtggcgctcctccatgcgttaactcacgcctaacccaccatagataccaaactcc
aacagccagcacatgtttcacatcaagactgggtttgagaggtagtgccctgtcttccgc
caacagtaggtgttcaaatatgattgatcccgagcgatcaaatgttatagcttcttcgat
tatatccagaatgcctagtctctgccataactcgtgagcatgtgtgcattcgaagaacag
gtgacgcacatcttccgcagcctggtgacagatcgggcaagatccattagagcctacatg
tctgtttgtgagtattgctttcaaaggtattattccgtggagagcgcaccaacagaaaat
ctgcaccttacgagggacttgcagtttccaaactctactccagatttccggtgtagttga
gccagacggacatgcccaaacatttgcatgctgccggtaagtctgaacccattgtgtgtg
ataagctgatcggacagtaaagacccctctccgatcagggttccaggcaataaaatcctc
aaaagctgccgtactcaagggaatttgcaagatcctttggacgtccactgggttgaagat
agagcggatcaacgcttcatcccatgccccggtgtaagggtcaatgaggtcgctaaccga
agaaaggatagactgtcccctgctcgagattaccttcctgttaggactcgatggtaccca
tggatcggtccatattttcacatgctcaccggttccaattcgccaaacatatcccaattt
aaaagtctctaatcccttcattatactctgccaaatgaatgaagccccactttttagggt
tgcttggagtaggcttccattcgggtagtactttgctttcagaacccgagcacatagcga
ctccggattgttaatgagacgccaacactgcttagacagcatagccaaattgaaggaata
aagatccctgaagcccattcctccttcattcttcgggtaacaaagtttccaccaagtgta
ccaatgcattcttttatgatcttcgtcatcaccccaccagaattgagctatcaaatccgt
gatctccttgcaaatccccttcggtaggctgaatactgacatggcaaaaacatggattgc
ttgagctacagatttaataagtatttccttaccacctgtagatagttgcttctccatcca
tcctttcaatctttcttttattctttcacagaaatatcggaagcagtcactcctatccgc
tcctaccattgcaggcagcccaagatatttgtcagacaaagcttcagtatcaatatgtaa
tagttgacaaacctcagtttttgttaccagaggggtgttaggactgaagtacacactaga
ttttgataggctcaccaattgtcccgaactctgacagtaggtatccagaacatgttgtaa
ggaagctgcatttaggacatctgcgttcatgagaatgagagagtcatcagcaaataaaag
atgtgatactgatggtgcatttctgcacactcttattccctctatgccaccagcttcttc
ttcaaactccaataaactggacagaccttctgcacacagtaggaacatatatggggaaag
gggatcaccctgtcgaatgcccctcgtaggtgtgaaagaccctgtttcatgagaattaaa
tctcactctgtagctgaccgagcttacacatgacatcatcatcttaataaattggccgtg
gaaacccaaagctgacatcatatgacgaaggaaagaccattccactctgtcatatgcttt
atgcatatctaacttgactgcacataaccctgttcgaccagctcttttattcttgatctt
gtgtatacattcatatgcaattagaatattatccgtgatcatcctcccaggtacaaaggc
actttgggtgggcgaaataatatcaggtagaatacttttcaaacggaaagctagcatttt
ggacacaattttatataggacattgcatagactaattggacgaaattgagttaccaactc
tggtgtgtccatcttcgggatcataacgatcgttgtctcattccattcaggtgggatctt
cctggaattaatagctagcaagacttgttggataatatcatctcccagaatatgccaata
ttttttgaaaaaaatggcatgaagcccatcgggacctggggccttaagatcgccgatgct
aaacgcagccttacgcacatcatcagccgtgtacttctttctctatgaagttggcttcag
acaaatcctgtatgcagagcaaaaaagaaaaccgagggaggatttgaaagggggcggaac
cttggagcggtatttggtcacacgagcaaaatccatggcaagcgcttcttcacactaggg
ctggtcgaagaggatggattgagttgacggctccagcgttccagggctcccctcgactcc
ttcgactccaccaccgttgccaaggagttgattgagaggcgagcgagggcagccgtccgt
ccacgcgtcggcacccggtttgtcccggcgccaagcagctcctccgtttgcttccgccac
cggccgccaggcggggcccacaaaatccacatcccccggtgatccgctggcccgggctgg
gcgcctccggagggcagaaaagatatgcggatccagcgcgggtgcggcggggtgtggagc
gcgcggcttttgatttacggggatctctttctggccgccccggggccccaccaccggcgc
tccccgcctccatttcgtccacgtcacccgccccctcccccaatatctactcctccgccc
cccttcgcttcccgcacacacacacacacacgcggactactcctctgctcgactcgactg
cagtcgccgccgccgtccatggccgcgccccctcccgcgtcttcgtcgtcctcctcctcc
tcaacctgacaggcagcgcagcgcgacaaacgcgaggtgagctcccgcctgtctgtcact
cgtctgctctgttcctgcccgattggggatcgaatcatccgtttcaatctgcgtgtggat
ccagggcatgctccttccttcactccaggccctctctctagctaataatatgtgcccgga
aattgctggagattaaccggctcgccgccttgtctgctactg-cccccttttagccgccg
gcagctccattcgaggagacgattcattccgctccgtctcaaccacttgctcttctctgt
gttttttgcgttttgttttcttgatttgattcggtggcccgccgtcgacgaacgcacgca
cgcacgccggatgcgaccgaggttcgattattactcacggcagcgtactgctggttgtgc
tattatgcgcgcctcctccctcgccgtcaaccaccaaacgaccccaacatgtttcctctt
ggagtcaggccgcctcctcctagcgccatggaccgtcatcaccaccagcagcagcagcag
ccgccgtcgcctcaaggggaccatgccgcccagccgcgctgctgggaggagttcctccac
aggaagaccatccgggtcctgctcgtggagaccgacgactccacccggcaggtcgtcacc
gccctgctccgccactgcatgtaccaaggtccttactcatactctgtctcagctactacc
ggtgttaatttgcactggctcggtcgtcatggaggtactaaatctgggcgttggttgtct
gtcatgttcagttatccctgctgaaaacggccaccaggcgtgggcgtatctccaggacat
gcagagcaacatcgaccttgttctgacagaggtcttcatgcacggcggtctctccgggat
cgacctgctcggcaggatcatgaaccacgaggtctgcaaggacatccccgtcatcagtaa
gcaccccctcgccgctataatgtttcagtatcaggtccatttcgtccacgtgcatagatt
tatatcttcttggtttccagtgatgtcgtcgcacgattcgatgggcacggtcctcagttg
cctgtcaaatggtgctgctgacttcttggccaagccgatacgtaagaacgagcttaagaa
cctttgggcgcatgtgtggagacgctctcacagcgtaagttactatctctcatggtgtat
catcattcagaaatactactgctgctgctgctgctgcttcagttcctagtttcacttgtg
tccttccagcttactagtgcatcttttactggtatggtactgggtactaaaacaaagttg
ttttcatggaactcagtccagtggcagtggtagtggaagtgccattcagacgcagaagtg
taccaaatcaaagagcgctgacgattccaataataacagcaataaccgcaacgacgatgc
cagcatggggctcaatgcaagggatggcagcgataatggtagtggcactcaggtatgaga
tttttatgtttttttttactactatctgtaatatttccagacaagactgaacacaacaat
ttttaggataaggaagctagataaaactgaatgcaactaactgcttctgctagtgcacta
gaggtcaatttgtccatatagcaaacaaattatctgtgactactacatgactcattcttt
ttgtaaactaccgaacttagacaggtctgtattttactctagtgtagtagaagtctttgc
ttaaactgtacgaggaaactgctggatagtaagatttgaaacatatgctagttgtttgga
ctttgaaacttgaatcaactgctgtaagtagaatacttagatatgtgagaagtatctgca
tctgaacaagttttctcatcaatttattttaacgcgcagagctcatggacaaagcgtgcc
gttgagatcgacagtccacaggacatgtctccggatcagtcagttgatcctcctgatagc
acttgcgcgcatgtgagccacctcaagtcagagatatgcagcaatagattaagaggtaca
gataacaaaaaatgccagaaaccaaaagaaactaatggtatggtatgctcaagtgctcaa
ccggctcactgtgcaactgaaccaaaagcctgctacttgtgccattttgtactgactaaa
taaattccaatatgttttccaggtgatgagttcaaagggaaggagctggagataggtgcc
cctggtaatttgaacacagatgatcaatcctccccgaacgagagttcggtcaaaccaaca
gataatggacggtgtgagtatctgccacagaacaactccaacgatacagttatggaaaat
tcggatgagccaattgttcgagctgctgacctaatcggttcgatggccaaaaacatggac
gcccaacaggcagctagagcaatagatgctcctaactgctcctcacaagtgccggaaggg
aaagacgccgaccgtgagaacgccatgccatatcttgagctgagcctaaagaggtcgaga
tcgaccacggagggtgcggatgcgatccaggaggaacagaggaacgtcgtgagacgatca
gacctctcggcattcacgaggtgcaaagcataatatcagtgtcctttgtgaatccttaaa
tcatccatatgttgcatactaaccgttttcattctttgcaaggtacaatacgtgctcgtt
ctccaatcaaggcggggcagggttcgtcgggagctgttcgcccaacggcaacagctccaa
ggccgcgaaaacggacgccgctcagatgaagcaaggctcaaatggcagcagcaacaacaa
cgacatgggctccaccaccaagagcgtgatgaccaagcccggtggcaataacaaggtttc
acccatcaacggcaacacgcacacgtcggcgttccatcgtgtgcagccatggacgccggc
gacagcaacagggaaagacaaggttgatgacgtgagcaagaagaatgctgcagcagcagc
agccgcagcagcgaaagacaatggtggtgaagcacagagcaaacacccctgtgcagcggc
ccatgatgcgaatggtggatcggcaggaggcgctcagtccaacgtgatcaatccctcggg
tcctgttgaaggtcatgctgccaactatggtagcaactctggcagtaataacaataccaa
taacggtgggagcaccgcagctactgctgctgctgctgctgctgtacatggtgagaccgg
tggcatcgacaaaagaagcaacatgatgcacatgaaacgggagcgccgggtggctgccgt
gaacaaattcagagagaagagaaaagagaggaacttcgggaagaaggtactg---ttttt
ttctttctgaaagccgatttcgtttgttctctgttcttcgtttcattcttctgttggggc
ttattcatgatagctgatgaaatggatcattccttttgcaggtgcgttaccagagcagga
agcggctggcggagcagcgcccacgggtgcgcgggcagttcgtgcggcagccgccaccgc
cggctgccgtggagagataacctcccgccacacacctagctatatatacctagtacgtac
gtactatttagacagctgattcttgtgtctttggccatggatcattcagagacggtcctc
atctcgtctcatctcctggaagaagaagaataacaagctactcctcctcctgcctgcctg
ccttagctacctaccatagaacatgcctgcagaggaggacgactgtagagtacatagtag
aagtgcggagtcgatcagacaggctcccgagccgctaagtagtaagtaatcaattaatgt
ctgaacctgtgtaacggtatgagtgagtattgtgttgtacacttgttatcagtttggctc
tggcgcacgcacgcacgcaaccaagccgatcgagtgtctctggtgtcatcaatcaacgca
tatttgtggtttaccagcaagtcattactgtatatatacttgtcccaaaccc
>TG160(Vuka)
tacgcagacatagctttctttccagccacaaaacctttccggccaaaaagcatataataa
gtatatatgagcacacataatagagagcatataatttacattttctagttccctccatga
gac-aaaaaaaggaagaagcaaagtttgatgatagttttacatattcctccctcagcctc
ctcaaagttggaacgcaattctgaccatcagtttctgctagtacaatatggtagtcaaac
ccaataaaaattatataataaaagactttttcttgaggaaacataaaagtatttcttgaa
acaaaagcatacgtgttaatcaacacacttaatcacagtacacattcttaaggaaaaaat
aggtgtggtcattccctacaagctaagtttctataataaagtaaaaaggagaaaatcatt
taggaataaactaagtctctcttgcagaggcgcacaatttttttagaaagtcaaaacagc
cttactcggatgttcaagcggtatataaagttgagtttgtttacgaaggcggtagtttta
cggaaatccagctctcatcccaagctcagatactccccatattaatagtaaattcaaata
acacatttaacaaattcaaaaggttctgaattttttacatatgaaagacgagagactctt
ctagatacttgcaaattttcacactaatatgacataggaggagctcagtac--aaaaaaa
tatggagctggaattttgttgcagctttggacattttttagctccgatttttttgtacca
agctactcggatgtcatctcggcgcgaaaatgtgcaagcacctagaaaagtctataactt
tgatgtgtaatttctttggac-tttttagtttatttggtatttcttttgaatttgctatt
cacatgggtgcagatgcagccgaagtagcggctctcgtttctatggaaattgctttagag
tcccagagctccagtaaagccaggtttaccaaaagtgtattcgaagcgcaattttttttt
acatgtacatacaggtaaggttaatgtacctatacacatgtattattattattattgcac
caagctactcggatgtcatctcggtgcaaaaaattgcaagcacctagaaaagtctctaat
taatctttgatgtgtaaaaatttcagactttttttagtttgtttggtttctttttgcggg
tgtgtttggtatttcttttgaaatcactattcacataggtgcagatgcacccgagctccg
aaacaccgctctcatttctatggaaattgctttgaaatcccaaagctccattgaagccag
gtttacc-aaaaaaaaagggggaaatatattcaaagagccc-aaaaaaatctggattttt
ttatatgtacatataggaatggtcaatgtatttacaaagttttcatgtaatacatgtgta
tatacaagcgcaaaagaacctaaatacataaatctgataaaagaaaataatagtcacatt
gtgtggtaataaatccacatatttatcttttttgtgtgcgcacatggtaagttatcttct
aacgaaattttacacatatgtagtgtatatgtacatattggattttgtacagaatttgtt
gatacttttaaatatgtatttcatatttttccaaaaacggggggttcaatggaggttaag
ctccaaagcacctcacccgtggctttattaccactatatttgatgaaactactttcattt
tcaaagggatgcagagaaagacggagccgaaaacacatgaacagagtagattttggtgag
aggctgagaaaactgaatattggcatgcatatgcggatgtcgtgcaatgtgtcaaaagat
agtttgggaatagattctggtgagatgatgtgtcggccttagcttgtgcgcttgtgatac
aggaacatcctagtggctcacgttgcctcacgatggttatcaaaagaaagaaccttatca
tttctcaacttgattctgcctgtcacgtgcatgcatccacattacaacgatggcatgtac
agtcacacgacctaactacttaatttgccgacactccctcaatactcactccgtttttat
ttgcttcccaaattacttttattgtaagtgaagctttgatcaaatttataaacatatata
ctaacatcaataccattagatttaccggtgaatatatatacttccatatcatatgtactc
cctctgtaaacaaatataagaacgtcttatattagtttgcagagggagtagttgttatta
taaatttttataacgtttttataaatttggtcaaactttataaagtctgactcaaggcaa
aagctaatatgcagagtgaataaaaacatatgaactatagatggtggccaaagtacagcc
agacaacatcaaggctggagtaactaaacccgcggtcatctcacaatcacactctcatcc
gtaaactattttaactagcaaggaatattaaagaaattagttacggtcaacaagattata
ccgcatttccaaccgatcaaactacttaaagaacattttatgtgctcaaaatagcacttg
aatttcttgtgaatatgtcactaagattttgaattcacaacaggtatagatacaatacta
caaggagttgacaagacattgattatgtataggagataaaaccttgctagattttatatg
ctgaccattttgcctgttaggtaaataggtcaacatgttagtaaacagggaaaagactaa
aagcaatatgtttgaaccacccaaatctatgagttgtaccgtaaccttttcaggtttttt
tcccatctaaagttctaaaatttgcccaaatttttgtatcgataaaaatgataactttat
tcatcttgaatattactcaaatttgactagaatagaaaggacaacacgtatggttaactg
taacagttccattttttgaaaatgttcaagtttcaaccaaatttgagtcaaaatttcata
attgcattctcttaaataactaactagagtaggttgaaagatactccctctgtaaactaa
tataagagcattcagatcactactttagtgatctaaatgctcttatatttctttacggag
ggagtaatattttaatatacttttcaattttcaaaatactgataattgattatctcttaa
actgcacacagattttgctcaaaattaaaaggtaaagttagtaggatatttgaaagagcg
aaacttctgagtggcaattcggccgtaagagcaaaatccatggcaatctatagctatacc
gaacaggagcggcgtcaggccccaggcagccctggccatcgtctggggcgtgacggacaa
agtatgcgcacactgtatagcaccgtagcagtaaggctggccttggtcgtcttcacatcc
tactggcattgagtgcaccacacatgtgtggttacatcaaggacatatgtgtattaaggg
ttttttgcgtcttggatgtaactctacttatcatggaataaaactcatttttccctcgca
agaaaaaaatacgagtgaaatccatgacaaactcttcacacttcaccctagtaaggccga
agaatccatggcaaactcttgcgtggtacttgggtcatatgcgcaagagccatgaaaatt
aattgtgtgatgcatctaaagacattcaaagcaatgcgaagagaactgaaaggatcttat
ccgatttcgtagtgtgaacgttgatatttctttctctatgaag-tttttttagggaagac
cattatggctagctttattgcaaattaaagcagtaaaacatcatccacaagtctggaaac
aagacagccgggtggctcgtccgtccagctactagaaaccttattacaaaaaatatgttt
agctagcacatgcgccgcatcattacatgatcgaaaacaatgattaaaagtgaccttccc
aatagacgtagccgcatccacacactccgcaaatattgtcgttgcagtgtcccaccatct
tgtttgtccagtgcaagcatcaatcaccatgagggaatcagactatgcttcaactcgaga
aaaacccagggtattggcaaaaaacagtccatcgcgcatagccaacgcttccgtggtcac
cacgtccgctgcaaattggatatagcggcattgggcagccacaaagttacctttgtgatc
cctaatgaccgccgtcgtagctccagttccctcgtccaaatggaaagacgcatccacatt
gactttcacaaagttcggctctggttttctccatgtatgctcctgtattgcccggttcct
actatttatctgatggtagttagtcgctatcactaggacggagagtggccaccttgttgg
tgaaggtggcgctcctccatgcgttaactcacgcctaacccaccatagataccaaactcc
aacagccagcacatgtttcacatcaagactgggtttgagaggtagtgccctgtcttccgc
caacagtaggtgttcaaatatgattgatcccgagcgatcaaatgttatagcttcttcgat
tatatccagaatgcctagtctctgccataactcgtgagcatgtgtgcattcgaagaacag
gtgacgcacatcttccgcagcctggtgacagatcgggcaagatccattagagcctacatg
tctgtttgtgagtattgctttcaaaggtattattccgtggagagcgcaccaacagaaaat
ctgcaccttacgagggacttgcagtttccaaactctactccagatttccggtgtagttga
gccagacggacatgcccaaacatttgcatgctgccggtaagtctgaacccattgtgtgtg
ataagctgatcggacagtaaagacccctctccgatcagggttccaggcaataaaatcctc
aaaagctgccgtactcaagggaatttgcaagatcctttggacgtccactgggttgaagat
agagcggatcaacgcttcatcccatgccccggtgtaagggtcaatgaggtcgctaaccga
agaaaggatagactgtcccctgctcgagattaccttcctgttaggactcgatggtaccca
tggatcggtccatattttcacatgctcaccggttccaattcgccaaacatatcccaattt
aaaagtctctaatcccttcattatactctgccaaatgaatgaagccccactttttagggt
tgcttggagtaggcttccattcgggtagtactttgctttcagaacccgagcacatagcga
ctccggattgttaatgagacgccaacactgcttagacagcatagccaaattgaaggaata
aagatccctgaagcccattcctccttcattcttcgggtaacaaagtttccaccaagtgta
ccaatgcattcttttatgatcttcgtcatcaccccaccagaattgagctatcaaatccgt
gatctccttgcaaatccccttcggtaggctgaatactgacatggcaaaaacatggattgc
ttgagctacagatttaataagtatttccttaccacctgtagatagttgcttctccatcca
tcctttcaatctttcttttattctttcacagaaatatcggaagcagtcactcctatccgc
tcctaccattgcaggcagcccaagatatttgtcagacaaagcttcagtatcaatatgtaa
tagttgacaaacctcagtttttgttaccagaggggtgttaggactgaagtacacactaga
ttttgataggctcaccaattgtcccgaactctgacagtaggtatccagaacatgttgtaa
ggaagctgcatttaggacatctgcgttcatgagaatgagagagtcatcagcaaataaaag
atgtgatactgatggtgcatttctgcacactcttattccctctatgccaccagcttcttc
ttcaaactccaataaactggacagaccttctgcacacagtaggaacatatatggggaaag
gggatcaccctgtcgaatgcccctcgtaggtgtgaaagaccctgtttcatgagaattaaa
tctcactctgtagctgaccgagcttacacatgacatcatcatcttaataaattggccgtg
gaaacccaaagctgacatcatatgacgaaggaaagaccattccactctgtcatatgcttt
atgcatatctaacttgactgcacataaccctgttcgaccagctcttttattcttgatctt
gtgtatacattcatatgcaattagaatattatccgtgatcatcctcccaggtacaaaggc
actttgggtgggcgaaataatatcaggtagaatacttttcaaacggaaagctagcatttt
ggacacaattttatataggacattgcatagactaattggacgaaattgagttaccaactc
tggtgtgtccatcttcgggatcataacgatcgttgtctcattccattcaggtgggatctt
cctggaattaatagctagcaagacttgttggataatatcatctcccagaatatgccaata
ttttttgaaaaaaatggcatgaagcccatcgggacctggggccttaagatcgccgatgct
aaacgcagccttacgcacatcatcagccgtgtacttctttctctatgaagttggcttcag
acaaatcctgtatgcagag-aaaaaagaaaaccgagggaggatttgaaagggggcggaac
cttggagcggtatttggtcacacgagcaaaatccatggcaagcgcttcttcacactaggg
ctggtcgaagaggatggattgagttgacggctccagcgttccagggctcccctcgactcc
ttcgactccaccaccgttgccaaggagttgattgagaggcgagcgagggcagccgtccgt
ccacgcgtcggcacccggtttgtcccggcgccaagcagctcctccgtttgcttccgccac
cggccgccaggcggggcccacaaaatccacatcccccggtgatccgctggcccgggctgg
gcgcctccggagggcagaaaagatatgcggatccagcgcgggtgcggcggggtgtggagc
gcgcggcttttgatttacggggatctctttctggccgccccggggccccaccaccggcgc
tccccgcctccatttcgtccacgtcacccgccccctcccccaatatctactcctccggcc
cccttcgcttcccgcacacacacacacacacgcggactactcctctgctcgactcgactg
cagtcgccgccgccgtccatggccgcgccccctcccgcgtcttcgtcgtcctcctcctcc
tcaacctgacaggcagcgcagcgcgacaaacgcgaggtgagctcccgcctgtctgtcact
cgtctgctctgttcctgcccgattggggatcgaatcatccgtttcaatctgcgtgtggat
ccagggcatgctccttccttcactccaggccctctctctagctaataatatgtgcccgga
aattgctggagattaaccggctcgccgccttgtctgctactg-cccccttttagccgccg
gcagctccattcgaggagacgattcattccgctccgtctcaaccacttgctcttctctgt
gttttttgcgttttgttttcttgatttgattcggtggcccgccgtcgacgaacgcacgca
cgcacgccggatgcgaccgaggttcgattattactcacggcagcgtactgctggttgtgc
tattatgcgcgcctcctccctcgccgtcaaccaccaaacgaccccaacatgtttcctctt
ggagtcaggccgcctcctcctagcgccatggaccgtcatcaccaccagcagcagcagcag
ccgccgtcgcctcaaggggaccatgccgcccagccgcgctgctgggaggagttcctccac
aggaagaccatccgggtcctgctcgtggagaccgacgactccacccggcaggtcgtcacc
gccctgctccgccactgcatgtaccaaggtccttactcatactctgtctcagctactacc
ggtgttaatttgcactggctcggtcgtcatggaggtactaaatctgggcgttggttgtct
gtcatgttcagttatccctgctgaaaacggccaccaggcgtgggcgtatctccaggacat
gcagagcaacatcgaccttgttctgacagaggtcttcatgcacggcggtctctccgggat
cgacctgctcggcaggatcatgaaccacgaggtctgcaaggacatccccgtcatcagtaa
gcaccccctcgccgctataatgtttcagtatcaggtccatttcgtccacgtgcatagatt
tatatcttcttggtttccagtgatgtcgtcgcacgattcgatgggcacggtcctcagttg
cctgtcaaatggtgctgctgacttcttggccaagccgatacgtaagaacgagcttaagaa
cctttgggcgcatgtgtggagacgctctcacagcgtaagttactatctctcatggtgtat
catcattcagaaatactactgctgctgctgctgctgcttcagttcctagtttcacttgtg
tccttccagcttactagtgcatcttttactggtatggtactgggtactaaaacaaagttg
ttttcatggaactcagtccagtggcagtggtagtggaagtgccattcagacgcagaagtg
taccaaatcaaagagcgctgacgattccaataataacagcaataaccgcaacgacgatgc
cagcatggggctcaatgcaagggatggcagcgataatggtagtggcactcaggtatgaga
tttttatgtttttttttactactatctgtaatatttccagacaagactgaacacaacaat
ttttaggataaggaagctagataaaactgaatgcaactaactgcttctgctagtgcacta
gaggtcaatttgtccatatagcaaacaaattatctgtgactactacatgactcattcttt
ttgtaaactaccgaacttagacaggtctgtattttactctagtgtagtagaagtctttgc
ttaaactgtacgaggaaactgctggatagtaagatttgaaacatatgctagttgtttgga
ctttgaaacttgaatcaactgctgtaagtagaatacttagatatgtgagaagtatctgca
tctgaacaagttttctcatcaatttattttaacgcgcagagctcatggacaaagcgtgcc
gttgagatcgacagtccacaggacatgtctccggatcagtcagttgatcctcctgatagc
acttgcgcgcatgtgagccacctcaagtcagagatatgcagcaatagattaagaggtaca
gataacaaaaaatgccagaaaccaaaagaaactaatggtatggtatgctcaagtgctcaa
ccggctcactgtgcaactgaaccaaaagcctgctacttgtgccattttgtactgactaaa
taaattccaatatgttttccaggtgatgagttcaaagggaaggagctggagataggtgcc
cctggtaatttgaacacagatgatcaatcctccccgaacgagagttcggtcaaaccaaca
gataatggacggtgtgagtatctgccacagaacaactccaacgatacagttatggaaaat
tcggatgagccaattgttcgagctgctgacctaatcggttcgatggccaaaaacatggac
gcccaacaggcagctagagcaatagatgctcctaactgctcctcacaagtgccggaaggg
aaagacgccgaccgtgagaacgccatgccatatcttgagctgagcctaaagaggtcgaga
tcgaccacggagggtgcggatgcgatccaggaggaacagaggaacgtcgtgagacgatca
gacctctcggcattcacgaggtgcaaagcataatatcagtgtcctttgtgaatccttaaa
tcatccatatgttgcatactaaccgttttcattctttgcaaggtacaatacgtgctcgtt
ctccaatcaaggcggggcagggttcgtcgggagctgttcgcccaacggcaacagctccaa
ggccgcgaaaacggacgccgctcagatgaagcaaggctcaaatggcagcagcaacaacaa
cgacatgggctccaccaccaagagcgtgatgaccaagcccggtggcaataacaaggtttc
acccatcaacggcaacacgcacacgtcggcgttccatcgtgtgcagccatggacgccggc
gacagcaacagggaaagacaaggttgatgacgtgagcaagaagaatgctgcagcagcagc
agccgcagcagcgaaagacaatggtggtgaagcacagagcaaacacccctgtgcagcggc
ccatgatgcgaatggtggatcggcaggaggcgctcagtccaacgtgatcaatccctcggg
tcctgttgaaggtcatgctgccaactatggtagcaactctggcagtaataacaataccaa
taacggtgggagcaccgcagctactgctgctgctgctgctgctgtacatggtgagaccgg
tggcatcgacaaaagaagcaacatgatgcacatgaaacgggagcgccgggtggctgccgt
gaacaaattcagagagaagagaaaagagaggaacttcgggaagaaggtactg---ttttt
ttctttctgaaagccgatttcgtttgttctctgttcttcgtttcattcttctgttggggc
ttattcatgatagctgatgaaatggatcattccttttgcaggtgcgttaccagagcagga
agcggctggcggagcagcgcccacgggtgcgcgggcagttcgtgcggcagccgccaccgc
cggctgccgtggagagataacctcccgccacacacctagctatatatacctagtacgtac
gtactatttagacagctgattcttgtgtctttggccatggatcattcagagacggtcctc
atctcgtctcatctcctggaagaagaagaataacaagctactcctcctcctgcctgcctg
ccttagctacctaccatagaacatgcctgcagaggaggacgactgtagagtacatagtag
aagtgcggagtcgatcagacaggctcccgagccgctaagtagtaagtaatcaattaatgt
ctgaacctgtgtaacggtatgagtgagtattgtgttgtacacttgttatcagtttggctc
tggcgcacgcacgcacgcaaccaagccgatcgagtgtctctggtgtcatcaatcaacgca
tatttgtggtttaccagcaagtcattactgtatatatacttgtcccaaaccc
>TG188(Cardos)
tacgcagacatagctttctttccagccacaaaacctttccggccaaaaagcatataataa
gtatatatgagcacacataatagagagcatataatttacattttctagttccctccatga
gac-aaaaaaaggaagaagcaaagtttgatgatagttttacatattcctccctcagcctc
ctcaaagttggaacgcaattctgaccatcagtttctgctagtacaatatggtagtcaaac
ccaataaaaattatataataaaagactttttcttgaggaaacataaaagtatttcttgaa
acaaaagcatacgtgttaatcaacacacttaatcacagtacacattcttaaggaaaaaat
aggtgtggtcattccctacaagctaagtttctataataaagtaaaaaggagaaaatcatt
taggaataaactaagtctctcttgcagaggcgcacaatttttttagaaagtcaaaacagc
cttactcggatgttcaagcggtatataaagttgagtttgtttacgaaggcggtagtttta
cggaaatccagctctcatcccaagctcagatactccccatattaatagtaaattcaaata
acacatttaacaaattcaaaaggttctgaattttttacatatgaaagacgagagactctt
ctagatacttgcaaattttcacactaatatgacataggaggagctcagtac--aaaaaaa
tatggagctggaattttgttgcagctttggacattttttagctccgatttttttgtacca
agctactcggatgtcatctcggcgcgaaaatgtgcaagcacctagaaaagtctataactt
tgatgtgtaatttctttggacttttttagtttatttggtatttcttttgaatttgctatt
cacatgggtgcagatgcagccgaagtagcggctctcgtttctatggaaattgctttagag
tcccagagctccagtaaagccaggtttaccaaaagtgtattcgaagcgcaattttttttt
acatgtacatacaggtaaggttaatgtacctatacacatgtattattattattattgcac
caagctactcggatgtcatctcggtgcaaaaaattgcaagcacctagaaaagtctctaat
taatctttgatgtgtaaaaatttcagactttttttagtttgtttggtttctttttgcggg
tgtgtttggtatttcttttgaaatcactattcacataggtgcagatgcacccgagctccg
aaacaccgctctcatttctatggaaattgctttgaaatcccaaagctccattgaagccag
gtttacc-aaaaaaaaagggggaaatatattcaaagagccc-aaaaaaatctggattttt
ttatatgtacatataggaatggtcaatgtatttacaaagttttcatgtaatacatgtgta
tatacaagcgcaaaagaacctaaatacataaatctgataaaagaaaataatagtcacatt
gtgtggtaataaatccacatatttatcttttttgtgtgcgcacatggtaagttatcttct
aacgaaattttacacatatgtagtgtatatgtacatattggattttgtacagaatttgtt
gatacttttaaatatgtatttcatatttttccaaaaacggggggttcaatggaggttaag
ctccaaagcacctcacccgtggctttattaccactatatttgatgaaactactttcattt
tcaaagggatgcagagaaagacggagccgaaaacacatgaacagagtagattttggtgag
aggctgagaaaactgaatattggcatgcatatgcggatgtcgtgcaatgtgtcaaaagat
agtttgggaatagattctggtgagatgatgtgtcggccttagcttgtgcgcttgtgatac
aggaacatcctagtggctcacgttgcctcacgatggttatcaaaagaaagaaccttatca
tttctcaacttgattctgcctgtcacgtgcatgcatccacattacaacgatggcatgtac
agtcacacgacctaactacttaatttgccgacactccctcaatactcactccgtttttat
ttgcttcccaaattacttttattgtaagtgaagctttgatcaaatttataaacatatata
ctaacatcaataccattagatttaccggtgaatatatatacttccatatcatatgtactc
cctctgtaaacaaatataagaacgtcttatattagtttgcagagggagtagttgttatta
taaatttttataacgtttttataaatttggtcaaactttataaagtctgactcaaggcaa
aagctaatatgcagagtgaataaaaacatatgaactatagatggtggccaaagtacagcc
agacaacatcaaggctggagtaactaaacccgcggtcatctcacaatcacactctcatcc
gtaaactattttaactagcaaggaatattaaagaaattagttacggtcaacaagattata
ccgcatttccaaccgatcaaactacttaaagaacattttatgtgctcaaaatagcacttg
aatttcttgtgaatatgtcactaagattttgaattcacaacaggtatagatacaatacta
caaggagttgacaagacattgattatgtataggagataaaaccttgctagattttatatg
ctgaccattttgcctgttaggtaaataggtcaacatgttagtaaacagggaaaagactaa
aagcaatatgtttgaaccacccaaatctatgagttgtaccgtaaccttttcaggtttttt
tcccatctaaagttctaaaatttgcccaaatttttgtatcgataaaaatgataactttat
tcatcttgaatattactcaaatttgactagaatagaaaggacaacacgtatggttaactg
taacagttccattttttgaaaatgttcaagtttcaaccaaatttgagtcaaaatttcata
attgcattctcttaaataactaactagagtaggttgaaagatactccctctgtaaactaa
tataagagcattcagatcactactttagtgatctaaatgctcttatatttctttacggag
ggagtaatattttaatatacttttcaattttcaaaatactgataattgattatctcttaa
actgcacacagattttgctcaaaattaaaaggtaaagttagtaggatatttgaaagagcg
aaacttctgagtggcaattcggccgtaagagcaaaatccatggcaatctatagctatacc
gaacaggagcggcgtcaggccccaggcagccctggccatcgtctggggcgtgacggacaa
agtatgcgcacactgtatagcaccgtagcagtaaggctggccttggtcgtcttcacatcc
tactggcattgagtgcaccacacatgtgtggttacatcaaggacatatgtgtattaaggg
ttttttgcgtcttggatgtaactctacttatcatggaataaaactcatttttccctcgca
agaaaaaaatacgagtgaaatccatgacaaactcttcacacttcaccctagtaaggccga
agaatccatggcaaactcttgcgtggtacttgggtcatatgcgcaagagccatgaaaatt
aattgtgtgatgcatctaaagacattcaaagcaatgcgaagagaactgaaaggatcttat
ccgatttcgtagtgtgaacgttgatatttctttctctatgaag-tttttttagggaagac
cattatggctagctttattgcaaattaaagcagtaaaacatcatccacaagtctggaaac
aagacagccgggtggctcgtccgtccagctactagaaaccttattacaaaaaatatgttt
agctagcacatgcgccgcatcattacatgatcgaaaacaatgattaaaagtgaccttccc
aatagacgtagccgcatccacacactccgcaaatattgtcgttgcagtgtcccaccatct
tgtttgtccagtgcaagcatcaatcaccatgagggaatcagactatgcttcaactcgaga
aaaacccagggtattggcaaaaaacagtccatcgcgcatagccaacgcttccgtggtcac
cacgtccgctgcaaattggatatagcggcattgggcagccacaaagttacctttgtgatc
cctaatgaccgccgtcgtagctccagttccctcgtccaaatggaaagacgcatccacatt
gactttcacaaagttcggctctggttttctccatgtatgctcctgtattgcccggttcct
actatttatctgatggtagttagtcgctatcactaggacggagagtggccaccttgttgg
tgaaggtggcgctcctccatgcgttaactcacgcctaacccaccatagataccaaactcc
aacagccagcacatgtttcacatcaagactgggtttgagaggtagtgccctgtcttccgc
caacagtaggtgttcaaatatgattgatcccgagcgatcaaatgttatagcttcttcgat
tatatccagaatgcctagtctctgccataactcgtgagcatgtgtgcattcgaagaacag
gtgacgcacatcttccgcagcctggtgacagatcgggcaagatccattagagcctacatg
tctgtttgtgagtattgctttcaaaggtattattccgtggagagcgcaccaacagaaaat
ctgcaccttacgagggacttgcagtttccaaactctactccagatttccggtgtagttga
gccagacggacatgcccaaacatttgcatgctgccggtaagtctgaacccattgtgtgtg
ataagctgatcggacagtaaagacccctctccgatcagggttccaggcaataaaatcctc
aaaagctgccgtactcaagggaatttgcaagatcctttggacgtccactgggttgaagat
agagcggatcaacgcttcatcccatgccccggtgtaagggtcaatgaggtcgctaaccga
agaaaggatagactgtcccctgctcgagattaccttcctgttaggactcgatggtaccca
tggatcggtccatattttcacatgctcaccggttccaattcgccaaacatatcccaattt
aaaagtctctaatcccttcattatactctgccaaatgaatgaagccccactttttagggt
tgcttggagtaggcttccattcgggtagtactttgctttcagaacccgagcacatagcga
ctccggattgttaatgagacgccaacactgcttagacagcatagccaaattgaaggaata
aagatccctgaagcccattcctccttcattcttcgggtaacaaagtttccaccaagtgta
ccaatgcattcttttatgatcttcgtcatcaccccaccagaattgagctatcaaatccgt
gatctccttgcaaatccccttcggtaggctgaatactgacatggcaaaaacatggattgc
ttgagctacagatttaataagtatttccttaccacctgtagatagttgcttctccatcca
tcctttcaatctttcttttattctttcacagaaatatcggaagcagtcactcctatccgc
tcctaccattgcaggcagcccaagatatttgtcagacaaagcttcagtatcaatatgtaa
tagttgacaaacctcagtttttgttaccagaggggtgttaggactgaagtacacactaga
ttttgataggctcaccaattgtcccgaactctgacagtaggtatccagaacatgttgtaa
ggaagctgcatttaggacatctgcgttcatgagaatgagagagtcatcagcaaataaaag
atgtgatactgatggtgcatttctgcacactcttattccctctatgccaccagcttcttc
ttcaaactccaataaactggacagaccttctgcacacagtaggaacatatatggggaaag
gggatcaccctgtcgaatgcccctcgtaggtgtgaaagaccctgtttcatgagaattaaa
tctcactctgtagctgaccgagcttacacatgacatcatcatcttaataaattggccgtg
gaaacccaaagctgacatcatatgacgaaggaaagaccattccactctgtcatatgcttt
atgcatatctaacttgactgcacataaccctgttcgaccagctcttttattcttgatctt
gtgtatacattcatatgcaattagaatattatccgtgatcatcctcccaggtacaaaggc
actttgggtgggcgaaataatatcaggtagaatacttttcaaacggaaagctagcatttt
ggacacaattttatataggacattgcatagactaattggacgaaattgagttaccaactc
tggtgtgtccatcttcgggatcataacgatcgttgtctcattccattcaggtgggatctt
cctggaattaatagctagcaagacttgttggataatatcatctcccagaatatgccaata
ttttttgaaaaaaatggcatgaagcccatcgggacctggggccttaagatcgccgatgct
aaacgcagccttacgcacatcatcagccgtgtacttctttctctatgaagttggcttcag
acaaatcctgtatgcagagcaaaaaagaaaaccgagggaggatttgaaagggggcggaac
cttggagcggtatttggtcacacgagcaaaatccatggcaagcgcttcttcacactaggg
ctggtcgaagaggatggattgagttgacggctccagcgttccagggctcccctcgactcc
ttcgactccaccaccgttgccaaggagttgattgagaggcgagcgagggcagccgtccgt
ccacgcgtcggcacccggtttgtcccggcgccaagcagctcctccgtttgcttccgccac
cggccgccaggcggggcccacaaaatccacatcccccggtgatccgctggcccgggctgg
gcgcctccggagggcagaaaagatatgcggatccagcgcgggtgcggcggggtgtggagc
gcgcggcttttgatttacggggatctctttctggccgccccggggccccaccaccggcgc
tccccgcctccatttcgtccacgtcacccgccccctcccccaatatctactcctccgccc
cccttcgcttcccgcacacacacacacacacgcggactactcctctgctcgactcgactg
cagtcgccgccgccgtccatggccgcgccccctcccgcgtcttcgtcgtcctcctcctcc
tcaacctgacaggcagcgcagcgcgacaaacgcgaggtgagctcccgcctgtctgtcact
cgtctgctctgttcctgcccgattggggatcgaatcatccgtttcaatctgcgtgtggat
ccagggcatgctccttccttcactccaggccctctctctagctaataatatgtgcccgga
aattgctggagattaaccggctcgccgccttgtctgctactg-cccccttttagccgccg
gcagctccattcgaggagacgattcattccgctccgtctcaaccacttgctcttctctgt
gttttttgcgttttgttttcttgatttgattcggtggcccgccgtcgacgaacgcacgca
cgcacgccggatgcgaccgaggttcgattattactcacggcagcgtactgctggttgtgc
tattatgcgcgcctcctccctcgccgtcaaccaccaaacgaccccaacatgtttcctctt
ggagtcaggccgcctcctcctagcgccatggaccgtcatcaccaccagcagcagcagcag
ccgccgtcgcctcaaggggaccatgccgcccagccgcgctgctgggaggagttcctccac
aggaagaccatccgggtcctgctcgtggagaccgacgactccacccggcaggtcgtcacc
gccctgctccgccactgcatgtaccaaggtccttactcatactctgtctcagctactacc
ggtgttaatttgcactggctcggtcgtcatggaggtactaaatctgggcgttggttgtct
gtcatgttcagttatccctgctgaaaacggccaccaggcgtgggcgtatctccaggacat
gcagagcaacatcgaccttgttctgacagaggtcttcatgcacggcggtctctccgggat
cgacctgctcggcaggatcatgaaccacgaggtctgcaaggacatccccgtcatcagtaa
gcaccccctcgccgctataatgtttcagtatcaggtccatttcgtccacgtgcatagatt
tatatcttcttggtttccagtgatgtcgtcgcacgattcgatgggcacggtcctcagttg
cctgtcaaatggtgctgctgacttcttggccaagccgatacgtaagaacgagcttaagaa
cctttgggcgcatgtgtggagacgctctcacagcgtaagttactatctctcatggtgtat
catcattcagaaatactactgctgctgctgctgctgcttcagttcctagtttcacttgtg
tccttccagcttactagtgcatcttttactggtatggtactgggtactaaaacaaagttg
ttttcatggaactcagtccagtggcagtggtagtggaagtgccattcagacgcagaagtg
taccaaatcaaagagcgctgacgattccaataataacagcaataaccgcaacgacgatgc
cagcatggggctcaatgcaagggatggcagcgataatggtagtggcactcaggtatgaga
tttttatgtttttttttactactatctgtaatatttccagacaagactgaacacaacaat
ttttaggataaggaagctagataaaactgaatgcaactaactgcttctgctagtgcacta
gaggtcaatttgtccatatagcaaacaaattatctgtgactactacatgactcattcttt
ttgtaaactaccgaacttagacaggtctgtattttactctagtgtagtagaagtctttgc
ttaaactgtacgaggaaactgctggatagtaagatttgaaacatatgctagttgtttgga
ctttgaaacttgaatcaactgctgtaagtagaatacttagatatgtgagaagtatctgca
tctgaacaagttttctcatcaatttattttaacgcgcagagctcatggacaaagcgtgcc
gttgagatcgacagtccacaggacatgtctccggatcagtcagttgatcctcctgatagc
acttgcgcgcatgtgagccacctcaagtcagagatatgcagcaatagattaagaggtaca
gataacaaaaaatgccagaaaccaaaagaaactaatggtatggtatgctcaagtgctcaa
ccggctcactgtgcaactgaaccaaaagcctgctacttgtgccattttgtactgactaaa
taaattccaatatgttttccaggtgatgagttcaaagggaaggagctggagataggtgcc
cctggtaatttgaacacagatgatcaatcctccccgaacgagagttcggtcaaaccaaca
gataatggacggtgtgagtatctgccacagaacaactccaacgatacagttatggaaaat
tcggatgagccaattgttcgagctgctgacctaatcggttcgatggccaaaaacatggac
gcccaacaggcagctagagcaatagatgctcctaactgctcctcacaagtgccggaaggg
aaagacgccgaccgtgagaacgccatgccatatcttgagctgagcctaaagaggtcgaga
tcgaccacggagggtgcggatgcgatccaggaggaacagaggaacgtcgtgagacgatca
gacctctcggcattcacgaggtgcaaagcataatatcagtgtcctttgtgaatccttaaa
tcatccatatgttgcatactaaccgttttcattctttgcaaggtacaatacgtgctcgtt
ctccaatcaaggcggggcagggttcgtcgggagctgttcgcccaacggcaacagctccaa
ggccgcgaaaacggacgccgctcagatgaagcaaggctcaaatggcagcagcaacaacaa
cgacatgggctccaccaccaagagcgtgatgaccaagcccggtggcaataacaaggtttc
acccatcaacggcaacacgcacacgtcggcgttccatcgtgtgcagccatggacgccggc
gacagcaacagggaaagacaaggttgatgacgtgagcaagaagaatgctgcagcagcagc
agccgcagcagcgaaagacaatggtggtgaagcacagagcaaacacccctgtgcagcggc
ccatgatgcgaatggtggatcggcaggaggcgctcagtccaacgtgatcaatccctcggg
tcctgttgaaggtcatgctgccaactatggtagcaactctggcagtaataacaataccaa
taacggtgggagcaccgcagctactgctgctgctgctgctgctgtacatggtgagaccgg
tggcatcgacaaaagaagcaacatgatgcacatgaaacgggagcgccgggtggctgccgt
gaacaaattcagagagaagagaaaagagaggaacttcgggaagaaggtactg--tttttt
ttctttctgaaagccgatttcgtttgttctctgttcttcgtttcattcttctgttggggc
ttattcatgatagctgatgaaatggatcattccttttgcaggtgcgttaccagagcagga
agcggctggcggagcagcgcccacgggtgcgcgggcagttcgtgcggcagccgccaccgc
cggctgccgtggagagataacctcccgccacacacctagctatatatacctagtacgtac
gtactatttagacagctgattcttgtgtctttggccatggatcattcagagacggtcctc
atctcgtctcatctcctggaagaagaagaataacaagctactcctcctcctgcctgcctg
ccttagctacctaccatagaacatgcctgcagaggaggacgactgtagagtacatagtag
aagtgcggagtcgatcagacaggctcccgagccgctaagtagtaagtaatcaattaatgt
ctgaacctgtgtaacggtatgagtgagtattgtgttgtacacttgttatcagtttggctc
tggcgcacgcacgcacgcaaccaagccgatcgagtgtctctggtgtcatcaatcaacgca
tatttgtggtttaccagcaagtcattactgtatatatacttgtcccaaaccc
>TG054(Tobak)
tacgcagacatagctttctttccagccacaaaacctttccggccaaaaagcatataataa
gtatatatgagcacacataatagagagcatataatttacattttctagttccctccatga
gac-aaaaaaaggaagaagcaaagtttgatgatagttttacatattcctccctcagcctc
ctcaaagttggaacgcaattctgaccatcagtttctgctagtacaatatggtagtcaaac
ccaataaaaattatataataaaagactttttcttgaggaaacataaaagtatttcttgaa
acaaaagcatacgtgttaatcaacacacttaatcacagtacacattcttaaggaaaaaat
aggtgtggtcattccctacaagctaagtttctataataaagtaaaaaggagaaaatcatt
taggaataaactaagtctctcttgcagaggcgcacaatttttttagaaagtcaaaacagc
cttactcggatgttcaagcggtatataaagttgagtttgtttacgaaggcggtagtttta
cggaaatccagctctcatcccaagctcagatactccccatattaatagtaaattcaaata
acacatttaacaaattcaaaaggttctgaattttttacatatgaaagacgagagactctt
ctagatacttgcaaattttcacactaatatgacataggaggagctcagtac--aaaaaaa
tatggagctggaattttgttgcagctttggacattttttagctccgatttttttgtacca
agctactcggatgtcatctcggcgcgaaaatgtgcaagcacctagaaaagtctataactt
tgatgtgtaatttctttggacttttttagtttatttggtatttcttttgaatttgctatt
cacatgggtgcagatgcagccgaagtagcggctctcgtttctatggaaattgctttagag
tcccagagctccagtaaagccaggtttaccaaaagtgtattcgaagcgcaattttttttt
acatgtacatacaggtaaggttaatgtacctatacacatgtattattattattattgcac
caagctactcggatgtcatctcggtgcaaaaaattgcaagcacctagaaaagtctctaat
taatctttgatgtgtaaaaatttcagactttttttagtttgtttggtttctttttgcggg
tgtgtttggtatttcttttgaaatcactattcacataggtgcagatgcacccgagctccg
aaacaccgctctcatttctatggaaattgctttgaaatcccaaagctccattgaagccag
gtttacc-aaaaaaaaagggggaaatatattcaaagagccc-aaaaaaatctggattttt
ttatatgtacatataggaatggtcaatgtatttacaaagttttcatgtaatacatgtgta
tatacaagcgcaaaagaacctaaatacataaatctgataaaagaaaataatagtcacatt
gtgtggtaataaatccacatatttatcttttttgtgtgcgcacatggtaagttatcttct
aacgaaattttacacatatgtagtgtatatgtacatattggattttgtacagaatttgtt
gatacttttaaatatgtatttcatatttttccaaaaacggggggttcaatggaggttaag
ctccaaagcacctcacccgtggctttattaccactatatttgatgaaactactttcattt
tcaaagggatgcagagaaagacggagccgaaaacacatgaacagagtagattttggtgag
aggctgagaaaactgaatattggcatgcatatgcggatgtcgtgcaatgtgtcaaaagat
agtttgggaatagattctggtgagatgatgtgtcggccttagcttgtgcgcttgtgatac
aggaacatcctagtggctcacgttgcctcacgatggttatcaaaagaaagaaccttatca
tttctcaacttgattctgcctgtcacgtgcatgcatccacattacaacgatggcatgtac
agtcacacgacctaactacttaatttgccgacactccctcaatactcactccgtttttat
ttgcttcccaaattacttttattgtaagtgaagctttgatcaaatttataaacatatata
ctaacatcaataccattagatttaccggtgaatatatatacttccatatcatatgtactc
cctctgtaaacaaatataagaacgtcttatattagtttgcagagggagtagttgttatta
taaatttttataacgtttttataaatttggtcaaactttataaagtctgactcaaggcaa
aagctaatatgcagagtgaataaaaacatatgaactatagatggtggccaaagtacagcc
agacaacatcaaggctggagtaactaaacccgcggtcatctcacaatcacactctcatcc
gtaaactattttaactagcaaggaatattaaagaaattagttacggtcaacaagattata
ccgcatttccaaccgatcaaactacttaaagaacattttatgtgctcaaaatagcacttg
aatttcttgtgaatatgtcactaagattttgaattcacaacaggtatagatacaatacta
caaggagttgacaagacattgattatgtataggagataaaaccttgctagattttatatg
ctgaccattttgcctgttaggtaaataggtcaacatgttagtaaacagggaaaagactaa
aagcaatatgtttgaaccacccaaatctatgagttgtaccgtaaccttttcaggtttttt
tcccatctaaagttctaaaatttgcccaaatttttgtatcgataaaaatgataactttat
tcatcttgaatattactcaaatttgactagaatagaaaggacaacacgtatggttaactg
taacagttccattttttgaaaatgttcaagtttcaaccaaatttgagtcaaaatttcata
attgcattctcttaaataactaactagagtaggttgaaagatactccctctgtaaactaa
tataagagcattcagatcactactttagtgatctaaatgctcttatatttctttacggag
ggagtaatattttaatatacttttcaattttcaaaatactgataattgattatctcttaa
actgcacacagattttgctcaaaattaaaaggtaaagttagtaggatatttgaaagagcg
aaacttctgagtggcaattcggccgtaagagcaaaatccatggcaatctatagctatacc
gaacaggagcggcgtcaggccccaggcagccctggccatcgtctggggcgtgacggacaa
agtatgcgcacactgtatagcaccgtagcagtaaggctggccttggtcgtcttcacatcc
tactggcattgagtgcaccacacatgtgtggttacatcaaggacatatgtgtattaaggg
ttttttgcgtcttggatgtaactctacttatcatggaataaaactcatttttccctcgca
agaaaaaaatacgagtgaaatccatgacaaactcttcacacttcaccctagtaaggccga
agaatccatggcaaactcttgcgtggtacttgggtcatatgcgcaagagccatgaaaatt
aattgtgtgatgcatctaaagacattcaaagcaatgcgaagagaactgaaaggatcttat
ccgatttcgtagtgtgaacgttgatatttctttctctatgaag-tttttttagggaagac
cattatggctagctttattgcaaattaaagcagtaaaacatcatccacaagtctggaaac
aagacagccgggtggctcgtccgtccagctactagaaaccttattacaaaaaatatgttt
agctagcacatgcgccgcatcattacatgatcgaaaacaatgattaaaagtgaccttccc
aatagacgtagccgcatccacacactccgcaaatattgtcgttgcagtgtcccaccatct
tgtttgtccagtgcaagcatcaatcaccatgagggaatcagactatgcttcaactcgaga
aaaacccagggtattggcaaaaaacagtccatcgcgcatagccaacgcttccgtggtcac
cacgtccgctgcaaattggatatagcggcattgggcagccacaaagttacctttgtgatc
cctaatgaccgccgtcgtagctccagttccctcgtccaaatggaaagacgcatccacatt
gactttcacaaagttcggctctggttttctccatgtatgctcctgtattgcccggttcct
actatttatctgatggtagttagtcgctatcactaggacggagagtggccaccttgttgg
tgaaggtggcgctcctccatgcgttaactcacgcctaacccaccatagataccaaactcc
aacagccagcacatgtttcacatcaagactgggtttgagaggtagtgccctgtcttccgc
caacagtaggtgttcaaatatgattgatcccgagcgatcaaatgttatagcttcttcgat
tatatccagaatgcctagtctctgccataactcgtgagcatgtgtgcattcgaagaacag
gtgacgcacatcttccgcagcctggtgacagatcgggcaagatccattagagcctacatg
tctgtttgtgagtattgctttcaaaggtattattccgtggagagcgcaccaacagaaaat
ctgcaccttacgagggacttgcagtttccaaactctactccagatttccggtgtagttga
gccagacggacatgcccaaacatttgcatgctgccggtaagtctgaacccattgtgtgtg
ataagctgatcggacagtaaagacccctctccgatcagggttccaggcaataaaatcctc
aaaagctgccgtactcaagggaatttgcaagatcctttggacgtccactgggttgaagat
agagcggatcaacgcttcatcccatgccccggtgtaagggtcaatgaggtcgctaaccga
agaaaggatagactgtcccctgctcgagattaccttcctgttaggactcgatggtaccca
tggatcggtccatattttcacatgctcaccggttccaattcgccaaacatatcccaattt
aaaagtctctaatcccttcattatactctgccaaatgaatgaagccccactttttagggt
tgcttggagtaggcttccattcgggtagtactttgctttcagaacccgagcacatagcga
ctccggattgttaatgagacgccaacactgcttagacagcatagccaaattgaaggaata
aagatccctgaagcccattcctccttcattcttcgggtaacaaagtttccaccaagtgta
ccaatgcattcttttatgatcttcgtcatcaccccaccagaattgagctatcaaatccgt
gatctccttgcaaatccccttcggtaggctgaatactgacatggcaaaaacatggattgc
ttgagctacagatttaataagtatttccttaccacctgtagatagttgcttctccatcca
tcctttcaatctttcttttattctttcacagaaatatcggaagcagtcactcctatccgc
tcctaccattgcaggcagcccaagatatttgtcagacaaagcttcagtatcaatatgtaa
tagttgacaaacctcagtttttgttaccagaggggtgttaggactgaagtacacactaga
ttttgataggctcaccaattgtcccgaactctgacagtaggtatccagaacatgttgtaa
ggaagctgcatttaggacatctgcgttcatgagaatgagagagtcatcagcaaataaaag
atgtgatactgatggtgcatttctgcacactcttattccctctatgccaccagcttcttc
ttcaaactccaataaactggacagaccttctgcacacagtaggaacatatatggggaaag
gggatcaccctgtcgaatgcccctcgtaggtgtgaaagaccctgtttcatgagaattaaa
tctcactctgtagctgaccgagcttacacatgacatcatcatcttaataaattggccgtg
gaaacccaaagctgacatcatatgacgaaggaaagaccattccactctgtcatatgcttt
atgcatatctaacttgactgcacataaccctgttcgaccagctcttttattcttgatctt
gtgtatacattcatatgcaattagaatattatccgtgatcatcctcccaggtacaaaggc
actttgggtgggcgaaataatatcaggtagaatacttttcaaacggaaagctagcatttt
ggacacaattttatataggacattgcatagactaattggacgaaattgagttaccaactc
tggtgtgtccatcttcgggatcataacgatcgttgtctcattccattcaggtgggatctt
cctggaattaatagctagcaagacttgttggataatatcatctcccagaatatgccaata
ttttttgaaaaaaatggcatgaagcccatcgggacctggggccttaagatcgccgatgct
aaacgcagccttacgcacatcatcagccgtgtacttctttctctatgaagttggcttcag
acaaatcctgtatgcagagcaaaaaagaaaaccgagggaggatttgaaagggggcggaac
cttggagcggtatttggtcacacgagcaaaatccatggcaagcgcttcttcacactaggg
ctggtcgaagaggatggattgagttgacggctccagcgttccagggctcccctcgactcc
ttcgactccaccaccgttgccaaggagttgattgagaggcgagcgagggcagccgtccgt
ccacgcgtcggcacccggtttgtcccggcgccaagcagctcctccgtttgcttccgccac
cggccgccaggcggggcccacaaaatccacatcccccggtgatccgctggcccgggctgg
gcgcctccggagggcagaaaagatatgcggatccagcgcgggtgcggcggggtgtggagc
gcgcggcttttgatttacggggatctctttctggccgccccggggccccaccaccggcgc
tccccgcctccatttcgtccacgtcacccgccccctcccccaatatctactcctccgccc
cccttcgcttcccgcacacacacacacacacgcggactactcctctgctcgactcgactg
cagtcgccgccgccgtccatggccgcgccccctcccgcgtcttcgtcgtcctcctcctcc
tcaacctgacaggcagcgcagcgcgacaaacgcgaggtgagctcccgcctgtctgtcact
cgtctgctctgttcctgcccgattggggatcgaatcatccgtttcaatctgcgtgtggat
ccagggcatgctccttccttcactccaggccctctctctagctaataatatgtgcccgga
aattgctggagattaaccggctcgccgccttgtctgctactg-cccccttttagccgccg
gcagctccattcgaggagacgattcattccgctccgtctcaaccacttgctcttctctgt
gttttttgcgttttgttttcttgatttgattcggtggcccgccgtcgacgaacgcacgca
cgcacgccggatgcgaccgaggttcgattattactcacggcagcgtactgctggttgtgc
tattatgcgcgcctcctccctcgccgtcaaccaccaaacgaccccaacatgtttcctctt
ggagtcaggccgcctcctcctagcgccatggaccgtcatcaccaccagcagcagcagcag
ccgccgtcgcctcaaggggaccatgccgcccagccgcgctgctgggaggagttcctccac
aggaagaccatccgggtcctgctcgtggagaccgacgactccacccggcaggtcgtcacc
gccctgctccgccactgcatgtaccaaggtccttactcatactctgtctcagctactacc
ggtgttaatttgcactggctcggtcgtcatggaggtactaaatctgggcgttggttgtct
gtcatgttcagttatccctgctgaaaacggccaccaggcgtgggcgtatctccaggacat
gcagagcaacatcgaccttgttctgacagaggtcttcatgcacggcggtctctccgggat
cgacctgctcggcaggatcatgaaccacgaggtctgcaaggacatccccgtcatcagtaa
gcaccccctcgccgctataatgtttcagtatcaggtccatttcgtccacgtgcatagatt
tatatcttcttggtttccagtgatgtcgtcgcacgattcgatgggcacggtcctcagttg
cctgtcaaatggtgctgctgacttcttggccaagccgatacgtaagaacgagcttaagaa
cctttgggcgcatgtgtggagacgctctcacagcgtaagttactatctctcatggtgtat
catcattcagaaatactactgctgctgctgctgctgcttcagttcctagtttcacttgtg
tccttccagcttactagtgcatcttttactggtatggtactgggtactaaaacaaagttg
ttttcatggaactcagtccagtggcagtggtagtggaagtgccattcagacgcagaagtg
taccaaatcaaagagcgctgacgattccaataataacagcaataaccgcaacgacgatgc
cagcatggggctcaatgcaagggatggcagcgataatggtagtggcactcaggtatgaga
tttttatgtttttttttactactatctgtaatatttccagacaagactgaacacaacaat
ttttaggataaggaagctagataaaactgaatgcaactaactgcttctgctagtgcacta
gaggtcaatttgtccatatagcaaacaaattatctgtgactactacatgactcattcttt
ttgtaaactaccgaacttagacaggtctgtattttactctagtgtagtagaagtctttgc
ttaaactgtacgaggaaactgctggatagtaagatttgaaacatatgctagttgtttgga
ctttgaaacttgaatcaactgctgtaagtagaatacttagatatgtgagaagtatctgca
tctgaacaagttttctcatcaatttattttaacgcgcagagctcatggacaaagcgtgcc
gttgagatcgacagtccacaggacatgtctccggatcagtcagttgatcctcctgatagc
acttgcgcgcatgtgagccacctcaagtcagagatatgcagcaatagattaagaggtaca
gataacaaaaaatgccagaaaccaaaagaaactaatggtatggtatgctcaagtgctcaa
ccggctcactgtgcaactgaaccaaaagcctgctacttgtgccattttgtactgactaaa
taaattccaatatgttttccaggtgatgagttcaaagggaaggagctggagataggtgcc
cctggtaatttgaacacagatgatcaatcctccccgaacgagagttcggtcaaaccaaca
gataatggacggtgtgagtatctgccacagaacaactccaacgatacagttatggaaaat
tcggatgagccaattgttcgagctgctgacctaatcggttcgatggccaaaaacatggac
gcccaacaggcagctagagcaatagatgctcctaactgctcctcacaagtgccggaaggg
aaagacgccgaccgtgagaacgccatgccatatcttgagctgagcctaaagaggtcgaga
tcgaccacggagggtgcggatgcgatccaggaggaacagaggaacgtcgtgagacgatca
gacctctcggcattcacgaggtgcaaagcataatatcagtgtcctttgtgaatccttaaa
tcatccatatgttgcatactaaccgttttcattctttgcaaggtacaatacgtgctcgtt
ctccaatcaaggcggggcagggttcgtcgggagctgttcgcccaacggcaacagctccaa
ggccgcgaaaacggacgccgctcagatgaagcaaggctcaaatggcagcagcaacaacaa
cgacatgggctccaccaccaagagcgtgatgaccaagcccggtggcaataacaaggtttc
acccatcaacggcaacacgcacacgtcggcgttccatcgtgtgcagccatggacgccggc
gacagcaacagggaaagacaaggttgatgacgtgagcaagaagaatgctgcagcagcagc
agccgcagcagcgaaagacaatggtggtgaagcacagagcaaacacccctgtgcagcggc
ccatgatgcgaatggtggatcggcaggaggcgctcagtccaacgtgatcaatccctcggg
tcctgttgaaggtcatgctgccaactatggtagcaactctggcagtaataacaataccaa
taacggtgggagcaccgcagctactgctgctgctgctgctgctgtacatggtgagaccgg
tggcatcgacaaaagaagcaacatgatgcacatgaaacgggagcgccgggtggctgccgt
gaacaaattcagagagaagagaaaagagaggaacttcgggaagaaggtactg---ttttt
ttctttctgaaagccgatttcgtttgttctctgttcttcgtttcattcttctgttggggc
ttattcatgatagctgatgaaatggatcattccttttgcaggtgcgttaccagagcagga
agcggctggcggagcagcgcccacgggtgcgcgggcagttcgtgcggcagccgccaccgc
cggctgccgtggagagataacctcccgccacacacctagctatatatacctagtacgtac
gtactatttagacagctgattcttgtgtctttggccatggatcattcagagacggtcctc
atctcgtctcatctcctggaagaagaagaataacaagctactcctcctcctgcctgcctg
ccttagctacctaccatagaacatgcctgcagaggaggacgactgtagagtacatagtag
aagtgcggagtcgatcagacaggctcccgagccgctaagtagtaagtaatcaattaatgt
ctgaacctgtgtaacggtatgagtgagtattgtgttgtacacttgttatcagtttggctc
tggcgcacgcacgcacgcaaccaagccgatcgagtgtctctggtgtcatcaatcaacgca
tatttgtggtttaccagcaagtcattactgtatatatacttgtcccaaaccc
>TG020(Kronjuwel)
tacgcagacatagctttctttccagccacaaaacctttccggccaaaaagcatataataa
gtatatatgagcacacataatagagagcatataatttacattttctagttccctccatga
gac-aaaaaaaggaagaagcaaagtttgatgatagttttacatattcctccctcagcctc
ctcaaagttggaacgcaattctgaccatcagtttctgctagtacaatatggtagtcaaac
ccaataaaaattatataataaaagactttttcttgaggaaacataaaagtatttcttgaa
acaaaagcatacgtgttaatcaacacacttaatcacagtacacattcttaaggaaaaaat
aggtgtggtcattccctacaagctaagtttctataataaagtaaaaaggagaaaatcatt
taggaataaactaagtctctcttgcagaggcgcacaatttttttagaaagtcaaaacagc
cttactcggatgttcaagcggtatataaagttgagtttgtttacgaaggcggtagtttta
cggaaatccagctctcatcccaagctcagatactccccatattaatagtaaattcaaata
acacatttaacaaattcaaaaggttctgaattttttacatatgaaagacgagagactctt
ctagatacttgcaaattttcacactaatatgacataggaggagctcagtac--aaaaaaa
tatggagctggaattttgttgcagctttggacattttttagctccgatttttttgtacca
agctactcggatgtcatctcggcgcgaaaatgtgcaagcacctagaaaagtctataactt
tgatgtgtaatttctttggacttttttagtttatttggtatttcttttgaatttgctatt
cacatgggtgcagatgcagccgaagtagcggctctcgtttctatggaaattgctttagag
tcccagagctccagtaaagccaggtttaccaaaagtgtattcgaagcgcaattttttttt
acatgtacatacaggtaaggttaatgtacctatacacatgtattattattattattgcac
caagctactcggatgtcatctcggtgcaaaaaattgcaagcacctagaaaagtctctaat
taatctttgatgtgtaaaaatttcagactttttttagtttgtttggtttctttttgcggg
tgtgtttggtatttcttttgaaatcactattcacataggtgcagatgcacccgagctccg
aaacaccgctctcatttctatggaaattgctttgaaatcccaaagctccattgaagccag
gtttacc-aaaaaaaaagggggaaatatattcaaagagccc-aaaaaaatctggattttt
ttatatgtacatataggaatggtcaatgtatttacaaagttttcatgtaatacatgtgta
tatacaagcgcaaaagaacctaaatacataaatctgataaaagaaaataatagtcacatt
gtgtggtaataaatccacatatttatcttttttgtgtgcgcacatggtaagttatcttct
aacgaaattttacacatatgtagtgtatatgtacatattggattttgtacagaatttgtt
gatacttttaaatatgtatttcatatttttccaaaaacggggggttcaatggaggttaag
ctccaaagcacctcacccgtggctttattaccactatatttgatgaaactactttcattt
tcaaagggatgcagagaaagacggagccgaaaacacatgaacagagtagattttggtgag
aggctgagaaaactgaatattggcatgcatatgcggatgtcgtgcaatgtgtcaaaagat
agtttgggaatagattctggtgagatgatgtgtcggccttagcttgtgcgcttgtgatac
aggaacatcctagtggctcacgttgcctcacgatggttatcaaaagaaagaaccttatca
tttctcaacttgattctgcctgtcacgtgcatgcatccacattacaacgatggcatgtac
agtcacacgacctaactacttaatttgccgacactccctcaatactcactccgtttttat
ttgcttcccaaattacttttattgtaagtgaagctttgatcaaatttataaacatatata
ctaacatcaataccattagatttaccggtgaatatatatacttccatatcatatgtactc
cctctgtaaacaaatataagaacgtcttatattagtttgcagagggagtagttgttatta
taaatttttataacgtttttataaatttggtcaaactttataaagtctgactcaaggcaa
aagctaatatgcagagtgaataaaaacatatgaactatagatggtggccaaagtacagcc
agacaacatcaaggctggagtaactaaacccgcggtcatctcacaatcacactctcatcc
gtaaactattttaactagcaaggaatattaaagaaattagttacggtcaacaagattata
ccgcatttccaaccgatcaaactacttaaagaacattttatgtgctcaaaatagcacttg
aatttcttgtgaatatgtcactaagattttgaattcacaacaggtatagatacaatacta
caaggagttgacaagacattgattatgtataggagataaaaccttgctagattttatatg
ctgaccattttgcctgttaggtaaataggtcaacatgttagtaaacagggaaaagactaa
aagcaatatgtttgaaccacccaaatctatgagttgtaccgtaaccttttcaggtttttt
tcccatctaaagttctaaaatttgcccaaatttttgtatcgataaaaatgataactttat
tcatcttgaatattactcaaatttgactagaatagaaaggacaacacgtatggttaactg
taacagttccattttttgaaaatgttcaagtttcaaccaaatttgagtcaaaatttcata
attgcattctcttaaataactaactagagtaggttgaaagatactccctctgtaaactaa
tataagagcattcagatcactactttagtgatctaaatgctcttatatttctttacggag
ggagtaatattttaatatacttttcaattttcaaaatactgataattgattatctcttaa
actgcacacagattttgctcaaaattaaaaggtaaagttagtaggatatttgaaagagcg
aaacttctgagtggcaattcggccgtaagagcaaaatccatggcaatctatagctatacc
gaacaggagcggcgtcaggccccaggcagccctggccatcgtctggggcgtgacggacaa
agtatgcgcacactgtatagcaccgtagcagtaaggctggccttggtcgtcttcacatcc
tactggcattgagtgcaccacacatgtgtggttacatcaaggacatatgtgtattaaggg
ttttttgcgtcttggatgtaactctacttatcatggaataaaactcatttttccctcgca
ag-aaaaaatacgagtgaaatccatgacaaactcttcacacttcaccctagtaaggccga
agaatccatggcaaactcttgcgtggtacttgggtcatatgcgcaagagccatgaaaatt
aattgtgtgatgcatctaaagacattcaaagcaatgcgaagagaactgaaaggatcttat
ccgatttcgtagtgtgaacgttgatatttctttctctatgaag-tttttttagggaagac
cattatggctagctttattgcaaattaaagcagtaaaacatcatccacaagtctggaaac
aagacagccgggtggctcgtccgtccagctactagaaaccttattacaaaaaatatgttt
agctagcacatgcgccgcatcattacatgatcgaaaacaatgattaaaagtgaccttccc
aatagacgtagccgcatccacacactccgcaaatattgtcgttgcagtgtcccaccatct
tgtttgtccagtgcaagcatcaatcaccatgagggaatcagactatgcttcaactcgaga
aaaacccagggtattggcaaaaaacagtccatcgcgcatagccaacgcttccgtggtcac
cacgtccgctgcaaattggatatagcggcattgggcagccacaaagttacctttgtgatc
cctaatgaccgccgtcgtagctccagttccctcgtccaaatggaaagacgcatccacatt
gactttcacaaagttcggctctggttttctccatgtatgctcctgtattgcccggttcct
actatttatctgatggtagttagtcgctatcactaggacggagagtggccaccttgttgg
tgaaggtggcgctcctccatgcgttaactcacgcctaacccaccatagataccaaactcc
aacagccagcacatgtttcacatcaagactgggtttgagaggtagtgccctgtcttccgc
caacagtaggtgttcaaatatgattgatcccgagcgatcaaatgttatagcttcttcgat
tatatccagaatgcctagtctctgccataactcgtgagcatgtgtgcattcgaagaacag
gtgacgcacatcttccgcagcctggtgacagatcgggcaagatccattagagcctacatg
tctgtttgtgagtattgctttcaaaggtattattccgtggagagcgcaccaacagaaaat
ctgcaccttacgagggacttgcagtttccaaactctactccagatttccggtgtagttga
gccagacggacatgcccaaacatttgcatgctgccggtaagtctgaacccattgtgtgtg
ataagctgatcggacagtaaagacccctctccgatcagggttccaggcaataaaatcctc
aaaagctgccgtactcaagggaatttgcaagatcctttggacgtccactgggttgaagat
agagcggatcaacgcttcatcccatgccccggtgtaagggtcaatgaggtcgctaaccga
agaaaggatagactgtcccctgctcgagattaccttcctgttaggactcgatggtaccca
tggatcggtccatattttcacatgctcaccggttccaattcgccaaacatatcccaattt
aaaagtctctaatcccttcattatactctgccaaatgaatgaagccccactttttagggt
tgcttggagtaggcttccattcgggtagtactttgctttcagaacccgagcacatagcga
ctccggattgttaatgagacgccaacactgcttagacagcatagccaaattgaaggaata
aagatccctgaagcccattcctccttcattcttcgggtaacaaagtttccaccaagtgta
ccaatgcattcttttatgatcttcgtcatcaccccaccagaattgagctatcaaatccgt
gatctccttgcaaatccccttcggtaggctgaatactgacatggcaaaaacatggattgc
ttgagctacagatttaataagtatttccttaccacctgtagatagttgcttctccatcca
tcctttcaatctttcttttattctttcacagaaatatcggaagcagtcactcctatccgc
tcctaccattgcaggcagcccaagatatttgtcagacaaagcttcagtatcaatatgtaa
tagttgacaaacctcagtttttgttaccagaggggtgttaggactgaagtacacactaga
ttttgataggctcaccaattgtcccgaactctgacagtaggtatccagaacatgttgtaa
ggaagctgcatttaggacatctgcgttcatgagaatgagagagtcatcagcaaataaaag
atgtgatactgatggtgcatttctgcacactcttattccctctatgccaccagcttcttc
ttcaaactccaataaactggacagaccttctgcacacagtaggaacatatatggggaaag
gggatcaccctgtcgaatgcccctcgtaggtgtgaaagaccctgtttcatgagaattaaa
tctcactctgtagctgaccgagcttacacatgacatcatcatcttaataaattggccgtg
gaaacccaaagctgacatcatatgacgaaggaaagaccattccactctgtcatatgcttt
atgcatatctaacttgactgcacataaccctgttcgaccagctcttttattcttgatctt
gtgtatacattcatatgcaattagaatattatccgtgatcatcctcccaggtacaaaggc
actttgggtgggcgaaataatatcaggtagaatacttttcaaacggaaagctagcatttt
ggacacaattttatataggacattgcatagactaattggacgaaattgagttaccaactc
tggtgtgtccatcttcgggatcataacgatcgttgtctcattccattcaggtgggatctt
cctggaattaatagctagcaagacttgttggataatatcatctcccagaatatgccaata
ttttttgaaaaaaatggcatgaagcccatcgggacctggggccttaagatcgccgatgct
aaacgcagccttacgcacatcatcagccgtgtacttctttctctatgaagttggcttcag
acaaatcctgtatgcagag-aaaaaagaaaaccgagggaggatttgaaagggggcggaac
cttggagcggtatttggtcacacgagcaaaatccatggcaagcgcttcttcacactaggg
ctggtcgaagaggatggattgagttgacggctccagcgttccagggctcccctcgactcc
ttcgactccaccaccgttgccaaggagttgattgagaggcgagcgagggcagccgtccgt
ccacgcgtcggcacccggtttgtcccggcgccaagcagctcctccgtttgcttccgccac
cggccgccaggcggggcccacaaaatccacatcccccggtgatccgctggcccgggctgg
gcgcctccggagggcagaaaagatatgcggatccagcgcgggtgcggcggggtgtggagc
gcgcggcttttgatttacggggatctctttctggccgccccggggccccaccaccggcgc
tccccgcctccatttcgtccacgtcacccgccccctcccccaatatctactcctccggcc
cccttcgcttcccgcacacacacacacacacgcggactactcctctgctcgactcgactg
cagtcgccgccgccgtccatggccgcgccccctcccgcgtcttcgtcgtcctcctcctcc
tcaacctgacaggcagcgcagcgcgacaaacgcgaggtgagctcccgcctgtctgtcact
cgtctgctctgttcctgcccgattggggatcgaatcatccgtttcaatctgcgtgtggat
ccagggcatgctccttccttcactccaggccctctctctagctaataatatgtgcccgga
aattgctggagattaaccggctcgccgccttgtctgctactg-cccccttttagccgccg
gcagctccattcgaggagacgattcattccgctccgtctcaaccacttgctcttctctgt
gttttttgcgttttgttttcttgatttgattcggtggcccgccgtcgacgaacgcacgca
cgcacgccggatgcgaccgaggttcgattattactcacggcagcgtactgctggttgtgc
tattatgcgcgcctcctccctcgccgtcaaccaccaaacgaccccaacatgtttcctctt
ggagtcaggccgcctcctcctagcgccatggaccgtcatcaccaccagcagcagcagcag
ccgccgtcgcctcaaggggaccatgccgcccagccgcgctgctgggaggagttcctccac
aggaagaccatccgggtcctgctcgtggagaccgacgactccacccggcaggtcgtcacc
gccctgctccgccactgcatgtaccaaggtccttactcatactctgtctcagctactacc
ggtgttaatttgcactggctcggtcgtcatggaggtactaaatctgggcgttggttgtct
gtcatgttcagttatccctgctgaaaacggccaccaggcgtgggcgtatctccaggacat
gcagagcaacatcgaccttgttctgacagaggtcttcatgcacggcggtctctccgggat
cgacctgctcggcaggatcatgaaccacgaggtctgcaaggacatccccgtcatcagtaa
gcaccccctcgccgctataatgtttcagtatcaggtccatttcgtccacgtgcatagatt
tatatcttcttggtttccagtgatgtcgtcgcacgattcgatgggcacggtcctcagttg
cctgtcaaatggtgctgctgacttcttggccaagccgatacgtaagaacgagcttaagaa
cctttgggcgcatgtgtggagacgctctcacagcgtaagttactatctctcatggtgtat
catcattcagaaatactactgctgctgctgctgctgcttcagttcctagtttcacttgtg
tccttccagcttactagtgcatcttttactggtatggtactgggtactaaaacaaagttg
ttttcatggaactcagtccagtggcagtggtagtggaagtgccattcagacgcagaagtg
taccaaatcaaagagcgctgacgattccaataataacagcaataaccgcaacgacgatgc
cagcatggggctcaatgcaagggatggcagcgataatggtagtggcactcaggtatgaga
tttttatgtttttttttactactatctgtaatatttccagacaagactgaacacaacaat
ttttaggataaggaagctagataaaactgaatgcaactaactgcttctgctagtgcacta
gaggtcaatttgtccatatagcaaacaaattatctgtgactactacatgactcattcttt
ttgtaaactaccgaacttagacaggtctgtattttactctagtgtagtagaagtctttgc
ttaaactgtacgaggaaactgctggatagtaagatttgaaacatatgctagttgtttgga
ctttgaaacttgaatcaactgctgtaagtagaatacttagatatgtgagaagtatctgca
tctgaacaagttttctcatcaatttattttaacgcgcagagctcatggacaaagcgtgcc
gttgagatcgacagtccacaggacatgtctccggatcagtcagttgatcctcctgatagc
acttgcgcgcatgtgagccacctcaagtcagagatatgcagcaatagattaagaggtaca
gataacaaaaaatgccagaaaccaaaagaaactaatggtatggtatgctcaagtgctcaa
ccggctcactgtgcaactgaaccaaaagcctgctacttgtgccattttgtactgactaaa
taaattccaatatgttttccaggtgatgagttcaaagggaaggagctggagataggtgcc
cctggtaatttgaacacagatgatcaatcctccccgaacgagagttcggtcaaaccaaca
gataatggacggtgtgagtatctgccacagaacaactccaacgatacagttatggaaaat
tcggatgagccaattgttcgagctgctgacctaatcggttcgatggccaaaaacatggac
gcccaacaggcagctagagcaatagatgctcctaactgctcctcacaagtgccggaaggg
aaagacgccgaccgtgagaacgccatgccatatcttgagctgagcctaaagaggtcgaga
tcgaccacggagggtgcggatgcgatccaggaggaacagaggaacgtcgtgagacgatca
gacctctcggcattcacgaggtgcaaagcataatatcagtgtcctttgtgaatccttaaa
tcatccatatgttgcatactaaccgttttcattctttgcaaggtacaatacgtgctcgtt
ctccaatcaaggcggggcagggttcgtcgggagctgttcgcccaacggcaacagctccaa
ggccgcgaaaacggacgccgctcagatgaagcaaggctcaaatggcagcagcaacaacaa
cgacatgggctccaccaccaagagcgtgatgaccaagcccggtggcaataacaaggtttc
acccatcaacggcaacacgcacacgtcggcgttccatcgtgtgcagccatggacgccggc
gacagcaacagggaaagacaaggttgatgacgtgagcaagaagaatgctgcagcagcagc
agccgcagcagcgaaagacaatggtggtgaagcacagagcaaacacccctgtgcagcggc
ccatgatgcgaatggtggatcggcaggaggcgctcagtccaacgtgatcaatccctcggg
tcctgttgaaggtcatgctgccaactatggtagcaactctggcagtaataacaataccaa
taacggtgggagcaccgcagctactgctgctgctgctgctgctgtacatggtgagaccgg
tggcatcgacaaaagaagcaacatgatgcacatgaaacgggagcgccgggtggctgccgt
gaacaaattcagagagaagagaaaagagaggaacttcgggaagaaggtactg---ttttt
ttctttctgaaagccgatttcgtttgttctctgttcttcgtttcattcttctgttggggc
ttattcatgatagctgatgaaatggatcattccttttgcaggtgcgttaccagagcagga
agcggctggcggagcagcgcccacgggtgcgcgggcagttcgtgcggcagccgccaccgc
cggctgccgtggagagataacctcccgccacacacctagctatatatacctagtacgtac
gtactatttagacagctgattcttgtgtctttggccatggatcattcagagacggtcctc
atctcgtctcatctcctggaagaagaagaataacaagctactcctcctcctgcctgcctg
ccttagctacctaccatagaacatgcctgcagaggaggacgactgtagagtacatagtag
aagtgcggagtcgatcagacaggctcccgagccgctaagtagtaagtaatcaattaatgt
ctgaacctgtgtaacggtatgagtgagtattgtgttgtacacttgttatcagtttggctc
tggcgcacgcacgcacgcaaccaagccgatcgagtgtctctggtgtcatcaatcaacgca
tatttgtggtttaccagcaagtcattactgtatatatacttgtcccaaaccc
>TG031(Biscay)
tacgcagacatagctttctttccagccacaaaacctttccggccaaaaagcatataataa
gtatatatgagcacacataatagagagcatataatttacattttctagttccctccatga
gac-aaaaaaaggaagaagcaaagtttgatgatagttttacatattcctccctcagcctc
ctcaaagttggaacgcaattctgaccatcagtttctgctagtacaatatggtagtcaaac
ccaataaaaattatataataaaagactttttcttgaggaaacataaaagtatttcttgaa
acaaaagcatacgtgttaatcaacacacttaatcacagtacacattcttaaggaaaaaat
aggtgtggtcattccctacaagctaagtttctataataaagtaaaaaggagaaaatcatt
taggaataaactaagtctctcttgcagaggcgcacaatttttttagaaagtcaaaacagc
cttactcggatgttcaagcggtatataaagttgagtttgtttacgaaggcggtagtttta
cggaaatccagctctcatcccaagctcagatactccccatattaatagtaaattcaaata
acacatttaacaaattcaaaaggttctgaattttttacatatgaaagacgagagactctt
ctagatacttgcaaattttcacactaatatgacataggaggagctcagtac--aaaaaaa
tatggagctggaattttgttgcagctttggacattttttagctccgatttttttgtacca
agctactcggatgtcatctcggcgcgaaaatgtgcaagcacctagaaaagtctataactt
tgatgtgtaatttctttggacttttttagtttatttggtatttcttttgaatttgctatt
cacatgggtgcagatgcagccgaagtagcggctctcgtttctatggaaattgctttagag
tcccagagctccagtaaagccaggtttaccaaaagtgtattcgaagcgcaa-tttttttt
acatgtacatacaggtaaggttaatgtacctatacacatgtattattattattattgcac
caagctactcggatgtcatctcggtgcaaaaaattgcaagcacctagaaaagtctctaat
taatctttgatgtgtaaaaatttcagactttttttagtttgtttggtttctttttgcggg
tgtgtttggtatttcttttgaaatcactattcacataggtgcagatgcacccgagctccg
aaacaccgctctcatttctatggaaattgctttgaaatcccaaagctccattgaagccag
gtttacc-aaaaaaaaagggggaaatatattcaaagagccc-aaaaaaatctggattttt
ttatatgtacatataggaatggtcaatgtatttacaaagttttcatgtaatacatgtgta
tatacaagcgcaaaagaacctaaatacataaatctgataaaagaaaataatagtcacatt
gtgtggtaataaatccacatatttatcttttttgtgtgcgcacatggtaagttatcttct
aacgaaattttacacatatgtagtgtatatgtacatattggattttgtacagaatttgtt
gatacttttaaatatgtatttcatatttttccaaaaacggggggttcaatggaggttaag
ctccaaagcacctcacccgtggctttattaccactatatttgatgaaactactttcattt
tcaaagggatgcagagaaagacggagccgaaaacacatgaacagagtagattttggtgag
aggctgagaaaactgaatattggcatgcatatgcggatgtcgtgcaatgtgtcaaaagat
agtttgggaatagattctggtgagatgatgtgtcggccttagcttgtgcgcttgtgatac
aggaacatcctagtggctcacgttgcctcacgatggttatcaaaagaaagaaccttatca
tttctcaacttgattctgcctgtcacgtgcatgcatccacattacaacgatggcatgtac
agtcacacgacctaactacttaatttgccgacactccctcaatactcactccgtttttat
ttgcttcccaaattacttttattgtaagtgaagctttgatcaaatttataaacatatata
ctaacatcaataccattagatttaccggtgaatatatatacttccatatcatatgtactc
cctctgtaaacaaatataagaacgtcttatattagtttgcagagggagtagttgttatta
taaatttttataacgtttttataaatttggtcaaactttataaagtctgactcaaggcaa
aagctaatatgcagagtgaataaaaacatatgaactatagatggtggccaaagtacagcc
agacaacatcaaggctggagtaactaaacccgcggtcatctcacaatcacactctcatcc
gtaaactattttaactagcaaggaatattaaagaaattagttacggtcaacaagattata
ccgcatttccaaccgatcaaactacttaaagaacattttatgtgctcaaaatagcacttg
aatttcttgtgaatatgtcactaagattttgaattcacaacaggtatagatacaatacta
caaggagttgacaagacattgattatgtataggagataaaaccttgctagattttatatg
ctgaccattttgcctgttaggtaaataggtcaacatgttagtaaacagggaaaagactaa
aagcaatatgtttgaaccacccaaatctatgagttgtaccgtaaccttttcaggtttttt
tcccatctaaagttctaaaatttgcccaaatttttgtatcgataaaaatgataactttat
tcatcttgaatattactcaaatttgactagaatagaaaggacaacacgtatggttaactg
taacagttccattttttgaaaatgttcaagtttcaaccaaatttgagtcaaaatttcata
attgcattctcttaaataactaactagagtaggttgaaagatactccctctgtaaactaa
tataagagcattcagatcactactttagtgatctaaatgctcttatatttctttacggag
ggagtaatattttaatatacttttcaattttcaaaatactgataattgattatctcttaa
actgcacacagattttgctcaaaattaaaaggtaaagttagtaggatatttgaaagagcg
aaacttctgagtggcaattcggccgtaagagcaaaatccatggcaatctatagctatacc
gaacaggagcggcgtcaggccccaggcagccctggccatcgtctggggcgtgacggacaa
agtatgcgcacactgtatagcaccgtagcagtaaggctggccttggtcgtcttcacatcc
tactggcattgagtgcaccacacatgtgtggttacatcaaggacatatgtgtattaaggg
ttttttgcgtcttggatgtaactctacttatcatggaataaaactcatttttccctcgca
agaaaaaaatacgagtgaaatccatgacaaactcttcacacttcaccctagtaaggccga
agaatccatggcaaactcttgcgtggtacttgggtcatatgcgcaagagccatgaaaatt
aattgtgtgatgcatctaaagacattcaaagcaatgcgaagagaactgaaaggatcttat
ccgatttcgtagtgtgaacgttgatatttctttctctatgaag-tttttttagggaagac
cattatggctagctttattgcaaattaaagcagtaaaacatcatccacaagtctggaaac
aagacagccgggtggctcgtccgtccagctactagaaaccttattacaaaaaatatgttt
agctagcacatgcgccgcatcattacatgatcgaaaacaatgattaaaagtgaccttccc
aatagacgtagccgcatccacacactccgcaaatattgtcgttgcagtgtcccaccatct
tgtttgtccagtgcaagcatcaatcaccatgagggaatcagactatgcttcaactcgaga
aaaacccagggtattggcaaaaaacagtccatcgcgcatagccaacgcttccgtggtcac
cacgtccgctgcaaattggatatagcggcattgggcagccacaaagttacctttgtgatc
cctaatgaccgccgtcgtagctccagttccctcgtccaaatggaaagacgcatccacatt
gactttcacaaagttcggctctggttttctccatgtatgctcctgtattgcccggttcct
actatttatctgatggtagttagtcgctatcactaggacggagagtggccaccttgttgg
tgaaggtggcgctcctccatgcgttaactcacgcctaacccaccatagataccaaactcc
aacagccagcacatgtttcacatcaagactgggtttgagaggtagtgccctgtcttccgc
caacagtaggtgttcaaatatgattgatcccgagcgatcaaatgttatagcttcttcgat
tatatccagaatgcctagtctctgccataactcgtgagcatgtgtgcattcgaagaacag
gtgacgcacatcttccgcagcctggtgacagatcgggcaagatccattagagcctacatg
tctgtttgtgagtattgctttcaaaggtattattccgtggagagcgcaccaacagaaaat
ctgcaccttacgagggacttgcagtttccaaactctactccagatttccggtgtagttga
gccagacggacatgcccaaacatttgcatgctgccggtaagtctgaacccattgtgtgtg
ataagctgatcggacagtaaagacccctctccgatcagggttccaggcaataaaatcctc
aaaagctgccgtactcaagggaatttgcaagatcctttggacgtccactgggttgaagat
agagcggatcaacgcttcatcccatgccccggtgtaagggtcaatgaggtcgctaaccga
agaaaggatagactgtcccctgctcgagattaccttcctgttaggactcgatggtaccca
tggatcggtccatattttcacatgctcaccggttccaattcgccaaacatatcccaattt
aaaagtctctaatcccttcattatactctgccaaatgaatgaagccccactttttagggt
tgcttggagtaggcttccattcgggtagtactttgctttcagaacccgagcacatagcga
ctccggattgttaatgagacgccaacactgcttagacagcatagccaaattgaaggaata
aagatccctgaagcccattcctccttcattcttcgggtaacaaagtttccaccaagtgta
ccaatgcattcttttatgatcttcgtcatcaccccaccagaattgagctatcaaatccgt
gatctccttgcaaatccccttcggtaggctgaatactgacatggcaaaaacatggattgc
ttgagctacagatttaataagtatttccttaccacctgtagatagttgcttctccatcca
tcctttcaatctttcttttattctttcacagaaatatcggaagcagtcactcctatccgc
tcctaccattgcaggcagcccaagatatttgtcagacaaagcttcagtatcaatatgtaa
tagttgacaaacctcagtttttgttaccagaggggtgttaggactgaagtacacactaga
ttttgataggctcaccaattgtcccgaactctgacagtaggtatccagaacatgttgtaa
ggaagctgcatttaggacatctgcgttcatgagaatgagagagtcatcagcaaataaaag
atgtgatactgatggtgcatttctgcacactcttattccctctatgccaccagcttcttc
ttcaaactccaataaactggacagaccttctgcacacagtaggaacatatatggggaaag
gggatcaccctgtcgaatgcccctcgtaggtgtgaaagaccctgtttcatgagaattaaa
tctcactctgtagctgaccgagcttacacatgacatcatcatcttaataaattggccgtg
gaaacccaaagctgacatcatatgacgaaggaaagaccattccactctgtcatatgcttt
atgcatatctaacttgactgcacataaccctgttcgaccagctcttttattcttgatctt
gtgtatacattcatatgcaattagaatattatccgtgatcatcctcccaggtacaaaggc
actttgggtgggcgaaataatatcaggtagaatacttttcaaacggaaagctagcatttt
ggacacaattttatataggacattgcatagactaattggacgaaattgagttaccaactc
tggtgtgtccatcttcgggatcataacgatcgttgtctcattccattcaggtgggatctt
cctggaattaatagctagcaagacttgttggataatatcatctcccagaatatgccaata
ttttttgaaaaaaatggcatgaagcccatcgggacctggggccttaagatcgccgatgct
aaacgcagccttacgcacatcatcagccgtgtacttctttctctatgaagttggcttcag
acaaatcctgtatgcagagcaaaaaagaaaaccgagggaggatttgaaagggggcggaac
cttggagcggtatttggtcacacgagcaaaatccatggcaagcgcttcttcacactaggg
ctggtcgaagaggatggattgagttgacggctccagcgttccagggctcccctcgactcc
ttcgactccaccaccgttgccaaggagttgattgagaggcgagcgagggcagccgtccgt
ccacgcgtcggcacccggtttgtcccggcgccaagcagctcctccgtttgcttccgccac
cggccgccaggcggggcccacaaaatccacatcccccggtgatccgctggcccgggctgg
gcgcctccggagggcagaaaagatatgcggatccagcgcgggtgcggcggggtgtggagc
gcgcggcttttgatttacggggatctctttctggccgccccggggccccaccaccggcgc
tccccgcctccatttcgtccacgtcacccgccccctcccccaatatctactcctccgccc
cccttcgcttcccgcacacacacacacacacgcggactactcctctgctcgactcgactg
cagtcgccgccgccgtccatggccgcgccccctcccgcgtcttcgtcgtcctcctcctcc
tcaacctgacaggcagcgcagcgcgacaaacgcgaggtgagctcccgcctgtctgtcact
cgtctgctctgttcctgcccgattggggatcgaatcatccgtttcaatctgcgtgtggat
ccagggcatgctccttccttcactccaggccctctctctagctaataatatgtgcccgga
aattgctggagattaaccggctcgccgccttgtctgctactg-cccccttttagccgccg
gcagctccattcgaggagacgattcattccgctccgtctcaaccacttgctcttctctgt
gttttttgcgttttgttttcttgatttgattcggtggcccgccgtcgacgaacgcacgca
cgcacgccggatgcgaccgaggttcgattattactcacggcagcgtactgctggttgtgc
tattatgcgcgcctcctccctcgccgtcaaccaccaaacgaccccaacatgtttcctctt
ggagtcaggccgcctcctcctagcgccatggaccgtcatcaccaccagcagcagcagcag
ccgccgtcgcctcaaggggaccatgccgcccagccgcgctgctgggaggagttcctccac
aggaagaccatccgggtcctgctcgtggagaccgacgactccacccggcaggtcgtcacc
gccctgctccgccactgcatgtaccaaggtccttactcatactctgtctcagctactacc
ggtgttaatttgcactggctcggtcgtcatggaggtactaaatctgggcgttggttgtct
gtcatgttcagttatccctgctgaaaacggccaccaggcgtgggcgtatctccaggacat
gcagagcaacatcgaccttgttctgacagaggtcttcatgcacggcggtctctccgggat
cgacctgctcggcaggatcatgaaccacgaggtctgcaaggacatccccgtcatcagtaa
gcaccccctcgccgctataatgtttcagtatcaggtccatttcgtccacgtgcatagatt
tatatcttcttggtttccagtgatgtcgtcgcacgattcgatgggcacggtcctcagttg
cctgtcaaatggtgctgctgacttcttggccaagccgatacgtaagaacgagcttaagaa
cctttgggcgcatgtgtggagacgctctcacagcgtaagttactatctctcatggtgtat
catcattcagaaatactactgctgctgctgctgctgcttcagttcctagtttcacttgtg
tccttccagcttactagtgcatcttttactggtatggtactgggtactaaaacaaagttg
ttttcatggaactcagtccagtggcagtggtagtggaagtgccattcagacgcagaagtg
taccaaatcaaagagcgctgacgattccaataataacagcaataaccgcaacgacgatgc
cagcatggggctcaatgcaagggatggcagcgataatggtagtggcactcaggtatgaga
tttttatgtttttttttactactatctgtaatatttccagacaagactgaacacaacaat
ttttaggataaggaagctagataaaactgaatgcaactaactgcttctgctagtgcacta
gaggtcaatttgtccatatagcaaacaaattatctgtgactactacatgactcattcttt
ttgtaaactaccgaacttagacaggtctgtattttactctagtgtagtagaagtctttgc
ttaaactgtacgaggaaactgctggatagtaagatttgaaacatatgctagttgtttgga
ctttgaaacttgaatcaactgctgtaagtagaatacttagatatgtgagaagtatctgca
tctgaacaagttttctcatcaatttattttaacgcgcagagctcatggacaaagcgtgcc
gttgagatcgacagtccacaggacatgtctccggatcagtcagttgatcctcctgatagc
acttgcgcgcatgtgagccacctcaagtcagagatatgcagcaatagattaagaggtaca
gataacaaaaaatgccagaaaccaaaagaaactaatggtatggtatgctcaagtgctcaa
ccggctcactgtgcaactgaaccaaaagcctgctacttgtgccattttgtactgactaaa
taaattccaatatgttttccaggtgatgagttcaaagggaaggagctggagataggtgcc
cctggtaatttgaacacagatgatcaatcctccccgaacgagagttcggtcaaaccaaca
gataatggacggtgtgagtatctgccacagaacaactccaacgatacagttatggaaaat
tcggatgagccaattgttcgagctgctgacctaatcggttcgatggccaaaaacatggac
gcccaacaggcagctagagcaatagatgctcctaactgctcctcacaagtgccggaaggg
aaagacgccgaccgtgagaacgccatgccatatcttgagctgagcctaaagaggtcgaga
tcgaccacggagggtgcggatgcgatccaggaggaacagaggaacgtcgtgagacgatca
gacctctcggcattcacgaggtgcaaagcataatatcagtgtcctttgtgaatccttaaa
tcatccatatgttgcatactaaccgttttcattctttgcaaggtacaatacgtgctcgtt
ctccaatcaaggcggggcagggttcgtcgggagctgttcgcccaacggcaacagctccaa
ggccgcgaaaacggacgccgctcagatgaagcaaggctcaaatggcagcagcaacaacaa
cgacatgggctccaccaccaagagcgtgatgaccaagcccggtggcaataacaaggtttc
acccatcaacggcaacacgcacacgtcggcgttccatcgtgtgcagccatggacgccggc
gacagcaacagggaaagacaaggttgatgacgtgagcaagaagaatgctgcagcagcagc
agccgcagcagcgaaagacaatggtggtgaagcacagagcaaacacccctgtgcagcggc
ccatgatgcgaatggtggatcggcaggaggcgctcagtccaacgtgatcaatccctcggg
tcctgttgaaggtcatgctgccaactatggtagcaactctggcagtaataacaataccaa
taacggtgggagcaccgcagctactgctgctgctgctgctgctgtacatggtgagaccgg
tggcatcgacaaaagaagcaacatgatgcacatgaaacgggagcgccgggtggctgccgt
gaacaaattcagagagaagagaaaagagaggaacttcgggaagaaggtactg--tttttt
ttctttctgaaagccgatttcgtttgttctctgttcttcgtttcattcttctgttggggc
ttattcatgatagctgatgaaatggatcattccttttgcaggtgcgttaccagagcagga
agcggctggcggagcagcgcccacgggtgcgcgggcagttcgtgcggcagccgccaccgc
cggctgccgtggagagataacctcccgccacacacctagctatatatacctagtacgtac
gtactatttagacagctgattcttgtgtctttggccatggatcattcagagacggtcctc
atctcgtctcatctcctggaagaagaagaataacaagctactcctcctcctgcctgcctg
ccttagctacctaccatagaacatgcctgcagaggaggacgactgtagagtacatagtag
aagtgcggagtcgatcagacaggctcccgagccgctaagtagtaagtaatcaattaatgt
ctgaacctgtgtaacggtatgagtgagtattgtgttgtacacttgttatcagtttggctc
tggcgcacgcacgcacgcaaccaagccgatcgagtgtctctggtgtcatcaatcaacgca
tatttgtggtttaccagcaagtcattactgtatatatacttgtcccaaaccc
>TG047(Potenzial)
tacgcagacatagctttctttccagccacaaaacctttccggccaaaaagcatataataa
gtatatatgagcacacataatagagagcatataatttacattttctagttccctccatga
gac-aaaaaaaggaagaagcaaagtttgatgatagttttacatattcctccctcagcctc
ctcaaagttggaacgcaattctgaccatcagtttctgctagtacaatatggtagtcaaac
ccaataaaaattatataataaaagactttttcttgaggaaacataaaagtatttcttgaa
acaaaagcatacgtgttaatcaacacacttaatcacagtacacattcttaaggaaaaaat
aggtgtggtcattccctacaagctaagtttctataataaagtaaaaaggagaaaatcatt
taggaataaactaagtctctcttgcagaggcgcacaatttttttagaaagtcaaaacagc
cttactcggatgttcaagcggtatataaagttgagtttgtttacgaaggcggtagtttta
cggaaatccagctctcatcccaagctcagatactccccatattaatagtaaattcaaata
acacatttaacaaattcaaaaggttctgaattttttacatatgaaagacgagagactctt
ctagatacttgcaaattttcacactaatatgacataggaggagctcagtac--aaaaaaa
tatggagctggaattttgttgcagctttggacattttttagctccgatttttttgtacca
agctactcggatgtcatctcggcgcgaaaatgtgcaagcacctagaaaagtctataactt
tgatgtgtaatttctttggacttttttagtttatttggtatttcttttgaatttgctatt
cacatgggtgcagatgcagccgaagtagcggctctcgtttctatggaaattgctttagag
tcccagagctccagtaaagccaggtttaccaaaagtgtattcgaagcgcaattttttttt
acatgtacatacaggtaaggttaatgtacctatacacatgtattattattattattgcac
caagctactcggatgtcatctcggtgcaaaaaattgcaagcacctagaaaagtctctaat
taatctttgatgtgtaaaaatttcagactttttttagtttgtttggtttctttttgcggg
tgtgtttggtatttcttttgaaatcactattcacataggtgcagatgcacccgagctccg
aaacaccgctctcatttctatggaaattgctttgaaatcccaaagctccattgaagccag
gtttacc-aaaaaaaaagggggaaatatattcaaagagccc-aaaaaaatctggattttt
ttatatgtacatataggaatggtcaatgtatttacaaagttttcatgtaatacatgtgta
tatacaagcgcaaaagaacctaaatacataaatctgataaaagaaaataatagtcacatt
gtgtggtaataaatccacatatttatcttttttgtgtgcgcacatggtaagttatcttct
aacgaaattttacacatatgtagtgtatatgtacatattggattttgtacagaatttgtt
gatacttttaaatatgtatttcatatttttccaaaaacggggggttcaatggaggttaag
ctccaaagcacctcacccgtggctttattaccactatatttgatgaaactactttcattt
tcaaagggatgcagagaaagacggagccgaaaacacatgaacagagtagattttggtgag
aggctgagaaaactgaatattggcatgcatatgcggatgtcgtgcaatgtgtcaaaagat
agtttgggaatagattctggtgagatgatgtgtcggccttagcttgtgcgcttgtgatac
aggaacatcctagtggctcacgttgcctcacgatggttatcaaaagaaagaaccttatca
tttctcaacttgattctgcctgtcacgtgcatgcatccacattacaacgatggcatgtac
agtcacacgacctaactacttaatttgccgacactccctcaatactcactccgtttttat
ttgcttcccaaattacttttattgtaagtgaagctttgatcaaatttataaacatatata
ctaacatcaataccattagatttaccggtgaatatatatacttccatatcatatgtactc
cctctgtaaacaaatataagaacgtcttatattagtttgcagagggagtagttgttatta
taaatttttataacgtttttataaatttggtcaaactttataaagtctgactcaaggcaa
aagctaatatgcagagtgaataaaaacatatgaactatagatggtggccaaagtacagcc
agacaacatcaaggctggagtaactaaacccgcggtcatctcacaatcacactctcatcc
gtaaactattttaactagcaaggaatattaaagaaattagttacggtcaacaagattata
ccgcatttccaaccgatcaaactacttaaagaacattttatgtgctcaaaatagcacttg
aatttcttgtgaatatgtcactaagattttgaattcacaacaggtatagatacaatacta
caaggagttgacaagacattgattatgtataggagataaaaccttgctagattttatatg
ctgaccattttgcctgttaggtaaataggtcaacatgttagtaaacagggaaaagactaa
aagcaatatgtttgaaccacccaaatctatgagttgtaccgtaaccttttcaggtttttt
tcccatctaaagttctaaaatttgcccaaatttttgtatcgataaaaatgataactttat
tcatcttgaatattactcaaatttgactagaatagaaaggacaatacgtatggttaactg
taacagttccattttttgaaaatgttcaagtttcaaccaaatttgagtcaaaatttcata
attgcattctcttaaataactaactagagtaggttgaaagatactccctctgtaaactaa
tataagagcattcagatcactactttagtgatctaaatgctcttatatttctttacggag
ggagtaatattttaatatacttttcaattttcaaaatactgataattgattatctcttaa
actgcacacagattttgctcaaaattaaaaggtaaagttagtaggatatttgaaagagcg
aaacttctgagtggcaattcggccgtaagagcaaaatccatggcaatctatagctatacc
gaacaggagcggcgtcaggccccaggcagccctggccatcgtctggggcgtgacggacaa
agtatgcgcacactgtatagcaccgtagcagtaaggctggccttggtcgtcttcacatcc
tactggcattgagtgcaccacacatgtgtggttacatcaaggacatatgtgtattaaggg
ttttttgcgtcttggatgtaactctacttatcatggaataaaactcatttttccctcgca
agaaaaaaatacgagtgaaatccatgacaaactcttcacacttcaccctagtaaggccga
agaatccatggcaaactcttgcgtggtacttgggtcatatgcgcaagagccatgaaaatt
aattgtgtgatgcatctaaagacattcaaagcaatgcgaagagaactgaaaggatcttat
ccgatttcgtagtgtgaacgttgatatttctttctctatgaag-tttttttagggaagac
cattatggctagctttattgcaaattaaagcagtaaaacatcatccacaagtctggaaac
aagacagccgggtggctcgtccgtccagctactagaaaccttattacaaaaaatatgttt
agctagcacatgcgccgcatcattacatgatcgaaaacaatgattaaaagtgaccttccc
aatagacgtagccgcatccacacactccgcaaatattgtcgttgcagtgtcccaccatct
tgtttgtccagtgcaagcatcaatcaccatgagggaatcagactatgcttcaactcgaga
aaaacccagggtattggcaaaaaacagtccatcgcgcatagccaacgcttccgtggtcac
cacgtccgctgcaaattggatatagcggcattgggcagccacaaagttacctttgtgatc
cctaatgaccgccgtcgtagctccagttccctcgtccaaatggaaagacgcatccacatt
gactttcacaaagttcggctctggttttctccatgtatgctcctgtattgcccggttcct
actatttatctgatggtagttagtcgctatcactaggacggagagtggccaccttgttgg
tgaaggtggcgctcctccatgcgttaactcacgcctaacccaccatagataccaaactcc
aacagccagcacatgtttcacatcaagactgggtttgagaggtagtgccctgtcttccgc
caacagtaggtgttcaaatatgattgatcccgagcgatcaaatgttatagcttcttcgat
tatatccagaatgcctagtctctgccataactcgtgagcatgtgtgcattcgaagaacag
gtgacgcacatcttccgcagcctggtgacagatcgggcaagatccattagagcctacatg
tctgtttgtgagtattgctttcaaaggtattattccgtggagagcgcaccaacagaaaat
ctgcaccttacgagggacttgcagtttccaaactctactccagatttccggtgtagttga
gccagacggacatgcccaaacatttgcatgctgccggtaagtctgaacccattgtgtgtg
ataagctgatcggacagtaaagacccctctccgatcagggttccaggcaataaaatcctc
aaaagctgccgtactcaagggaatttgcaagatcctttggacgtccactgggttgaagat
agagcggatcaacgcttcatcccatgccccggtgtaagggtcaatgaggtcgctaaccga
agaaaggatagactgtcccctgctcgagattaccttcctgttaggactcgatggtaccca
tggatcggtccatattttcacatgctcaccggttccaattcgccaaacatatcccaattt
aaaagtctctaatcccttcattatactctgccaaatgaatgaagccccactttttagggt
tgcttggagtaggcttccattcgggtagtactttgctttcagaacccgagcacatagcga
ctccggattgttaatgagacgccaacactgcttagacagcatagccaaattgaaggaata
aagatccctgaagcccattcctccttcattcttcgggtaacaaagtttccaccaagtgta
ccaatgcattcttttatgatcttcgtcatcaccccaccagaattgagctatcaaatccgt
gatctccttgcaaatccccttcggtaggctgaatactgacatggcaaaaacatggattgc
ttgagctacagatttaataagtatttccttaccacctgtagatagttgcttctccatcca
tcctttcaatctttcttttattctttcacagaaatatcggaagcagtcactcctatccgc
tcctaccattgcaggcagcccaagatatttgtcagacaaagcttcagtatcaatatgtaa
tagttgacaaacctcagtttttgttaccagaggggtgttaggactgaagtacacactaga
ttttgataggctcaccaattgtcccgaactctgacagtaggtatccagaacatgttgtaa
ggaagctgcatttaggacatctgcgttcatgagaatgagagagtcatcagcaaataaaag
atgtgatactgatggtgcatttctgcacactcttattccctctatgccaccagcttcttc
ttcaaactccaataaactggacagaccttctgcacacagtaggaacatatatggggaaag
gggatcaccctgtcgaatgcccctcgtaggtgtgaaagaccctgtttcatgagaattaaa
tctcactctgtagctgaccgagcttacacatgacatcatcatcttaataaattggccgtg
gaaacccaaagctgacatcatatgacgaaggaaagaccattccactctgtcatatgcttt
atgcatatctaacttgactgcacataaccctgttcgaccagctcttttattcttgatctt
gtgtatacattcatatgcaattagaatattatccgtgatcatcctcccaggtacaaaggc
actttgggtgggcgaaataatatcaggtagaatacttttcaaacggaaagctagcatttt
ggacacaattttatataggacattgcatagactaattggacgaaattgagttaccaactc
tggtgtgtccatcttcgggatcataacgatcgttgtctcattccattcaggtgggatctt
cctggaattaatagctagcaagacttgttggataatatcatctcccagaatatgccaata
ttttttgaaaaaaatggcatgaagcccatcgggacctggggccttaagatcgccgatgct
aaacgcagccttacgcacatcatcagccgtgtacttctttctctatgaagttggcttcag
acaaatcctgtatgcagagcaaaaaagaaaaccgagggaggatttgaaagggggcggaac
cttggagcggtatttggtcacacgagcaaaatccatggcaagcgcttcttcacactaggg
ctggtcgaagaggatggattgagttgacggctccagcgttccagggctcccctcgactcc
ttcgactccaccaccgttgccaaggagttgattgagaggcgagcgagggcagccgtccgt
ccacgcgtcggcacccggtttgtcccggcgccaagcagctcctccgtttgcttccgccac
cggccgccaggcggggcccacaaaatccacatcccccggtgatccgctggcccgggctgg
gcgcctccggagggcagaaaagatatgcggatccagcgcgggtgcggcggggtgtggagc
gcgcggcttttgatttacggggatctctttctggccgccccggggccccaccaccggcgc
tccccgcctccatttcgtccacgtcacccgccccctcccccaatatctactcctccgccc
cccttcgcttcccgcacacacacacacacacgcggactactcctctgctcgactcgactg
cagtcgccgccgccgtccatggccgcgccccctcccgcgtcttcgtcgtcctcctcctcc
tcaacctgacaggcagcgcagcgcgacaaacgcgaggtgagctcccgcctgtctgtcact
cgtctgctctgttcctgcccgattggggatcgaatcatccgtttcaatctgcgtgtggat
ccagggcatgctccttccttcactccaggccctctctctagctaataatatgtgcccgga
aattgctggagattaaccggctcgccgccttgtctgctactg-cccccttttagccgccg
gcagctccattcgaggagacgattcattccgctccgtctcaaccacttgctcttctctgt
gttttttgcgttttgttttcttgatttgattcggtggcccgccgtcgacgaacgcacgca
cgcacgccggatgcgaccgaggttcgattattactcacggcagcgtactgctggttgtgc
tattatgcgcgcctcctccctcgccgtcaaccaccaaacgaccccaacatgtttcctctt
ggagtcaggccgcctcctcctagcgccatggaccgtcatcaccaccagcagcagcagcag
ccgccgtcgcctcaaggggaccatgccgcccagccgcgctgctgggaggagttcctccac
aggaagaccatccgggtcctgctcgtggagaccgacgactccacccggcaggtcgtcacc
gccctgctccgccactgcatgtaccaaggtccttactcatactctgtctcagctactacc
ggtgttaatttgcactggctcggtcgtcatggaggtactaaatctgggcgttggttgtct
gtcatgttcagttatccctgctgaaaacggccaccaggcgtgggcgtatctccaggacat
gcagagcaacatcgaccttgttctgacagaggtcttcatgcacggcggtctctccgggat
cgacctgctcggcaggatcatgaaccacgaggtctgcaaggacatccccgtcatcagtaa
gcaccccctcgccgctataatgtttcagtatcaggtccatttcgtccacgtgcatagatt
tatatcttcttggtttccagtgatgtcgtcgcacgattcgatgggcacggtcctcagttg
cctgtcaaatggtgctgctgacttcttggccaagccgatacgtaagaacgagcttaagaa
cctttgggcgcatgtgtggagacgctctcacagcgtaagttactatctctcatggtgtat
catcattcagaaatactactgctgctgctgctgctgcttcagttcctagtttcacttgtg
tccttccagcttactagtgcatcttttactggtatggtactgggtactaaaacaaagttg
ttttcatggaactcagtccagtggcagtggtagtggaagtgccattcagacgcagaagtg
taccaaatcaaagagcgctgacgattccaataataacagcaataaccgcaacgacgatgc
cagcatggggctcaatgcaagggatggcagcgataatggtagtggcactcaggtatgaga
tttttatgtttttttttactactatctgtaatatttccagacaagactgaacacaacaat
ttttaggataaggaagctagataaaactgaatgcaactaactgcttctgctagtgcacta
gaggtcaatttgtccatatagcaaacaaattatctgtgactactacatgactcattcttt
ttgtaaactaccgaacttagacaggtctgtattttactctagtgtagtagaagtctttgc
ttaaactgtacgaggaaactgctggatagtaagatttgaaacatatgctagttgtttgga
ctttgaaacttgaatcaactgctgtaagtagaatacttagatatgtgagaagtatctgca
tctgaacaagttttctcatcaatttattttaacgcgcagagctcatggacaaagcgtgcc
gttgagatcgacagtccacaggacatgtctccggatcagtcagttgatcctcctgatagc
acttgcgcgcatgtgagccacctcaagtcagagatatgcagcaatagattaagaggtaca
gataacaaaaaatgccagaaaccaaaagaaactaatggtatggtatgctcaagtgctcaa
ccggctcactgtgcaactgaaccaaaagcctgctacttgtgccattttgtactgactaaa
taaattccaatatgttttccaggtgatgagttcaaagggaaggagctggagataggtgcc
cctggtaatttgaacacagatgatcaatcctccccgaacgagagttcggtcaaaccaaca
gataatggacggtgtgagtatctgccacagaacaactccaacgatacagttatggaaaat
tcggatgagccaattgttcgagctgctgacctaatcggttcgatggccaaaaacatggac
gcccaacaggcagctagagcaatagatgctcctaactgctcctcacaagtgccggaaggg
aaagacgccgaccgtgagaacgccatgccatatcttgagctgagcctaaagaggtcgaga
tcgaccacggagggtgcggatgcgatccaggaggaacagaggaacgtcgtgagacgatca
gacctctcggcattcacgaggtgcaaagcataatatcagtgtcctttgtgaatccttaaa
tcatccatatgttgcatactaaccgttttcattctttgcaaggtacaatacgtgctcgtt
ctccaatcaaggcggggcagggttcgtcgggagctgttcgcccaacggcaacagctccaa
ggccgcgaaaacggacgccgctcagatgaagcaaggctcaaatggcagcagcaacaacaa
cgacatgggctccaccaccaagagcgtgatgaccaagcccggtggcaataacaaggtttc
acccatcaacggcaacacgcacacgtcggcgttccatcgtgtgcagccatggacgccggc
gacagcaacagggaaagacaaggttgatgacgtgagcaagaagaatgctgcagcagcagc
agccgcagcagcgaaagacaatggtggtgaagcacagagcaaacacccctgtgcagcggc
ccatgatgcgaatggtggatcggcaggaggcgctcagtccaacgtgatcaatccctcggg
tcctgttgaaggtcatgctgccaactatggtagcaactctggcagtaataacaataccaa
taacggtgggagcaccgcagctactgctgctgctgctgctgctgtacatggtgagaccgg
tggcatcgacaaaagaagcaacatgatgcacatgaaacgggagcgccgggtggctgccgt
gaacaaattcagagagaagagaaaagagaggaacttcgggaagaaggtactg---ttttt
ttctttctgaaagccgatttcgtttgttctctgttcttcgtttcattcttctgttggggc
ttattcatgatagctgatgaaatggatcattccttttgcaggtgcgttaccagagcagga
agcggctggcggagcagcgcccacgggtgcgcgggcagttcgtgcggcagccgccaccgc
cggctgccgtggagagataacctcccgccacacacctagctatatatacctagtacgtac
gtactatttagacagctgattcttgtgtctttggccatggatcattcagagacggtcctc
atctcgtctcatctcctggaagaagaagaataacaagctactcctcctcctgcctgcctg
ccttagctacctaccatagaacatgcctgcagaggaggacgactgtagagtacatagtag
aagtgcggagtcgatcagacaggctcccgagccgctaagtagtaagtaatcaattaatgt
ctgaacctgtgtaacggtatgagtgagtattgtgttgtacacttgttatcagtttggctc
tggcgcacgcacgcacgcaaccaagccgatcgagtgtctctggtgtcatcaatcaacgca
tatttgtggtttaccagcaagtcattactgtatatatacttgtcccaaaccc
>TG066(Global)
tacgcagacatagctttctttccagccacaaaacctttccggccaaaaagcatataataa
gtatatatgagcacacataatagagagcatataatttacattttctagttccctccatga
gac-aaaaaaaggaagaagcaaagtttgatgatagttttacatattcctccctcagcctc
ctcaaagttggaacgcaattctgaccatcagtttctgctagtacaatatggtagtcaaac
ccaataaaaattatataataaaagactttttcttgaggaaacataaaagtatttcttgaa
acaaaagcatacgtgttaatcaacacacttaatcacagtacacattcttaaggaaaaaat
aggtgtggtcattccctacaagctaagtttctataataaagtaaaaaggagaaaatcatt
taggaataaactaagtctctcttgcagaggcgcacaatttttttagaaagtcaaaacagc
cttactcggatgttcaagcggtatataaagttgagtttgtttacgaaggcggtagtttta
cggaaatccagctctcatcccaagctcagatactccccatattaatagtaaattcaaata
acacatttaacaaattcaaaaggttctgaattttttacatatgaaagacgagagactctt
ctagatacttgcaaattttcacactaatatgacataggaggagctcagtac--aaaaaaa
tatggagctggaattttgttgcagctttggacattttttagctccgatttttttgtacca
agctactcggatgtcatctcggcgcgaaaatgtgcaagcacctagaaaagtctataactt
tgatgtgtaatttctttggacttttttagtttatttggtatttcttttgaatttgctatt
cacatgggtgcagatgcagccgaagtagcggctctcgtttctatggaaattgctttagag
tcccagagctccagtaaagccaggtttaccaaaagtgtattcgaagcgcaattttttttt
acatgtacatacaggtaaggttaatgtacctatacacatgtattattattattattgcac
caagctactcggatgtcatctcggtgcaaaaaattgcaagcacctagaaaagtctctaat
taatctttgatgtgtaaaaatttcagactttttttagtttgtttggtttctttttgcggg
tgtgtttggtatttcttttgaaatcactattcacataggtgcagatgcacccgagctccg
aaacaccgctctcatttctatggaaattgctttgaaatcccaaagctccattgaagccag
gtttacc-aaaaaaaaagggggaaatatattcaaagagccc-aaaaaaatctggattttt
ttatatgtacatataggaatggtcaatgtatttacaaagttttcatgtaatacatgtgta
tatacaagcgcaaaagaacctaaatacataaatctgataaaagaaaataatagtcacatt
gtgtggtaataaatccacatatttatcttttttgtgtgcgcacatggtaagttatcttct
aacgaaattttacacatatgtagtgtatatgtacatattggattttgtacagaatttgtt
gatacttttaaatatgtatttcatatttttccaaaaacggggggttcaatggaggttaag
ctccaaagcacctcacccgtggctttattaccactatatttgatgaaactactttcattt
tcaaagggatgcagagaaagacggagccgaaaacacatgaacagagtagattttggtgag
aggctgagaaaactgaatattggcatgcatatgcggatgtcgtgcaatgtgtcaaaagat
agtttgggaatagattctggtgagatgatgtgtcggccttagcttgtgcgcttgtgatac
aggaacatcctagtggctcacgttgcctcacgatggttatcaaaagaaagaaccttatca
tttctcaacttgattctgcctgtcacgtgcatgcatccacattacaacgatggcatgtac
agtcacacgacctaactacttaatttgccgacactccctcaatactcactccgtttttat
ttgcttcccaaattacttttattgtaagtgaagctttgatcaaatttataaacatatata
ctaacatcaataccattagatttaccggtgaatatatatacttccatatcatatgtactc
cctctgtaaacaaatataagaacgtcttatattagtttgcagagggagtagttgttatta
taaatttttataacgtttttataaatttggtcaaactttataaagtctgactcaaggcaa
aagctaatatgcagagtgaataaaaacatatgaactatagatggtggccaaagtacagcc
agacaacatcaaggctggagtaactaaacccgcggtcatctcacaatcacactctcatcc
gtaaactattttaactagcaaggaatattaaagaaattagttacggtcaacaagattata
ccgcatttccaaccgatcaaactacttaaagaacattttatgtgctcaaaatagcacttg
aatttcttgtgaatatgtcactaagattttgaattcacaacaggtatagatacaatacta
caaggagttgacaagacattgattatgtataggagataaaaccttgctagattttatatg
ctgaccattttgcctgttaggtaaataggtcaacatgttagtaaacagggaaaagactaa
aagcaatatgtttgaaccacccaaatctatgagttgtaccgtaaccttttcaggtttttt
tcccatctaaagttctaaaatttgcccaaatttttgtatcgataaaaatgataactttat
tcatcttgaatattactcaaatttgactagaatagaaaggacaacacgtatggttaactg
taacagttccattttttgaaaatgttcaagtttcaaccaaatttgagtcaaaatttcata
attgcattctcttaaataactaactagagtaggttgaaagatactccctctgtaaactaa
tataagagcattcagatcactactttagtgatctaaatgctcttatatttctttacggag
ggagtaatattttaatatacttttcaattttcaaaatactgataattgattatctcttaa
actgcacacagattttgctcaaaattaaaaggtaaagttagtaggatatttgaaagagcg
aaacttctgagtggcaattcggccgtaagagcaaaatccatggcaatctatagctatacc
gaacaggagcggcgtcaggccccaggcagccctggccatcgtctggggcgtgacggacaa
agtatgcgcacactgtatagcaccgtagcagtaaggctggccttggtcgtcttcacatcc
tactggcattgagtgcaccacacatgtgtggttacatcaaggacatatgtgtattaaggg
ttttttgcgtcttggatgtaactctacttatcatggaataaaactcatttttccctcgca
agaaaaaaatacgagtgaaatccatgacaaactcttcacacttcaccctagtaaggccga
agaatccatggcaaactcttgcgtggtacttgggtcatatgcgcaagagccatgaaaatt
aattgtgtgatgcatctaaagacattcaaagcaatgcgaagagaactgaaaggatcttat
ccgatttcgtagtgtgaacgttgatatttctttctctatgaag-tttttttagggaagac
cattatggctagctttattgcaaattaaagcagtaaaacatcatccacaagtctggaaac
aagacagccgggtggctcgtccgtccagctactagaaaccttattacaaaaaatatgttt
agctagcacatgcgccgcatcattacatgatcgaaaacaatgattaaaagtgaccttccc
aatagacgtagccgcatccacacactccgcaaatattgtcgttgcagtgtcccaccatct
tgtttgtccagtgcaagcatcaatcaccatgagggaatcagactatgcttcaactcgaga
aaaacccagggtattggcaaaaaacagtccatcgcgcatagccaacgcttccgtggtcac
cacgtccgctgcaaattggatatagcggcattgggcagccacaaagttacctttgtgatc
cctaatgaccgccgtcgtagctccagttccctcgtccaaatggaaagacgcatccacatt
gactttcacaaagttcggctctggttttctccatgtatgctcctgtattgcccggttcct
actatttatctgatggtagttagtcgctatcactaggacggagagtggccaccttgttgg
tgaaggtggcgctcctccatgcgttaactcacgcctaacccaccatagataccaaactcc
aacagccagcacatgtttcacatcaagactgggtttgagaggtagtgccctgtcttccgc
caacagtaggtgttcaaatatgattgatcccgagcgatcaaatgttatagcttcttcgat
tatatccagaatgcctagtctctgccataactcgtgagcatgtgtgcattcgaagaacag
gtgacgcacatcttccgcagcctggtgacagatcgggcaagatccattagagcctacatg
tctgtttgtgagtattgctttcaaaggtattattccgtggagagcgcaccaacagaaaat
ctgcaccttacgagggacttgcagtttccaaactctactccagatttccggtgtagttga
gccagacggacatgcccaaacatttgcatgctgccggtaagtctgaacccattgtgtgtg
ataagctgatcggacagtaaagacccctctccgatcagggttccaggcaataaaatcctc
aaaagctgccgtactcaagggaatttgcaagatcctttggacgtccactgggttgaagat
agagcggatcaacgcttcatcccatgccccggtgtaagggtcaatgaggtcgctaaccga
agaaaggatagactgtcccctgctcgagattaccttcctgttaggactcgatggtaccca
tggatcggtccatattttcacatgctcaccggttccaattcgccaaacatatcccaattt
aaaagtctctaatcccttcattatactctgccaaatgaatgaagccccactttttagggt
tgcttggagtaggcttccattcgggtagtactttgctttcagaacccgagcacatagcga
ctccggattgttaatgagacgccaacactgcttagacagcatagccaaattgaaggaata
aagatccctgaagcccattcctccttcattcttcgggtaacaaagtttccaccaagtgta
ccaatgcattcttttatgatcttcgtcatcaccccaccagaattgagctatcaaatccgt
gatctccttgcaaatccccttcggtaggctgaatactgacatggcaaaaacatggattgc
ttgagctacagatttaataagtatttccttaccacctgtagatagttgcttctccatcca
tcctttcaatctttcttttattctttcacagaaatatcggaagcagtcactcctatccgc
tcctaccattgcaggcagcccaagatatttgtcagacaaagcttcagtatcaatatgtaa
tagttgacaaacctcagtttttgttaccagaggggtgttaggactgaagtacacactaga
ttttgataggctcaccaattgtcccgaactctgacagtaggtatccagaacatgttgtaa
ggaagctgcatttaggacatctgcgttcatgagaatgagagagtcatcagcaaataaaag
atgtgatactgatggtgcatttctgcacactcttattccctctatgccaccagcttcttc
ttcaaactccaataaactggacagaccttctgcacacagtaggaacatatatggggaaag
gggatcaccctgtcgaatgcccctcgtaggtgtgaaagaccctgtttcatgagaattaaa
tctcactctgtagctgaccgagcttacacatgacatcatcatcttaataaattggccgtg
gaaacccaaagctgacatcatatgacgaaggaaagaccattccactctgtcatatgcttt
atgcatatctaacttgactgcacataaccctgttcgaccagctcttttattcttgatctt
gtgtatacattcatatgcaattagaatattatccgtgatcatcctcccaggtacaaaggc
actttgggtgggcgaaataatatcaggtagaatacttttcaaacggaaagctagcatttt
ggacacaattttatataggacattgcatagactaattggacgaaattgagttaccaactc
tggtgtgtccatcttcgggatcataacgatcgttgtctcattccattcaggtgggatctt
cctggaattaatagctagcaagacttgttggataatatcatctcccagaatatgccaata
ttttttgaaaaaaatggcatgaagcccatcgggacctggggccttaagatcgccgatgct
aaacgcagccttacgcacatcatcagccgtgtacttctttctctatgaagttggcttcag
acaaatcctgtatgcagagcaaaaaagaaaaccgagggaggatttgaaagggggcggaac
cttggagcggtatttggtcacacgagcaaaatccatggcaagcgcttcttcacactaggg
ctggtcgaagaggatggattgagttgacggctccagcgttccagggctcccctcgactcc
ttcgactccaccaccgttgccaaggagttgattgagaggcgagcgagggcagccgtccgt
ccacgcgtcggcacccggtttgtcccggcgccaagcagctcctccgtttgcttccgccac
cggccgccaggcggggcccacaaaatccacatcccccggtgatccgctggcccgggctgg
gcgcctccggagggcagaaaagatatgcggatccagcgcgggtgcggcggggtgtggagc
gcgcggcttttgatttacggggatctctttctggccgccccggggccccaccaccggcgc
tccccgcctccatttcgtccacgtcacccgccccctcccccaatatctactcctccgccc
cccttcgcttcccgcacacacacacacacacgcggactactcctctgctcgactcgactg
cagtcgccgccgccgtccatggccgcgccccctcccgcgtcttcgtcgtcctcctcctcc
tcaacctgacaggcagcgcagcgcgacaaacgcgaggtgagctcccgcctgtctgtcact
cgtctgctctgttcctgcccgattggggatcgaatcatccgtttcaatctgcgtgtggat
ccagggcatgctccttccttcactccaggccctctctctagctaataatatgtgcccgga
aattgctggagattaaccggctcgccgccttgtctgctactg-cccccttttagccgccg
gcagctccattcgaggagacgattcattccgctccgtctcaaccacttgctcttctctgt
gttttttgcgttttgttttcttgatttgattcggtggcccgccgtcgacgaacgcacgca
cgcacgccggatgcgaccgaggttcgattattactcacggcagcgtactgctggttgtgc
tattatgcgcgcctcctccctcgccgtcaaccaccaaacgaccccaacatgtttcctctt
ggagtcaggccgcctcctcctagcgccatggaccgtcatcaccaccagcagcagcagcag
ccgccgtcgcctcaaggggaccatgccgcccagccgcgctgctgggaggagttcctccac
aggaagaccatccgggtcctgctcgtggagaccgacgactccacccggcaggtcgtcacc
gccctgctccgccactgcatgtaccaaggtccttactcatactctgtctcagctactacc
ggtgttaatttgcactggctcggtcgtcatggaggtactaaatctgggcgttggttgtct
gtcatgttcagttatccctgctgaaaacggccaccaggcgtgggcgtatctccaggacat
gcagagcaacatcgaccttgttctgacagaggtcttcatgcacggcggtctctccgggat
cgacctgctcggcaggatcatgaaccacgaggtctgcaaggacatccccgtcatcagtaa
gcaccccctcgccgctataatgtttcagtatcaggtccatttcgtccacgtgcatagatt
tatatcttcttggtttccagtgatgtcgtcgcacgattcgatgggcacggtcctcagttg
cctgtcaaatggtgctgctgacttcttggccaagccgatacgtaagaacgagcttaagaa
cctttgggcgcatgtgtggagacgctctcacagcgtaagttactatctctcatggtgtat
catcattcagaaatactactgctgctgctgctgctgcttcagttcctagtttcacttgtg
tccttccagcttactagtgcatcttttactggtatggtactgggtactaaaacaaagttg
ttttcatggaactcagtccagtggcagtggtagtggaagtgccattcagacgcagaagtg
taccaaatcaaagagcgctgacgattccaataataacagcaataaccgcaacgacgatgc
cagcatggggctcaatgcaagggatggcagcgataatggtagtggcactcaggtatgaga
tttttatgtttttttttactactatctgtaatatttccagacaagactgaacacaacaat
ttttaggataaggaagctagataaaactgaatgcaactaactgcttctgctagtgcacta
gaggtcaatttgtccatatagcaaacaaattatctgtgactactacatgactcattcttt
ttgtaaactaccgaacttagacaggtctgtattttactctagtgtagtagaagtctttgc
ttaaactgtacgaggaaactgctggatagtaagatttgaaacatatgctagttgtttgga
ctttgaaacttgaatcaactgctgtaagtagaatacttagatatgtgagaagtatctgca
tctgaacaagttttctcatcaatttattttaacgcgcagagctcatggacaaagcgtgcc
gttgagatcgacagtccacaggacatgtctccggatcagtcagttgatcctcctgatagc
acttgcgcgcatgtgagccacctcaagtcagagatatgcagcaatagattaagaggtaca
gataacaaaaaatgccagaaaccaaaagaaactaatggtatggtatgctcaagtgctcaa
ccggctcactgtgcaactgaaccaaaagcctgctacttgtgccattttgtactgactaaa
taaattccaatatgttttccaggtgatgagttcaaagggaaggagctggagataggtgcc
cctggtaatttgaacacagatgatcaatcctccccgaacgagagttcggtcaaaccaaca
gataatggacggtgtgagtatctgccacagaacaactccaacgatacagttatggaaaat
tcggatgagccaattgttcgagctgctgacctaatcggttcgatggccaaaaacatggac
gcccaacaggcagctagagcaatagatgctcctaactgctcctcacaagtgccggaaggg
aaagacgccgaccgtgagaacgccatgccatatcttgagctgagcctaaagaggtcgaga
tcgaccacggagggtgcggatgcgatccaggaggaacagaggaacgtcgtgagacgatca
gacctctcggcattcacgaggtgcaaagcataatatcagtgtcctttgtgaatccttaaa
tcatccatatgttgcatactaaccgttttcattctttgcaaggtacaatacgtgctcgtt
ctccaatcaaggcggggcagggttcgtcgggagctgttcgcccaacggcaacagctccaa
ggccgcgaaaacggacgccgctcagatgaagcaaggctcaaatggcagcagcaacaacaa
cgacatgggctccaccaccaagagcgtgatgaccaagcccggtggcaataacaaggtttc
acccatcaacggcaacacgcacacgtcggcgttccatcgtgtgcagccatggacgccggc
gacagcaacagggaaagacaaggttgatgacgtgagcaagaagaatgctgcagcagcagc
agccgcagcagcgaaagacaatggtggtgaagcacagagcaaacacccctgtgcagcggc
ccatgatgcgaatggtggatcggcaggaggcgctcagtccaacgtgatcaatccctcggg
tcctgttgaaggtcatgctgccaactatggtagcaactctggcagtaataacaataccaa
taacggtgggagcaccgcagctactgctgctgctgctgctgctgtacatggtgagaccgg
tggcatcgacaaaagaagcaacatgatgcacatgaaacgggagcgccgggtggctgccgt
gaacaaattcagagagaagagaaaagagaggaacttcgggaagaaggtactg--tttttt
ttctttctgaaagccgatttcgtttgttctctgttcttcgtttcattcttctgttggggc
ttattcatgatagctgatgaaatggatcattccttttgcaggtgcgttaccagagcagga
agcggctggcggagcagcgcccacgggtgcgcgggcagttcgtgcggcagccgccaccgc
cggctgccgtggagagataacctcccgccacacacctagctatatatacctagtacgtac
gtactatttagacagctgattcttgtgtctttggccatggatcattcagagacggtcctc
atctcgtctcatctcctggaagaagaagaataacaagctactcctcctcctgcctgcctg
ccttagctacctaccatagaacatgcctgcagaggaggacgactgtagagtacatagtag
aagtgcggagtcgatcagacaggctcccgagccgctaagtagtaagtaatcaattaatgt
ctgaacctgtgtaacggtatgagtgagtattgtgttgtacacttgttatcagtttggctc
tggcgcacgcacgcacgcaaccaagccgatcgagtgtctctggtgtcatcaatcaacgca
tatttgtggtttaccagcaagtcattactgtatatatacttgtcccaaaccc
>TG079(Brillant)
tacgcagacatagctttctttccagccacaaaacctttccggccaaaaagcatataataa
gtatatatgagcacacataatagagagcatataatttacattttctagttccctccatga
gac-aaaaaaaggaagaagcaaagtttgatgatagttttacatattcctccctcagcctc
ctcaaagttggaacgcaattctgaccatcagtttctgctagtacaatatggtagtcaaac
ccaataaaaattatataataaaagactttttcttgaggaaacataaaagtatttcttgaa
acaaaagcatacgtgttaatcaacacacttaatcacagtacacattcttaaggaaaaaat
aggtgtggtcattccctacaagctaagtttctataataaagtaaaaaggagaaaatcatt
taggaataaactaagtctctcttgcagaggcgcacaatttttttagaaagtcaaaacagc
cttactcggatgttcaagcggtatataaagttgagtttgtttacgaaggcggtagtttta
cggaaatccagctctcatcccaagctcagatactccccatattaatagtaaattcaaata
acacatttaacaaattcaaaaggttctgaattttttacatatgaaagacgagagactctt
ctagatacttgcaaattttcacactaatatgacataggaggagctcagtac--aaaaaaa
tatggagctggaattttgttgcagctttggacattttttagctccgatttttttgtacca
agctactcggatgtcatctcggcgcgaaaatgtgcaagcacctagaaaagtctataactt
tgatgtgtaatttctttggacttttttagtttatttggtatttcttttgaatttgctatt
cacatgggtgcagatgcagccgaagtagcggctctcgtttctatggaaattgctttagag
tcccagagctccagtaaagccaggtttaccaaaagtgtattcgaagcgcaattttttttt
acatgtacatacaggtaaggttaatgtacctatacacatgtattattattattattgcac
caagctactcggatgtcatctcggtgcaaaaaattgcaagcacctagaaaagtctctaat
taatctttgatgtgtaaaaatttcagactttttttagtttgtttggtttctttttgcggg
tgtgtttggtatttcttttgaaatcactattcacataggtgcagatgcacccgagctccg
aaacaccgctctcatttctatggaaattgctttgaaatcccaaagctccattgaagccag
gtttacc-aaaaaaaaagggggaaatatattcaaagagccc-aaaaaaatctggattttt
ttatatgtacatataggaatggtcaatgtatttacaaagttttcatgtaatacatgtgta
tatacaagcgcaaaagaacctaaatacataaatctgataaaagaaaataatagtcacatt
gtgtggtaataaatccacatatttatcttttttgtgtgcgcacatggtaagttatcttct
aacgaaattttacacatatgtagtgtatatgtacatattggattttgtacagaatttgtt
gatacttttaaatatgtatttcatatttttccaaaaacggggggttcaatggaggttaag
ctccaaagcacctcacccgtggctttattaccactatatttgatgaaactactttcattt
tcaaagggatgcagagaaagacggagccgaaaacacatgaacagagtagattttggtgag
aggctgagaaaactgaatattggcatgcatatgcggatgtcgtgcaatgtgtcaaaagat
agtttgggaatagattctggtgagatgatgtgtcggccttagcttgtgcgcttgtgatac
aggaacatcctagtggctcacgttgcctcacgatggttatcaaaagaaagaaccttatca
tttctcaacttgattctgcctgtcacgtgcatgcatccacattacaacgatggcatgtac
agtcacacgacctaactacttaatttgccgacactccctcaatactcactccgtttttat
ttgcttcccaaattacttttattgtaagtgaagctttgatcaaatttataaacatatata
ctaacatcaataccattagatttaccggtgaatatatatacttccatatcatatgtactc
cctctgtaaacaaatataagaacgtcttatattagtttgcagagggagtagttgttatta
taaatttttataacgtttttataaatttggtcaaactttataaagtctgactcaaggcaa
aagctaatatgcagagtgaataaaaacatatgaactatagatggtggccaaagtacagcc
agacaacatcaaggctggagtaactaaacccgcggtcatctcacaatcacactctcatcc
gtaaactattttaactagcaaggaatattaaagaaattagttacggtcaacaagattata
ccgcatttccaaccgatcaaactacttaaagaacattttatgtgctcaaaatagcacttg
aatttcttgtgaatatgtcactaagattttgaattcacaacaggtatagatacaatacta
caaggagttgacaagacattgattatgtataggagataaaaccttgctagattttatatg
ctgaccattttgcctgttaggtaaataggtcaacatgttagtaaacagggaaaagactaa
aagcaatatgtttgaaccacccaaatctatgagttgtaccgtaaccttttcaggtttttt
tcccatctaaagttctaaaatttgcccaaatttttgtatcgataaaaatgataactttat
tcatcttgaatattactcaaatttgactagaatagaaaggacaacacgtatggttaactg
taacagttccattttttgaaaatgttcaagtttcaaccaaatttgagtcaaaatttcata
attgcattctcttaaataactaactagagtaggttgaaagatactccctctgtaaactaa
tataagagcattcagatcactactttagtgatctaaatgctcttatatttctttacggag
ggagtaatattttaatatacttttcaattttcaaaatactgataattgattatctcttaa
actgcacacagattttgctcaaaattaaaaggtaaagttagtaggatatttgaaagagcg
aaacttctgagtggcaattcggccgtaagagcaaaatccatggcaatctatagctatacc
gaacaggagcggcgtcaggccccaggcagccctggccatcgtctggggcgtgacggacaa
agtatgcgcacactgtatagcaccgtagcagtaaggctggccttggtcgtcttcacatcc
tactggcattgagtgcaccacacatgtgtggttacatcaaggacatatgtgtattaaggg
ttttttgcgtcttggatgtaactctacttatcatggaataaaactcatttttccctcgca
agaaaaaaatacgagtgaaatccatgacaaactcttcacacttcaccctagtaaggccga
agaatccatggcaaactcttgcgtggtacttgggtcatatgcgcaagagccatgaaaatt
aattgtgtgatgcatctaaagacattcaaagcaatgcgaagagaactgaaaggatcttat
ccgatttcgtagtgtgaacgttgatatttctttctctatgaag-tttttttagggaagac
cattatggctagctttattgcaaattaaagcagtaaaacatcatccacaagtctggaaac
aagacagccgggtggctcgtccgtccagctactagaaaccttattacaaaaaatatgttt
agctagcacatgcgccgcatcattacatgatcgaaaacaatgattaaaagtgaccttccc
aatagacgtagccgcatccacacactccgcaaatattgtcgttgcagtgtcccaccatct
tgtttgtccagtgcaagcatcaatcaccatgagggaatcagactatgcttcaactcgaga
aaaacccagggtattggcaaaaaacagtccatcgcgcatagccaacgcttccgtggtcac
cacgtccgctgcaaattggatatagcggcattgggcagccacaaagttacctttgtgatc
cctaatgaccgccgtcgtagctccagttccctcgtccaaatggaaagacgcatccacatt
gactttcacaaagttcggctctggttttctccatgtatgctcctgtattgcccggttcct
actatttatctgatggtagttagtcgctatcactaggacggagagtggccaccttgttgg
tgaaggtggcgctcctccatgcgttaactcacgcctaacccaccatagataccaaactcc
aacagccagcacatgtttcacatcaagactgggtttgagaggtagtgccctgtcttccgc
caacagtaggtgttcaaatatgattgatcccgagcgatcaaatgttatagcttcttcgat
tatatccagaatgcctagtctctgccataactcgtgagcatgtgtgcattcgaagaacag
gtgacgcacatcttccgcagcctggtgacagatcgggcaagatccattagagcctacatg
tctgtttgtgagtattgctttcaaaggtattattccgtggagagcgcaccaacagaaaat
ctgcaccttacgagggacttgcagtttccaaactctactccagatttccggtgtagttga
gccagacggacatgcccaaacatttgcatgctgccggtaagtctgaacccattgtgtgtg
ataagctgatcggacagtaaagacccctctccgatcagggttccaggcaataaaatcctc
aaaagctgccgtactcaagggaatttgcaagatcctttggacgtccactgggttgaagat
agagcggatcaacgcttcatcccatgccccggtgtaagggtcaatgaggtcgctaaccga
agaaaggatagactgtcccctgctcgagattaccttcctgttaggactcgatggtaccca
tggatcggtccatattttcacatgctcaccggttccaattcgccaaacatatcccaattt
aaaagtctctaatcccttcattatactctgccaaatgaatgaagccccactttttagggt
tgcttggagtaggcttccattcgggtagtactttgctttcagaacccgagcacatagcga
ctccggattgttaatgagacgccaacactgcttagacagcatagccaaattgaaggaata
aagatccctgaagcccattcctccttcattcttcgggtaacaaagtttccaccaagtgta
ccaatgcattcttttatgatcttcgtcatcaccccaccagaattgagctatcaaatccgt
gatctccttgcaaatccccttcggtaggctgaatactgacatggcaaaaacatggattgc
ttgagctacagatttaataagtatttccttaccacctgtagatagttgcttctccatcca
tcctttcaatctttcttttattctttcacagaaatatcggaagcagtcactcctatccgc
tcctaccattgcaggcagcccaagatatttgtcagacaaagcttcagtatcaatatgtaa
tagttgacaaacctcagtttttgttaccagaggggtgttaggactgaagtacacactaga
ttttgataggctcaccaattgtcccgaactctgacagtaggtatccagaacatgttgtaa
ggaagctgcatttaggacatctgcgttcatgagaatgagagagtcatcagcaaataaaag
atgtgatactgatggtgcatttctgcacactcttattccctctatgccaccagcttcttc
ttcaaactccaataaactggacagaccttctgcacacagtaggaacatatatggggaaag
gggatcaccctgtcgaatgcccctcgtaggtgtgaaagaccctgtttcatgagaattaaa
tctcactctgtagctgaccgagcttacacatgacatcatcatcttaataaattggccgtg
gaaacccaaagctgacatcatatgacgaaggaaagaccattccactctgtcatatgcttt
atgcatatctaacttgactgcacataaccctgttcgaccagctcttttattcttgatctt
gtgtatacattcatatgcaattagaatattatccgtgatcatcctcccaggtacaaaggc
actttgggtgggcgaaataatatcaggtagaatacttttcaaacggaaagctagcatttt
ggacacaattttatataggacattgcatagactaattggacgaaattgagttaccaactc
tggtgtgtccatcttcgggatcataacgatcgttgtctcattccattcaggtgggatctt
cctggaattaatagctagcaagacttgttggataatatcatctcccagaatatgccaata
ttttttgaaaaaaatggcatgaagcccatcgggacctggggccttaagatcgccgatgct
aaacgcagccttacgcacatcatcagccgtgtacttctttctctatgaagttggcttcag
acaaatcctgtatgcagagcaaaaaagaaaaccgagggaggatttgaaagggggcggaac
cttggagcggtatttggtcacacgagcaaaatccatggcaagcgcttcttcacactaggg
ctggtcgaagaggatggattgagttgacggctccagcgttccagggctcccctcgactcc
ttcgactccaccaccgttgccaaggagttgattgagaggcgagcgagggcagccgtccgt
ccacgcgtcggcacccggtttgtcccggcgccaagcagctcctccgtttgcttccgccac
cggccgccaggcggggcccacaaaatccacatcccccggtgatccgctggcccgggctgg
gcgcctccggagggcagaaaagatatgcggatccagcgcgggtgcggcggggtgtggagc
gcgcggcttttgatttacggggatctctttctggccgccccggggccccaccaccggcgc
tccccgcctccatttcgtccacgtcacccgccccctcccccaatatctactcctccgccc
cccttcgcttcccgcacacacacacacacacgcggactactcctctgctcgactcgactg
cagtcgccgccgccgtccatggccgcgccccctcccgcgtcttcgtcgtcctcctcctcc
tcaacctgacaggcagcgcagcgcgacaaacgcgaggtgagctcccgcctgtctgtcact
cgtctgctctgttcctgcccgattggggatcgaatcatccgtttcaatctgcgtgtggat
ccagggcatgctccttccttcactccaggccctctctctagctaataatatgtgcccgga
aattgctggagattaaccggctcgccgccttgtctgctactg-cccccttttagccgccg
gcagctccattcgaggagacgattcattccgctccgtctcaaccacttgctcttctctgt
gttttttgcgttttgttttcttgatttgattcggtggcccgccgtcgacgaacgcacgca
cgcacgccggatgcgaccgaggttcgattattactcacggcagcgtactgctggttgtgc
tattatgcgcgcctcctccctcgccgtcaaccaccaaacgaccccaacatgtttcctctt
ggagtcaggccgcctcctcctagcgccatggaccgtcatcaccaccagcagcagcagcag
ccgccgtcgcctcaaggggaccatgccgcccagccgcgctgctgggaggagttcctccac
aggaagaccatccgggtcctgctcgtggagaccgacgactccacccggcaggtcgtcacc
gccctgctccgccactgcatgtaccaaggtccttactcatactctgtctcagctactacc
ggtgttaatttgcactggctcggtcgtcatggaggtactaaatctgggcgttggttgtct
gtcatgttcagttatccctgctgaaaacggccaccaggcgtgggcgtatctccaggacat
gcagagcaacatcgaccttgttctgacagaggtcttcatgcacggcggtctctccgggat
cgacctgctcggcaggatcatgaaccacgaggtctgcaaggacatccccgtcatcagtaa
gcaccccctcgccgctataatgtttcagtatcaggtccatttcgtccacgtgcatagatt
tatatcttcttggtttccagtgatgtcgtcgcacgattcgatgggcacggtcctcagttg
cctgtcaaatggtgctgctgacttcttggccaagccgatacgtaagaacgagcttaagaa
cctttgggcgcatgtgtggagacgctctcacagcgtaagttactatctctcatggtgtat
catcattcagaaatactactgctgctgctgctgctgcttcagttcctagtttcacttgtg
tccttccagcttactagtgcatcttttactggtatggtactgggtactaaaacaaagttg
ttttcatggaactcagtccagtggcagtggtagtggaagtgccattcagacgcagaagtg
taccaaatcaaagagcgctgacgattccaataataacagcaataaccgcaacgacgatgc
cagcatggggctcaatgcaagggatggcagcgataatggtagtggcactcaggtatgaga
tttttatgtttttttttactactatctgtaatatttccagacaagactgaacacaacaat
ttttaggataaggaagctagataaaactgaatgcaactaactgcttctgctagtgcacta
gaggtcaatttgtccatatagcaaacaaattatctgtgactactacatgactcattcttt
ttgtaaactaccgaacttagacaggtctgtattttactctagtgtagtagaagtctttgc
ttaaactgtacgaggaaactgctggatagtaagatttgaaacatatgctagttgtttgga
ctttgaaacttgaatcaactgctgtaagtagaatacttagatatgtgagaagtatctgca
tctgaacaagttttctcatcaatttattttaacgcgcagagctcatggacaaagcgtgcc
gttgagatcgacagtccacaggacatgtctccggatcagtcagttgatcctcctgatagc
acttgcgcgcatgtgagccacctcaagtcagagatatgcagcaatagattaagaggtaca
gataacaaaaaatgccagaaaccaaaagaaactaatggtatggtatgctcaagtgctcaa
ccggctcactgtgcaactgaaccaaaagcctgctacttgtgccattttgtactgactaaa
taaattccaatatgttttccaggtgatgagttcaaagggaaggagctggagataggtgcc
cctggtaatttgaacacagatgatcaatcctccccgaacgagagttcggtcaaaccaaca
gataatggacggtgtgagtatctgccacagaacaactccaacgatacagttatggaaaat
tcggatgagccaattgttcgagctgctgacctaatcggttcgatggccaaaaacatggac
gcccaacaggcagctagagcaatagatgctcctaactgctcctcacaagtgccggaaggg
aaagacgccgaccgtgagaacgccatgccatatcttgagctgagcctaaagaggtcgaga
tcgaccacggagggtgcggatgcgatccaggaggaacagaggaacgtcgtgagacgatca
gacctctcggcattcacgaggtgcaaagcataatatcagtgtcctttgtgaatccttaaa
tcatccatatgttgcatactaaccgttttcattctttgcaaggtacaatacgtgctcgtt
ctccaatcaaggcggggcagggttcgtcgggagctgttcgcccaacggcaacagctccaa
ggccgcgaaaacggacgccgctcagatgaagcaaggctcaaatggcagcagcaacaacaa
cgacatgggctccaccaccaagagcgtgatgaccaagcccggtggcaataacaaggtttc
acccatcaacggcaacacgcacacgtcggcgttccatcgtgtgcagccatggacgccggc
gacagcaacagggaaagacaaggttgatgacgtgagcaagaagaatgctgcagcagcagc
agccgcagcagcgaaagacaatggtggtgaagcacagagcaaacacccctgtgcagcggc
ccatgatgcgaatggtggatcggcaggaggcgctcagtccaacgtgatcaatccctcggg
tcctgttgaaggtcatgctgccaactatggtagcaactctggcagtaataacaataccaa
taacggtgggagcaccgcagctactgctgctgctgctgctgctgtacatggtgagaccgg
tggcatcgacaaaagaagcaacatgatgcacatgaaacgggagcgccgggtggctgccgt
gaacaaattcagagagaagagaaaagagaggaacttcgggaagaaggtactg--tttttt
ttctttctgaaagccgatttcgtttgttctctgttcttcgtttcattcttctgttggggc
ttattcatgatagctgatgaaatggatcattccttttgcaggtgcgttaccagagcagga
agcggctggcggagcagcgcccacgggtgcgcgggcagttcgtgcggcagccgccaccgc
cggctgccgtggagagataacctcccgccacacacctagctatatatacctagtacgtac
gtactatttagacagctgattcttgtgtctttggccatggatcattcagagacggtcctc
atctcgtctcatctcctggaagaagaagaataacaagctactcctcctcctgcctgcctg
ccttagctacctaccatagaacatgcctgcagaggaggacgactgtagagtacatagtag
aagtgcggagtcgatcagacaggctcccgagccgctaagtagtaagtaatcaattaatgt
ctgaacctgtgtaacggtatgagtgagtattgtgttgtacacttgttatcagtttggctc
tggcgcacgcacgcacgcaaccaagccgatcgagtgtctctggtgtcatcaatcaacgca
tatttgtggtttaccagcaagtcattactgtatatatacttgtcccaaaccc
>TG099(JB Asano)
tacgcagacatagctttctttccagccacaaaacctttccggccaaaaagcatataataa
gtatatatgagcacacataatagagagcatataatttacattttctagttccctccatga
gac-aaaaaaaggaagaagcaaagtttgatgatagttttacatattcctccctcagcctc
ctcaaagttggaacgcaattctgaccatcagtttctgctagtacaatatggtagtcaaac
ccaataaaaattatataataaaagactttttcttgaggaaacataaaagtatttcttgaa
acaaaagcatacgtgttaatcaacacacttaatcacagtacacattcttaaggaaaaaat
aggtgtggtcattccctacaagctaagtttctataataaagtaaaaaggagaaaatcatt
taggaataaactaagtctctcttgcagaggcgcacaatttttttagaaagtcaaaacagc
cttactcggatgttcaagcggtatataaagttgagtttgtttacgaaggcggtagtttta
cggaaatccagctctcatcccaagctcagatactccccatattaatagtaaattcaaata
acacatttaacaaattcaaaaggttctgaattttttacatatgaaagacgagagactctt
ctagatacttgcaaattttcacactaatatgacataggaggagctcagtac--aaaaaaa
tatggagctggaattttgttgcagctttggacattttttagctccgatttttttgtacca
agctactcggatgtcatctcggcgcgaaaatgtgcaagcacctagaaaagtctataactt
tgatgtgtaatttctttggac-tttttagtttatttggtatttcttttgaatttgctatt
cacatgggtgcagatgcagccgaagtagcggctctcgtttctatggaaattgctttagag
tcccagagctccagtaaagccaggtttaccaaaagtgtattcgaagcgcaattttttttt
acatgtacatacaggtaaggttaatgtacctatacacatgtattattattattattgcac
caagctactcggatgtcatctcggtgcaaaaaattgcaagcacctagaaaagtctctaat
taatctttgatgtgtaaaaatttcagactttttttagtttgtttggtttctttttgcggg
tgtgtttggtatttcttttgaaatcactattcacataggtgcagatgcacccgagctccg
aaacaccgctctcatttctatggaaattgctttgaaatcccaaagctccattgaagccag
gtttaccaaaaaaaaaagggggaaatatattcaaagagccc-aaaaaaatctggattttt
ttatatgtacatataggaatggtcaatgtatttacaaagttttcatgtaatacatgtgta
tatacaagcgcaaaagaacctaaatacataaatctgataaaagaaaataatagtcacatt
gtgtggtaataaatccacatatttatcttttttgtgtgcgcacatggtaagttatcttct
aacgaaattttacacatatgtagtgtatatgtacatattggattttgtacagaatttgtt
gatacttttaaatatgtatttcatatttttccaaaaacggggggttcaatggaggttaag
ctccaaagcacctcacccgtggctttattaccactatatttgatgaaactactttcattt
tcaaagggatgcagagaaagacggagccgaaaacacatgaacagagtagattttggtgag
aggctgagaaaactgaatattggcatgcatatgcggatgtcgtgcaatgtgtcaaaagat
agtttgggaatagattctggtgagatgatgtgtcggccttagcttgtgcgcttgtgatac
aggaacatcctagtggctcacgttgcctcacgatggttatcaaaagaaagaaccttatca
tttctcaacttgattctgcctgtcacgtgcatgcatccacattacaacgatggcatgtac
agtcacacgacctaactacttaatttgccgacactccctcaatactcactccgtttttat
ttgcttcccaaattacttttattgtaagtgaagctttgatcaaatttataaacatatata
ctaacatcaataccattagatttaccggtgaatatatatacttccatatcatatgtactc
cctctgtaaacaaatataagaacgtcttatattagtttgcagagggagtagttgttatta
taaatttttataacgtttttataaatttggtcaaactttataaagtctgactcaaggcaa
aagctaatatgcagagtgaataaaaacatatgaactatagatggtggccaaagtacagcc
agacaacatcaaggctggagtaactaaacccgcggtcatctcacaatcacactctcatcc
gtaaactattttaactagcaaggaatattaaagaaattagttacggtcaacaagattata
ccgcatttccaaccgatcaaactacttaaagaacattttatgtgctcaaaatagcacttg
aatttcttgtgaatatgtcactaagattttgaattcacaacaggtatagatacaatacta
caaggagttgacaagacattgattatgtataggagataaaaccttgctagattttatatg
ctgaccattttgcctgttaggtaaataggtcaacatgttagtaaacagggaaaagactaa
aagcaatatgtttgaaccacccaaatctatgagttgtaccgtaaccttttcaggtttttt
tcccatctaaagttctaaaatttgcccaaatttttgtatcgataaaaatgataactttat
tcatcttgaatattactcaaatttgactagaatagaaaggacaacacgtatggttaactg
taacagttccattttttgaaaatgttcaagtttcaaccaaatttgagtcaaaatttcata
attgcattctcttaaataactaactagagtaggttgaaagatactccctctgtaaactaa
tataagagcattcagatcactactttagtgatctaaatgctcttatatttctttacggag
ggagtaatattttaatatacttttcaattttcaaaatactgataattgattatctcttaa
actgcacacagattttgctcaaaattaaaaggtaaagttagtaggatatttgaaagagcg
aaacttctgagtggcaattcggccgtaagagcaaaatccatggcaatctatagctatacc
gaacaggagcggcgtcaggccccaggcagccctggccatcgtctggggcgtgacggacaa
agtatgcgcacactgtatagcaccgtagcagtaaggctggccttggtcgtcttcacatcc
tactggcattgagtgcaccacacatgtgtggttacatcaaggacatatgtgtattaaggg
ttttttgcgtcttggatgtaactctacttatcatggaataaaactcatttttccctcgca
ag-aaaaaatacgagtgaaatccatgacaaactcttcacacttcaccctagtaaggccga
agaatccatggcaaactcttgcgtggtacttgggtcatatgcgcaagagccatgaaaatt
aattgtgtgatgcatctaaagacattcaaagcaatgcgaagagaactgaaaggatcttat
ccgatttcgtagtgtgaacgttgatatttctttctctatgaag-tttttttagggaagac
cattatggctagctttattgcaaattaaagcagtaaaacatcatccacaagtctggaaac
aagacagccgggtggctcgtccgtccagctactagaaaccttattacaaaaaatatgttt
agctagcacatgcgccgcatcattacatgatcgaaaacaatgattaaaagtgaccttccc
aatagacgtagccgcatccacacactccgcaaatattgtcgttgcagtgtcccaccatct
tgtttgtccagtgcaagcatcaatcaccatgagggaatcagactatgcttcaactcgaga
aaaacccagggtattggcaaaaaacagtccatcgcgcatagccaacgcttccgtggtcac
cacgtccgctgcaaattggatatagcggcattgggcagccacaaagttacctttgtgatc
cctaatgaccgccgtcgtagctccagttccctcgtccaaatggaaagacgcatccacatt
gactttcacaaagttcggctctggttttctccatgtatgctcctgtattgcccggttcct
actatttatctgatggtagttagtcgctatcactaggacggagagtggccaccttgttgg
tgaaggtggcgctcctccatgcgttaactcacgcctaacccaccatagataccaaactcc
aacagccagcacatgtttcacatcaagactgggtttgagaggtagtgccctgtcttccgc
caacagtaggtgttcaaatatgattgatcccgagcgatcaaatgttatagcttcttcgat
tatatccagaatgcctagtctctgccataactcgtgagcatgtgtgcattcgaagaacag
gtgacgcacatcttccgcagcctggtgacagatcgggcaagatccattagagcctacatg
tctgtttgtgagtattgctttcaaaggtattattccgtggagagcgcaccaacagaaaat
ctgcaccttacgagggacttgcagtttccaaactctactccagatttccggtgtagttga
gccagacggacatgcccaaacatttgcatgctgccggtaagtctgaacccattgtgtgtg
ataagctgatcggacagtaaagacccctctccgatcagggttccaggcaataaaatcctc
aaaagctgccgtactcaagggaatttgcaagatcctttggacgtccactgggttgaagat
agagcggatcaacgcttcatcccatgccccggtgtaagggtcaatgaggtcgctaaccga
agaaaggatagactgtcccctgctcgagattaccttcctgttaggactcgatggtaccca
tggatcggtccatattttcacatgctcaccggttccaattcgccaaacatatcccaattt
aaaagtctctaatcccttcattatactctgccaaatgaatgaagccccactttttagggt
tgcttggagtaggcttccattcgggtagtactttgctttcagaacccgagcacatagcga
ctccggattgttaatgagacgccaacactgcttagacagcatagccaaattgaaggaata
aagatccctgaagcccattcctccttcattcttcgggtaacaaagtttccaccaagtgta
ccaatgcattcttttatgatcttcgtcatcaccccaccagaattgagctatcaaatccgt
gatctccttgcaaatccccttcggtaggctgaatactgacatggcaaaaacatggattgc
ttgagctacagatttaataagtatttccttaccacctgtagatagttgcttctccatcca
tcctttcaatctttcttttattctttcacagaaatatcggaagcagtcactcctatccgc
tcctaccattgcaggcagcccaagatatttgtcagacaaagcttcagtatcaatatgtaa
tagttgacaaacctcagtttttgttaccagaggggtgttaggactgaagtacacactaga
ttttgataggctcaccaattgtcccgaactctgacagtaggtatccagaacatgttgtaa
ggaagctgcatttaggacatctgcgttcatgagaatgagagagtcatcagcaaataaaag
atgtgatactgatggtgcatttctgcacactcttattccctctatgccaccagcttcttc
ttcaaactccaataaactggacagaccttctgcacacagtaggaacatatatggggaaag
gggatcaccctgtcgaatgcccctcgtaggtgtgaaagaccctgtttcatgagaattaaa
tctcactctgtagctgaccgagcttacacatgacatcatcatcttaataaattggccgtg
gaaacccaaagctgacatcatatgacgaaggaaagaccattccactctgtcatatgcttt
atgcatatctaacttgactgcacataaccctgttcgaccagctcttttattcttgatctt
gtgtatacattcatatgcaattagaatattatccgtgatcatcctcccaggtacaaaggc
actttgggtgggcgaaataatatcaggtagaatacttttcaaacggaaagctagcatttt
ggacacaattttatataggacattgcatagactaattggacgaaattgagttaccaactc
tggtgtgtccatcttcgggatcataacgatcgttgtctcattccattcaggtgggatctt
cctggaattaatagctagcaagacttgttggataatatcatctcccagaatatgccaata
ttttttgaaaaaaatggcatgaagcccatcgggacctggggccttaagatcgccgatgct
aaacgcagccttacgcacatcatcagccgtgtacttctttctctatgaagttggcttcag
acaaatcctgtatgcagagcaaaaaagaaaaccgagggaggatttgaaagggggcggaac
cttggagcggtatttggtcacacgagcaaaatccatggcaagcgcttcttcacactaggg
ctggtcgaagaggatggattgagttgacggctccagcgttccagggctcccctcgactcc
ttcgactccaccaccgttgccaaggagttgattgagaggcgagcgagggcagccgtccgt
ccacgcgtcggcacccggtttgtcccggcgccaagcagctcctccgtttgcttccgccac
cggccgccaggcggggcccacaaaatccacatcccccggtgatccgctggcccgggctgg
gcgcctccggagggcagaaaagatatgcggatccagcgcgggtgcggcggggtgtggagc
gcgcggcttttgatttacggggatctctttctggccgccccggggccccaccaccggcgc
tccccgcctccatttcgtccacgtcacccgccccctcccccaatatctactcctccgccc
cccttcgcttcccgcacacacacacacacacgcggactactcctctgctcgactcgactg
cagtcgccgccgccgtccatggccgcgccccctcccgcgtcttcgtcgtcctcctcctcc
tcaacctgacaggcagcgcagcgcgacaaacgcgaggtgagctcccgcctgtctgtcact
cgtctgctctgttcctgcccgattggggatcgaatcatccgtttcaatctgcgtgtggat
ccagggcatgctccttccttcactccaggccctctctctagctaataatatgtgcccgga
aattgctggagattaaccggctcgccgccttgtctgctactg-cccccttttagccgccg
gcagctccattcgaggagacgattcattccgctccgtctcaaccacttgctcttctctgt
gttttttgcgttttgttttcttgatttgattcggtggcccgccgtcgacgaacgcacgca
cgcacgccggatgcgaccgaggttcgattattactcacggcagcgtactgctggttgtgc
tattatgcgcgcctcctccctcgccgtcaaccaccaaacgaccccaacatgtttcctctt
ggagtcaggccgcctcctcctagcgccatggaccgtcatcaccaccagcagcagcagcag
ccgccgtcgcctcaaggggaccatgccgcccagccgcgctgctgggaggagttcctccac
aggaagaccatccgggtcctgctcgtggagaccgacgactccacccggcaggtcgtcacc
gccctgctccgccactgcatgtaccaaggtccttactcatactctgtctcagctactacc
ggtgttaatttgcactggctcggtcgtcatggaggtactaaatctgggcgttggttgtct
gtcatgttcagttatccctgctgaaaacggccaccaggcgtgggcgtatctccaggacat
gcagagcaacatcgaccttgttctgacagaggtcttcatgcacggcggtctctccgggat
cgacctgctcggcaggatcatgaaccacgaggtctgcaaggacatccccgtcatcagtaa
gcaccccctcgccgctataatgtttcagtatcaggtccatttcgtccacgtgcatagatt
tatatcttcttggtttccagtgatgtcgtcgcacgattcgatgggcacggtcctcagttg
cctgtcaaatggtgctgctgacttcttggccaagccgatacgtaagaacgagcttaagaa
cctttgggcgcatgtgtggagacgctctcacagcgtaagttactatctctcatggtgtat
catcattcagaaatactactgctgctgctgctgctgcttcagttcctagtttcacttgtg
tccttccagcttactagtgcatcttttactggtatggtactgggtactaaaacaaagttg
ttttcatggaactcagtccagtggcagtggtagtggaagtgccattcagacgcagaagtg
taccaaatcaaagagcgctgacgattccaataataacagcaataaccgcaacgacgatgc
cagcatggggctcaatgcaagggatggcagcgataatggtagtggcactcaggtatgaga
tttttatgtttttttttactactatctgtaatatttccagacaagactgaacacaacaat
ttttaggataaggaagctagataaaactgaatgcaactaactgcttctgctagtgcacta
gaggtcaatttgtccatatagcaaacaaattatctgtgactactacatgactcattcttt
ttgtaaactaccgaacttagacaggtctgtattttactctagtgtagtagaagtctttgc
ttaaactgtacgaggaaactgctggatagtaagatttgaaacatatgctagttgtttgga
ctttgaaacttgaatcaactgctgtaagtagaatacttagatatgtgagaagtatctgca
tctgaacaagttttctcatcaatttattttaacgcgcagagctcatggacaaagcgtgcc
gttgagatcgacagtccacaggacatgtctccggatcagtcagttgatcctcctgatagc
acttgcgcgcatgtgagccacctcaagtcagagatatgcagcaatagattaagaggtaca
gataacaaaaaatgccagaaaccaaaagaaactaatggtatggtatgctcaagtgctcaa
ccggctcactgtgcaactgaaccaaaagcctgctacttgtgccattttgtactgactaaa
taaattccaatatgttttccaggtgatgagttcaaagggaaggagctggagataggtgcc
cctggtaatttgaacacagatgatcaatcctccccgaacgagagttcggtcaaaccaaca
gataatggacggtgtgagtatctgccacagaacaactccaacgatacagttatggaaaat
tcggatgagccaattgttcgagctgctgacctaatcggttcgatggccaaaaacatggac
gcccaacaggcagctagagcaatagatgctcctaactgctcctcacaagtgccggaaggg
aaagacgccgaccgtgagaacgccatgccatatcttgagctgagcctaaagaggtcgaga
tcgaccacggagggtgcggatgcgatccaggaggaacagaggaacgtcgtgagacgatca
gacctctcggcattcacgaggtgcaaagcataatatcagtgtcctttgtgaatccttaaa
tcatccatatgttgcatactaaccgttttcattctttgcaaggtacaatacgtgctcgtt
ctccaatcaaggcggggcagggttcgtcgggagctgttcgcccaacggcaacagctccaa
ggccgcgaaaacggacgccgctcagatgaagcaaggctcaaatggcagcagcaacaacaa
cgacatgggctccaccaccaagagcgtgatgaccaagcccggtggcaataacaaggtttc
acccatcaacggcaacacgcacacgtcggcgttccatcgtgtgcagccatggacgccggc
gacagcaacagggaaagacaaggttgatgacgtgagcaagaagaatgctgcagcagcagc
agccgcagcagcgaaagacaatggtggtgaagcacagagcaaacacccctgtgcagcggc
ccatgatgcgaatggtggatcggcaggaggcgctcagtccaacgtgatcaatccctcggg
tcctgttgaaggtcatgctgccaactatggtagcaactctggcagtaataacaataccaa
taacggtgggagcaccgcagctactgctgctgctgctgctgctgtacatggtgagaccgg
tggcatcgacaaaagaagcaacatgatgcacatgaaacgggagcgccgggtggctgccgt
gaacaaattcagagagaagagaaaagagaggaacttcgggaagaaggtactg---ttttt
ttctttctgaaagccgatttcgtttgttctctgttcttcgtttcattcttctgttggggc
ttattcatgatagctgatgaaatggatcattccttttgcaggtgcgttaccagagcagga
agcggctggcggagcagcgcccacgggtgcgcgggcagttcgtgcggcagccgccaccgc
cggctgccgtggagagataacctcccgccacacacctagctatatatacctagtacgtac
gtactatttagacagctgattcttgtgtctttggccatggatcattcagagacggtcctc
atctcgtctcatctcctggaagaagaagaataacaagctactcctcctcctgcctgcctg
ccttagctacctaccatagaacatgcctgcagaggaggacgactgtagagtacatagtag
aagtgcggagtcgatcagacaggctcccgagccgctaagtagtaagtaatcaattaatgt
ctgaacctgtgtaacggtatgagtgagtattgtgttgtacacttgttatcagtttggctc
tggcgcacgcacgcacgcaaccaagccgatcgagtgtctctggtgtcatcaatcaacgca
tatttgtggtttaccagcaagtcattactgtatatatacttgtcccaaaccc
>TG117(Pantus)
tacgcagacatagctttctttccagccacaaaacctttccggccaaaaagcatataataa
gtatatatgagcacacataatagagagcatataatttacattttctagttccctccatga
gac-aaaaaaaggaagaagcaaagtttgatgatagttttacatattcctccctcagcctc
ctcaaagttggaacgcaattctgaccatcagtttctgctagtacaatatggtagtcaaac
ccaataaaaattatataataaaagactttttcttgaggaaacataaaagtatttcttgaa
acaaaagcatacgtgttaatcaacacacttaatcacagtacacattcttaaggaaaaaat
aggtgtggtcattccctacaagctaagtttctataataaagtaaaaaggagaaaatcatt
taggaataaactaagtctctcttgcagaggcgcacaatttttttagaaagtcaaaacagc
cttactcggatgttcaagcggtatataaagttgagtttgtttacgaaggcggtagtttta
cggaaatccagctctcatcccaagctcagatactccccatattaatagtaaattcaaata
acacatttaacaaattcaaaaggttctgaattttttacatatgaaagacgagagactctt
ctagatacttgcaaattttcacactaatatgacataggaggagctcagtac--aaaaaaa
tatggagctggaattttgttgcagctttggacattttttagctccgatttttttgtacca
agctactcggatgtcatctcggcgcgaaaatgtgcaagcacctagaaaagtctataactt
tgatgtgtaatttctttggacttttttagtttatttggtatttcttttgaatttgctatt
cacatgggtgcagatgcagccgaagtagcggctctcgtttctatggaaattgctttagag
tcccagagctccagtaaagccaggtttaccaaaagtgtattcgaagcgcaattttttttt
acatgtacatacaggtaaggttaatgtacctatacacatgtattattattattattgcac
caagctactcggatgtcatctcggtgcaaaaaattgcaagcacctagaaaagtctctaat
taatctttgatgtgtaaaaatttcagactttttttagtttgtttggtttctttttgcggg
tgtgtttggtatttcttttgaaatcactattcacataggtgcagatgcacccgagctccg
aaacaccgctctcatttctatggaaattgctttgaaatcccaaagctccattgaagccag
gtttacc-aaaaaaaaagggggaaatatattcaaagagccc-aaaaaaatctggattttt
ttatatgtacatataggaatggtcaatgtatttacaaagttttcatgtaatacatgtgta
tatacaagcgcaaaagaacctaaatacataaatctgataaaagaaaataatagtcacatt
gtgtggtaataaatccacatatttatcttttttgtgtgcgcacatggtaagttatcttct
aacgaaattttacacatatgtagtgtatatgtacatattggattttgtacagaatttgtt
gatacttttaaatatgtatttcatatttttccaaaaacggggggttcaatggaggttaag
ctccaaagcacctcacccgtggctttattaccactatatttgatgaaactactttcattt
tcaaagggatgcagagaaagacggagccgaaaacacatgaacagagtagattttggtgag
aggctgagaaaactgaatattggcatgcatatgcggatgtcgtgcaatgtgtcaaaagat
agtttgggaatagattctggtgagatgatgtgtcggccttagcttgtgcgcttgtgatac
aggaacatcctagtggctcacgttgcctcacgatggttatcaaaagaaagaaccttatca
tttctcaacttgattctgcctgtcacgtgcatgcatccacattacaacgatggcatgtac
agtcacacgacctaactacttaatttgccgacactccctcaatactcactccgtttttat
ttgcttcccaaattacttttattgtaagtgaagctttgatcaaatttataaacatatata
ctaacatcaataccattagatttaccggtgaatatatatacttccatatcatatgtactc
cctctgtaaacaaatataagaacgtcttatattagtttgcagagggagtagttgttatta
taaatttttataacgtttttataaatttggtcaaactttataaagtctgactcaaggcaa
aagctaatatgcagagtgaataaaaacatatgaactatagatggtggccaaagtacagcc
agacaacatcaaggctggagtaactaaacccgcggtcatctcacaatcacactctcatcc
gtaaactattttaactagcaaggaatattaaagaaattagttacggtcaacaagattata
ccgcatttccaaccgatcaaactacttaaagaacattttatgtgctcaaaatagcacttg
aatttcttgtgaatatgtcactaagattttgaattcacaacaggtatagatacaatacta
caaggagttgacaagacattgattatgtataggagataaaaccttgctagattttatatg
ctgaccattttgcctgttaggtaaataggtcaacatgttagtaaacagggaaaagactaa
aagcaatatgtttgaaccacccaaatctatgagttgtaccgtaaccttttcaggtttttt
tcccatctaaagttctaaaatttgcccaaatttttgtatcgataaaaatgataactttat
tcatcttgaatattactcaaatttgactagaatagaaaggacaacacgtatggttaactg
taacagttccattttttgaaaatgttcaagtttcaaccaaatttgagtcaaaatttcata
attgcattctcttaaataactaactagagtaggttgaaagatactccctctgtaaactaa
tataagagcattcagatcactactttagtgatctaaatgctcttatatttctttacggag
ggagtaatattttaatatacttttcaattttcaaaatactgataattgattatctcttaa
actgcacacagattttgctcaaaattaaaaggtaaagttagtaggatatttgaaagagcg
aaacttctgagtggcaattcggccgtaagagcaaaatccatggcaatctatagctatacc
gaacaggagcggcgtcaggccccaggcagccctggccatcgtctggggcgtgacggacaa
agtatgcgcacactgtatagcaccgtagcagtaaggctggccttggtcgtcttcacatcc
tactggcattgagtgcaccacacatgtgtggttacatcaaggacatatgtgtattaaggg
ttttttgcgtcttggatgtaactctacttatcatggaataaaactcatttttccctcgca
agaaaaaaatacgagtgaaatccatgacaaactcttcacacttcaccctagtaaggccga
agaatccatggcaaactcttgcgtggtacttgggtcatatgcgcaagagccatgaaaatt
aattgtgtgatgcatctaaagacattcaaagcaatgcgaagagaactgaaaggatcttat
ccgatttcgtagtgtgaacgttgatatttctttctctatgaag-tttttttagggaagac
cattatggctagctttattgcaaattaaagcagtaaaacatcatccacaagtctggaaac
aagacagccgggtggctcgtccgtccagctactagaaaccttattacaaaaaatatgttt
agctagcacatgcgccgcatcattacatgatcgaaaacaatgattaaaagtgaccttccc
aatagacgtagccgcatccacacactccgcaaatattgtcgttgcagtgtcccaccatct
tgtttgtccagtgcaagcatcaatcaccatgagggaatcagactatgcttcaactcgaga
aaaacccagggtattggcaaaaaacagtccatcgcgcatagccaacgcttccgtggtcac
cacgtccgctgcaaattggatatagcggcattgggcagccacaaagttacctttgtgatc
cctaatgaccgccgtcgtagctccagttccctcgtccaaatggaaagacgcatccacatt
gactttcacaaagttcggctctggttttctccatgtatgctcctgtattgcccggttcct
actatttatctgatggtagttagtcgctatcactaggacggagagtggccaccttgttgg
tgaaggtggcgctcctccatgcgttaactcacgcctaacccaccatagataccaaactcc
aacagccagcacatgtttcacatcaagactgggtttgagaggtagtgccctgtcttccgc
caacagtaggtgttcaaatatgattgatcccgagcgatcaaatgttatagcttcttcgat
tatatccagaatgcctagtctctgccataactcgtgagcatgtgtgcattcgaagaacag
gtgacgcacatcttccgcagcctggtgacagatcgggcaagatccattagagcctacatg
tctgtttgtgagtattgctttcaaaggtattattccgtggagagcgcaccaacagaaaat
ctgcaccttacgagggacttgcagtttccaaactctactccagatttccggtgtagttga
gccagacggacatgcccaaacatttgcatgctgccggtaagtctgaacccattgtgtgtg
ataagctgatcggacagtaaagacccctctccgatcagggttccaggcaataaaatcctc
aaaagctgccgtactcaagggaatttgcaagatcctttggacgtccactgggttgaagat
agagcggatcaacgcttcatcccatgccccggtgtaagggtcaatgaggtcgctaaccga
agaaaggatagactgtcccctgctcgagattaccttcctgttaggactcgatggtaccca
tggatcggtccatattttcacatgctcaccggttccaattcgccaaacatatcccaattt
aaaagtctctaatcccttcattatactctgccaaatgaatgaagccccactttttagggt
tgcttggagtaggcttccattcgggtagtactttgctttcagaacccgagcacatagcga
ctccggattgttaatgagacgccaacactgcttagacagcatagccaaattgaaggaata
aagatccctgaagcccattcctccttcattcttcgggtaacaaagtttccaccaagtgta
ccaatgcattcttttatgatcttcgtcatcaccccaccagaattgagctatcaaatccgt
gatctccttgcaaatccccttcggtaggctgaatactgacatggcaaaaacatggattgc
ttgagctacagatttaataagtatttccttaccacctgtagatagttgcttctccatcca
tcctttcaatctttcttttattctttcacagaaatatcggaagcagtcactcctatccgc
tcctaccattgcaggcagcccaagatatttgtcagacaaagcttcagtatcaatatgtaa
tagttgacaaacctcagtttttgttaccagaggggtgttaggactgaagtacacactaga
ttttgataggctcaccaattgtcccgaactctgacagtaggtatccagaacatgttgtaa
ggaagctgcatttaggacatctgcgttcatgagaatgagagagtcatcagcaaataaaag
atgtgatactgatggtgcatttctgcacactcttattccctctatgccaccagcttcttc
ttcaaactccaataaactggacagaccttctgcacacagtaggaacatatatggggaaag
gggatcaccctgtcgaatgcccctcgtaggtgtgaaagaccctgtttcatgagaattaaa
tctcactctgtagctgaccgagcttacacatgacatcatcatcttaataaattggccgtg
gaaacccaaagctgacatcatatgacgaaggaaagaccattccactctgtcatatgcttt
atgcatatctaacttgactgcacataaccctgttcgaccagctcttttattcttgatctt
gtgtatacattcatatgcaattagaatattatccgtgatcatcctcccaggtacaaaggc
actttgggtgggcgaaataatatcaggtagaatacttttcaaacggaaagctagcatttt
ggacacaattttatataggacattgcatagactaattggacgaaattgagttaccaactc
tggtgtgtccatcttcgggatcataacgatcgttgtctcattccattcaggtgggatctt
cctggaattaatagctagcaagacttgttggataatatcatctcccagaatatgccaata
ttttttgaaaaaaatggcatgaagcccatcgggacctggggccttaagatcgccgatgct
aaacgcagccttacgcacatcatcagccgtgtacttctttctctatgaagttggcttcag
acaaatcctgtatgcagagcaaaaaagaaaaccgagggaggatttgaaagggggcggaac
cttggagcggtatttggtcacacgagcaaaatccatggcaagcgcttcttcacactaggg
ctggtcgaagaggatggattgagttgacggctccagcgttccagggctcccctcgactcc
ttcgactccaccaccgttgccaaggagttgattgagaggcgagcgagggcagccgtccgt
ccacgcgtcggcacccggtttgtcccggcgccaagcagctcctccgtttgcttccgccac
cggccgccaggcggggcccacaaaatccacatcccccggtgatccgctggcccgggctgg
gcgcctccggagggcagaaaagatatgcggatccagcgcgggtgcggcggggtgtggagc
gcgcggcttttgatttacggggatctctttctggccgccccggggccccaccaccggcgc
tccccgcctccatttcgtccacgtcacccgccccctcccccaatatctactcctccggcc
cccttcgcttcccgcacacacacacacacacgcggactactcctctgctcgactcgactg
cagtcgccgccgccgtccatggccgcgccccctcccgcgtcttcgtcgtcctcctcctcc
tcaacctgacaggcagcgcagcgcgacaaacgcgaggtgagctcccgcctgtctgtcact
cgtctgctctgttcctgcccgattggggatcgaatcatccgtttcaatctgcgtgtggat
ccagggcatgctccttccttcactccaggccctctctctagctaataatatgtgcccgga
aattgctggagattaaccggctcgccgccttgtctgctactg-cccccttttagccgccg
gcagctccattcgaggagacgattcattccgctccgtctcaaccacttgctcttctctgt
gttttttgcgttttgttttcttgatttgattcggtggcccgccgtcgacgaacgcacgca
cgcacgccggatgcgaccgaggttcgattattactcacggcagcgtactgctggttgtgc
tattatgcgcgcctcctccctcgccgtcaaccaccaaacgaccccaacatgtttcctctt
ggagtcaggccgcctcctcctagcgccatggaccgtcatcaccaccagcagcagcagcag
ccgccgtcgcctcaaggggaccatgccgcccagccgcgctgctgggaggagttcctccac
aggaagaccatccgggtcctgctcgtggagaccgacgactccacccggcaggtcgtcacc
gccctgctccgccactgcatgtaccaaggtccttactcatactctgtctcagctactacc
ggtgttaatttgcactggctcggtcgtcatggaggtactaaatctgggcgttggttgtct
gtcatgttcagttatccctgctgaaaacggccaccaggcgtgggcgtatctccaggacat
gcagagcaacatcgaccttgttctgacagaggtcttcatgcacggcggtctctccgggat
cgacctgctcggcaggatcatgaaccacgaggtctgcaaggacatccccgtcatcagtaa
gcaccccctcgccgctataatgtttcagtatcaggtccatttcgtccacgtgcatagatt
tatatcttcttggtttccagtgatgtcgtcgcacgattcgatgggcacggtcctcagttg
cctgtcaaatggtgctgctgacttcttggccaagccgatacgtaagaacgagcttaagaa
cctttgggcgcatgtgtggagacgctctcacagcgtaagttactatctctcatggtgtat
catcattcagaaatactactgctgctgctgctgctgcttcagttcctagtttcacttgtg
tccttccagcttactagtgcatcttttactggtatggtactgggtactaaaacaaagttg
ttttcatggaactcagtccagtggcagtggtagtggaagtgccattcagacgcagaagtg
taccaaatcaaagagcgctgacgattccaataataacagcaataaccgcaacgacgatgc
cagcatggggctcaatgcaagggatggcagcgataatggtagtggcactcaggtatgaga
tttttatgtttttttttactactatctgtaatatttccagacaagactgaacacaacaat
ttttaggataaggaagctagataaaactgaatgcaactaactgcttctgctagtgcacta
gaggtcaatttgtccatatagcaaacaaattatctgtgactactacatgactcattcttt
ttgtaaactaccgaacttagacaggtctgtattttactctagtgtagtagaagtctttgc
ttaaactgtacgaggaaactgctggatagtaagatttgaaacatatgctagttgtttgga
ctttgaaacttgaatcaactgctgtaagtagaatacttagatatgtgagaagtatctgca
tctgaacaagttttctcatcaatttattttaacgcgcagagctcatggacaaagcgtgcc
gttgagatcgacagtccacaggacatgtctccggatcagtcagttgatcctcctgatagc
acttgcgcgcatgtgagccacctcaagtcagagatatgcagcaatagattaagaggtaca
gataacaaaaaatgccagaaaccaaaagaaactaatggtatggtatgctcaagtgctcaa
ccggctcactgtgcaactgaaccaaaagcctgctacttgtgccattttgtactgactaaa
taaattccaatatgttttccaggtgatgagttcaaagggaaggagctggagataggtgcc
cctggtaatttgaacacagatgatcaatcctccccgaacgagagttcggtcaaaccaaca
gataatggacggtgtgagtatctgccacagaacaactccaacgatacagttatggaaaat
tcggatgagccaattgttcgagctgctgacctaatcggttcgatggccaaaaacatggac
gcccaacaggcagctagagcaatagatgctcctaactgctcctcacaagtgccggaaggg
aaagacgccgaccgtgagaacgccatgccatatcttgagctgagcctaaagaggtcgaga
tcgaccacggagggtgcggatgcgatccaggaggaacagaggaacgtcgtgagacgatca
gacctctcggcattcacgaggtgcaaagcataatatcagtgtcctttgtgaatccttaaa
tcatccatatgttgcatactaaccgttttcattctttgcaaggtacaatacgtgctcgtt
ctccaatcaaggcggggcagggttcgtcgggagctgttcgcccaacggcaacagctccaa
ggccgcgaaaacggacgccgctcagatgaagcaaggctcaaatggcagcagcaacaacaa
cgacatgggctccaccaccaagagcgtgatgaccaagcccggtggcaataacaaggtttc
acccatcaacggcaacacgcacacgtcggcgttccatcgtgtgcagccatggacgccggc
gacagcaacagggaaagacaaggttgatgacgtgagcaagaagaatgctgcagcagcagc
agccgcagcagcgaaagacaatggtggtgaagcacagagcaaacacccctgtgcagcggc
ccatgatgcgaatggtggatcggcaggaggcgctcagtccaacgtgatcaatccctcggg
tcctgttgaaggtcatgctgccaactatggtagcaactctggcagtaataacaataccaa
taacggtgggagcaccgcagctactgctgctgctgctgctgctgtacatggtgagaccgg
tggcatcgacaaaagaagcaacatgatgcacatgaaacgggagcgccgggtggctgccgt
gaacaaattcagagagaagagaaaagagaggaacttcgggaagaaggtactg---ttttt
ttctttctgaaagccgatttcgtttgttctctgttcttcgtttcattcttctgttggggc
ttattcatgatagctgatgaaatggatcattccttttgcaggtgcgttaccagagcagga
agcggctggcggagcagcgcccacgggtgcgcgggcagttcgtgcggcagccgccaccgc
cggctgccgtggagagataacctcccgccacacacctagctatatatacctagtacgtac
gtactatttagacagctgattcttgtgtctttggccatggatcattcagagacggtcctc
atctcgtctcatctcctggaagaagaagaataacaagctactcctcctcctgcctgcctg
ccttagctacctaccatagaacatgcctgcagaggaggacgactgtagagtacatagtag
aagtgcggagtcgatcagacaggctcccgagccgctaagtagtaagtaatcaattaatgt
ctgaacctgtgtaacggtatgagtgagtattgtgttgtacacttgttatcagtttggctc
tggcgcacgcacgcacgcaaccaagccgatcgagtgtctctggtgtcatcaatcaacgca
tatttgtggtttaccagcaagtcattactgtatatatacttgtcccaaaccc
>TG135(Monopol)
tacgcagacatagctttctttccagccacaaaacctttccggccaaaaagcatataataa
gtatatatgagcacacataatagagagcatataatttacattttctagttccctccatga
gac-aaaaaaaggaagaagcaaagtttgatgatagttttacatattcctccctcagcctc
ctcaaagttggaacgcaattctgaccatcagtttctgctagtacaatatggtagtcaaac
ccaataaaaattatataataaaagactttttcttgaggaaacataaaagtatttcttgaa
acaaaagcatacgtgttaatcaacacacttaatcacagtacacattcttaaggaaaaaat
aggtgtggtcattccctacaagctaagtttctataataaagtaaaaaggagaaaatcatt
taggaataaactaagtctctcttgcagaggcgcacaatttttttagaaagtcaaaacagc
cttactcggatgttcaagcggtatataaagttgagtttgtttacgaaggcggtagtttta
cggaaatccagctctcatcccaagctcagatactccccatattaatagtaaattcaaata
acacatttaacaaattcaaaaggttctgaattttttacatatgaaagacgagagactctt
ctagatacttgcaaattttcacactaatatgacataggaggagctcagtac--aaaaaaa
tatggagctggaattttgttgcagctttggacattttttagctccgatttttttgtacca
agctactcggatgtcatctcggcgcgaaaatgtgcaagcacctagaaaagtctataactt
tgatgtgtaatttctttggacttttttagtttatttggtatttcttttgaatttgctatt
cacatgggtgcagatgcagccgaagtagcggctctcgtttctatggaaattgctttagag
tcccagagctccagtaaagccaggtttaccaaaagtgtattcgaagcgcaattttttttt
acatgtacatacaggtaaggttaatgtacctatacacatgtattattattattattgcac
caagctactcggatgtcatctcggtgcaaaaaattgcaagcacctagaaaagtctctaat
taatctttgatgtgtaaaaatttcagactttttttagtttgtttggtttctttttgcggg
tgtgtttggtatttcttttgaaatcactattcacataggtgcagatgcacccgagctccg
aaacaccgctctcatttctatggaaattgctttgaaatcccaaagctccattgaagccag
gtttacc-aaaaaaaaagggggaaatatattcaaagagccc-aaaaaaatctggattttt
ttatatgtacatataggaatggtcaatgtatttacaaagttttcatgtaatacatgtgta
tatacaagcgcaaaagaacctaaatacataaatctgataaaagaaaataatagtcacatt
gtgtggtaataaatccacatatttatcttttttgtgtgcgcacatggtaagttatcttct
aacgaaattttacacatatgtagtgtatatgtacatattggattttgtacagaatttgtt
gatacttttaaatatgtatttcatatttttccaaaaacggggggttcaatggaggttaag
ctccaaagcacctcacccgtggctttattaccactatatttgatgaaactactttcattt
tcaaagggatgcagagaaagacggagccgaaaacacatgaacagagtagattttggtgag
aggctgagaaaactgaatattggcatgcatatgcggatgtcgtgcaatgtgtcaaaagat
agtttgggaatagattctggtgagatgatgtgtcggccttagcttgtgcgcttgtgatac
aggaacatcctagtggctcacgttgcctcacgatggttatcaaaagaaagaaccttatca
tttctcaacttgattctgcctgtcacgtgcatgcatccacattacaacgatggcatgtac
agtcacacgacctaactacttaatttgccgacactccctcaatactcactccgtttttat
ttgcttcccaaattacttttattgtaagtgaagctttgatcaaatttataaacatatata
ctaacatcaataccattagatttaccggtgaatatatatacttccatatcatatgtactc
cctctgtaaacaaatataagaacgtcttatattagtttgcagagggagtagttgttatta
taaatttttataacgtttttataaatttggtcaaactttataaagtctgactcaaggcaa
aagctaatatgcagagtgaataaaaacatatgaactatagatggtggccaaagtacagcc
agacaacatcaaggctggagtaactaaacccgcggtcatctcacaatcacactctcatcc
gtaaactattttaactagcaaggaatattaaagaaattagttacggtcaacaagattata
ccgcatttccaaccgatcaaactacttaaagaacattttatgtgctcaaaatagcacttg
aatttcttgtgaatatgtcactaagattttgaattcacaacaggtatagatacaatacta
caaggagttgacaagacattgattatgtataggagataaaaccttgctagattttatatg
ctgaccattttgcctgttaggtaaataggtcaacatgttagtaaacagggaaaagactaa
aagcaatatgtttgaaccacccaaatctatgagttgtaccgtaaccttttcaggtttttt
tcccatctaaagttctaaaatttgcccaaatttttgtatcgataaaaatgataactttat
tcatcttgaatattactcaaatttgactagaatagaaaggacaacacgtatggttaactg
taacagttccattttttgaaaatgttcaagtttcaaccaaatttgagtcaaaatttcata
attgcattctcttaaataactaactagagtaggttgaaagatactccctctgtaaactaa
tataagagcattcagatcactactttagtgatctaaatgctcttatatttctttacggag
ggagtaatattttaatatacttttcaattttcaaaatactgataattgattatctcttaa
actgcacacagattttgctcaaaattaaaaggtaaagttagtaggatatttgaaagagcg
aaacttctgagtggcaattcggccgtaagagcaaaatccatggcaatctatagctatacc
gaacaggagcggcgtcaggccccaggcagccctggccatcgtctggggcgtgacggacaa
agtatgcgcacactgtatagcaccgtagcagtaaggctggccttggtcgtcttcacatcc
tactggcattgagtgcaccacacatgtgtggttacatcaaggacatatgtgtattaaggg
ttttttgcgtcttggatgtaactctacttatcatggaataaaactcatttttccctcgca
agaaaaaaatacgagtgaaatccatgacaaactcttcacacttcaccctagtaaggccga
agaatccatggcaaactcttgcgtggtacttgggtcatatgcgcaagagccatgaaaatt
aattgtgtgatgcatctaaagacattcaaagcaatgcgaagagaactgaaaggatcttat
ccgatttcgtagtgtgaacgttgatatttctttctctatgaag-tttttttagggaagac
cattatggctagctttattgcaaattaaagcagtaaaacatcatccacaagtctggaaac
aagacagccgggtggctcgtccgtccagctactagaaaccttattacaaaaaatatgttt
agctagcacatgcgccgcatcattacatgatcgaaaacaatgattaaaagtgaccttccc
aatagacgtagccgcatccacacactccgcaaatattgtcgttgcagtgtcccaccatct
tgtttgtccagtgcaagcatcaatcaccatgagggaatcagactatgcttcaactcgaga
aaaacccagggtattggcaaaaaacagtccatcgcgcatagccaacgcttccgtggtcac
cacgtccgctgcaaattggatatagcggcattgggcagccacaaagttacctttgtgatc
cctaatgaccgccgtcgtagctccagttccctcgtccaaatggaaagacgcatccacatt
gactttcacaaagttcggctctggttttctccatgtatgctcctgtattgcccggttcct
actatttatctgatggtagttagtcgctatcactaggacggagagtggccaccttgttgg
tgaaggtggcgctcctccatgcgttaactcacgcctaacccaccatagataccaaactcc
aacagccagcacatgtttcacatcaagactgggtttgagaggtagtgccctgtcttccgc
caacagtaggtgttcaaatatgattgatcccgagcgatcaaatgttatagcttcttcgat
tatatccagaatgcctagtctctgccataactcgtgagcatgtgtgcattcgaagaacag
gtgacgcacatcttccgcagcctggtgacagatcgggcaagatccattagagcctacatg
tctgtttgtgagtattgctttcaaaggtattattccgtggagagcgcaccaacagaaaat
ctgcaccttacgagggacttgcagtttccaaactctactccagatttccggtgtagttga
gccagacggacatgcccaaacatttgcatgctgccggtaagtctgaacccattgtgtgtg
ataagctgatcggacagtaaagacccctctccgatcagggttccaggcaataaaatcctc
aaaagctgccgtactcaagggaatttgcaagatcctttggacgtccactgggttgaagat
agagcggatcaacgcttcatcccatgccccggtgtaagggtcaatgaggtcgctaaccga
agaaaggatagactgtcccctgctcgagattaccttcctgttaggactcgatggtaccca
tggatcggtccatattttcacatgctcaccggttccaattcgccaaacatatcccaattt
aaaagtctctaatcccttcattatactctgccaaatgaatgaagccccactttttagggt
tgcttggagtaggcttccattcgggtagtactttgctttcagaacccgagcacatagcga
ctccggattgttaatgagacgccaacactgcttagacagcatagccaaattgaaggaata
aagatccctgaagcccattcctccttcattcttcgggtaacaaagtttccaccaagtgta
ccaatgcattcttttatgatcttcgtcatcaccccaccagaattgagctatcaaatccgt
gatctccttgcaaatccccttcggtaggctgaatactgacatggcaaaaacatggattgc
ttgagctacagatttaataagtatttccttaccacctgtagatagttgcttctccatcca
tcctttcaatctttcttttattctttcacagaaatatcggaagcagtcactcctatccgc
tcctaccattgcaggcagcccaagatatttgtcagacaaagcttcagtatcaatatgtaa
tagttgacaaacctcagtttttgttaccagaggggtgttaggactgaagtacacactaga
ttttgataggctcaccaattgtcccgaactctgacagtaggtatccagaacatgttgtaa
ggaagctgcatttaggacatctgcgttcatgagaatgagagagtcatcagcaaataaaag
atgtgatactgatggtgcatttctgcacactcttattccctctatgccaccagcttcttc
ttcaaactccaataaactggacagaccttctgcacacagtaggaacatatatggggaaag
gggatcaccctgtcgaatgcccctcgtaggtgtgaaagaccctgtttcatgagaattaaa
tctcactctgtagctgaccgagcttacacatgacatcatcatcttaataaattggccgtg
gaaacccaaagctgacatcatatgacgaaggaaagaccattccactctgtcatatgcttt
atgcatatctaacttgactgcacataaccctgttcgaccagctcttttattcttgatctt
gtgtatacattcatatgcaattagaatattatccgtgatcatcctcccaggtacaaaggc
actttgggtgggcgaaataatatcaggtagaatacttttcaaacggaaagctagcatttt
ggacacaattttatataggacattgcatagactaattggacgaaattgagttaccaactc
tggtgtgtccatcttcgggatcataacgatcgttgtctcattccattcaggtgggatctt
cctggaattaatagctagcaagacttgttggataatatcatctcccagaatatgccaata
ttttttgaaaaaaatggcatgaagcccatcgggacctggggccttaagatcgccgatgct
aaacgcagccttacgcacatcatcagccgtgtacttctttctctatgaagttggcttcag
acaaatcctgtatgcagagcaaaaaagaaaaccgagggaggatttgaaagggggcggaac
cttggagcggtatttggtcacacgagcaaaatccatggcaagcgcttcttcacactaggg
ctggtcgaagaggatggattgagttgacggctccagcgttccagggctcccctcgactcc
ttcgactccaccaccgttgccaaggagttgattgagaggcgagcgagggcagccgtccgt
ccacgcgtcggcacccggtttgtcccggcgccaagcagctcctccgtttgcttccgccac
cggccgccaggcggggcccacaaaatccacatcccccggtgatccgctggcccgggctgg
gcgcctccggagggcagaaaagatatgcggatccagcgcgggtgcggcggggtgtggagc
gcgcggcttttgatttacggggatctctttctggccgccccggggccccaccaccggcgc
tccccgcctccatttcgtccacgtcacccgccccctcccccaatatctactcctccgccc
cccttcgcttcccgcacacacacacacacacgcggactactcctctgctcgactcgactg
cagtcgccgccgccgtccatggccgcgccccctcccgcgtcttcgtcgtcctcctcctcc
tcaacctgacaggcagcgcagcgcgacaaacgcgaggtgagctcccgcctgtctgtcact
cgtctgctctgttcctgcccgattggggatcgaatcatccgtttcaatctgcgtgtggat
ccagggcatgctccttccttcactccaggccctctctctagctaataatatgtgcccgga
aattgctggagattaaccggctcgccgccttgtctgctactg-cccccttttagccgccg
gcagctccattcgaggagacgattcattccgctccgtctcaaccacttgctcttctctgt
gttttttgcgttttgttttcttgatttgattcggtggcccgccgtcgacgaacgcacgca
cgcacgccggatgcgaccgaggttcgattattactcacggcagcgtactgctggttgtgc
tattatgcgcgcctcctccctcgccgtcaaccaccaaacgaccccaacatgtttcctctt
ggagtcaggccgcctcctcctagcgccatggaccgtcatcaccaccagcagcagcagcag
ccgccgtcgcctcaaggggaccatgccgcccagccgcgctgctgggaggagttcctccac
aggaagaccatccgggtcctgctcgtggagaccgacgactccacccggcaggtcgtcacc
gccctgctccgccactgcatgtaccaaggtccttactcatactctgtctcagctactacc
ggtgttaatttgcactggctcggtcgtcatggaggtactaaatctgggcgttggttgtct
gtcatgttcagttatccctgctgaaaacggccaccaggcgtgggcgtatctccaggacat
gcagagcaacatcgaccttgttctgacagaggtcttcatgcacggcggtctctccgggat
cgacctgctcggcaggatcatgaaccacgaggtctgcaaggacatccccgtcatcagtaa
gcaccccctcgccgctataatgtttcagtatcaggtccatttcgtccacgtgcatagatt
tatatcttcttggtttccagtgatgtcgtcgcacgattcgatgggcacggtcctcagttg
cctgtcaaatggtgctgctgacttcttggccaagccgatacgtaagaacgagcttaagaa
cctttgggcgcatgtgtggagacgctctcacagcgtaagttactatctctcatggtgtat
catcattcagaaatactactgctgctgctgctgctgcttcagttcctagtttcacttgtg
tccttccagcttactagtgcatcttttactggtatggtactgggtactaaaacaaagttg
ttttcatggaactcagtccagtggcagtggtagtggaagtgccattcagacgcagaagtg
taccaaatcaaagagcgctgacgattccaataataacagcaataaccgcaacgacgatgc
cagcatggggctcaatgcaagggatggcagcgataatggtagtggcactcaggtatgaga
tttttatgtttttttttactactatctgtaatatttccagacaagactgaacacaacaat
ttttaggataaggaagctagataaaactgaatgcaactaactgcttctgctagtgcacta
gaggtcaatttgtccatatagcaaacaaattatctgtgactactacatgactcattcttt
ttgtaaactaccgaacttagacaggtctgtattttactctagtgtagtagaagtctttgc
ttaaactgtacgaggaaactgctggatagtaagatttgaaacatatgctagttgtttgga
ctttgaaacttgaatcaactgctgtaagtagaatacttagatatgtgagaagtatctgca
tctgaacaagttttctcatcaatttattttaacgcgcagagctcatggacaaagcgtgcc
gttgagatcgacagtccacaggacatgtctccggatcagtcagttgatcctcctgatagc
acttgcgcgcatgtgagccacctcaagtcagagatatgcagcaatagattaagaggtaca
gataacaaaaaatgccagaaaccaaaagaaactaatggtatggtatgctcaagtgctcaa
ccggctcactgtgcaactgaaccaaaagcctgctacttgtgccattttgtactgactaaa
taaattccaatatgttttccaggtgatgagttcaaagggaaggagctggagataggtgcc
cctggtaatttgaacacagatgatcaatcctccccgaacgagagttcggtcaaaccaaca
gataatggacggtgtgagtatctgccacagaacaactccaacgatacagttatggaaaat
tcggatgagccaattgttcgagctgctgacctaatcggttcgatggccaaaaacatggac
gcccaacaggcagctagagcaatagatgctcctaactgctcctcacaagtgccggaaggg
aaagacgccgaccgtgagaacgccatgccatatcttgagctgagcctaaagaggtcgaga
tcgaccacggagggtgcggatgcgatccaggaggaacagaggaacgtcgtgagacgatca
gacctctcggcattcacgaggtgcaaagcataatatcagtgtcctttgtgaatccttaaa
tcatccatatgttgcatactaaccgttttcattctttgcaaggtacaatacgtgctcgtt
ctccaatcaaggcggggcagggttcgtcgggagctgttcgcccaacggcaacagctccaa
ggccgcgaaaacggacgccgctcagatgaagcaaggctcaaatggcagcagcaacaacaa
cgacatgggctccaccaccaagagcgtgatgaccaagcccggtggcaataacaaggtttc
acccatcaacggcaacacgcacacgtcggcgttccatcgtgtgcagccatggacgccggc
gacagcaacagggaaagacaaggttgatgacgtgagcaagaagaatgctgcagcagcagc
agccgcagcagcgaaagacaatggtggtgaagcacagagcaaacacccctgtgcagcggc
ccatgatgcgaatggtggatcggcaggaggcgctcagtccaacgtgatcaatccctcggg
tcctgttgaaggtcatgctgccaactatggtagcaactctggcagtaataacaataccaa
taacggtgggagcaccgcagctactgctgctgctgctgctgctgtacatggtgagaccgg
tggcatcgacaaaagaagcaacatgatgcacatgaaacgggagcgccgggtggctgccgt
gaacaaattcagagagaagagaaaagagaggaacttcgggaagaaggtactg--tttttt
ttctttctgaaagccgatttcgtttgttctctgttcttcgtttcattcttctgttggggc
ttattcatgatagctgatgaaatggatcattccttttgcaggtgcgttaccagagcagga
agcggctggcggagcagcgcccacgggtgcgcgggcagttcgtgcggcagccgccaccgc
cggctgccgtggagagataacctcccgccacacacctagctatatatacctagtacgtac
gtactatttagacagctgattcttgtgtctttggccatggatcattcagagacggtcctc
atctcgtctcatctcctggaagaagaagaataacaagctactcctcctcctgcctgcctg
ccttagctacctaccatagaacatgcctgcagaggaggacgactgtagagtacatagtag
aagtgcggagtcgatcagacaggctcccgagccgctaagtagtaagtaatcaattaatgt
ctgaacctgtgtaacggtatgagtgagtattgtgttgtacacttgttatcagtttggctc
tggcgcacgcacgcacgcaaccaagccgatcgagtgtctctggtgtcatcaatcaacgca
tatttgtggtttaccagcaagtcattactgtatatatacttgtcccaaaccc
>TG150(Diplomat)
tacgcagacatagctttctttccagccacaaaacctttccggccaaaaagcatataataa
gtatatatgagcacacataatagagagcatataatttacattttctagttccctccatga
gac-aaaaaaaggaagaagcaaagtttgatgatagttttacatattcctccctcagcctc
ctcaaagttggaacgcaattctgaccatcagtttctgctagtacaatatggtagtcaaac
ccaataaaaattatataataaaagactttttcttgaggaaacataaaagtatttcttgaa
acaaaagcatacgtgttaatcaacacacttaatcacagtacacattcttaaggaaaaaat
aggtgtggtcattccctacaagctaagtttctataataaagtaaaaaggagaaaatcatt
taggaataaactaagtctctcttgcagaggcgcacaatttttttagaaagtcaaaacagc
cttactcggatgttcaagcggtatataaagttgagtttgtttacgaaggcggtagtttta
cggaaatccagctctcatcccaagctcagatactccccatattaatagtaaattcaaata
acacatttaacaaattcaaaaggttctgaattttttacatatgaaagacgagagactctt
ctagatacttgcaaattttcacactaatatgacataggaggagctcagtac-aaaaaaaa
tatggagctggaattttgttgcagctttggacattttttagctccgatttttttgtacca
agctactcggatgtcatctcggcgcgaaaatgtgcaagcacctagaaaagtctataactt
tgatgtgtaatttctttggacttttttagtttatttggtatttcttttgaatttgctatt
cacatgggtgcagatgcagccgaagtagcggctctcgtttctatggaaattgctttagag
tcccagagctccagtaaagccaggtttaccaaaagtgtattcgaagcgcaattttttttt
acatgtacatacaggtaaggttaatgtacctatacacatgtattattattattattgcac
caagctactcggatgtcatctcggtgcaaaaaattgcaagcacctagaaaagtctctaat
taatctttgatgtgtaaaaatttcagactttttttagtttgtttggtttctttttgcggg
tgtgtttggtatttcttttgaaatcactattcacataggtgcagatgcacccgagctccg
aaacaccgctctcatttctatggaaattgctttgaaatcccaaagctccattgaagccag
gtttacc-aaaaaaaaagggggaaatatattcaaagagcccaaaaaaaatctggattttt
ttatatgtacatataggaatggtcaatgtatttacaaagttttcatgtaatacatgtgta
tatacaagcgcaaaagaacctaaatacataaatctgataaaagaaaataatagtcacatt
gtgtggtaataaatccacatatttatcttttttgtgtgcgcacatggtaagttatcttct
aacgaaattttacacatatgtagtgtatatgtacatattggattttgtacagaatttgtt
gatacttttaaatatgtatttcatatttttccaaaaacggggggttcaatggaggttaag
ctccaaagcacctcacccgtggctttattaccactatatttgatgaaactactttcattt
tcaaagggatgcagagaaagacggagccgaaaacacatgaacagagtagattttggtgag
aggctgagaaaactgaatattggcatgcatatgcggatgtcgtgcaatgtgtcaaaagat
agtttgggaatagattctggtgagatgatgtgtcggccttagcttgtgcgcttgtgatac
aggaacatcctagtggctcacgttgcctcacgatggttatcaaaagaaagaaccttatca
tttctcaacttgattctgcctgtcacgtgcatgcatccacattacaacgatggcatgtac
agtcacacgacctaactacttaatttgccgacactccctcaatactcactccgtttttat
ttgcttcccaaattacttttattgtaagtgaagctttgatcaaatttataaacatatata
ctaacatcaataccattagatttaccggtgaatatatatacttccatatcatatgtactc
cctctgtaaacaaatataagaacgtcttatattagtttgcagagggagtagttgttatta
taaatttttataacgtttttataaatttggtcaaactttataaagtctgactcaaggcaa
aagctaatatgcagagtgaataaaaacatatgaactatagatggtggccaaagtacagcc
agacaacatcaaggctggagtaactaaacccgcggtcatctcacaatcacactctcatcc
gtaaactattttaactagcaaggaatattaaagaaattagttacggtcaacaagattata
ccgcatttccaaccgatcaaactacttaaagaacattttatgtgctcaaaatagcacttg
aatttcttgtgaatatgtcactaagattttgaattcacaacaggtatagatacaatacta
caaggagttgacaagacattgattatgtataggagataaaaccttgctagattttatatg
ctgaccattttgcctgttaggtaaataggtcaacatgttagtaaacagggaaaagactaa
aagcaatatgtttgaaccacccaaatctatgagttgtaccgtaaccttttcaggtttttt
tcccatctaaagttctaaaatttgcccaaatttttgtatcgataaaaatgataactttat
tcatcttgaatattactcaaatttgactagaatagaaaggacaacacgtatggttaactg
taacagttccattttttgaaaatgttcaagtttcaaccaaatttgagtcaaaatttcata
attgcattctcttaaataactaactagagtaggttgaaagatactccctctgtaaactaa
tataagagcattcagatcactactttagtgatctaaatgctcttatatttctttacggag
ggagtaatattttaatatacttttcaattttcaaaatactgataattgattatctcttaa
actgcacacagattttgctcaaaattaaaaggtaaagttagtaggatatttgaaagagcg
aaacttctgagtggcaattcggccgtaagagcaaaatccatggcaatctatagctatacc
gaacaggagcggcgtcaggccccaggcagccctggccatcgtctggggcgtgacggacaa
agtatgcgcacactgtatagcaccgtagcagtaaggctggccttggtcgtcttcacatcc
tactggcattgagtgcaccacacatgtgtggttacatcaaggacatatgtgtattaaggg
ttttttgcgtcttggatgtaactctacttatcatggaataaaactcatttttccctcgca
agaaaaaaatacgagtgaaatccatgacaaactcttcacacttcaccctagtaaggccga
agaatccatggcaaactcttgcgtggtacttgggtcatatgcgcaagagccatgaaaatt
aattgtgtgatgcatctaaagacattcaaagcaatgcgaagagaactgaaaggatcttat
ccgatttcgtagtgtgaacgttgatatttctttctctatgaag-tttttttagggaagac
cattatggctagctttattgcaaattaaagcagtaaaacatcatccacaagtctggaaac
aagacagccgggtggctcgtccgtccagctactagaaaccttattacaaaaaatatgttt
agctagcacatgcgccgcatcattacatgatcgaaaacaatgattaaaagtgaccttccc
aatagacgtagccgcatccacacactccgcaaatattgtcgttgcagtgtcccaccatct
tgtttgtccagtgcaagcatcaatcaccatgagggaatcagactatgcttcaactcgaga
aaaacccagggtattggcaaaaaacagtccatcgcgcatagccaacgcttccgtggtcac
cacgtccgctgcaaattggatatagcggcattgggcagccacaaagttacctttgtgatc
cctaatgaccgccgtcgtagctccagttccctcgtccaaatggaaagacgcatccacatt
gactttcacaaagttcggctctggttttctccatgtatgctcctgtattgcccggttcct
actatttatctgatggtagttagtcgctatcactaggacggagagtggccaccttgttgg
tgaaggtggcgctcctccatgcgttaactcacgcctaacccaccatagataccaaactcc
aacagccagcacatgtttcacatcaagactgggtttgagaggtagtgccctgtcttccgc
caacagtaggtgttcaaatatgattgatcccgagcgatcaaatgttatagcttcttcgat
tatatccagaatgcctagtctctgccataactcgtgagcatgtgtgcattcgaagaacag
gtgacgcacatcttccgcagcctggtgacagatcgggcaagatccattagagcctacatg
tctgtttgtgagtattgctttcaaaggtattattccgtggagagcgcaccaacagaaaat
ctgcaccttacgagggacttgcagtttccaaactctactccagatttccggtgtagttga
gccagacggacatgcccaaacatttgcatgctgccggtaagtctgaacccattgtgtgtg
ataagctgatcggacagtaaagacccctctccgatcagggttccaggcaataaaatcctc
aaaagctgccgtactcaagggaatttgcaagatcctttggacgtccactgggttgaagat
agagcggatcaacgcttcatcccatgccccggtgtaagggtcaatgaggtcgctaaccga
agaaaggatagactgtcccctgctcgagattaccttcctgttaggactcgatggtaccca
tggatcggtccatattttcacatgctcaccggttccaattcgccaaacatatcccaattt
aaaagtctctaatcccttcattatactctgccaaatgaatgaagccccactttttagggt
tgcttggagtaggcttccattcgggtagtactttgctttcagaacccgagcacatagcga
ctccggattgttaatgagacgccaacactgcttagacagcatagccaaattgaaggaata
aagatccctgaagcccattcctccttcattcttcgggtaacaaagtttccaccaagtgta
ccaatgcattcttttatgatcttcgtcatcaccccaccagaattgagctatcaaatccgt
gatctccttgcaaatccccttcggtaggctgaatactgacatggcaaaaacatggattgc
ttgagctacagatttaataagtatttccttaccacctgtagatagttgcttctccatcca
tcctttcaatctttcttttattctttcacagaaatatcggaagcagtcactcctatccgc
tcctaccattgcaggcagcccaagatatttgtcagacaaagcttcagtatcaatatgtaa
tagttgacaaacctcagtttttgttaccagaggggtgttaggactgaagtacacactaga
ttttgataggctcaccaattgtcccgaactctgacagtaggtatccagaacatgttgtaa
ggaagctgcatttaggacatctgcgttcatgagaatgagagagtcatcagcaaataaaag
atgtgatactgatggtgcatttctgcacactcttattccctctatgccaccagcttcttc
ttcaaactccaataaactggacagaccttctgcacacagtaggaacatatatggggaaag
gggatcaccctgtcgaatgcccctcgtaggtgtgaaagaccctgtttcatgagaattaaa
tctcactctgtagctgaccgagcttacacatgacatcatcatcttaataaattggccgtg
gaaacccaaagctgacatcatatgacgaaggaaagaccattccactctgtcatatgcttt
atgcatatctaacttgactgcacataaccctgttcgaccagctcttttattcttgatctt
gtgtatacattcatatgcaattagaatattatccgtgatcatcctcccaggtacaaaggc
actttgggtgggcgaaataatatcaggtagaatacttttcaaacggaaagctagcatttt
ggacacaattttatataggacattgcatagactaattggacgaaattgagttaccaactc
tggtgtgtccatcttcgggatcataacgatcgttgtctcattccattcaggtgggatctt
cctggaattaatagctagcaagacttgttggataatatcatctcccagaatatgccaata
ttttttgaaaaaaatggcatgaagcccatcgggacctggggccttaagatcgccgatgct
aaacgcagccttacgcacatcatcagccgtgtacttctttctctatgaagttggcttcag
acaaatcctgtatgcagagcaaaaaagaaaaccgagggaggatttgaaagggggcggaac
cttggagcggtatttggtcacacgagcaaaatccatggcaagcgcttcttcacactaggg
ctggtcgaagaggatggattgagttgacggctccagcgttccagggctcccctcgactcc
ttcgactccaccaccgttgccaaggagttgattgagaggcgagcgagggcagccgtccgt
ccacgcgtcggcacccggtttgtcccggcgccaagcagctcctccgtttgcttccgccac
cggccgccaggcggggcccacaaaatccacatcccccggtgatccgctggcccgggctgg
gcgcctccggagggcagaaaagatatgcggatccagcgcgggtgcggcggggtgtggagc
gcgcggcttttgatttacggggatctctttctggccgccccggggccccaccaccggcgc
tccccgcctccatttcgtccacgtcacccgccccctcccccaatatctactcctccgccc
cccttcgcttcccgcacacacacacacacacgcggactactcctctgctcgactcgactg
cagtcgccgccgccgtccatggccgcgccccctcccgcgtcttcgtcgtcctcctcctcc
tcaacctgacaggcagcgcagcgcgacaaacgcgaggtgagctcccgcctgtctgtcact
cgtctgctctgttcctgcccgattggggatcgaatcatccgtttcaatctgcgtgtggat
ccagggcatgctccttccttcactccaggccctctctctagctaataatatgtgcccgga
aattgctggagattaaccggctcgccgccttgtctgctactg-cccccttttagccgccg
gcagctccattcgaggagacgattcattccgctccgtctcaaccacttgctcttctctgt
gttttttgcgttttgttttcttgatttgattcggtggcccgccgtcgacgaacgcacgca
cgcacgccggatgcgaccgaggttcgattattactcacggcagcgtactgctggttgtgc
tattatgcgcgcctcctccctcgccgtcaaccaccaaacgaccccaacatgtttcctctt
ggagtcaggccgcctcctcctagcgccatggaccgtcatcaccaccagcagcagcagcag
ccgccgtcgcctcaaggggaccatgccgcccagccgcgctgctgggaggagttcctccac
aggaagaccatccgggtcctgctcgtggagaccgacgactccacccggcaggtcgtcacc
gccctgctccgccactgcatgtaccaaggtccttactcatactctgtctcagctactacc
ggtgttaatttgcactggctcggtcgtcatggaggtactaaatctgggcgttggttgtct
gtcatgttcagttatccctgctgaaaacggccaccaggcgtgggcgtatctccaggacat
gcagagcaacatcgaccttgttctgacagaggtcttcatgcacggcggtctctccgggat
cgacctgctcggcaggatcatgaaccacgaggtctgcaaggacatccccgtcatcagtaa
gcaccccctcgccgctataatgtttcagtatcaggtccatttcgtccacgtgcatagatt
tatatcttcttggtttccagtgatgtcgtcgcacgattcgatgggcacggtcctcagttg
cctgtcaaatggtgctgctgacttcttggccaagccgatacgtaagaacgagcttaagaa
cctttgggcgcatgtgtggagacgctctcacagcgtaagttactatctctcatggtgtat
catcattcagaaatactactgctgctgctgctgctgcttcagttcctagtttcacttgtg
tccttccagcttactagtgcatcttttactggtatggtactgggtactaaaacaaagttg
ttttcatggaactcagtccagtggcagtggtagtggaagtgccattcagacgcagaagtg
taccaaatcaaagagcgctgacgattccaataataacagcaataaccgcaacgacgatgc
cagcatggggctcaatgcaagggatggcagcgataatggtagtggcactcaggtatgaga
tttttatgtttttttttactactatctgtaatatttccagacaagactgaacacaacaat
ttttaggataaggaagctagataaaactgaatgcaactaactgcttctgctagtgcacta
gaggtcaatttgtccatatagcaaacaaattatctgtgactactacatgactcattcttt
ttgtaaactaccgaacttagacaggtctgtattttactctagtgtagtagaagtctttgc
ttaaactgtacgaggaaactgctggatagtaagatttgaaacatatgctagttgtttgga
ctttgaaacttgaatcaactgctgtaagtagaatacttagatatgtgagaagtatctgca
tctgaacaagttttctcatcaatttattttaacgcgcagagctcatggacaaagcgtgcc
gttgagatcgacagtccacaggacatgtctccggatcagtcagttgatcctcctgatagc
acttgcgcgcatgtgagccacctcaagtcagagatatgcagcaatagattaagaggtaca
gataacaaaaaatgccagaaaccaaaagaaactaatggtatggtatgctcaagtgctcaa
ccggctcactgtgcaactgaaccaaaagcctgctacttgtgccattttgtactgactaaa
taaattccaatatgttttccaggtgatgagttcaaagggaaggagctggagataggtgcc
cctggtaatttgaacacagatgatcaatcctccccgaacgagagttcggtcaaaccaaca
gataatggacggtgtgagtatctgccacagaacaactccaacgatacagttatggaaaat
tcggatgagccaattgttcgagctgctgacctaatcggttcgatggccaaaaacatggac
gcccaacaggcagctagagcaatagatgctcctaactgctcctcacaagtgccggaaggg
aaagacgccgaccgtgagaacgccatgccatatcttgagctgagcctaaagaggtcgaga
tcgaccacggagggtgcggatgcgatccaggaggaacagaggaacgtcgtgagacgatca
gacctctcggcattcacgaggtgcaaagcataatatcagtgtcctttgtgaatccttaaa
tcatccatatgttgcatactaaccgttttcattctttgcaaggtacaatacgtgctcgtt
ctccaatcaaggcggggcagggttcgtcgggagctgttcgcccaacggcaacagctccaa
ggccgcgaaaacggacgccgctcagatgaagcaaggctcaaatggcagcagcaacaacaa
cgacatgggctccaccaccaagagcgtgatgaccaagcccggtggcaataacaaggtttc
acccatcaacggcaacacgcacacgtcggcgttccatcgtgtgcagccatggacgccggc
gacagcaacagggaaagacaaggttgatgacgtgagcaagaagaatgctgcagcagcagc
agccgcagcagcgaaagacaatggtggtgaagcacagagcaaacacccctgtgcagcggc
ccatgatgcgaatggtggatcggcaggaggcgctcagtccaacgtgatcaatccctcggg
tcctgttgaaggtcatgctgccaactatggtagcaactctggcagtaataacaataccaa
taacggtgggagcaccgcagctactgctgctgctgctgctgctgtacatggtgagaccgg
tggcatcgacaaaagaagcaacatgatgcacatgaaacgggagcgccgggtggctgccgt
gaacaaattcagagagaagagaaaagagaggaacttcgggaagaaggtactgt-tttttt
ttctttctgaaagccgatttcgtttgttctctgttcttcgtttcattcttctgttggggc
ttattcatgatagctgatgaaatggatcattccttttgcaggtgcgttaccagagcagga
agcggctggcggagcagcgcccacgggtgcgcgggcagttcgtgcggcagccgccaccgc
cggctgccgtggagagataacctcccgccacacacctagctatatatacctagtacgtac
gtactatttagacagctgattcttgtgtctttggccatggatcattcagagacggtcctc
atctcgtctcatctcctggaagaagaagaataacaagctactcctcctcctgcctgcctg
ccttagctacctaccatagaacatgcctgcagaggaggacgactgtagagtacatagtag
aagtgcggagtcgatcagacaggctcccgagccgctaagtagtaagtaatcaattaatgt
ctgaacctgtgtaacggtatgagtgagtattgtgttgtacacttgttatcagtttggctc
tggcgcacgcacgcacgcaaccaagccgatcgagtgtctctggtgtcatcaatcaacgca
tatttgtggtttaccagcaagtcattactgtatatatacttgtcccaaaccc
>TG162(Apollo)
tacgcagacatagctttctttccagccacaaaacctttccggccaaaaagcatataataa
gtatatatgagcacacataatagagagcatataatttacattttctagttccctccatga
gac-aaaaaaaggaagaagcaaagtttgatgatagttttacatattcctccctcagcctc
ctcaaagttggaacgcaattctgaccatcagtttctgctagtacaatatggtagtcaaac
ccaataaaaattatataataaaagactttttcttgaggaaacataaaagtatttcttgaa
acaaaagcatacgtgttaatcaacacacttaatcacagtacacattcttaaggaaaaaat
aggtgtggtcattccctacaagctaagtttctataataaagtaaaaaggagaaaatcatt
taggaataaactaagtctctcttgcagaggcgcacaatttttttagaaagtcaaaacagc
cttactcggatgttcaagcggtatataaagttgagtttgtttacgaaggcggtagtttta
cggaaatccagctctcatcccaagctcagatactccccatattaatagtaaattcaaata
acacatttaacaaattcaaaaggttctgaattttttacatatgaaagacgagagactctt
ctagatacttgcaaattttcacactaatatgacataggaggagctcagtac--aaaaaaa
tatggagctggaattttgttgcagctttggacattttttagctccgatttttttgtacca
agctactcggatgtcatctcggcgcgaaaatgtgcaagcacctagaaaagtctataactt
tgatgtgtaatttctttggac-tttttagtttatttggtatttcttttgaatttgctatt
cacatgggtgcagatgcagccgaagtagcggctctcgtttctatggaaattgctttagag
tcccagagctccagtaaagccaggtttaccaaaagtgtattcgaagcgcaattttttttt
acatgtacatacaggtaaggttaatgtacctatacacatgtattattattattattgcac
caagctactcggatgtcatctcggtgcaaaaaattgcaagcacctagaaaagtctctaat
taatctttgatgtgtaaaaatttcagactttttttagtttgtttggtttctttttgcggg
tgtgtttggtatttcttttgaaatcactattcacataggtgcagatgcacccgagctccg
aaacaccgctctcatttctatggaaattgctttgaaatcccaaagctccattgaagccag
gtttacc-aaaaaaaaagggggaaatatattcaaagagccc-aaaaaaatctggattttt
ttatatgtacatataggaatggtcaatgtatttacaaagttttcatgtaatacatgtgta
tatacaagcgcaaaagaacctaaatacataaatctgataaaagaaaataatagtcacatt
gtgtggtaataaatccacatatttatcttttttgtgtgcgcacatggtaagttatcttct
aacgaaattttacacatatgtagtgtatatgtacatattggattttgtacagaatttgtt
gatacttttaaatatgtatttcatatttttccaaaaacggggggttcaatggaggttaag
ctccaaagcacctcacccgtggctttattaccactatatttgatgaaactactttcattt
tcaaagggatgcagagaaagacggagccgaaaacacatgaacagagtagattttggtgag
aggctgagaaaactgaatattggcatgcatatgcggatgtcgtgcaatgtgtcaaaagat
agtttgggaatagattctggtgagatgatgtgtcggccttagcttgtgcgcttgtgatac
aggaacatcctagtggctcacgttgcctcacgatggttatcaaaagaaagaaccttatca
tttctcaacttgattctgcctgtcacgtgcatgcatccacattacaacgatggcatgtac
agtcacacgacctaactacttaatttgccgacactccctcaatactcactccgtttttat
ttgcttcccaaattacttttattgtaagtgaagctttgatcaaatttataaacatatata
ctaacatcaataccattagatttaccggtgaatatatatacttccatatcatatgtactc
cctctgtaaacaaatataagaacgtcttatattagtttgcagagggagtagttgttatta
taaatttttataacgtttttataaatttggtcaaactttataaagtctgactcaaggcaa
aagctaatatgcagagtgaataaaaacatatgaactatagatggtggccaaagtacagcc
agacaacatcaaggctggagtaactaaacccgcggtcatctcacaatcacactctcatcc
gtaaactattttaactagcaaggaatattaaagaaattagttacggtcaacaagattata
ccgcatttccaaccgatcaaactacttaaagaacattttatgtgctcaaaatagcacttg
aatttcttgtgaatatgtcactaagattttgaattcacaacaggtatagatacaatacta
caaggagttgacaagacattgattatgtataggagataaaaccttgctagattttatatg
ctgaccattttgcctgttaggtaaataggtcaacatgttagtaaacagggaaaagactaa
aagcaatatgtttgaaccacccaaatctatgagttgtaccgtaaccttttcaggtttttt
tcccatctaaagttctaaaatttgcccaaatttttgtatcgataaaaatgataactttat
tcatcttgaatattactcaaatttgactagaatagaaaggacaacacgtatggttaactg
taacagttccattttttgaaaatgttcaagtttcaaccaaatttgagtcaaaatttcata
attgcattctcttaaataactaactagagtaggttgaaagatactccctctgtaaactaa
tataagagcattcagatcactactttagtgatctaaatgctcttatatttctttacggag
ggagtaatattttaatatacttttcaattttcaaaatactgataattgattatctcttaa
actgcacacagattttgctcaaaattaaaaggtaaagttagtaggatatttgaaagagcg
aaacttctgagtggcaattcggccgtaagagcaaaatccatggcaatctatagctatacc
gaacaggagcggcgtcaggccccaggcagccctggccatcgtctggggcgtgacggacaa
agtatgcgcacactgtatagcaccgtagcagtaaggctggccttggtcgtcttcacatcc
tactggcattgagtgcaccacacatgtgtggttacatcaaggacatatgtgtattaaggg
ttttttgcgtcttggatgtaactctacttatcatggaataaaactcatttttccctcgca
ag-aaaaaatacgagtgaaatccatgacaaactcttcacacttcaccctagtaaggccga
agaatccatggcaaactcttgcgtggtacttgggtcatatgcgcaagagccatgaaaatt
aattgtgtgatgcatctaaagacattcaaagcaatgcgaagagaactgaaaggatcttat
ccgatttcgtagtgtgaacgttgatatttctttctctatgaag-tttttttagggaagac
cattatggctagctttattgcaaattaaagcagtaaaacatcatccacaagtctggaaac
aagacagccgggtggctcgtccgtccagctactagaaaccttattacaaaaaatatgttt
agctagcacatgcgccgcatcattacatgatcgaaaacaatgattaaaagtgaccttccc
aatagacgtagccgcatccacacactccgcaaatattgtcgttgcagtgtcccaccatct
tgtttgtccagtgcaagcatcaatcaccatgagggaatcagactatgcttcaactcgaga
aaaacccagggtattggcaaaaaacagtccatcgcgcatagccaacgcttccgtggtcac
cacgtccgctgcaaattggatatagcggcattgggcagccacaaagttacctttgtgatc
cctaatgaccgccgtcgtagctccagttccctcgtccaaatggaaagacgcatccacatt
gactttcacaaagttcggctctggttttctccatgtatgctcctgtattgcccggttcct
actatttatctgatggtagttagtcgctatcactaggacggagagtggccaccttgttgg
tgaaggtggcgctcctccatgcgttaactcacgcctaacccaccatagataccaaactcc
aacagccagcacatgtttcacatcaagactgggtttgagaggtagtgccctgtcttccgc
caacagtaggtgttcaaatatgattgatcccgagcgatcaaatgttatagcttcttcgat
tatatccagaatgcctagtctctgccataactcgtgagcatgtgtgcattcgaagaacag
gtgacgcacatcttccgcagcctggtgacagatcgggcaagatccattagagcctacatg
tctgtttgtgagtattgctttcaaaggtattattccgtggagagcgcaccaacagaaaat
ctgcaccttacgagggacttgcagtttccaaactctactccagatttccggtgtagttga
gccagacggacatgcccaaacatttgcatgctgccggtaagtctgaacccattgtgtgtg
ataagctgatcggacagtaaagacccctctccgatcagggttccaggcaataaaatcctc
aaaagctgccgtactcaagggaatttgcaagatcctttggacgtccactgggttgaagat
agagcggatcaacgcttcatcccatgccccggtgtaagggtcaatgaggtcgctaaccga
agaaaggatagactgtcccctgctcgagattaccttcctgttaggactcgatggtaccca
tggatcggtccatattttcacatgctcaccggttccaattcgccaaacatatcccaattt
aaaagtctctaatcccttcattatactctgccaaatgaatgaagccccactttttagggt
tgcttggagtaggcttccattcgggtagtactttgctttcagaacccgagcacatagcga
ctccggattgttaatgagacgccaacactgcttagacagcatagccaaattgaaggaata
aagatccctgaagcccattcctccttcattcttcgggtaacaaagtttccaccaagtgta
ccaatgcattcttttatgatcttcgtcatcaccccaccagaattgagctatcaaatccgt
gatctccttgcaaatccccttcggtaggctgaatactgacatggcaaaaacatggattgc
ttgagctacagatttaataagtatttccttaccacctgtagatagttgcttctccatcca
tcctttcaatctttcttttattctttcacagaaatatcggaagcagtcactcctatccgc
tcctaccattgcaggcagcccaagatatttgtcagacaaagcttcagtatcaatatgtaa
tagttgacaaacctcagtttttgttaccagaggggtgttaggactgaagtacacactaga
ttttgataggctcaccaattgtcccgaactctgacagtaggtatccagaacatgttgtaa
ggaagctgcatttaggacatctgcgttcatgagaatgagagagtcatcagcaaataaaag
atgtgatactgatggtgcatttctgcacactcttattccctctatgccaccagcttcttc
ttcaaactccaataaactggacagaccttctgcacacagtaggaacatatatggggaaag
gggatcaccctgtcgaatgcccctcgtaggtgtgaaagaccctgtttcatgagaattaaa
tctcactctgtagctgaccgagcttacacatgacatcatcatcttaataaattggccgtg
gaaacccaaagctgacatcatatgacgaaggaaagaccattccactctgtcatatgcttt
atgcatatctaacttgactgcacataaccctgttcgaccagctcttttattcttgatctt
gtgtatacattcatatgcaattagaatattatccgtgatcatcctcccaggtacaaaggc
actttgggtgggcgaaataatatcaggtagaatacttttcaaacggaaagctagcatttt
ggacacaattttatataggacattgcatagactaattggacgaaattgagttaccaactc
tggtgtgtccatcttcgggatcataacgatcgttgtctcattccattcaggtgggatctt
cctggaattaatagctagcaagacttgttggataatatcatctcccagaatatgccaata
ttttttgaaaaaaatggcatgaagcccatcgggacctggggccttaagatcgccgatgct
aaacgcagccttacgcacatcatcagccgtgtacttctttctctatgaagttggcttcag
acaaatcctgtatgcagagcaaaaaagaaaaccgagggaggatttgaaagggggcggaac
cttggagcggtatttggtcacacgagcaaaatccatggcaagcgcttcttcacactaggg
ctggtcgaagaggatggattgagttgacggctccagcgttccagggctcccctcgactcc
ttcgactccaccaccgttgccaaggagttgattgagaggcgagcgagggcagccgtccgt
ccacgcgtcggcacccggtttgtcccggcgccaagcagctcctccgtttgcttccgccac
cggccgccaggcggggcccacaaaatccacatcccccggtgatccgctggcccgggctgg
gcgcctccggagggcagaaaagatatgcggatccagcgcgggtgcggcggggtgtggagc
gcgcggcttttgatttacggggatctctttctggccgccccggggccccaccaccggcgc
tccccgcctccatttcgtccacgtcacccgccccctcccccaatatctactcctccgccc
cccttcgcttcccgcacacacacacacacacgcggactactcctctgctcgactcgactg
cagtcgccgccgccgtccatggccgcgccccctcccgcgtcttcgtcgtcctcctcctcc
tcaacctgacaggcagcgcagcgcgacaaacgcgaggtgagctcccgcctgtctgtcact
cgtctgctctgttcctgcccgattggggatcgaatcatccgtttcaatctgcgtgtggat
ccagggcatgctccttccttcactccaggccctctctctagctaataatatgtgcccgga
aattgctggagattaaccggctcgccgccttgtctgctactg-cccccttttagccgccg
gcagctccattcgaggagacgattcattccgctccgtctcaaccacttgctcttctctgt
gttttttgcgttttgttttcttgatttgattcggtggcccgccgtcgacgaacgcacgca
cgcacgccggatgcgaccgaggttcgattattactcacggcagcgtactgctggttgtgc
tattatgcgcgcctcctccctcgccgtcaaccaccaaacgaccccaacatgtttcctctt
ggagtcaggccgcctcctcctagcgccatggaccgtcatcaccaccagcagcagcagcag
ccgccgtcgcctcaaggggaccatgccgcccagccgcgctgctgggaggagttcctccac
aggaagaccatccgggtcctgctcgtggagaccgacgactccacccggcaggtcgtcacc
gccctgctccgccactgcatgtaccaaggtccttactcatactctgtctcagctactacc
ggtgttaatttgcactggctcggtcgtcatggaggtactaaatctgggcgttggttgtct
gtcatgttcagttatccctgctgaaaacggccaccaggcgtgggcgtatctccaggacat
gcagagcaacatcgaccttgttctgacagaggtcttcatgcacggcggtctctccgggat
cgacctgctcggcaggatcatgaaccacgaggtctgcaaggacatccccgtcatcagtaa
gcaccccctcgccgctataatgtttcagtatcaggtccatttcgtccacgtgcatagatt
tatatcttcttggtttccagtgatgtcgtcgcacgattcgatgggcacggtcctcagttg
cctgtcaaatggtgctgctgacttcttggccaagccgatacgtaagaacgagcttaagaa
cctttgggcgcatgtgtggagacgctctcacagcgtaagttactatctctcatggtgtat
catcattcagaaatactactgctgctgctgctgctgcttcagttcctagtttcacttgtg
tccttccagcttactagtgcatcttttactggtatggtactgggtactaaaacaaagttg
ttttcatggaactcagtccagtggcagtggtagtggaagtgccattcagacgcagaagtg
taccaaatcaaagagcgctgacgattccaataataacagcaataaccgcaacgacgatgc
cagcatggggctcaatgcaagggatggcagcgataatggtagtggcactcaggtatgaga
tttttatgtttttttttactactatctgtaatatttccagacaagactgaacacaacaat
ttttaggataaggaagctagataaaactgaatgcaactaactgcttctgctagtgcacta
gaggtcaatttgtccatatagcaaacaaattatctgtgactactacatgactcattcttt
ttgtaaactaccgaacttagacaggtctgtattttactctagtgtagtagaagtctttgc
ttaaactgtacgaggaaactgctggatagtaagatttgaaacatatgctagttgtttgga
ctttgaaacttgaatcaactgctgtaagtagaatacttagatatgtgagaagtatctgca
tctgaacaagttttctcatcaatttattttaacgcgcagagctcatggacaaagcgtgcc
gttgagatcgacagtccacaggacatgtctccggatcagtcagttgatcctcctgatagc
acttgcgcgcatgtgagccacctcaagtcagagatatgcagcaatagattaagaggtaca
gataacaaaaaatgccagaaaccaaaagaaactaatggtatggtatgctcaagtgctcaa
ccggctcactgtgcaactgaaccaaaagcctgctacttgtgccattttgtactgactaaa
taaattccaatatgttttccaggtgatgagttcaaagggaaggagctggagataggtgcc
cctggtaatttgaacacagatgatcaatcctccccgaacgagagttcggtcaaaccaaca
gataatggacggtgtgagtatctgccacagaacaactccaacgatacagttatggaaaat
tcggatgagccaattgttcgagctgctgacctaatcggttcgatggccaaaaacatggac
gcccaacaggcagctagagcaatagatgctcctaactgctcctcacaagtgccggaaggg
aaagacgccgaccgtgagaacgccatgccatatcttgagctgagcctaaagaggtcgaga
tcgaccacggagggtgcggatgcgatccaggaggaacagaggaacgtcgtgagacgatca
gacctctcggcattcacgaggtgcaaagcataatatcagtgtcctttgtgaatccttaaa
tcatccatatgttgcatactaaccgttttcattctttgcaaggtacaatacgtgctcgtt
ctccaatcaaggcggggcagggttcgtcgggagctgttcgcccaacggcaacagctccaa
ggccgcgaaaacggacgccgctcagatgaagcaaggctcaaatggcagcagcaacaacaa
cgacatgggctccaccaccaagagcgtgatgaccaagcccggtggcaataacaaggtttc
acccatcaacggcaacacgcacacgtcggcgttccatcgtgtgcagccatggacgccggc
gacagcaacagggaaagacaaggttgatgacgtgagcaagaagaatgctgcagcagcagc
agccgcagcagcgaaagacaatggtggtgaagcacagagcaaacacccctgtgcagcggc
ccatgatgcgaatggtggatcggcaggaggcgctcagtccaacgtgatcaatccctcggg
tcctgttgaaggtcatgctgccaactatggtagcaactctggcagtaataacaataccaa
taacggtgggagcaccgcagctactgctgctgctgctgctgctgtacatggtgagaccgg
tggcatcgacaaaagaagcaacatgatgcacatgaaacgggagcgccgggtggctgccgt
gaacaaattcagagagaagagaaaagagaggaacttcgggaagaaggtactgt-tttttt
ttctttctgaaagccgatttcgtttgttctctgttcttcgtttcattcttctgttggggc
ttattcatgatagctgatgaaatggatcattccttttgcaggtgcgttaccagagcagga
agcggctggcggagcagcgcccacgggtgcgcgggcagttcgtgcggcagccgccaccgc
cggctgccgtggagagataacctcccgccacacacctagctatatatacctagtacgtac
gtactatttagacagctgattcttgtgtctttggccatggatcattcagagacggtcctc
atctcgtctcatctcctggaagaagaagaataacaagctactcctcctcctgcctgcctg
ccttagctacctaccatagaacatgcctgcagaggaggacgactgtagagtacatagtag
aagtgcggagtcgatcagacaggctcccgagccgctaagtagtaagtaatcaattaatgt
ctgaacctgtgtaacggtatgagtgagtattgtgttgtacacttgttatcagtttggctc
tggcgcacgcacgcacgcaaccaagccgatcgagtgtctctggtgtcatcaatcaacgca
tatttgtggtttaccagcaagtcattactgtatatatacttgtcccaaaccc
>TG189(Soissons)
tacgcagacatagctttctttccagccacaaaacctttccggccaaaaagcatataataa
gtatatatgagcacacataatagagagcatataatttacattttctagttccctccatga
gac-aaaaaaaggaagaagcaaagtttgatgatagttttacatattcctccctcagcctc
ctcaaagttggaacgcaattctgaccatcagtttctgctagtacaatatggtagtcaaac
ccaataaaaattatataataaaagactttttcttgaggaaacataaaagtatttcttgaa
acaaaagcatacgtgttaatcaacacacttaatcacagtacacattcttaaggaaaaaat
aggtgtggtcattccctacaagctaagtttctataataaagtaaaaaggagaaaatcatt
taggaataaactaagtctctcttgcagaggcgcacaatttttttagaaagtcaaaacagc
cttactcggatgttcaagcggtatataaagttgagtttgtttacgaaggcggtagtttta
cggaaatccagctctcatcccaagctcagatactccccatattaatagtaaattcaaata
acacatttaacaaattcaaaaggttctgaattttttacatatgaaagacgagagactctt
ctagatacttgcaaattttcacactaatatgacataggaggagctcagtac--aaaaaaa
tatggagctggaattttgttgcagctttggacattttttagctccgatttttttgtacca
agctactcggatgtcatctcggcgcgaaaatgtgcaagcacctagaaaagtctataactt
tgatgtgtaatttctttggacttttttagtttatttggtatttcttttgaatttgctatt
cacatgggtgcagatgcagccgaagtagcggctctcgtttctatggaaattgctttagag
tcccagagctccagtaaagccaggtttaccaaaagtgtattcgaagcgcaattttttttt
acatgtacatacaggtaaggttaatgtacctatacacatgtattattattattattgcac
caagctactcggatgtcatctcggtgcaaaaaattgcaagcacctagaaaagtctctaat
taatctttgatgtgtaaaaatttcagactttttttagtttgtttggtttctttttgcggg
tgtgtttggtatttcttttgaaatcactattcacataggtgcagatgcacccgagctccg
aaacaccgctctcatttctatggaaattgctttgaaatcccaaagctccattgaagccag
gtttaccaaaaaaaaaagggggaaatatattcaaagagccc-aaaaaaatctggattttt
ttatatgtacatataggaatggtcaatgtatttacaaagttttcatgtaatacatgtgta
tatacaagcgcaaaagaacctaaatacataaatctgataaaagaaaataatagtcacatt
gtgtggtaataaatccacatatttatcttttttgtgtgcgcacatggtaagttatcttct
aacgaaattttacacatatgtagtgtatatgtacatattggattttgtacagaatttgtt
gatacttttaaatatgtatttcatatttttccaaaaacggggggttcaatggaggttaag
ctccaaagcacctcacccgtggctttattaccactatatttgatgaaactactttcattt
tcaaagggatgcagagaaagacggagccgaaaacacatgaacagagtagattttggtgag
aggctgagaaaactgaatattggcatgcatatgcggatgtcgtgcaatgtgtcaaaagat
agtttgggaatagattctggtgagatgatgtgtcggccttagcttgtgcgcttgtgatac
aggaacatcctagtggctcacgttgcctcacgatggttatcaaaagaaagaaccttatca
tttctcaacttgattctgcctgtcacgtgcatgcatccacattacaacgatggcatgtac
agtcacacgacctaactacttaatttgccgacactccctcaatactcactccgtttttat
ttgcttcccaaattacttttattgtaagtgaagctttgatcaaatttataaacatatata
ctaacatcaataccattagatttaccggtgaatatatatacttccatatcatatgtactc
cctctgtaaacaaatataagaacgtcttatattagtttgcagagggagtagttgttatta
taaatttttataacgtttttataaatttggtcaaactttataaagtctgactcaaggcaa
aagctaatatgcagagtgaataaaaacatatgaactatagatggtggccaaagtacagcc
agacaacatcaaggctggagtaactaaacccgcggtcatctcacaatcacactctcatcc
gtaaactattttaactagcaaggaatattaaagaaattagttacggtcaacaagattata
ccgcatttccaaccgatcaaactacttaaagaacattttatgtgctcaaaatagcacttg
aatttcttgtgaatatgtcactaagattttgaattcacaacaggtacagatacaatacta
caaggagttgacaagacattgattatgtataggagataaaaccttgctagattttatatg
ctgaccattttgcctgttaggtaaataggtcaacatgttagtaaacagggaaaagactaa
aagcaatatgtttgaaccacccaaatctatgagttgtaccgtaaccttttcaggtttttt
tcccatctaaagttctaaaatttgcccaaatttttgtatcgataaaaatgataactttat
tcatcttgaatattactcaaatttgactagaatagaaaggacaatacgtatggttaactg
taacagttccattttttgaaaatgttcaagtttcaaccaaatttgagtcaaaatttcata
attgcattctcttaaataactaactagagtaggttgaaagatactccctctgtaaactaa
tataagagcattcagatcactactttagtgatctaaatgctcttatatttctttacggag
ggagtaatattttaatatacttttcaattttcaaaatactgataattgattatctcttaa
actgcacacagattttgctcaaaattaaaaggtaaagttagtaggatatttgaaagagcg
aaacttctgagtggcaattcggccgtaagagcaaaatccatggcaatctatagctatacc
gaacaggagcggcgtcaggccccaggcagccctggccatcgtctggggcgtgacggacaa
agtatgcgcacactgtatagcaccgtagcagtaaggctggccttggtcgtcttcacatcc
tactggcattgagtgcaccacacatgtgtggttacatcaaggacatatgtgtattaaggg
ttttttgcgtcttggatgtaactctacttatcatggaataaaactcatttttccctcgca
ag-aaaaaatacgagtgaaatccatgacaaactcttcacacttcaccctagtaaggccga
agaatccatggcaaactcttgcgtggtacttgggtcatatgcgcaagagccatgaaaatt
aattgtgtgatgcatctaaagacattcaaagcaatgcgaagagaactgaaaggatcttat
ccgatttcgtagtgtgaacgttgatatttctttctctatgaag-tttttttagggaagac
cattatggctagctttattgcaaattaaagcagtaaaacatcatccacaagtctggaaac
aagacagccgggtggctcgtccgtccagctactagaaaccttattacaaaaaatatgttt
agctagcacatgcgccgcatcattacatgatcgaaaacaatgattaaaagtgaccttccc
aatagacgtagccgcatccacacactccgcaaatattgtcgttgcagtgtcccaccatct
tgtttgtccagtgcaagcatcaatcaccatgagggaatcagactatgcttcaactcgaga
aaaacccagggtattggcaaaaaacagtccatcgcgcatagccaacgcttccgtggtcac
cacgtccgctgcaaattggatatagcggcattgggcagccacaaagttacctttgtgatc
cctaatgaccgccgtcgtagctccagttccctcgtccaaatggaaagacgcatccacatt
gactttcacaaagttcggctctggttttctccatgtatgctcctgtattgcccggttcct
actatttatctgatggtagttagtcgctatcactaggacggagagtggccaccttgttgg
tgaaggtggcgctcctccatgcgttaactcacgcctaacccaccatagataccaaactcc
aacagccagcacatgtttcacatcaagactgggtttgagaggtagtgccctgtcttccgc
caacagtaggtgttcaaatatgattgatcccgagcgatcaaatgttatagcttcttcgat
tatatccagaatgcctagtctctgccataactcgtgagcatgtgtgcattcgaagaacag
gtgacgcacatcttccgcagcctggtgacagatcgggcaagatccattagagcctacatg
tctgtttgtgagtattgctttcaaaggtattattccgtggagagcgcaccaacagaaaat
ctgcaccttacgagggacttgcagtttccaaactctactccagatttccggtgtagttga
gccagacggacatgcccaaacatttgcatgctgccggtaagtctgaacccattgtgtgtg
ataagctgatcggacagtaaagacccctctccgatcagggttccaggcaataaaatcctc
aaaagctgccgtactcaagggaatttgcaagatcctttggacgtccactgggttgaagat
agagcggatcaacgcttcatcccatgccccggtgtaagggtcaatgaggtcgctaaccga
agaaaggatagactgtcccctgctcgagattaccttcctgttaggactcgatggtaccca
tggatcggtccatattttcacatgctcaccggttccaattcgccaaacatatcccaattt
aaaagtctctaatcccttcattatactctgccaaatgaatgaagccccactttttagggt
tgcttggagtaggcttccattcgggtagtactttgctttcagaacccgagcacatagcga
ctccggattgttaatgagacgccaacactgcttagacagcatagccaaattgaaggaata
aagatccctgaagcccattcctccttcattcttcgggtaacaaagtttccaccaagtgta
ccaatgcattcttttatgatcttcgtcatcaccccaccagaattgagctatcaaatccgt
gatctccttgcaaatccccttcggtaggctgaatactgacatggcaaaaacatggattgc
ttgagctacagatttaataagtatttccttaccacctgtagatagttgcttctccatcca
tcctttcaatctttcttttattctttcacagaaatatcggaagcagtcactcctatccgc
tcctaccattgcaggcagcccaagatatttgtcagacaaagcttcagtatcaatatgtaa
tagttgacaaacctcagtttttgttaccagaggggtgttaggactgaagtacacactaga
ttttgataggctcaccaattgtcccgaactctgacagtaggtatccagaacatgttgtaa
ggaagctgcatttaggacatctgcgttcatgagaatgagagagtcatcagcaaataaaag
atgtgatactgatggtgcatttctgcacactcttattccctctatgccaccagcttcttc
ttcaaactccaataaactggacagaccttctgcacacagtaggaacatatatggggaaag
gggatcaccctgtcgaatgcccctcgtaggtgtgaaagaccctgtttcatgagaattaaa
tctcactctgtagctgaccgagcttacacatgacatcatcatcttaataaattggccgtg
gaaacccaaagctgacatcatatgacgaaggaaagaccattccactctgtcatatgcttt
atgcatatctaacttgactgcacataaccctgttcgaccagctcttttattcttgatctt
gtgtatacattcatatgcaattagaatattatccgtgatcatcctcccaggtacaaaggc
actttgggtgggcgaaataatatcaggtagaatacttttcaaacggaaagctagcatttt
ggacacaattttatataggacattgcatagactaattggacgaaattgagttaccaactc
tggtgtgtccatcttcgggatcataacgatcgttgtctcattccattcaggtgggatctt
cctggaattaatagctagcaagacttgttggataatatcatctcccagaatatgccaata
ttttttgaaaaaaatggcatgaagcccatcgggacctggggccttaagatcgccgatgct
aaacgcagccttacgcacatcatcagccgtgtacttctttctctatgaagttggcttcag
acaaatcctgtatgcagagcaaaaaagaaaaccgagggaggatttgaaagggggcggaac
cttggagcggtatttggtcacacgagcaaaatccatggcaagcgcttcttcacactaggg
ctggtcgaagaggatggattgagttgacggctccagcgttccagggctcccctcgactcc
ttcgactccaccaccgttgccaaggagttgattgagaggcgagcgagggcagccgtccgt
ccacgcgtcggcacccggtttgtcccggcgccaagcagctcctccgtttgcttccgccac
cggccgccaggcggggcccacaaaatccacatcccccggtgatccgctggcccgggctgg
gcgcctccggagggcagaaaagatatgcggatccagcgcgggtgcggcggggtgtggagc
gcgcggcttttgatttacggggatctctttctggccgccccggggccccaccaccggcgc
tccccgcctccatttcgtccacgtcacccgccccctcccccaatatctactcctccgccc
cccttcgcttcccgcacacacacacacacacgcggactactcctctgctcgactcgactg
cagtcgccgccgccgtccatggccgcgccccctcccgcgtcttcgtcgtcctcctcctcc
tcaacctgacaggcagcgcagcgcgacaaacgcgaggtgagctcccgcctgtctgtcact
cgtctgctctgttcctgcccgattggggatcgaatcatccgtttcaatctgcgtgtggat
ccagggcatgctccttccttcactccaggccctctctctagctaataatatgtgcccgga
aattgctggagattaaccggctcgccgccttgtctgctactg-cccccttttagccgccg
gcagctccattcgaggagacgattcattccgctccgtctcaaccacttgctcttctctgt
gttttttgcgttttgttttcttgatttgattcggtggcccgccgtcgacgaacgcacgca
cgcacgccggatgcgaccgaggttcgattattactcacggcagcgtactgctggttgtgc
tattatgcgcgcctcctccctcgccgtcaaccaccaaacgaccccaacatgtttcctctt
ggagtcaggccgcctcctcctagcgccatggaccgtcatcaccaccagcagcagcagcag
ccgccgtcgcctcaaggggaccatgccgcccagccgcgctgctgggaggagttcctccac
aggaagaccatccgggtcctgctcgtggagaccgacgactccacccggcaggtcgtcacc
gccctgctccgccactgcatgtaccaaggtccttactcatactctgtctcagctactacc
ggtgttaatttgcactggctcggtcgtcatggaggtactaaatctgggcgttggttgtct
gtcatgttcagttatccctgctgaaaacggccaccaggcgtgggcgtatctccaggacat
gcagagcaacatcgaccttgttctgacagaggtcttcatgcacggcggtctctccgggat
cgacctgctcggcaggatcatgaaccacgaggtctgcaaggacatccccgtcatcagtaa
gcaccccctcgccgctataatgtttcagtatcaggtccatttcgtccacgtgcatagatt
tatatcttcttggtttccagtgatgtcgtcgcacgattcgatgggcacggtcctcagttg
cctgtcaaatggtgctgctgacttcttggccaagccgatacgtaagaacgagcttaagaa
cctttgggcgcatgtgtggagacgctctcacagcgtaagttactatctctcatggtgtat
catcattcagaaatactactgctgctgctgctgctgcttcagttcctagtttcacttgtg
tccttccagcttactagtgcatcttttactggtatggtactgggtactaaaacaaagttg
ttttcatggaactcagtccagtggcagtggtagtggaagtgccattcagacgcagaagtg
taccaaatcaaagagcgctgacgattccaataataacagcaataaccgcaacgacgatgc
cagcatggggctcaatgcaagggatggcagcgataatggtagtggcactcaggtatgaga
tttttatgtttttttttactactatctgtaatatttccagacaagactgaacacaacaat
ttttaggataaggaagctagataaaactgaatgcaactaactgcttctgctagtgcacta
gaggtcaatttgtccatatagcaaacaaattatctgtgactactacatgactcattcttt
ttgtaaactaccgaacttagacaggtctgtattttactctagtgtagtagaagtctttgc
ttaaactgtacgaggaaactgctggatagtaagatttgaaacatatgctagttgtttgga
ctttgaaacttgaatcaactgctgtaagtagaatacttagatatgtgagaagtatctgca
tctgaacaagttttctcatcaatttattttaacgcgcagagctcatggacaaagcgtgcc
gttgagatcgacagtccacaggacatgtctccggatcagtcagttgatcctcctgatagc
acttgcgcgcatgtgagccacctcaagtcagagatatgcagcaatagattaagaggtaca
gataacaaaaaatgccagaaaccaaaagaaactaatggtatggtatgctcaagtgctcaa
ccggctcactgtgcaactgaaccaaaagcctgctacttgtgccattttgtactgactaaa
taaattccaatatgttttccaggtgatgagttcaaagggaaggagctggagataggtgcc
cctggtaatttgaacacagatgatcaatcctccccgaacgagagttcggtcaaaccaaca
gataatggacggtgtgagtatctgccacagaacaactccaacgatacagttatggaaaat
tcggatgagccaattgttcgagctgctgacctaatcggttcgatggccaaaaacatggac
gcccaacaggcagctagagcaatagatgctcctaactgctcctcacaagtgccggaaggg
aaagacgccgaccgtgagaacgccatgccatatcttgagctgagcctaaagaggtcgaga
tcgaccacggagggtgcggatgcgatccaggaggaacagaggaacgtcgtgagacgatca
gacctctcggcattcacgaggtgcaaagcataatatcagtgtcctttgtgaatccttaaa
tcatccatatgttgcatactaaccgttttcattctttgcaaggtacaatacgtgctcgtt
ctccaatcaaggcggggcagggttcgtcgggagctgttcgcccaacggcaacagctccaa
ggccgcgaaaacggacgccgctcagatgaagcaaggctcaaatggcagcagcaacaacaa
cgacatgggctccaccaccaagagcgtgatgaccaagcccggtggcaataacaaggtttc
acccatcaacggcaacacgcacacgtcggcgttccatcgtgtgcagccatggacgccggc
gacagcaacagggaaagacaaggttgatgacgtgagcaagaagaatgctgcagcagcagc
agccgcagcagcgaaagacaatggtggtgaagcacagagcaaacacccctgtgcagcggc
ccatgatgcgaatggtggatcggcaggaggcgctcagtccaacgtgatcaatccctcggg
tcctgttgaaggtcatgctgccaactatggtagcaactctggcagtaataacaataccaa
taacggtgggagcaccgcagctactgctgctgctgctgctgctgtacatggtgagaccgg
tggcatcgacaaaagaagcaacatgatgcacatgaaacgggagcgccgggtggctgccgt
gaacaaattcagagagaagagaaaagagaggaacttcgggaagaaggtactg---ttttt
ttctttctgaaagccgatttcgtttgttctctgttcttcgtttcattcttctgttggggc
ttattcatgatagctgatgaaatggatcattccttttgcaggtgcgttaccagagcagga
agcggctggcggagcagcgcccacgggtgcgcgggcagttcgtgcggcagccgccaccgc
cggctgccgtggagagataacctcccgccacacacctagctatatatacctagtacgtac
gtactatttagacagctgattcttgtgtctttggccatggatcattcagagacggtcctc
atctcgtctcatctcctggaagaagaagaataacaagctactcctcctcctgcctgcctg
ccttagctacctaccatagaacatgcctgcagaggaggacgactgtagagtacatagtag
aagtgcggagtcgatcagacaggctcccgagccgctaagtagtaagtaatcaattaatgt
ctgaacctgtgtaacggtatgagtgagtattgtgttgtacacttgttatcagtttggctc
tggcgcacgcacgcacgcaaccaagccgatcgagtgtctctggtgtcatcaatcaacgca
tatttgtggtttaccagcaagtcattactgtatatatacttgtcccaaaccc
>TG004(Claire)
tacgcagacatagctttctttccagccacaaaacctttccggccaaaaagcatataataa
gtatatatgagcacacataatagagagcatataatttacattttctagttccctccatga
gac-aaaaaaaggaagaagcaaagtttgatgatagttttacatattcctccctcagcctc
ctcaaagttggaacgcaattctgaccatcagtttctgctagtacaatatggtagtcaaac
ccaataaaaattatataataaaagactttttcttgaggaaacataaaagtatttcttgaa
acaaaagcatacgtgttaatcaacacacttaatcacagtacacattcttaaggaaaaaat
aggtgtggtcattccctacaagctaagtttctataataaagtaaaaaggagaaaatcatt
taggaataaactaagtctctcttgcagaggcgcacaatttttttagaaagtcaaaacagc
cttactcggatgttcaagcggtatataaagttgagtttgtttacgaaggcggtagtttta
cggaaatccagctctcatcccaagctcagatactccccatattaatagtaaattcaaata
acacatttaacaaattcaaaaggttctgaattttttacatatgaaagacgagagactctt
ctagatacttgcaaattttcacactaatatgacataggaggagctcagtac--aaaaaaa
tatggagctggaattttgttgcagctttggacattttttagctccgatttttttgtacca
agctactcggatgtcatctcggcgcgaaaatgtgcaagcacctagaaaagtctataactt
tgatgtgtaatttctttggacttttttagtttatttggtatttcttttgaatttgctatt
cacatgggtgcagatgcagccgaagtagcggctctcgtttctatggaaattgctttagag
tcccagagctccagtaaagccaggtttaccaaaagtgtattcgaagcgcaattttttttt
acatgtacatacaggtaaggttaatgtacctatacacatgtattattattattattgcac
caagctactcggatgtcatctcggtgcaaaaaattgcaagcacctagaaaagtctctaat
taatctttgatgtgtaaaaatttcagactttttttagtttgtttggtttctttttgcggg
tgtgtttggtatttcttttgaaatcactattcacataggtgcagatgcacccgagctccg
aaacaccgctctcatttctatggaaattgctttgaaatcccaaagctccattgaagccag
gtttacc-aaaaaaaaagggggaaatatattcaaagagccc-aaaaaaatctggattttt
ttatatgtacatataggaatggtcaatgtatttacaaagttttcatgtaatacatgtgta
tatacaagcgcaaaagaacctaaatacataaatctgataaaagaaaataatagtcacatt
gtgtggtaataaatccacatatttatcttttttgtgtgcgcacatggtaagttatcttct
aacgaaattttacacatatgtagtgtatatgtacatattggattttgtacagaatttgtt
gatacttttaaatatgtatttcatatttttccaaaaacggggggttcaatggaggttaag
ctccaaagcacctcacccgtggctttattaccactatatttgatgaaactactttcattt
tcaaagggatgcagagaaagacggagccgaaaacacatgaacagagtagattttggtgag
aggctgagaaaactgaatattggcatgcatatgcggatgtcgtgcaatgtgtcaaaagat
agtttgggaatagattctggtgagatgatgtgtcggccttagcttgtgcgcttgtgatac
aggaacatcctagtggctcacgttgcctcacgatggttatcaaaagaaagaaccttatca
tttctcaacttgattctgcctgtcacgtgcatgcatccacattacaacgatggcatgtac
agtcacacgacctaactacttaatttgccgacactccctcaatactcactccgtttttat
ttgcttcccaaattacttttattgtaagtgaagctttgatcaaatttataaacatatata
ctaacatcaataccattagatttaccggtgaatatatatacttccatatcatatgtactc
cctctgtaaacaaatataagaacgtcttatattagtttgcagagggagtagttgttatta
taaatttttataacgtttttataaatttggtcaaactttataaagtctgactcaaggcaa
aagctaatatgcagagtgaataaaaacatatgaactatagatggtggccaaagtacagcc
agacaacatcaaggctggagtaactaaacccgcggtcatctcacaatcacactctcatcc
gtaaactattttaactagcaaggaatattaaagaaattagttacggtcaacaagattata
ccgcatttccaaccgatcaaactacttaaagaacattttatgtgctcaaaatagcacttg
aatttcttgtgaatatgtcactaagattttgaattcacaacaggtatagatacaatacta
caaggagttgacaagacattgattatgtataggagataaaaccttgctagattttatatg
ctgaccattttgcctgttaggtaaataggtcaacatgttagtaaacagggaaaagactaa
aagcaatatgtttgaaccacccaaatctatgagttgtaccgtaaccttttcaggtttttt
tcccatctaaagttctaaaatttgcccaaatttttgtatcgataaaaatgataactttat
tcatcttgaatattactcaaatttgactagaatagaaaggacaacacgtatggttaactg
taacagttccattttttgaaaatgttcaagtttcaaccaaatttgagtcaaaatttcata
attgcattctcttaaataactaactagagtaggttgaaagatactccctctgtaaactaa
tataagagcattcagatcactactttagtgatctaaatgctcttatatttctttacggag
ggagtaatattttaatatacttttcaattttcaaaatactgataattgattatctcttaa
actgcacacagattttgctcaaaattaaaaggtaaagttagtaggatatttgaaagagcg
aaacttctgagtggcaattcggccgtaagagcaaaatccatggcaatctatagctatacc
gaacaggagcggcgtcaggccccaggcagccctggccatcgtctggggcgtgacggacaa
agtatgcgcacactgtatagcaccgtagcagtaaggctggccttggtcgtcttcacatcc
tactggcattgagtgcaccacacatgtgtggttacatcaaggacatatgtgtattaaggg
ttttttgcgtcttggatgtaactctacttatcatggaataaaactcatttttccctcgca
ag-aaaaaatacgagtgaaatccatgacaaactcttcacacttcaccctagtaaggccga
agaatccatggcaaactcttgcgtggtacttgggtcatatgcgcaagagccatgaaaatt
aattgtgtgatgcatctaaagacattcaaagcaatgcgaagagaactgaaaggatcttat
ccgatttcgtagtgtgaacgttgatatttctttctctatgaag-tttttttagggaagac
cattatggctagctttattgcaaattaaagcagtaaaacatcatccacaagtctggaaac
aagacagccgggtggctcgtccgtccagctactagaaaccttattacaaaaaatatgttt
agctagcacatgcgccgcatcattacatgatcgaaaacaatgattaaaagtgaccttccc
aatagacgtagccgcatccacacactccgcaaatattgtcgttgcagtgtcccaccatct
tgtttgtccagtgcaagcatcaatcaccatgagggaatcagactatgcttcaactcgaga
aaaacccagggtattggcaaaaaacagtccatcgcgcatagccaacgcttccgtggtcac
cacgtccgctgcaaattggatatagcggcattgggcagccacaaagttacctttgtgatc
cctaatgaccgccgtcgtagctccagttccctcgtccaaatggaaagacgcatccacatt
gactttcacaaagttcggctctggttttctccatgtatgctcctgtattgcccggttcct
actatttatctgatggtagttagtcgctatcactaggacggagagtggccaccttgttgg
tgaaggtggcgctcctccatgcgttaactcacgcctaacccaccatagataccaaactcc
aacagccagcacatgtttcacatcaagactgggtttgagaggtagtgccctgtcttccgc
caacagtaggtgttcaaatatgattgatcccgagcgatcaaatgttatagcttcttcgat
tatatccagaatgcctagtctctgccataactcgtgagcatgtgtgcattcgaagaacag
gtgacgcacatcttccgcagcctggtgacagatcgggcaagatccattagagcctacatg
tctgtttgtgagtattgctttcaaaggtattattccgtggagagcgcaccaacagaaaat
ctgcaccttacgagggacttgcagtttccaaactctactccagatttccggtgtagttga
gccagacggacatgcccaaacatttgcatgctgccggtaagtctgaacccattgtgtgtg
ataagctgatcggacagtaaagacccctctccgatcagggttccaggcaataaaatcctc
aaaagctgccgtactcaagggaatttgcaagatcctttggacgtccactgggttgaagat
agagcggatcaacgcttcatcccatgccccggtgtaagggtcaatgaggtcgctaaccga
agaaaggatagactgtcccctgctcgagattaccttcctgttaggactcgatggtaccca
tggatcggtccatattttcacatgctcaccggttccaattcgccaaacatatcccaattt
aaaagtctctaatcccttcattatactctgccaaatgaatgaagccccactttttagggt
tgcttggagtaggcttccattcgggtagtactttgctttcagaacccgagcacatagcga
ctccggattgttaatgagacgccaacactgcttagacagcatagccaaattgaaggaata
aagatccctgaagcccattcctccttcattcttcgggtaacaaagtttccaccaagtgta
ccaatgcattcttttatgatcttcgtcatcaccccaccagaattgagctatcaaatccgt
gatctccttgcaaatccccttcggtaggctgaatactgacatggcaaaaacatggattgc
ttgagctacagatttaataagtatttccttaccacctgtagatagttgcttctccatcca
tcctttcaatctttcttttattctttcacagaaatatcggaagcagtcactcctatccgc
tcctaccattgcaggcagcccaagatatttgtcagacaaagcttcagtatcaatatgtaa
tagttgacaaacctcagtttttgttaccagaggggtgttaggactgaagtacacactaga
ttttgataggctcaccaattgtcccgaactctgacagtaggtatccagaacatgttgtaa
ggaagctgcatttaggacatctgcgttcatgagaatgagagagtcatcagcaaataaaag
atgtgatactgatggtgcatttctgcacactcttattccctctatgccaccagcttcttc
ttcaaactccaataaactggacagaccttctgcacacagtaggaacatatatggggaaag
gggatcaccctgtcgaatgcccctcgtaggtgtgaaagaccctgtttcatgagaattaaa
tctcactctgtagctgaccgagcttacacatgacatcatcatcttaataaattggccgtg
gaaacccaaagctgacatcatatgacgaaggaaagaccattccactctgtcatatgcttt
atgcatatctaacttgactgcacataaccctgttcgaccagctcttttattcttgatctt
gtgtatacattcatatgcaattagaatattatccgtgatcatcctcccaggtacaaaggc
actttgggtgggcgaaataatatcaggtagaatacttttcaaacggaaagctagcatttt
ggacacaattttatataggacattgcatagactaattggacgaaattgagttaccaactc
tggtgtgtccatcttcgggatcataacgatcgttgtctcattccattcaggtgggatctt
cctggaattaatagctagcaagacttgttggataatatcatctcccagaatatgccaata
ttttttgaaaaaaatggcatgaagcccatcgggacctggggccttaagatcgccgatgct
aaacgcagccttacgcacatcatcagccgtgtacttctttctctatgaagttggcttcag
acaaatcctgtatgcagagcaaaaaagaaaaccgagggaggatttgaaagggggcggaac
cttggagcggtatttggtcacacgagcaaaatccatggcaagcgcttcttcacactaggg
ctggtcgaagaggatggattgagttgacggctccagcgttccagggctcccctcgactcc
ttcgactccaccaccgttgccaaggagttgattgagaggcgagcgagggcagccgtccgt
ccacgcgtcggcacccggtttgtcccggcgccaagcagctcctccgtttgcttccgccac
cggccgccaggcggggcccacaaaatccacatcccccggtgatccgctggcccgggctgg
gcgcctccggagggcagaaaagatatgcggatccagcgcgggtgcggcggggtgtggagc
gcgcggcttttgatttacggggatctctttctggccgccccggggccccaccaccggcgc
tccccgcctccatttcgtccacgtcacccgccccctcccccaatatctactcctccgccc
cccttcgcttcccgcacacacacacacacacgcggactactcctctgctcgactcgactg
cagtcgccgccgccgtccatggccgcgccccctcccgcgtcttcgtcgtcctcctcctcc
tcaacctgacaggcagcgcagcgcgacaaacgcgaggtgagctcccgcctgtctgtcact
cgtctgctctgttcctgcccgattggggatcgaatcatccgtttcaatctgcgtgtggat
ccagggcatgctccttccttcactccaggccctctctctagctaataatatgtgcccgga
aattgctggagattaaccggctcgccgccttgtctgctactg-cccccttttagccgccg
gcagctccattcgaggagacgattcattccgctccgtctcaaccacttgctcttctctgt
gttttttgcgttttgttttcttgatttgattcggtggcccgccgtcgacgaacgcacgca
cgcacgccggatgcgaccgaggttcgattattactcacggcagcgtactgctggttgtgc
tattatgcgcgcctcctccctcgccgtcaaccaccaaacgaccccaacatgtttcctctt
ggagtcaggccgcctcctcctagcgccatggaccgtcatcaccaccagcagcagcagcag
ccgccgtcgcctcaaggggaccatgccgcccagccgcgctgctgggaggagttcctccac
aggaagaccatccgggtcctgctcgtggagaccgacgactccacccggcaggtcgtcacc
gccctgctccgccactgcatgtaccaaggtccttactcatactctgtctcagctactacc
ggtgttaatttgcactggctcggtcgtcatggaggtactaaatctgggcgttggttgtct
gtcatgttcagttatccctgctgaaaacggccaccaggcgtgggcgtatctccaggacat
gcagagcaacatcgaccttgttctgacagaggtcttcatgcacggcggtctctccgggat
cgacctgctcggcaggatcatgaaccacgaggtctgcaaggacatccccgtcatcagtaa
gcaccccctcgccgctataatgtttcagtatcaggtccatttcgtccacgtgcatagatt
tatatcttcttggtttccagtgatgtcgtcgcacgattcgatgggcacggtcctcagttg
cctgtcaaatggtgctgctgacttcttggccaagccgatacgtaagaacgagcttaagaa
cctttgggcgcatgtgtggagacgctctcacagcgtaagttactatctctcatggtgtat
catcattcagaaatactactgctgctgctgctgctgcttcagttcctagtttcacttgtg
tccttccagcttactagtgcatcttttactggtatggtactgggtactaaaacaaagttg
ttttcatggaactcagtccagtggcagtggtagtggaagtgccattcagacgcagaagtg
taccaaatcaaagagcgctgacgattccaataataacagcaataaccgcaacgacgatgc
cagcatggggctcaatgcaagggatggcagcgataatggtagtggcactcaggtatgaga
tttttatgtttttttttactactatctgtaatatttccagacaagactgaacacaacaat
ttttaggataaggaagctagataaaactgaatgcaactaactgcttctgctagtgcacta
gaggtcaatttgtccatatagcaaacaaattatctgtgactactacatgactcattcttt
ttgtaaactaccgaacttagacaggtctgtattttactctagtgtagtagaagtctttgc
ttaaactgtacgaggaaactgctggatagtaagatttgaaacatatgctagttgtttgga
ctttgaaacttgaatcaactgctgtaagtagaatacttagatatgtgagaagtatctgca
tctgaacaagttttctcatcaatttattttaacgcgcagagctcatggacaaagcgtgcc
gttgagatcgacagtccacaggacatgtctccggatcagtcagttgatcctcctgatagc
acttgcgcgcatgtgagccacctcaagtcagagatatgcagcaatagattaagaggtaca
gataacaaaaaatgccagaaaccaaaagaaactaatggtatggtatgctcaagtgctcaa
ccggctcactgtgcaactgaaccaaaagcctgctacttgtgccattttgtactgactaaa
taaattccaatatgttttccaggtgatgagttcaaagggaaggagctggagataggtgcc
cctggtaatttgaacacagatgatcaatcctccccgaacgagagttcggtcaaaccaaca
gataatggacggtgtgagtatctgccacagaacaactccaacgatacagttatggaaaat
tcggatgagccaattgttcgagctgctgacctaatcggttcgatggccaaaaacatggac
gcccaacaggcagctagagcaatagatgctcctaactgctcctcacaagtgccggaaggg
aaagacgccgaccgtgagaacgccatgccatatcttgagctgagcctaaagaggtcgaga
tcgaccacggagggtgcggatgcgatccaggaggaacagaggaacgtcgtgagacgatca
gacctctcggcattcacgaggtgcaaagcataatatcagtgtcctttgtgaatccttaaa
tcatccatatgttgcatactaaccgttttcattctttgcaaggtacaatacgtgctcgtt
ctccaatcaaggcggggcagggttcgtcgggagctgttcgcccaacggcaacagctccaa
ggccgcgaaaacggacgccgctcagatgaagcaaggctcaaatggcagcagcaacaacaa
cgacatgggctccaccaccaagagcgtgatgaccaagcccggtggcaataacaaggtttc
acccatcaacggcaacacgcacacgtcggcgttccatcgtgtgcagccatggacgccggc
gacagcaacagggaaagacaaggttgatgacgtgagcaagaagaatgctgcagcagcagc
agccgcagcagcgaaagacaatggtggtgaagcacagagcaaacacccctgtgcagcggc
ccatgatgcgaatggtggatcggcaggaggcgctcagtccaacgtgatcaatccctcggg
tcctgttgaaggtcatgctgccaactatggtagcaactctggcagtaataacaataccaa
taacggtgggagcaccgcagctactgctgctgctgctgctgctgtacatggtgagaccgg
tggcatcgacaaaagaagcaacatgatgcacatgaaacgggagcgccgggtggctgccgt
gaacaaattcagagagaagagaaaagagaggaacttcgggaagaaggtactg--tttttt
ttctttctgaaagccgatttcgtttgttctctgttcttcgtttcattcttctgttggggc
ttattcatgatagctgatgaaatggatcattccttttgcaggtgcgttaccagagcagga
agcggctggcggagcagcgcccacgggtgcgcgggcagttcgtgcggcagccgccaccgc
cggctgccgtggagagataacctcccgccacacacctagctatatatacctagtacgtac
gtactatttagacagctgattcttgtgtctttggccatggatcattcagagacggtcctc
atctcgtctcatctcctggaagaagaagaataacaagctactcctcctcctgcctgcctg
ccttagctacctaccatagaacatgcctgcagaggaggacgactgtagagtacatagtag
aagtgcggagtcgatcagacaggctcccgagccgctaagtagtaagtaatcaattaatgt
ctgaacctgtgtaacggtatgagtgagtattgtgttgtacacttgttatcagtttggctc
tggcgcacgcacgcacgcaaccaagccgatcgagtgtctctggtgtcatcaatcaacgca
tatttgtggtttaccagcaagtcattactgtatatatacttgtcccaaaccc
>TG022(Carenius)
tacgcagacatagctttctttccagccacaaaacctttccggccaaaaagcatataataa
gtatatatgagcacacataatagagagcatataatttacattttctagttccctccatga
gac-aaaaaaaggaagaagcaaagtttgatgatagttttacatattcctccctcagcctc
ctcaaagttggaacgcaattctgaccatcagtttctgctagtacaatatggtagtcaaac
ccaataaaaattatataataaaagactttttcttgaggaaacataaaagtatttcttgaa
acaaaagcatacgtgttaatcaacacacttaatcacagtacacattcttaaggaaaaaat
aggtgtggtcattccctacaagctaagtttctataataaagtaaaaaggagaaaatcatt
taggaataaactaagtctctcttgcagaggcgcacaatttttttagaaagtcaaaacagc
cttactcggatgttcaagcggtatataaagttgagtttgtttacgaaggcggtagtttta
cggaaatccagctctcatcccaagctcagatactccccatattaatagtaaattcaaata
acacatttaacaaattcaaaaggttctgaattttttacatatgaaagacgagagactctt
ctagatacttgcaaattttcacactaatatgacataggaggagctcagtac--aaaaaaa
tatggagctggaattttgttgcagctttggacattttttagctccgatttttttgtacca
agctactcggatgtcatctcggcgcgaaaatgtgcaagcacctagaaaagtctataactt
tgatgtgtaatttctttggacttttttagtttatttggtatttcttttgaatttgctatt
cacatgggtgcagatgcagccgaagtagcggctctcgtttctatggaaattgctttagag
tcccagagctccagtaaagccaggtttaccaaaagtgtattcgaagcgcaattttttttt
acatgtacatacaggtaaggttaatgtacctatacacatgtattattattattattgcac
caagctactcggatgtcatctcggtgcaaaaaattgcaagcacctagaaaagtctctaat
taatctttgatgtgtaaaaatttcagactttttttagtttgtttggtttctttttgcggg
tgtgtttggtatttcttttgaaatcactattcacataggtgcagatgcacccgagctccg
aaacaccgctctcatttctatggaaattgctttgaaatcccaaagctccattgaagccag
gtttacc-aaaaaaaaagggggaaatatattcaaagagccc-aaaaaaatctggattttt
ttatatgtacatataggaatggtcaatgtatttacaaagttttcatgtaatacatgtgta
tatacaagcgcaaaagaacctaaatacataaatctgataaaagaaaataatagtcacatt
gtgtggtaataaatccacatatttatcttttttgtgtgcgcacatggtaagttatcttct
aacgaaattttacacatatgtagtgtatatgtacatattggattttgtacagaatttgtt
gatacttttaaatatgtatttcatatttttccaaaaacggggggttcaatggaggttaag
ctccaaagcacctcacccgtggctttattaccactatatttgatgaaactactttcattt
tcaaagggatgcagagaaagacggagccgaaaacacatgaacagagtagattttggtgag
aggctgagaaaactgaatattggcatgcatatgcggatgtcgtgcaatgtgtcaaaagat
agtttgggaatagattctggtgagatgatgtgtcggccttagcttgtgcgcttgtgatac
aggaacatcctagtggctcacgttgcctcacgatggttatcaaaagaaagaaccttatca
tttctcaacttgattctgcctgtcacgtgcatgcatccacattacaacgatggcatgtac
agtcacacgacctaactacttaatttgccgacactccctcaatactcactccgtttttat
ttgcttcccaaattacttttattgtaagtgaagctttgatcaaatttataaacatatata
ctaacatcaataccattagatttaccggtgaatatatatacttccatatcatatgtactc
cctctgtaaacaaatataagaacgtcttatattagtttgcagagggagtagttgttatta
taaatttttataacgtttttataaatttggtcaaactttataaagtctgactcaaggcaa
aagctaatatgcagagtgaataaaaacatatgaactatagatggtggccaaagtacagcc
agacaacatcaaggctggagtaactaaacccgcggtcatctcacaatcacactctcatcc
gtaaactattttaactagcaaggaatattaaagaaattagttacggtcaacaagattata
ccgcatttccaaccgatcaaactacttaaagaacattttatgtgctcaaaatagcacttg
aatttcttgtgaatatgtcactaagattttgaattcacaacaggtatagatacaatacta
caaggagttgacaagacattgattatgtataggagataaaaccttgctagattttatatg
ctgaccattttgcctgttaggtaaataggtcaacatgttagtaaacagggaaaagactaa
aagcaatatgtttgaaccacccaaatctatgagttgtaccgtaaccttttcaggtttttt
tcccatctaaagttctaaaatttgcccaaatttttgtatcgataaaaatgataactttat
tcatcttgaatattactcaaatttgactagaatagaaaggacaacacgtatggttaactg
taacagttccattttttgaaaatgttcaagtttcaaccaaatttgagtcaaaatttcata
attgcattctcttaaataactaactagagtaggttgaaagatactccctctgtaaactaa
tataagagcattcagatcactactttagtgatctaaatgctcttatatttctttacggag
ggagtaatattttaatatacttttcaattttcaaaatactgataattgattatctcttaa
actgcacacagattttgctcaaaattaaaaggtaaagttagtaggatatttgaaagagcg
aaacttctgagtggcaattcggccgtaagagcaaaatccatggcaatctatagctatacc
gaacaggagcggcgtcaggccccaggcagccctggccatcgtctggggcgtgacggacaa
agtatgcgcacactgtatagcaccgtagcagtaaggctggccttggtcgtcttcacatcc
tactggcattgagtgcaccacacatgtgtggttacatcaaggacatatgtgtattaaggg
ttttttgcgtcttggatgtaactctacttatcatggaataaaactcatttttccctcgca
ag-aaaaaatacgagtgaaatccatgacaaactcttcacacttcaccctagtaaggccga
agaatccatggcaaactcttgcgtggtacttgggtcatatgcgcaagagccatgaaaatt
aattgtgtgatgcatctaaagacattcaaagcaatgcgaagagaactgaaaggatcttat
ccgatttcgtagtgtgaacgttgatatttctttctctatgaag-tttttttagggaagac
cattatggctagctttattgcaaattaaagcagtaaaacatcatccacaagtctggaaac
aagacagccgggtggctcgtccgtccagctactagaaaccttattacaaaaaatatgttt
agctagcacatgcgccgcatcattacatgatcgaaaacaatgattaaaagtgaccttccc
aatagacgtagccgcatccacacactccgcaaatattgtcgttgcagtgtcccaccatct
tgtttgtccagtgcaagcatcaatcaccatgagggaatcagactatgcttcaactcgaga
aaaacccagggtattggcaaaaaacagtccatcgcgcatagccaacgcttccgtggtcac
cacgtccgctgcaaattggatatagcggcattgggcagccacaaagttacctttgtgatc
cctaatgaccgccgtcgtagctccagttccctcgtccaaatggaaagacgcatccacatt
gactttcacaaagttcggctctggttttctccatgtatgctcctgtattgcccggttcct
actatttatctgatggtagttagtcgctatcactaggacggagagtggccaccttgttgg
tgaaggtggcgctcctccatgcgttaactcacgcctaacccaccatagataccaaactcc
aacagccagcacatgtttcacatcaagactgggtttgagaggtagtgccctgtcttccgc
caacagtaggtgttcaaatatgattgatcccgagcgatcaaatgttatagcttcttcgat
tatatccagaatgcctagtctctgccataactcgtgagcatgtgtgcattcgaagaacag
gtgacgcacatcttccgcagcctggtgacagatcgggcaagatccattagagcctacatg
tctgtttgtgagtattgctttcaaaggtattattccgtggagagcgcaccaacagaaaat
ctgcaccttacgagggacttgcagtttccaaactctactccagatttccggtgtagttga
gccagacggacatgcccaaacatttgcatgctgccggtaagtctgaacccattgtgtgtg
ataagctgatcggacagtaaagacccctctccgatcagggttccaggcaataaaatcctc
aaaagctgccgtactcaagggaatttgcaagatcctttggacgtccactgggttgaagat
agagcggatcaacgcttcatcccatgccccggtgtaagggtcaatgaggtcgctaaccga
agaaaggatagactgtcccctgctcgagattaccttcctgttaggactcgatggtaccca
tggatcggtccatattttcacatgctcaccggttccaattcgccaaacatatcccaattt
aaaagtctctaatcccttcattatactctgccaaatgaatgaagccccactttttagggt
tgcttggagtaggcttccattcgggtagtactttgctttcagaacccgagcacatagcga
ctccggattgttaatgagacgccaacactgcttagacagcatagccaaattgaaggaata
aagatccctgaagcccattcctccttcattcttcgggtaacaaagtttccaccaagtgta
ccaatgcattcttttatgatcttcgtcatcaccccaccagaattgagctatcaaatccgt
gatctccttgcaaatccccttcggtaggctgaatactgacatggcaaaaacatggattgc
ttgagctacagatttaataagtatttccttaccacctgtagatagttgcttctccatcca
tcctttcaatctttcttttattctttcacagaaatatcggaagcagtcactcctatccgc
tcctaccattgcaggcagcccaagatatttgtcagacaaagcttcagtatcaatatgtaa
tagttgacaaacctcagtttttgttaccagaggggtgttaggactgaagtacacactaga
ttttgataggctcaccaattgtcccgaactctgacagtaggtatccagaacatgttgtaa
ggaagctgcatttaggacatctgcgttcatgagaatgagagagtcatcagcaaataaaag
atgtgatactgatggtgcatttctgcacactcttattccctctatgccaccagcttcttc
ttcaaactccaataaactggacagaccttctgcacacagtaggaacatatatggggaaag
gggatcaccctgtcgaatgcccctcgtaggtgtgaaagaccctgtttcatgagaattaaa
tctcactctgtagctgaccgagcttacacatgacatcatcatcttaataaattggccgtg
gaaacccaaagctgacatcatatgacgaaggaaagaccattccactctgtcatatgcttt
atgcatatctaacttgactgcacataaccctgttcgaccagctcttttattcttgatctt
gtgtatacattcatatgcaattagaatattatccgtgatcatcctcccaggtacaaaggc
actttgggtgggcgaaataatatcaggtagaatacttttcaaacggaaagctagcatttt
ggacacaattttatataggacattgcatagactaattggacgaaattgagttaccaactc
tggtgtgtccatcttcgggatcataacgatcgttgtctcattccattcaggtgggatctt
cctggaattaatagctagcaagacttgttggataatatcatctcccagaatatgccaata
ttttttgaaaaaaatggcatgaagcccatcgggacctggggccttaagatcgccgatgct
aaacgcagccttacgcacatcatcagccgtgtacttctttctctatgaagttggcttcag
acaaatcctgtatgcagagc-aaaaagaaaaccgagggaggatttgaaagggggcggaac
cttggagcggtatttggtcacacgagcaaaatccatggcaagcgcttcttcacactaggg
ctggtcgaagaggatggattgagttgacggctccagcgttccagggctcccctcgactcc
ttcgactccaccaccgttgccaaggagttgattgagaggcgagcgagggcagccgtccgt
ccacgcgtcggcacccggtttgtcccggcgccaagcagctcctccgtttgcttccgccac
cggccgccaggcggggcccacaaaatccacatcccccggtgatccgctggcccgggctgg
gcgcctccggagggcagaaaagatatgcggatccagcgcgggtgcggcggggtgtggagc
gcgcggcttttgatttacggggatctctttctggccgccccggggccccaccaccggcgc
tccccgcctccatttcgtccacgtcacccgccccctcccccaatatctactcctccgccc
cccttcgcttcccgcacacacacacacacacgcggactactcctctgctcgactcgactg
cagtcgccgccgccgtccatggccgcgccccctcccgcgtcttcgtcgtcctcctcctcc
tcaacctgacaggcagcgcagcgcgacaaacgcgaggtgagctcccgcctgtctgtcact
cgtctgctctgttcctgcccgattggggatcgaatcatccgtttcaatctgcgtgtggat
ccagggcatgctccttccttcactccaggccctctctctagctaataatatgtgcccgga
aattgctggagattaaccggctcgccgccttgtctgctactg-cccccttttagccgccg
gcagctccattcgaggagacgattcattccgctccgtctcaaccacttgctcttctctgt
gttttttgcgttttgttttcttgatttgattcggtggcccgccgtcgacgaacgcacgca
cgcacgccggatgcgaccgaggttcgattattactcacggcagcgtactgctggttgtgc
tattatgcgcgcctcctccctcgccgtcaaccaccaaacgaccccaacatgtttcctctt
ggagtcaggccgcctcctcctagcgccatggaccgtcatcaccaccagcagcagcagcag
ccgccgtcgcctcaaggggaccatgccgcccagccgcgctgctgggaggagttcctccac
aggaagaccatccgggtcctgctcgtggagaccgacgactccacccggcaggtcgtcacc
gccctgctccgccactgcatgtaccaaggtccttactcatactctgtctcagctactacc
ggtgttaatttgcactggctcggtcgtcatggaggtactaaatctgggcgttggttgtct
gtcatgttcagttatccctgctgaaaacggccaccaggcgtgggcgtatctccaggacat
gcagagcaacatcgaccttgttctgacagaggtcttcatgcacggcggtctctccgggat
cgacctgctcggcaggatcatgaaccacgaggtctgcaaggacatccccgtcatcagtaa
gcaccccctcgccgctataatgtttcagtatcaggtccatttcgtccacgtgcatagatt
tatatcttcttggtttccagtgatgtcgtcgcacgattcgatgggcacggtcctcagttg
cctgtcaaatggtgctgctgacttcttggccaagccgatacgtaagaacgagcttaagaa
cctttgggcgcatgtgtggagacgctctcacagcgtaagttactatctctcatggtgtat
catcattcagaaatactactgctgctgctgctgctgcttcagttcctagtttcacttgtg
tccttccagcttactagtgcatcttttactggtatggtactgggtactaaaacaaagttg
ttttcatggaactcagtccagtggcagtggtagtggaagtgccattcagacgcagaagtg
taccaaatcaaagagcgctgacgattccaataataacagcaataaccgcaacgacgatgc
cagcatggggctcaatgcaagggatggcagcgataatggtagtggcactcaggtatgaga
tttttatgtttttttttactactatctgtaatatttccagacaagactgaacacaacaat
ttttaggataaggaagctagataaaactgaatgcaactaactgcttctgctagtgcacta
gaggtcaatttgtccatatagcaaacaaattatctgtgactactacatgactcattcttt
ttgtaaactaccgaacttagacaggtctgtattttactctagtgtagtagaagtctttgc
ttaaactgtacgaggaaactgctggatagtaagatttgaaacatatgctagttgtttgga
ctttgaaacttgaatcaactgctgtaagtagaatacttagatatgtgagaagtatctgca
tctgaacaagttttctcatcaatttattttaacgcgcagagctcatggacaaagcgtgcc
gttgagatcgacagtccacaggacatgtctccggatcagtcagttgatcctcctgatagc
acttgcgcgcatgtgagccacctcaagtcagagatatgcagcaatagattaagaggtaca
gataacaaaaaatgccagaaaccaaaagaaactaatggtatggtatgctcaagtgctcaa
ccggctcactgtgcaactgaaccaaaagcctgctacttgtgccattttgtactgactaaa
taaattccaatatgttttccaggtgatgagttcaaagggaaggagctggagataggtgcc
cctggtaatttgaacacagatgatcaatcctccccgaacgagagttcggtcaaaccaaca
gataatggacggtgtgagtatctgccacagaacaactccaacgatacagttatggaaaat
tcggatgagccaattgttcgagctgctgacctaatcggttcgatggccaaaaacatggac
gcccaacaggcagctagagcaatagatgctcctaactgctcctcacaagtgccggaaggg
aaagacgccgaccgtgagaacgccatgccatatcttgagctgagcctaaagaggtcgaga
tcgaccacggagggtgcggatgcgatccaggaggaacagaggaacgtcgtgagacgatca
gacctctcggcattcacgaggtgcaaagcataatatcagtgtcctttgtgaatccttaaa
tcatccatatgttgcatactaaccgttttcattctttgcaaggtacaatacgtgctcgtt
ctccaatcaaggcggggcagggttcgtcgggagctgttcgcccaacggcaacagctccaa
ggccgcgaaaacggacgccgctcagatgaagcaaggctcaaatggcagcagcaacaacaa
cgacatgggctccaccaccaagagcgtgatgaccaagcccggtggcaataacaaggtttc
acccatcaacggcaacacgcacacgtcggcgttccatcgtgtgcagccatggacgccggc
gacagcaacagggaaagacaaggttgatgacgtgagcaagaagaatgctgcagcagcagc
agccgcagcagcgaaagacaatggtggtgaagcacagagcaaacacccctgtgcagcggc
ccatgatgcgaatggtggatcggcaggaggcgctcagtccaacgtgatcaatccctcggg
tcctgttgaaggtcatgctgccaactatggtagcaactctggcagtaataacaataccaa
taacggtgggagcaccgcagctactgctgctgctgctgctgctgtacatggtgagaccgg
tggcatcgacaaaagaagcaacatgatgcacatgaaacgggagcgccgggtggctgccgt
gaacaaattcagagagaagagaaaagagaggaacttcgggaagaaggtactg---ttttt
ttctttctgaaagccgatttcgtttgttctctgttcttcgtttcattcttctgttggggc
ttattcatgatagctgatgaaatggatcattccttttgcaggtgcgttaccagagcagga
agcggctggcggagcagcgcccacgggtgcgcgggcagttcgtgcggcagccgccaccgc
cggctgccgtggagagataacctcccgccacacacctagctatatatacctagtacgtac
gtactatttagacagctgattcttgtgtctttggccatggatcattcagagacggtcctc
atctcgtctcatctcctggaagaagaagaataacaagctactcctcctcctgcctgcctg
ccttagctacctaccatagaacatgcctgcagaggaggacgactgtagagtacatagtag
aagtgcggagtcgatcagacaggctcccgagccgctaagtagtaagtaatcaattaatgt
ctgaacctgtgtaacggtatgagtgagtattgtgttgtacacttgttatcagtttggctc
tggcgcacgcacgcacgcaaccaagccgatcgagtgtctctggtgtcatcaatcaacgca
tatttgtggtttaccagcaagtcattactgtatatatacttgtcccaaaccc
>TG032(Capone)
tacgcagacatagctttctttccagccacaaaacctttccggccaaaaagcatataataa
gtatatatgagcacacataatagagagcatataatttacattttctagttccctccatga
gac-aaaaaaaggaagaagcaaagtttgatgatagttttacatattcctccctcagcctc
ctcaaagttggaacgcaattctgaccatcagtttctgctagtacaatatggtagtcaaac
ccaataaaaattatataataaaagactttttcttgaggaaacataaaagtatttcttgaa
acaaaagcatacgtgttaatcaacacacttaatcacagtacacattcttaaggaaaaaat
aggtgtggtcattccctacaagctaagtttctataataaagtaaaaaggagaaaatcatt
taggaataaactaagtctctcttgcagaggcgcacaatttttttagaaagtcaaaacagc
cttactcggatgttcaagcggtatataaagttgagtttgtttacgaaggcggtagtttta
cggaaatccagctctcatcccaagctcagatactccccatattaatagtaaattcaaata
acacatttaacaaattcaaaaggttctgaattttttacatatgaaagacgagagactctt
ctagatacttgcaaattttcacactaatatgacataggaggagctcagtac--aaaaaaa
tatggagctggaattttgttgcagctttggacattttttagctccgatttttttgtacca
agctactcggatgtcatctcggcgcgaaaatgtgcaagcacctagaaaagtctataactt
tgatgtgtaatttctttggacttttttagtttatttggtatttcttttgaatttgctatt
cacatgggtgcagatgcagccgaagtagcggctctcgtttctatggaaattgctttagag
tcccagagctccagtaaagccaggtttaccaaaagtgtattcgaagcgcaa-tttttttt
acatgtacatacaggtaaggttaatgtacctatacacatgtattattattattattgcac
caagctactcggatgtcatctcggtgcaaaaaattgcaagcacctagaaaagtctctaat
taatctttgatgtgtaaaaatttcagactttttttagtttgtttggtttctttttgcggg
tgtgtttggtatttcttttgaaatcactattcacataggtgcagatgcacccgagctccg
aaacaccgctctcatttctatggaaattgctttgaaatcccaaagctccattgaagccag
gtttacc-aaaaaaaaagggggaaatatattcaaagagccc-aaaaaaatctggattttt
ttatatgtacatataggaatggtcaatgtatttacaaagttttcatgtaatacatgtgta
tatacaagcgcaaaagaacctaaatacataaatctgataaaagaaaataatagtcacatt
gtgtggtaataaatccacatatttatcttttttgtgtgcgcacatggtaagttatcttct
aacgaaattttacacatatgtagtgtatatgtacatattggattttgtacagaatttgtt
gatacttttaaatatgtatttcatatttttccaaaaacggggggttcaatggaggttaag
ctccaaagcacctcacccgtggctttattaccactatatttgatgaaactactttcattt
tcaaagggatgcagagaaagacggagccgaaaacacatgaacagagtagattttggtgag
aggctgagaaaactgaatattggcatgcatatgcggatgtcgtgcaatgtgtcaaaagat
agtttgggaatagattctggtgagatgatgtgtcggccttagcttgtgcgcttgtgatac
aggaacatcctagtggctcacgttgcctcacgatggttatcaaaagaaagaaccttatca
tttctcaacttgattctgcctgtcacgtgcatgcatccacattacaacgatggcatgtac
agtcacacgacctaactacttaatttgccgacactccctcaatactcactccgtttttat
ttgcttcccaaattacttttattgtaagtgaagctttgatcaaatttataaacatatata
ctaacatcaataccattagatttaccggtgaatatatatacttccatatcatatgtactc
cctctgtaaacaaatataagaacgtcttatattagtttgcagagggagtagttgttatta
taaatttttataacgtttttataaatttggtcaaactttataaagtctgactcaaggcaa
aagctaatatgcagagtgaataaaaacatatgaactatagatggtggccaaagtacagcc
agacaacatcaaggctggagtaactaaacccgcggtcatctcacaatcacactctcatcc
gtaaactattttaactagcaaggaatattaaagaaattagttacggtcaacaagattata
ccgcatttccaaccgatcaaactacttaaagaacattttatgtgctcaaaatagcacttg
aatttcttgtgaatatgtcactaagattttgaattcacaacaggtatagatacaatacta
caaggagttgacaagacattgattatgtataggagataaaaccttgctagattttatatg
ctgaccattttgcctgttaggtaaataggtcaacatgttagtaaacagggaaaagactaa
aagcaatatgtttgaaccacccaaatctatgagttgtaccgtaaccttttcaggtttttt
tcccatctaaagttctaaaatttgcccaaatttttgtatcgataaaaatgataactttat
tcatcttgaatattactcaaatttgactagaatagaaaggacaacacgtatggttaactg
taacagttccattttttgaaaatgttcaagtttcaaccaaatttgagtcaaaatttcata
attgcattctcttaaataactaactagagtaggttgaaagatactccctctgtaaactaa
tataagagcattcagatcactactttagtgatctaaatgctcttatatttctttacggag
ggagtaatattttaatatacttttcaattttcaaaatactgataattgattatctcttaa
actgcacacagattttgctcaaaattaaaaggtaaagttagtaggatatttgaaagagcg
aaacttctgagtggcaattcggccgtaagagcaaaatccatggcaatctatagctatacc
gaacaggagcggcgtcaggccccaggcagccctggccatcgtctggggcgtgacggacaa
agtatgcgcacactgtatagcaccgtagcagtaaggctggccttggtcgtcttcacatcc
tactggcattgagtgcaccacacatgtgtggttacatcaaggacatatgtgtattaaggg
ttttttgcgtcttggatgtaactctacttatcatggaataaaactcatttttccctcgca
agaaaaaaatacgagtgaaatccatgacaaactcttcacacttcaccctagtaaggccga
agaatccatggcaaactcttgcgtggtacttgggtcatatgcgcaagagccatgaaaatt
aattgtgtgatgcatctaaagacattcaaagcaatgcgaagagaactgaaaggatcttat
ccgatttcgtagtgtgaacgttgatatttctttctctatgaag-tttttttagggaagac
cattatggctagctttattgcaaattaaagcagtaaaacatcatccacaagtctggaaac
aagacagccgggtggctcgtccgtccagctactagaaaccttattacaaaaaatatgttt
agctagcacatgcgccgcatcattacatgatcgaaaacaatgattaaaagtgaccttccc
aatagacgtagccgcatccacacactccgcaaatattgtcgttgcagtgtcccaccatct
tgtttgtccagtgcaagcatcaatcaccatgagggaatcagactatgcttcaactcgaga
aaaacccagggtattggcaaaaaacagtccatcgcgcatagccaacgcttccgtggtcac
cacgtccgctgcaaattggatatagcggcattgggcagccacaaagttacctttgtgatc
cctaatgaccgccgtcgtagctccagttccctcgtccaaatggaaagacgcatccacatt
gactttcacaaagttcggctctggttttctccatgtatgctcctgtattgcccggttcct
actatttatctgatggtagttagtcgctatcactaggacggagagtggccaccttgttgg
tgaaggtggcgctcctccatgcgttaactcacgcctaacccaccatagataccaaactcc
aacagccagcacatgtttcacatcaagactgggtttgagaggtagtgccctgtcttccgc
caacagtaggtgttcaaatatgattgatcccgagcgatcaaatgttatagcttcttcgat
tatatccagaatgcctagtctctgccataactcgtgagcatgtgtgcattcgaagaacag
gtgacgcacatcttccgcagcctggtgacagatcgggcaagatccattagagcctacatg
tctgtttgtgagtattgctttcaaaggtattattccgtggagagcgcaccaacagaaaat
ctgcaccttacgagggacttgcagtttccaaactctactccagatttccggtgtagttga
gccagacggacatgcccaaacatttgcatgctgccggtaagtctgaacccattgtgtgtg
ataagctgatcggacagtaaagacccctctccgatcagggttccaggcaataaaatcctc
aaaagctgccgtactcaagggaatttgcaagatcctttggacgtccactgggttgaagat
agagcggatcaacgcttcatcccatgccccggtgtaagggtcaatgaggtcgctaaccga
agaaaggatagactgtcccctgctcgagattaccttcctgttaggactcgatggtaccca
tggatcggtccatattttcacatgctcaccggttccaattcgccaaacatatcccaattt
aaaagtctctaatcccttcattatactctgccaaatgaatgaagccccactttttagggt
tgcttggagtaggcttccattcgggtagtactttgctttcagaacccgagcacatagcga
ctccggattgttaatgagacgccaacactgcttagacagcatagccaaattgaaggaata
aagatccctgaagcccattcctccttcattcttcgggtaacaaagtttccaccaagtgta
ccaatgcattcttttatgatcttcgtcatcaccccaccagaattgagctatcaaatccgt
gatctccttgcaaatccccttcggtaggctgaatactgacatggcaaaaacatggattgc
ttgagctacagatttaataagtatttccttaccacctgtagatagttgcttctccatcca
tcctttcaatctttcttttattctttcacagaaatatcggaagcagtcactcctatccgc
tcctaccattgcaggcagcccaagatatttgtcagacaaagcttcagtatcaatatgtaa
tagttgacaaacctcagtttttgttaccagaggggtgttaggactgaagtacacactaga
ttttgataggctcaccaattgtcccgaactctgacagtaggtatccagaacatgttgtaa
ggaagctgcatttaggacatctgcgttcatgagaatgagagagtcatcagcaaataaaag
atgtgatactgatggtgcatttctgcacactcttattccctctatgccaccagcttcttc
ttcaaactccaataaactggacagaccttctgcacacagtaggaacatatatggggaaag
gggatcaccctgtcgaatgcccctcgtaggtgtgaaagaccctgtttcatgagaattaaa
tctcactctgtagctgaccgagcttacacatgacatcatcatcttaataaattggccgtg
gaaacccaaagctgacatcatatgacgaaggaaagaccattccactctgtcatatgcttt
atgcatatctaacttgactgcacataaccctgttcgaccagctcttttattcttgatctt
gtgtatacattcatatgcaattagaatattatccgtgatcatcctcccaggtacaaaggc
actttgggtgggcgaaataatatcaggtagaatacttttcaaacggaaagctagcatttt
ggacacaattttatataggacattgcatagactaattggacgaaattgagttaccaactc
tggtgtgtccatcttcgggatcataacgatcgttgtctcattccattcaggtgggatctt
cctggaattaatagctagcaagacttgttggataatatcatctcccagaatatgccaata
ttttttgaaaaaaatggcatgaagcccatcgggacctggggccttaagatcgccgatgct
aaacgcagccttacgcacatcatcagccgtgtacttctttctctatgaagttggcttcag
acaaatcctgtatgcagagcaaaaaagaaaaccgagggaggatttgaaagggggcggaac
cttggagcggtatttggtcacacgagcaaaatccatggcaagcgcttcttcacactaggg
ctggtcgaagaggatggattgagttgacggctccagcgttccagggctcccctcgactcc
ttcgactccaccaccgttgccaaggagttgattgagaggcgagcgagggcagccgtccgt
ccacgcgtcggcacccggtttgtcccggcgccaagcagctcctccgtttgcttccgccac
cggccgccaggcggggcccacaaaatccacatcccccggtgatccgctggcccgggctgg
gcgcctccggagggcagaaaagatatgcggatccagcgcgggtgcggcggggtgtggagc
gcgcggcttttgatttacggggatctctttctggccgccccggggccccaccaccggcgc
tccccgcctccatttcgtccacgtcacccgccccctcccccaatatctactcctccgccc
cccttcgcttcccgcacacacacacacacacgcggactactcctctgctcgactcgactg
cagtcgccgccgccgtccatggccgcgccccctcccgcgtcttcgtcgtcctcctcctcc
tcaacctgacaggcagcgcagcgcgacaaacgcgaggtgagctcccgcctgtctgtcact
cgtctgctctgttcctgcccgattggggatcgaatcatccgtttcaatctgcgtgtggat
ccagggcatgctccttccttcactccaggccctctctctagctaataatatgtgcccgga
aattgctggagattaaccggctcgccgccttgtctgctactg-cccccttttagccgccg
gcagctccattcgaggagacgattcattccgctccgtctcaaccacttgctcttctctgt
gttttttgcgttttgttttcttgatttgattcggtggcccgccgtcgacgaacgcacgca
cgcacgccggatgcgaccgaggttcgattattactcacggcagcgtactgctggttgtgc
tattatgcgcgcctcctccctcgccgtcaaccaccaaacgaccccaacatgtttcctctt
ggagtcaggccgcctcctcctagcgccatggaccgtcatcaccaccagcagcagcagcag
ccgccgtcgcctcaaggggaccatgccgcccagccgcgctgctgggaggagttcctccac
aggaagaccatccgggtcctgctcgtggagaccgacgactccacccggcaggtcgtcacc
gccctgctccgccactgcatgtaccaaggtccttactcatactctgtctcagctactacc
ggtgttaatttgcactggctcggtcgtcatggaggtactaaatctgggcgttggttgtct
gtcatgttcagttatccctgctgaaaacggccaccaggcgtgggcgtatctccaggacat
gcagagcaacatcgaccttgttctgacagaggtcttcatgcacggcggtctctccgggat
cgacctgctcggcaggatcatgaaccacgaggtctgcaaggacatccccgtcatcagtaa
gcaccccctcgccgctataatgtttcagtatcaggtccatttcgtccacgtgcatagatt
tatatcttcttggtttccagtgatgtcgtcgcacgattcgatgggcacggtcctcagttg
cctgtcaaatggtgctgctgacttcttggccaagccgatacgtaagaacgagcttaagaa
cctttgggcgcatgtgtggagacgctctcacagcgtaagttactatctctcatggtgtat
catcattcagaaatactactgctgctgctgctgctgcttcagttcctagtttcacttgtg
tccttccagcttactagtgcatcttttactggtatggtactgggtactaaaacaaagttg
ttttcatggaactcagtccagtggcagtggtagtggaagtgccattcagacgcagaagtg
taccaaatcaaagagcgctgacgattccaataataacagcaataaccgcaacgacgatgc
cagcatggggctcaatgcaagggatggcagcgataatggtagtggcactcaggtatgaga
tttttatgtttttttttactactatctgtaatatttccagacaagactgaacacaacaat
ttttaggataaggaagctagataaaactgaatgcaactaactgcttctgctagtgcacta
gaggtcaatttgtccatatagcaaacaaattatctgtgactactacatgactcattcttt
ttgtaaactaccgaacttagacaggtctgtattttactctagtgtagtagaagtctttgc
ttaaactgtacgaggaaactgctggatagtaagatttgaaacatatgctagttgtttgga
ctttgaaacttgaatcaactgctgtaagtagaatacttagatatgtgagaagtatctgca
tctgaacaagttttctcatcaatttattttaacgcgcagagctcatggacaaagcgtgcc
gttgagatcgacagtccacaggacatgtctccggatcagtcagttgatcctcctgatagc
acttgcgcgcatgtgagccacctcaagtcagagatatgcagcaatagattaagaggtaca
gataacaaaaaatgccagaaaccaaaagaaactaatggtatggtatgctcaagtgctcaa
ccggctcactgtgcaactgaaccaaaagcctgctacttgtgccattttgtactgactaaa
taaattccaatatgttttccaggtgatgagttcaaagggaaggagctggagataggtgcc
cctggtaatttgaacacagatgatcaatcctccccgaacgagagttcggtcaaaccaaca
gataatggacggtgtgagtatctgccacagaacaactccaacgatacagttatggaaaat
tcggatgagccaattgttcgagctgctgacctaatcggttcgatggccaaaaacatggac
gcccaacaggcagctagagcaatagatgctcctaactgctcctcacaagtgccggaaggg
aaagacgccgaccgtgagaacgccatgccatatcttgagctgagcctaaagaggtcgaga
tcgaccacggagggtgcggatgcgatccaggaggaacagaggaacgtcgtgagacgatca
gacctctcggcattcacgaggtgcaaagcataatatcagtgtcctttgtgaatccttaaa
tcatccatatgttgcatactaaccgttttcattctttgcaaggtacaatacgtgctcgtt
ctccaatcaaggcggggcagggttcgtcgggagctgttcgcccaacggcaacagctccaa
ggccgcgaaaacggacgccgctcagatgaagcaaggctcaaatggcagcagcaacaacaa
cgacatgggctccaccaccaagagcgtgatgaccaagcccggtggcaataacaaggtttc
acccatcaacggcaacacgcacacgtcggcgttccatcgtgtgcagccatggacgccggc
gacagcaacagggaaagacaaggttgatgacgtgagcaagaagaatgctgcagcagcagc
agccgcagcagcgaaagacaatggtggtgaagcacagagcaaacacccctgtgcagcggc
ccatgatgcgaatggtggatcggcaggaggcgctcagtccaacgtgatcaatccctcggg
tcctgttgaaggtcatgctgccaactatggtagcaactctggcagtaataacaataccaa
taacggtgggagcaccgcagctactgctgctgctgctgctgctgtacatggtgagaccgg
tggcatcgacaaaagaagcaacatgatgcacatgaaacgggagcgccgggtggctgccgt
gaacaaattcagagagaagagaaaagagaggaacttcgggaagaaggtactg---ttttt
ttctttctgaaagccgatttcgtttgttctctgttcttcgtttcattcttctgttggggc
ttattcatgatagctgatgaaatggatcattccttttgcaggtgcgttaccagagcagga
agcggctggcggagcagcgcccacgggtgcgcgggcagttcgtgcggcagccgccaccgc
cggctgccgtggagagataacctcccgccacacacctagctatatatacctagtacgtac
gtactatttagacagctgattcttgtgtctttggccatggatcattcagagacggtcctc
atctcgtctcatctcctggaagaagaagaataacaagctactcctcctcctgcctgcctg
ccttagctacctaccatagaacatgcctgcagaggaggacgactgtagagtacatagtag
aagtgcggagtcgatcagacaggctcccgagccgctaagtagtaagtaatcaattaatgt
ctgaacctgtgtaacggtatgagtgagtattgtgttgtacacttgttatcagtttggctc
tggcgcacgcacgcacgcaaccaagccgatcgagtgtctctggtgtcatcaatcaacgca
tatttgtggtttaccagcaagtcattactgtatatatacttgtcccaaaccc
>TG048(Gaucho)
tacgcagacatagctttctttccagccacaaaacctttccggccaaaaagcatataataa
gtatatatgagcacacataatagagagcatataatttacattttctagttccctccatga
gac-aaaaaaaggaagaagcaaagtttgatgatagttttacatattcctccctcagcctc
ctcaaagttggaacgcaattctgaccatcagtttctgctagtacaatatggtagtcaaac
ccaataaaaattatataataaaagactttttcttgaggaaacataaaagtatttcttgaa
acaaaagcatacgtgttaatcaacacacttaatcacagtacacattcttaaggaaaaaat
aggtgtggtcattccctacaagctaagtttctataataaagtaaaaaggagaaaatcatt
taggaataaactaagtctctcttgcagaggcgcacaatttttttagaaagtcaaaacagc
cttactcggatgttcaagcggtatataaagttgagtttgtttacgaaggcggtagtttta
cggaaatccagctctcatcccaagctcagatactccccatattaatagtaaattcaaata
acacatttaacaaattcaaaaggttctgaattttttacatatgaaagacgagagactctt
ctagatacttgcaaattttcacactaatatgacataggaggagctcagtac--aaaaaaa
tatggagctggaattttgttgcagctttggacattttttagctccgatttttttgtacca
agctactcggatgtcatctcggcgcgaaaatgtgcaagcacctagaaaagtctataactt
tgatgtgtaatttctttggacttttttagtttatttggtatttcttttgaatttgctatt
cacatgggtgcagatgcagccgaagtagcggctctcgtttctatggaaattgctttagag
tcccagagctccagtaaagccaggtttaccaaaagtgtattcgaagcgcaattttttttt
acatgtacatacaggtaaggttaatgtacctatacacatgtattattattattattgcac
caagctactcggatgtcatctcggtgcaaaaaattgcaagcacctagaaaagtctctaat
taatctttgatgtgtaaaaatttcagactttttttagtttgtttggtttctttttgcggg
tgtgtttggtatttcttttgaaatcactattcacataggtgcagatgcacccgagctccg
aaacaccgctctcatttctatggaaattgctttgaaatcccaaagctccattgaagccag
gtttacc-aaaaaaaaagggggaaatatattcaaagagccc-aaaaaaatctggattttt
ttatatgtacatataggaatggtcaatgtatttacaaagttttcatgtaatacatgtgta
tatacaagcgcaaaagaacctaaatacataaatctgataaaagaaaataatagtcacatt
gtgtggtaataaatccacatatttatcttttttgtgtgcgcacatggtaagttatcttct
aacgaaattttacacatatgtagtgtatatgtacatattggattttgtacagaatttgtt
gatacttttaaatatgtatttcatatttttccaaaaacggggggttcaatggaggttaag
ctccaaagcacctcacccgtggctttattaccactatatttgatgaaactactttcattt
tcaaagggatgcagagaaagacggagccgaaaacacatgaacagagtagattttggtgag
aggctgagaaaactgaatattggcatgcatatgcggatgtcgtgcaatgtgtcaaaagat
agtttgggaatagattctggtgagatgatgtgtcggccttagcttgtgcgcttgtgatac
aggaacatcctagtggctcacgttgcctcacgatggttatcaaaagaaagaaccttatca
tttctcaacttgattctgcctgtcacgtgcatgcatccacattacaacgatggcatgtac
agtcacacgacctaactacttaatttgccgacactccctcaatactcactccgtttttat
ttgcttcccaaattacttttattgtaagtgaagctttgatcaaatttataaacatatata
ctaacatcaataccattagatttaccggtgaatatatatacttccatatcatatgtactc
cctctgtaaacaaatataagaacgtcttatattagtttgcagagggagtagttgttatta
taaatttttataacgtttttataaatttggtcaaactttataaagtctgactcaaggcaa
aagctaatatgcagagtgaataaaaacatatgaactatagatggtggccaaagtacagcc
agacaacatcaaggctggagtaactaaacccgcggtcatctcacaatcacactctcatcc
gtaaactattttaactagcaaggaatattaaagaaattagttacggtcaacaagattata
ccgcatttccaaccgatcaaactacttaaagaacattttatgtgctcaaaatagcacttg
aatttcttgtgaatatgtcactaagattttgaattcacaacaggtatagatacaatacta
caaggagttgacaagacattgattatgtataggagataaaaccttgctagattttatatg
ctgaccattttgcctgttaggtaaataggtcaacatgttagtaaacagggaaaagactaa
aagcaatatgtttgaaccacccaaatctatgagttgtaccgtaaccttttcaggtttttt
tcccatctaaagttctaaaatttgcccaaatttttgtatcgataaaaatgataactttat
tcatcttgaatattactcaaatttgactagaatagaaaggacaacacgtatggttaactg
taacagttccattttttgaaaatgttcaagtttcaaccaaatttgagtcaaaatttcata
attgcattctcttaaataactaactagagtaggttgaaagatactccctctgtaaactaa
tataagagcattcagatcactactttagtgatctaaatgctcttatatttctttacggag
ggagtaatattttaatatacttttcaattttcaaaatactgataattgattatctcttaa
actgcacacagattttgctcaaaattaaaaggtaaagttagtaggatatttgaaagagcg
aaacttctgagtggcaattcggccgtaagagcaaaatccatggcaatctatagctatacc
gaacaggagcggcgtcaggccccaggcagccctggccatcgtctggggcgtgacggacaa
agtatgcgcacactgtatagcaccgtagcagtaaggctggccttggtcgtcttcacatcc
tactggcattgagtgcaccacacatgtgtggttacatcaaggacatatgtgtattaaggg
ttttttgcgtcttggatgtaactctacttatcatggaataaaactcatttttccctcgca
ag-aaaaaatacgagtgaaatccatgacaaactcttcacacttcaccctagtaaggccga
agaatccatggcaaactcttgcgtggtacttgggtcatatgcgcaagagccatgaaaatt
aattgtgtgatgcatctaaagacattcaaagcaatgcgaagagaactgaaaggatcttat
ccgatttcgtagtgtgaacgttgatatttctttctctatgaag-tttttttagggaagac
cattatggctagctttattgcaaattaaagcagtaaaacatcatccacaagtctggaaac
aagacagccgggtggctcgtccgtccagctactagaaaccttattacaaaaaatatgttt
agctagcacatgcgccgcatcattacatgatcgaaaacaatgattaaaagtgaccttccc
aatagacgtagccgcatccacacactccgcaaatattgtcgttgcagtgtcccaccatct
tgtttgtccagtgcaagcatcaatcaccatgagggaatcagactatgcttcaactcgaga
aaaacccagggtattggcaaaaaacagtccatcgcgcatagccaacgcttccgtggtcac
cacgtccgctgcaaattggatatagcggcattgggcagccacaaagttacctttgtgatc
cctaatgaccgccgtcgtagctccagttccctcgtccaaatggaaagacgcatccacatt
gactttcacaaagttcggctctggttttctccatgtatgctcctgtattgcccggttcct
actatttatctgatggtagttagtcgctatcactaggacggagagtggccaccttgttgg
tgaaggtggcgctcctccatgcgttaactcacgcctaacccaccatagataccaaactcc
aacagccagcacatgtttcacatcaagactgggtttgagaggtagtgccctgtcttccgc
caacagtaggtgttcaaatatgattgatcccgagcgatcaaatgttatagcttcttcgat
tatatccagaatgcctagtctctgccataactcgtgagcatgtgtgcattcgaagaacag
gtgacgcacatcttccgcagcctggtgacagatcgggcaagatccattagagcctacatg
tctgtttgtgagtattgctttcaaaggtattattccgtggagagcgcaccaacagaaaat
ctgcaccttacgagggacttgcagtttccaaactctactccagatttccggtgtagttga
gccagacggacatgcccaaacatttgcatgctgccggtaagtctgaacccattgtgtgtg
ataagctgatcggacagtaaagacccctctccgatcagggttccaggcaataaaatcctc
aaaagctgccgtactcaagggaatttgcaagatcctttggacgtccactgggttgaagat
agagcggatcaacgcttcatcccatgccccggtgtaagggtcaatgaggtcgctaaccga
agaaaggatagactgtcccctgctcgagattaccttcctgttaggactcgatggtaccca
tggatcggtccatattttcacatgctcaccggttccaattcgccaaacatatcccaattt
aaaagtctctaatcccttcattatactctgccaaatgaatgaagccccactttttagggt
tgcttggagtaggcttccattcgggtagtactttgctttcagaacccgagcacatagcga
ctccggattgttaatgagacgccaacactgcttagacagcatagccaaattgaaggaata
aagatccctgaagcccattcctccttcattcttcgggtaacaaagtttccaccaagtgta
ccaatgcattcttttatgatcttcgtcatcaccccaccagaattgagctatcaaatccgt
gatctccttgcaaatccccttcggtaggctgaatactgacatggcaaaaacatggattgc
ttgagctacagatttaataagtatttccttaccacctgtagatagttgcttctccatcca
tcctttcaatctttcttttattctttcacagaaatatcggaagcagtcactcctatccgc
tcctaccattgcaggcagcccaagatatttgtcagacaaagcttcagtatcaatatgtaa
tagttgacaaacctcagtttttgttaccagaggggtgttaggactgaagtacacactaga
ttttgataggctcaccaattgtcccgaactctgacagtaggtatccagaacatgttgtaa
ggaagctgcatttaggacatctgcgttcatgagaatgagagagtcatcagcaaataaaag
atgtgatactgatggtgcatttctgcacactcttattccctctatgccaccagcttcttc
ttcaaactccaataaactggacagaccttctgcacacagtaggaacatatatggggaaag
gggatcaccctgtcgaatgcccctcgtaggtgtgaaagaccctgtttcatgagaattaaa
tctcactctgtagctgaccgagcttacacatgacatcatcatcttaataaattggccgtg
gaaacccaaagctgacatcatatgacgaaggaaagaccattccactctgtcatatgcttt
atgcatatctaacttgactgcacataaccctgttcgaccagctcttttattcttgatctt
gtgtatacattcatatgcaattagaatattatccgtgatcatcctcccaggtacaaaggc
actttgggtgggcgaaataatatcaggtagaatacttttcaaacggaaagctagcatttt
ggacacaattttatataggacattgcatagactaattggacgaaattgagttaccaactc
tggtgtgtccatcttcgggatcataacgatcgttgtctcattccattcaggtgggatctt
cctggaattaatagctagcaagacttgttggataatatcatctcccagaatatgccaata
ttttttgaaaaaaatggcatgaagcccatcgggacctggggccttaagatcgccgatgct
aaacgcagccttacgcacatcatcagccgtgtacttctttctctatgaagttggcttcag
acaaatcctgtatgcagagcaaaaaagaaaaccgagggaggatttgaaagggggcggaac
cttggagcggtatttggtcacacgagcaaaatccatggcaagcgcttcttcacactaggg
ctggtcgaagaggatggattgagttgacggctccagcgttccagggctcccctcgactcc
ttcgactccaccaccgttgccaaggagttgattgagaggcgagcgagggcagccgtccgt
ccacgcgtcggcacccggtttgtcccggcgccaagcagctcctccgtttgcttccgccac
cggccgccaggcggggcccacaaaatccacatcccccggtgatccgctggcccgggctgg
gcgcctccggagggcagaaaagatatgcggatccagcgcgggtgcggcggggtgtggagc
gcgcggcttttgatttacggggatctctttctggccgccccggggccccaccaccggcgc
tccccgcctccatttcgtccacgtcacccgccccctcccccaatatctactcctccgccc
cccttcgcttcccgcacacacacacacacacgcggactactcctctgctcgactcgactg
cagtcgccgccgccgtccatggccgcgccccctcccgcgtcttcgtcgtcctcctcctcc
tcaacctgacaggcagcgcagcgcgacaaacgcgaggtgagctcccgcctgtctgtcact
cgtctgctctgttcctgcccgattggggatcgaatcatccgtttcaatctgcgtgtggat
ccagggcatgctccttccttcactccaggccctctctctagctaataatatgtgcccgga
aattgctggagattaaccggctcgccgccttgtctgctactg-cccccttttagccgccg
gcagctccattcgaggagacgattcattccgctccgtctcaaccacttgctcttctctgt
gttttttgcgttttgttttcttgatttgattcggtggcccgccgtcgacgaacgcacgca
cgcacgccggatgcgaccgaggttcgattattactcacggcagcgtactgctggttgtgc
tattatgcgcgcctcctccctcgccgtcaaccaccaaacgaccccaacatgtttcctctt
ggagtcaggccgcctcctcctagcgccatggaccgtcatcaccaccagcagcagcagcag
ccgccgtcgcctcaaggggaccatgccgcccagccgcgctgctgggaggagttcctccac
aggaagaccatccgggtcctgctcgtggagaccgacgactccacccggcaggtcgtcacc
gccctgctccgccactgcatgtaccaaggtccttactcatactctgtctcagctactacc
ggtgttaatttgcactggctcggtcgtcatggaggtactaaatctgggcgttggttgtct
gtcatgttcagttatccctgctgaaaacggccaccaggcgtgggcgtatctccaggacat
gcagagcaacatcgaccttgttctgacagaggtcttcatgcacggcggtctctccgggat
cgacctgctcggcaggatcatgaaccacgaggtctgcaaggacatccccgtcatcagtaa
gcaccccctcgccgctataatgtttcagtatcaggtccatttcgtccacgtgcatagatt
tatatcttcttggtttccagtgatgtcgtcgcacgattcgatgggcacggtcctcagttg
cctgtcaaatggtgctgctgacttcttggccaagccgatacgtaagaacgagcttaagaa
cctttgggcgcatgtgtggagacgctctcacagcgtaagttactatctctcatggtgtat
catcattcagaaatactactgctgctgctgctgctgcttcagttcctagtttcacttgtg
tccttccagcttactagtgcatcttttactggtatggtactgggtactaaaacaaagttg
ttttcatggaactcagtccagtggcagtggtagtggaagtgccattcagacgcagaagtg
taccaaatcaaagagcgctgacgattccaataataacagcaataaccgcaacgacgatgc
cagcatggggctcaatgcaagggatggcagcgataatggtagtggcactcaggtatgaga
tttttatgtttttttttactactatctgtaatatttccagacaagactgaacacaacaat
ttttaggataaggaagctagataaaactgaatgcaactaactgcttctgctagtgcacta
gaggtcaatttgtccatatagcaaacaaattatctgtgactactacatgactcattcttt
ttgtaaactaccgaacttagacaggtctgtattttactctagtgtagtagaagtctttgc
ttaaactgtacgaggaaactgctggatagtaagatttgaaacatatgctagttgtttgga
ctttgaaacttgaatcaactgctgtaagtagaatacttagatatgtgagaagtatctgca
tctgaacaagttttctcatcaatttattttaacgcgcagagctcatggacaaagcgtgcc
gttgagatcgacagtccacaggacatgtctccggatcagtcagttgatcctcctgatagc
acttgcgcgcatgtgagccacctcaagtcagagatatgcagcaatagattaagaggtaca
gataacaaaaaatgccagaaaccaaaagaaactaatggtatggtatgctcaagtgctcaa
ccggctcactgtgcaactgaaccaaaagcctgctacttgtgccattttgtactgactaaa
taaattccaatatgttttccaggtgatgagttcaaagggaaggagctggagataggtgcc
cctggtaatttgaacacagatgatcaatcctccccgaacgagagttcggtcaaaccaaca
gataatggacggtgtgagtatctgccacagaacaactccaacgatacagttatggaaaat
tcggatgagccaattgttcgagctgctgacctaatcggttcgatggccaaaaacatggac
gcccaacaggcagctagagcaatagatgctcctaactgctcctcacaagtgccggaaggg
aaagacgccgaccgtgagaacgccatgccatatcttgagctgagcctaaagaggtcgaga
tcgaccacggagggtgcggatgcgatccaggaggaacagaggaacgtcgtgagacgatca
gacctctcggcattcacgaggtgcaaagcataatatcagtgtcctttgtgaatccttaaa
tcatccatatgttgcatactaaccgttttcattctttgcaaggtacaatacgtgctcgtt
ctccaatcaaggcggggcagggttcgtcgggagctgttcgcccaacggcaacagctccaa
ggccgcgaaaacggacgccgctcagatgaagcaaggctcaaatggcagcagcaacaacaa
cgacatgggctccaccaccaagagcgtgatgaccaagcccggtggcaataacaaggtttc
acccatcaacggcaacacgcacacgtcggcgttccatcgtgtgcagccatggacgccggc
gacagcaacagggaaagacaaggttgatgacgtgagcaagaagaatgctgcagcagcagc
agccgcagcagcgaaagacaatggtggtgaagcacagagcaaacacccctgtgcagcggc
ccatgatgcgaatggtggatcggcaggaggcgctcagtccaacgtgatcaatccctcggg
tcctgttgaaggtcatgctgccaactatggtagcaactctggcagtaataacaataccaa
taacggtgggagcaccgcagctactgctgctgctgctgctgctgtacatggtgagaccgg
tggcatcgacaaaagaagcaacatgatgcacatgaaacgggagcgccgggtggctgccgt
gaacaaattcagagagaagagaaaagagaggaacttcgggaagaaggtactg---ttttt
ttctttctgaaagccgatttcgtttgttctctgttcttcgtttcattcttctgttggggc
ttattcatgatagctgatgaaatggatcattccttttgcaggtgcgttaccagagcagga
agcggctggcggagcagcgcccacgggtgcgcgggcagttcgtgcggcagccgccaccgc
cggctgccgtggagagataacctcccgccacacacctagctatatatacctagtacgtac
gtactatttagacagctgattcttgtgtctttggccatggatcattcagagacggtcctc
atctcgtctcatctcctggaagaagaagaataacaagctactcctcctcctgcctgcctg
ccttagctacctaccatagaacatgcctgcagaggaggacgactgtagagtacatagtag
aagtgcggagtcgatcagacaggctcccgagccgctaagtagtaagtaatcaattaatgt
ctgaacctgtgtaacggtatgagtgagtattgtgttgtacacttgttatcagtttggctc
tggcgcacgcacgcacgcaaccaagccgatcgagtgtctctggtgtcatcaatcaacgca
tatttgtggtttaccagcaagtcattactgtatatatacttgtcccaaaccc
>TG067(Elixer)
tacgcagacatagctttctttccagccacaaaacctttccggccaaaaagcatataataa
gtatatatgagcacacataatagagagcatataatttacattttctagttccctccatga
gac-aaaaaaaggaagaagcaaagtttgatgatagttttacatattcctccctcagcctc
ctcaaagttggaacgcaattctgaccatcagtttctgctagtacaatatggtagtcaaac
ccaataaaaattatataataaaagactttttcttgaggaaacataaaagtatttcttgaa
acaaaagcatacgtgttaatcaacacacttaatcacagtacacattcttaaggaaaaaat
aggtgtggtcattccctacaagctaagtttctataataaagtaaaaaggagaaaatcatt
taggaataaactaagtctctcttgcagaggcgcacaatttttttagaaagtcaaaacagc
cttactcggatgttcaagcggtatataaagttgagtttgtttacgaaggcggtagtttta
cggaaatccagctctcatcccaagctcagatactccccatattaatagtaaattcaaata
acacatttaacaaattcaaaaggttctgaattttttacatatgaaagacgagagactctt
ctagatacttgcaaattttcacactaatatgacataggaggagctcagtac--aaaaaaa
tatggagctggaattttgttgcagctttggacattttttagctccgatttttttgtacca
agctactcggatgtcatctcggcgcgaaaatgtgcaagcacctagaaaagtctataactt
tgatgtgtaatttctttggacttttttagtttatttggtatttcttttgaatttgctatt
cacatgggtgcagatgcagccgaagtagcggctctcgtttctatggaaattgctttagag
tcccagagctccagtaaagccaggtttaccaaaagtgtattcgaagcgcaattttttttt
acatgtacatacaggtaaggttaatgtacctatacacatgtattattattattattgcac
caagctactcggatgtcatctcggtgcaaaaaattgcaagcacctagaaaagtctctaat
taatctttgatgtgtaaaaatttcagactttttttagtttgtttggtttctttttgcggg
tgtgtttggtatttcttttgaaatcactattcacataggtgcagatgcacccgagctccg
aaacaccgctctcatttctatggaaattgctttgaaatcccaaagctccattgaagccag
gtttacc-aaaaaaaaagggggaaatatattcaaagagccc-aaaaaaatctggattttt
ttatatgtacatataggaatggtcaatgtatttacaaagttttcatgtaatacatgtgta
tatacaagcgcaaaagaacctaaatacataaatctgataaaagaaaataatagtcacatt
gtgtggtaataaatccacatatttatcttttttgtgtgcgcacatggtaagttatcttct
aacgaaattttacacatatgtagtgtatatgtacatattggattttgtacagaatttgtt
gatacttttaaatatgtatttcatatttttccaaaaacggggggttcaatggaggttaag
ctccaaagcacctcacccgtggctttattaccactatatttgatgaaactactttcattt
tcaaagggatgcagagaaagacggagccgaaaacacatgaacagagtagattttggtgag
aggctgagaaaactgaatattggcatgcatatgcggatgtcgtgcaatgtgtcaaaagat
agtttgggaatagattctggtgagatgatgtgtcggccttagcttgtgcgcttgtgatac
aggaacatcctagtggctcacgttgcctcacgatggttatcaaaagaaagaaccttatca
tttctcaacttgattctgcctgtcacgtgcatgcatccacattacaacgatggcatgtac
agtcacacgacctaactacttaatttgccgacactccctcaatactcactccgtttttat
ttgcttcccaaattacttttattgtaagtgaagctttgatcaaatttataaacatatata
ctaacatcaataccattagatttaccggtgaatatatatacttccatatcatatgtactc
cctctgtaaacaaatataagaacgtcttatattagtttgcagagggagtagttgttatta
taaatttttataacgtttttataaatttggtcaaactttataaagtctgactcaaggcaa
aagctaatatgcagagtgaataaaaacatatgaactatagatggtggccaaagtacagcc
agacaacatcaaggctggagtaactaaacccgcggtcatctcacaatcacactctcatcc
gtaaactattttaactagcaaggaatattaaagaaattagttacggtcaacaagattata
ccgcatttccaaccgatcaaactacttaaagaacattttatgtgctcaaaatagcacttg
aatttcttgtgaatatgtcactaagattttgaattcacaacaggtatagatacaatacta
caaggagttgacaagacattgattatgtataggagataaaaccttgctagattttatatg
ctgaccattttgcctgttaggtaaataggtcaacatgttagtaaacagggaaaagactaa
aagcaatatgtttgaaccacccaaatctatgagttgtaccgtaaccttttcaggtttttt
tcccatctaaagttctaaaatttgcccaaatttttgtatcgataaaaatgataactttat
tcatcttgaatattactcaaatttgactagaatagaaaggacaacacgtatggttaactg
taacagttccattttttgaaaatgttcaagtttcaaccaaatttgagtcaaaatttcata
attgcattctcttaaataactaactagagtaggttgaaagatactccctctgtaaactaa
tataagagcattcagatcactactttagtgatctaaatgctcttatatttctttacggag
ggagtaatattttaatatacttttcaattttcaaaatactgataattgattatctcttaa
actgcacacagattttgctcaaaattaaaaggtaaagttagtaggatatttgaaagagcg
aaacttctgagtggcaattcggccgtaagagcaaaatccatggcaatctatagctatacc
gaacaggagcggcgtcaggccccaggcagccctggccatcgtctggggcgtgacggacaa
agtatgcgcacactgtatagcaccgtagcagtaaggctggccttggtcgtcttcacatcc
tactggcattgagtgcaccacacatgtgtggttacatcaaggacatatgtgtattaaggg
ttttttgcgtcttggatgtaactctacttatcatggaataaaactcatttttccctcgca
ag-aaaaaatacgagtgaaatccatgacaaactcttcacacttcaccctagtaaggccga
agaatccatggcaaactcttgcgtggtacttgggtcatatgcgcaagagccatgaaaatt
aattgtgtgatgcatctaaagacattcaaagcaatgcgaagagaactgaaaggatcttat
ccgatttcgtagtgtgaacgttgatatttctttctctatgaag-tttttttagggaagac
cattatggctagctttattgcaaattaaagcagtaaaacatcatccacaagtctggaaac
aagacagccgggtggctcgtccgtccagctactagaaaccttattacaaaaaatatgttt
agctagcacatgcgccgcatcattacatgatcgaaaacaatgattaaaagtgaccttccc
aatagacgtagccgcatccacacactccgcaaatattgtcgttgcagtgtcccaccatct
tgtttgtccagtgcaagcatcaatcaccatgagggaatcagactatgcttcaactcgaga
aaaacccagggtattggcaaaaaacagtccatcgcgcatagccaacgcttccgtggtcac
cacgtccgctgcaaattggatatagcggcattgggcagccacaaagttacctttgtgatc
cctaatgaccgccgtcgtagctccagttccctcgtccaaatggaaagacgcatccacatt
gactttcacaaagttcggctctggttttctccatgtatgctcctgtattgcccggttcct
actatttatctgatggtagttagtcgctatcactaggacggagagtggccaccttgttgg
tgaaggtggcgctcctccatgcgttaactcacgcctaacccaccatagataccaaactcc
aacagccagcacatgtttcacatcaagactgggtttgagaggtagtgccctgtcttccgc
caacagtaggtgttcaaatatgattgatcccgagcgatcaaatgttatagcttcttcgat
tatatccagaatgcctagtctctgccataactcgtgagcatgtgtgcattcgaagaacag
gtgacgcacatcttccgcagcctggtgacagatcgggcaagatccattagagcctacatg
tctgtttgtgagtattgctttcaaaggtattattccgtggagagcgcaccaacagaaaat
ctgcaccttacgagggacttgcagtttccaaactctactccagatttccggtgtagttga
gccagacggacatgcccaaacatttgcatgctgccggtaagtctgaacccattgtgtgtg
ataagctgatcggacagtaaagacccctctccgatcagggttccaggcaataaaatcctc
aaaagctgccgtactcaagggaatttgcaagatcctttggacgtccactgggttgaagat
agagcggatcaacgcttcatcccatgccccggtgtaagggtcaatgaggtcgctaaccga
agaaaggatagactgtcccctgctcgagattaccttcctgttaggactcgatggtaccca
tggatcggtccatattttcacatgctcaccggttccaattcgccaaacatatcccaattt
aaaagtctctaatcccttcattatactctgccaaatgaatgaagccccactttttagggt
tgcttggagtaggcttccattcgggtagtactttgctttcagaacccgagcacatagcga
ctccggattgttaatgagacgccaacactgcttagacagcatagccaaattgaaggaata
aagatccctgaagcccattcctccttcattcttcgggtaacaaagtttccaccaagtgta
ccaatgcattcttttatgatcttcgtcatcaccccaccagaattgagctatcaaatccgt
gatctccttgcaaatccccttcggtaggctgaatactgacatggcaaaaacatggattgc
ttgagctacagatttaataagtatttccttaccacctgtagatagttgcttctccatcca
tcctttcaatctttcttttattctttcacagaaatatcggaagcagtcactcctatccgc
tcctaccattgcaggcagcccaagatatttgtcagacaaagcttcagtatcaatatgtaa
tagttgacaaacctcagtttttgttaccagaggggtgttaggactgaagtacacactaga
ttttgataggctcaccaattgtcccgaactctgacagtaggtatccagaacatgttgtaa
ggaagctgcatttaggacatctgcgttcatgagaatgagagagtcatcagcaaataaaag
atgtgatactgatggtgcatttctgcacactcttattccctctatgccaccagcttcttc
ttcaaactccaataaactggacagaccttctgcacacagtaggaacatatatggggaaag
gggatcaccctgtcgaatgcccctcgtaggtgtgaaagaccctgtttcatgagaattaaa
tctcactctgtagctgaccgagcttacacatgacatcatcatcttaataaattggccgtg
gaaacccaaagctgacatcatatgacgaaggaaagaccattccactctgtcatatgcttt
atgcatatctaacttgactgcacataaccctgttcgaccagctcttttattcttgatctt
gtgtatacattcatatgcaattagaatattatccgtgatcatcctcccaggtacaaaggc
actttgggtgggcgaaataatatcaggtagaatacttttcaaacggaaagctagcatttt
ggacacaattttatataggacattgcatagactaattggacgaaattgagttaccaactc
tggtgtgtccatcttcgggatcataacgatcgttgtctcattccattcaggtgggatctt
cctggaattaatagctagcaagacttgttggataatatcatctcccagaatatgccaata
ttttttgaaaaaaatggcatgaagcccatcgggacctggggccttaagatcgccgatgct
aaacgcagccttacgcacatcatcagccgtgtacttctttctctatgaagttggcttcag
acaaatcctgtatgcagagcaaaaaagaaaaccgagggaggatttgaaagggggcggaac
cttggagcggtatttggtcacacgagcaaaatccatggcaagcgcttcttcacactaggg
ctggtcgaagaggatggattgagttgacggctccagcgttccagggctcccctcgactcc
ttcgactccaccaccgttgccaaggagttgattgagaggcgagcgagggcagccgtccgt
ccacgcgtcggcacccggtttgtcccggcgccaagcagctcctccgtttgcttccgccac
cggccgccaggcggggcccacaaaatccacatcccccggtgatccgctggcccgggctgg
gcgcctccggagggcagaaaagatatgcggatccagcgcgggtgcggcggggtgtggagc
gcgcggcttttgatttacggggatctctttctggccgccccggggccccaccaccggcgc
tccccgcctccatttcgtccacgtcacccgccccctcccccaatatctactcctccgccc
cccttcgcttcccgcacacacacacacacacgcggactactcctctgctcgactcgactg
cagtcgccgccgccgtccatggccgcgccccctcccgcgtcttcgtcgtcctcctcctcc
tcaacctgacaggcagcgcagcgcgacaaacgcgaggtgagctcccgcctgtctgtcact
cgtctgctctgttcctgcccgattggggatcgaatcatccgtttcaatctgcgtgtggat
ccagggcatgctccttccttcactccaggccctctctctagctaataatatgtgcccgga
aattgctggagattaaccggctcgccgccttgtctgctactg-cccccttttagccgccg
gcagctccattcgaggagacgattcattccgctccgtctcaaccacttgctcttctctgt
gttttttgcgttttgttttcttgatttgattcggtggcccgccgtcgacgaacgcacgca
cgcacgccggatgcgaccgaggttcgattattactcacggcagcgtactgctggttgtgc
tattatgcgcgcctcctccctcgccgtcaaccaccaaacgaccccaacatgtttcctctt
ggagtcaggccgcctcctcctagcgccatggaccgtcatcaccaccagcagcagcagcag
ccgccgtcgcctcaaggggaccatgccgcccagccgcgctgctgggaggagttcctccac
aggaagaccatccgggtcctgctcgtggagaccgacgactccacccggcaggtcgtcacc
gccctgctccgccactgcatgtaccaaggtccttactcatactctgtctcagctactacc
ggtgttaatttgcactggctcggtcgtcatggaggtactaaatctgggcgttggttgtct
gtcatgttcagttatccctgctgaaaacggccaccaggcgtgggcgtatctccaggacat
gcagagcaacatcgaccttgttctgacagaggtcttcatgcacggcggtctctccgggat
cgacctgctcggcaggatcatgaaccacgaggtctgcaaggacatccccgtcatcagtaa
gcaccccctcgccgctataatgtttcagtatcaggtccatttcgtccacgtgcatagatt
tatatcttcttggtttccagtgatgtcgtcgcacgattcgatgggcacggtcctcagttg
cctgtcaaatggtgctgctgacttcttggccaagccgatacgtaagaacgagcttaagaa
cctttgggcgcatgtgtggagacgctctcacagcgtaagttactatctctcatggtgtat
catcattcagaaatactactgctgctgctgctgctgcttcagttcctagtttcacttgtg
tccttccagcttactagtgcatcttttactggtatggtactgggtactaaaacaaagttg
ttttcatggaactcagtccagtggcagtggtagtggaagtgccattcagacgcagaagtg
taccaaatcaaagagcgctgacgattccaataataacagcaataaccgcaacgacgatgc
cagcatggggctcaatgcaagggatggcagcgataatggtagtggcactcaggtatgaga
tttttatgtttttttttactactatctgtaatatttccagacaagactgaacacaacaat
ttttaggataaggaagctagataaaactgaatgcaactaactgcttctgctagtgcacta
gaggtcaatttgtccatatagcaaacaaattatctgtgactactacatgactcattcttt
ttgtaaactaccgaacttagacaggtctgtattttactctagtgtagtagaagtctttgc
ttaaactgtacgaggaaactgctggatagtaagatttgaaacatatgctagttgtttgga
ctttgaaacttgaatcaactgctgtaagtagaatacttagatatgtgagaagtatctgca
tctgaacaagttttctcatcaatttattttaacgcgcagagctcatggacaaagcgtgcc
gttgagatcgacagtccacaggacatgtctccggatcagtcagttgatcctcctgatagc
acttgcgcgcatgtgagccacctcaagtcagagatatgcagcaatagattaagaggtaca
gataacaaaaaatgccagaaaccaaaagaaactaatggtatggtatgctcaagtgctcaa
ccggctcactgtgcaactgaaccaaaagcctgctacttgtgccattttgtactgactaaa
taaattccaatatgttttccaggtgatgagttcaaagggaaggagctggagataggtgcc
cctggtaatttgaacacagatgatcaatcctccccgaacgagagttcggtcaaaccaaca
gataatggacggtgtgagtatctgccacagaacaactccaacgatacagttatggaaaat
tcggatgagccaattgttcgagctgctgacctaatcggttcgatggccaaaaacatggac
gcccaacaggcagctagagcaatagatgctcctaactgctcctcacaagtgccggaaggg
aaagacgccgaccgtgagaacgccatgccatatcttgagctgagcctaaagaggtcgaga
tcgaccacggagggtgcggatgcgatccaggaggaacagaggaacgtcgtgagacgatca
gacctctcggcattcacgaggtgcaaagcataatatcagtgtcctttgtgaatccttaaa
tcatccatatgttgcatactaaccgttttcattctttgcaaggtacaatacgtgctcgtt
ctccaatcaaggcggggcagggttcgtcgggagctgttcgcccaacggcaacagctccaa
ggccgcgaaaacggacgccgctcagatgaagcaaggctcaaatggcagcagcaacaacaa
cgacatgggctccaccaccaagagcgtgatgaccaagcccggtggcaataacaaggtttc
acccatcaacggcaacacgcacacgtcggcgttccatcgtgtgcagccatggacgccggc
gacagcaacagggaaagacaaggttgatgacgtgagcaagaagaatgctgcagcagcagc
agccgcagcagcgaaagacaatggtggtgaagcacagagcaaacacccctgtgcagcggc
ccatgatgcgaatggtggatcggcaggaggcgctcagtccaacgtgatcaatccctcggg
tcctgttgaaggtcatgctgccaactatggtagcaactctggcagtaataacaataccaa
taacggtgggagcaccgcagctactgctgctgctgctgctgctgtacatggtgagaccgg
tggcatcgacaaaagaagcaacatgatgcacatgaaacgggagcgccgggtggctgccgt
gaacaaattcagagagaagagaaaagagaggaacttcgggaagaaggtactg---ttttt
ttctttctgaaagccgatttcgtttgttctctgttcttcgtttcattcttctgttggggc
ttattcatgatagctgatgaaatggatcattccttttgcaggtgcgttaccagagcagga
agcggctggcggagcagcgcccacgggtgcgcgggcagttcgtgcggcagccgccaccgc
cggctgccgtggagagataacctcccgccacacacctagctatatatacctagtacgtac
gtactatttagacagctgattcttgtgtctttggccatggatcattcagagacggtcctc
atctcgtctcatctcctggaagaagaagaataacaagctactcctcctcctgcctgcctg
ccttagctacctaccatagaacatgcctgcagaggaggacgactgtagagtacatagtag
aagtgcggagtcgatcagacaggctcccgagccgctaagtagtaagtaatcaattaatgt
ctgaacctgtgtaacggtatgagtgagtattgtgttgtacacttgttatcagtttggctc
tggcgcacgcacgcacgcaaccaagccgatcgagtgtctctggtgtcatcaatcaacgca
tatttgtggtttaccagcaagtcattactgtatatatacttgtcccaaaccc
>TG080(Inspiration)
tacgcagacatagctttctttccagccacaaaacctttccggccaaaaagcatataataa
gtatatatgagcacacataatagagagcatataatttacattttctagttccctccatga
gac-aaaaaaaggaagaagcaaagtttgatgatagttttacatattcctccctcagcctc
ctcaaagttggaacgcaattctgaccatcagtttctgctagtacaatatggtagtcaaac
ccaataaaaattatataataaaagactttttcttgaggaaacataaaagtatttcttgaa
acaaaagcatacgtgttaatcaacacacttaatcacagtacacattcttaaggaaaaaat
aggtgtggtcattccctacaagctaagtttctataataaagtaaaaaggagaaaatcatt
taggaataaactaagtctctcttgcagaggcgcacaatttttttagaaagtcaaaacagc
cttactcggatgttcaagcggtatataaagttgagtttgtttacgaaggcggtagtttta
cggaaatccagctctcatcccaagctcagatactccccatattaatagtaaattcaaata
acacatttaacaaattcaaaaggttctgaattttttacatatgaaagacgagagactctt
ctagatacttgcaaattttcacactaatatgacataggaggagctcagtac--aaaaaaa
tatggagctggaattttgttgcagctttggacattttttagctccgatttttttgtacca
agctactcggatgtcatctcggcgcgaaaatgtgcaagcacctagaaaagtctataactt
tgatgtgtaatttctttggacttttttagtttatttggtatttcttttgaatttgctatt
cacatgggtgcagatgcagccgaagtagcggctctcgtttctatggaaattgctttagag
tcccagagctccagtaaagccaggtttaccaaaagtgtattcgaagcgcaa-tttttttt
acatgtacatacaggtaaggttaatgtacctatacacatgtattattattattattgcac
caagctactcggatgtcatctcggtgcaaaaaattgcaagcacctagaaaagtctctaat
taatctttgatgtgtaaaaatttcagactttttttagtttgtttggtttctttttgcggg
tgtgtttggtatttcttttgaaatcactattcacataggtgcagatgcacccgagctccg
aaacaccgctctcatttctatggaaattgctttgaaatcccaaagctccattgaagccag
gtttacc-aaaaaaaaagggggaaatatattcaaagagccc-aaaaaaatctggattttt
ttatatgtacatataggaatggtcaatgtatttacaaagttttcatgtaatacatgtgta
tatacaagcgcaaaagaacctaaatacataaatctgataaaagaaaataatagtcacatt
gtgtggtaataaatccacatatttatcttttttgtgtgcgcacatggtaagttatcttct
aacgaaattttacacatatgtagtgtatatgtacatattggattttgtacagaatttgtt
gatacttttaaatatgtatttcatatttttccaaaaacggggggttcaatggaggttaag
ctccaaagcacctcacccgtggctttattaccactatatttgatgaaactactttcattt
tcaaagggatgcagagaaagacggagccgaaaacacatgaacagagtagattttggtgag
aggctgagaaaactgaatattggcatgcatatgcggatgtcgtgcaatgtgtcaaaagat
agtttgggaatagattctggtgagatgatgtgtcggccttagcttgtgcgcttgtgatac
aggaacatcctagtggctcacgttgcctcacgatggttatcaaaagaaagaaccttatca
tttctcaacttgattctgcctgtcacgtgcatgcatccacattacaacgatggcatgtac
agtcacacgacctaactacttaatttgccgacactccctcaatactcactccgtttttat
ttgcttcccaaattacttttattgtaagtgaagctttgatcaaatttataaacatatata
ctaacatcaataccattagatttaccggtgaatatatatacttccatatcatatgtactc
cctctgtaaacaaatataagaacgtcttatattagtttgcagagggagtagttgttatta
taaatttttataacgtttttataaatttggtcaaactttataaagtctgactcaaggcaa
aagctaatatgcagagtgaataaaaacatatgaactatagatggtggccaaagtacagcc
agacaacatcaaggctggagtaactaaacccgcggtcatctcacaatcacactctcatcc
gtaaactattttaactagcaaggaatattaaagaaattagttacggtcaacaagattata
ccgcatttccaaccgatcaaactacttaaagaacattttatgtgctcaaaatagcacttg
aatttcttgtgaatatgtcactaagattttgaattcacaacaggtatagatacaatacta
caaggagttgacaagacattgattatgtataggagataaaaccttgctagattttatatg
ctgaccattttgcctgttaggtaaataggtcaacatgttagtaaacagggaaaagactaa
aagcaatatgtttgaaccacccaaatctatgagttgtaccgtaaccttttcaggtttttt
tcccatctaaagttctaaaatttgcccaaatttttgtatcgataaaaatgataactttat
tcatcttgaatattactcaaatttgactagaatagaaaggacaacacgtatggttaactg
taacagttccattttttgaaaatgttcaagtttcaaccaaatttgagtcaaaatttcata
attgcattctcttaaataactaactagagtaggttgaaagatactccctctgtaaactaa
tataagagcattcagatcactactttagtgatctaaatgctcttatatttctttacggag
ggagtaatattttaatatacttttcaattttcaaaatactgataattgattatctcttaa
actgcacacagattttgctcaaaattaaaaggtaaagttagtaggatatttgaaagagcg
aaacttctgagtggcaattcggccgtaagagcaaaatccatggcaatctatagctatacc
gaacaggagcggcgtcaggccccaggcagccctggccatcgtctggggcgtgacggacaa
agtatgcgcacactgtatagcaccgtagcagtaaggctggccttggtcgtcttcacatcc
tactggcattgagtgcaccacacatgtgtggttacatcaaggacatatgtgtattaaggg
ttttttgcgtcttggatgtaactctacttatcatggaataaaactcatttttccctcgca
agaaaaaaatacgagtgaaatccatgacaaactcttcacacttcaccctagtaaggccga
agaatccatggcaaactcttgcgtggtacttgggtcatatgcgcaagagccatgaaaatt
aattgtgtgatgcatctaaagacattcaaagcaatgcgaagagaactgaaaggatcttat
ccgatttcgtagtgtgaacgttgatatttctttctctatgaag-tttttttagggaagac
cattatggctagctttattgcaaattaaagcagtaaaacatcatccacaagtctggaaac
aagacagccgggtggctcgtccgtccagctactagaaaccttattacaaaaaatatgttt
agctagcacatgcgccgcatcattacatgatcgaaaacaatgattaaaagtgaccttccc
aatagacgtagccgcatccacacactccgcaaatattgtcgttgcagtgtcccaccatct
tgtttgtccagtgcaagcatcaatcaccatgagggaatcagactatgcttcaactcgaga
aaaacccagggtattggcaaaaaacagtccatcgcgcatagccaacgcttccgtggtcac
cacgtccgctgcaaattggatatagcggcattgggcagccacaaagttacctttgtgatc
cctaatgaccgccgtcgtagctccagttccctcgtccaaatggaaagacgcatccacatt
gactttcacaaagttcggctctggttttctccatgtatgctcctgtattgcccggttcct
actatttatctgatggtagttagtcgctatcactaggacggagagtggccaccttgttgg
tgaaggtggcgctcctccatgcgttaactcacgcctaacccaccatagataccaaactcc
aacagccagcacatgtttcacatcaagactgggtttgagaggtagtgccctgtcttccgc
caacagtaggtgttcaaatatgattgatcccgagcgatcaaatgttatagcttcttcgat
tatatccagaatgcctagtctctgccataactcgtgagcatgtgtgcattcgaagaacag
gtgacgcacatcttccgcagcctggtgacagatcgggcaagatccattagagcctacatg
tctgtttgtgagtattgctttcaaaggtattattccgtggagagcgcaccaacagaaaat
ctgcaccttacgagggacttgcagtttccaaactctactccagatttccggtgtagttga
gccagacggacatgcccaaacatttgcatgctgccggtaagtctgaacccattgtgtgtg
ataagctgatcggacagtaaagacccctctccgatcagggttccaggcaataaaatcctc
aaaagctgccgtactcaagggaatttgcaagatcctttggacgtccactgggttgaagat
agagcggatcaacgcttcatcccatgccccggtgtaagggtcaatgaggtcgctaaccga
agaaaggatagactgtcccctgctcgagattaccttcctgttaggactcgatggtaccca
tggatcggtccatattttcacatgctcaccggttccaattcgccaaacatatcccaattt
aaaagtctctaatcccttcattatactctgccaaatgaatgaagccccactttttagggt
tgcttggagtaggcttccattcgggtagtactttgctttcagaacccgagcacatagcga
ctccggattgttaatgagacgccaacactgcttagacagcatagccaaattgaaggaata
aagatccctgaagcccattcctccttcattcttcgggtaacaaagtttccaccaagtgta
ccaatgcattcttttatgatcttcgtcatcaccccaccagaattgagctatcaaatccgt
gatctccttgcaaatccccttcggtaggctgaatactgacatggcaaaaacatggattgc
ttgagctacagatttaataagtatttccttaccacctgtagatagttgcttctccatcca
tcctttcaatctttcttttattctttcacagaaatatcggaagcagtcactcctatccgc
tcctaccattgcaggcagcccaagatatttgtcagacaaagcttcagtatcaatatgtaa
tagttgacaaacctcagtttttgttaccagaggggtgttaggactgaagtacacactaga
ttttgataggctcaccaattgtcccgaactctgacagtaggtatccagaacatgttgtaa
ggaagctgcatttaggacatctgcgttcatgagaatgagagagtcatcagcaaataaaag
atgtgatactgatggtgcatttctgcacactcttattccctctatgccaccagcttcttc
ttcaaactccaataaactggacagaccttctgcacacagtaggaacatatatggggaaag
gggatcaccctgtcgaatgcccctcgtaggtgtgaaagaccctgtttcatgagaattaaa
tctcactctgtagctgaccgagcttacacatgacatcatcatcttaataaattggccgtg
gaaacccaaagctgacatcatatgacgaaggaaagaccattccactctgtcatatgcttt
atgcatatctaacttgactgcacataaccctgttcgaccagctcttttattcttgatctt
gtgtatacattcatatgcaattagaatattatccgtgatcatcctcccaggtacaaaggc
actttgggtgggcgaaataatatcaggtagaatacttttcaaacggaaagctagcatttt
ggacacaattttatataggacattgcatagactaattggacgaaattgagttaccaactc
tggtgtgtccatcttcgggatcataacgatcgttgtctcattccattcaggtgggatctt
cctggaattaatagctagcaagacttgttggataatatcatctcccagaatatgccaata
ttttttgaaaaaaatggcatgaagcccatcgggacctggggccttaagatcgccgatgct
aaacgcagccttacgcacatcatcagccgtgtacttctttctctatgaagttggcttcag
acaaatcctgtatgcagagcaaaaaagaaaaccgagggaggatttgaaagggggcggaac
cttggagcggtatttggtcacacgagcaaaatccatggcaagcgcttcttcacactaggg
ctggtcgaagaggatggattgagttgacggctccagcgttccagggctcccctcgactcc
ttcgactccaccaccgttgccaaggagttgattgagaggcgagcgagggcagccgtccgt
ccacgcgtcggcacccggtttgtcccggcgccaagcagctcctccgtttgcttccgccac
cggccgccaggcggggcccacaaaatccacatcccccggtgatccgctggcccgggctgg
gcgcctccggagggcagaaaagatatgcggatccagcgcgggtgcggcggggtgtggagc
gcgcggcttttgatttacggggatctctttctggccgccccggggccccaccaccggcgc
tccccgcctccatttcgtccacgtcacccgccccctcccccaatatctactcctccgccc
cccttcgcttcccgcacacacacacacacacgcggactactcctctgctcgactcgactg
cagtcgccgccgccgtccatggccgcgccccctcccgcgtcttcgtcgtcctcctcctcc
tcaacctgacaggcagcgcagcgcgacaaacgcgaggtgagctcccgcctgtctgtcact
cgtctgctctgttcctgcccgattggggatcgaatcatccgtttcaatctgcgtgtggat
ccagggcatgctccttccttcactccaggccctctctctagctaataatatgtgcccgga
aattgctggagattaaccggctcgccgccttgtctgctactg-cccccttttagccgccg
gcagctccattcgaggagacgattcattccgctccgtctcaaccacttgctcttctctgt
gttttttgcgttttgttttcttgatttgattcggtggcccgccgtcgacgaacgcacgca
cgcacgccggatgcgaccgaggttcgattattactcacggcagcgtactgctggttgtgc
tattatgcgcgcctcctccctcgccgtcaaccaccaaacgaccccaacatgtttcctctt
ggagtcaggccgcctcctcctagcgccatggaccgtcatcaccaccagcagcagcagcag
ccgccgtcgcctcaaggggaccatgccgcccagccgcgctgctgggaggagttcctccac
aggaagaccatccgggtcctgctcgtggagaccgacgactccacccggcaggtcgtcacc
gccctgctccgccactgcatgtaccaaggtccttactcatactctgtctcagctactacc
ggtgttaatttgcactggctcggtcgtcatggaggtactaaatctgggcgttggttgtct
gtcatgttcagttatccctgctgaaaacggccaccaggcgtgggcgtatctccaggacat
gcagagcaacatcgaccttgttctgacagaggtcttcatgcacggcggtctctccgggat
cgacctgctcggcaggatcatgaaccacgaggtctgcaaggacatccccgtcatcagtaa
gcaccccctcgccgctataatgtttcagtatcaggtccatttcgtccacgtgcatagatt
tatatcttcttggtttccagtgatgtcgtcgcacgattcgatgggcacggtcctcagttg
cctgtcaaatggtgctgctgacttcttggccaagccgatacgtaagaacgagcttaagaa
cctttgggcgcatgtgtggagacgctctcacagcgtaagttactatctctcatggtgtat
catcattcagaaatactactgctgctgctgctgctgcttcagttcctagtttcacttgtg
tccttccagcttactagtgcatcttttactggtatggtactgggtactaaaacaaagttg
ttttcatggaactcagtccagtggcagtggtagtggaagtgccattcagacgcagaagtg
taccaaatcaaagagcgctgacgattccaataataacagcaataaccgcaacgacgatgc
cagcatggggctcaatgcaagggatggcagcgataatggtagtggcactcaggtatgaga
tttttatgtttttttttactactatctgtaatatttccagacaagactgaacacaacaat
ttttaggataaggaagctagataaaactgaatgcaactaactgcttctgctagtgcacta
gaggtcaatttgtccatatagcaaacaaattatctgtgactactacatgactcattcttt
ttgtaaactaccgaacttagacaggtctgtattttactctagtgtagtagaagtctttgc
ttaaactgtacgaggaaactgctggatagtaagatttgaaacatatgctagttgtttgga
ctttgaaacttgaatcaactgctgtaagtagaatacttagatatgtgagaagtatctgca
tctgaacaagttttctcatcaatttattttaacgcgcagagctcatggacaaagcgtgcc
gttgagatcgacagtccacaggacatgtctccggatcagtcagttgatcctcctgatagc
acttgcgcgcatgtgagccacctcaagtcagagatatgcagcaatagattaagaggtaca
gataacaaaaaatgccagaaaccaaaagaaactaatggtatggtatgctcaagtgctcaa
ccggctcactgtgcaactgaaccaaaagcctgctacttgtgccattttgtactgactaaa
taaattccaatatgttttccaggtgatgagttcaaagggaaggagctggagataggtgcc
cctggtaatttgaacacagatgatcaatcctccccgaacgagagttcggtcaaaccaaca
gataatggacggtgtgagtatctgccacagaacaactccaacgatacagttatggaaaat
tcggatgagccaattgttcgagctgctgacctaatcggttcgatggccaaaaacatggac
gcccaacaggcagctagagcaatagatgctcctaactgctcctcacaagtgccggaaggg
aaagacgccgaccgtgagaacgccatgccatatcttgagctgagcctaaagaggtcgaga
tcgaccacggagggtgcggatgcgatccaggaggaacagaggaacgtcgtgagacgatca
gacctctcggcattcacgaggtgcaaagcataatatcagtgtcctttgtgaatccttaaa
tcatccatatgttgcatactaaccgttttcattctttgcaaggtacaatacgtgctcgtt
ctccaatcaaggcggggcagggttcgtcgggagctgttcgcccaacggcaacagctccaa
ggccgcgaaaacggacgccgctcagatgaagcaaggctcaaatggcagcagcaacaacaa
cgacatgggctccaccaccaagagcgtgatgaccaagcccggtggcaataacaaggtttc
acccatcaacggcaacacgcacacgtcggcgttccatcgtgtgcagccatggacgccggc
gacagcaacagggaaagacaaggttgatgacgtgagcaagaagaatgctgcagcagcagc
agccgcagcagcgaaagacaatggtggtgaagcacagagcaaacacccctgtgcagcggc
ccatgatgcgaatggtggatcggcaggaggcgctcagtccaacgtgatcaatccctcggg
tcctgttgaaggtcatgctgccaactatggtagcaactctggcagtaataacaataccaa
taacggtgggagcaccgcagctactgctgctgctgctgctgctgtacatggtgagaccgg
tggcatcgacaaaagaagcaacatgatgcacatgaaacgggagcgccgggtggctgccgt
gaacaaattcagagagaagagaaaagagaggaacttcgggaagaaggtactg---ttttt
ttctttctgaaagccgatttcgtttgttctctgttcttcgtttcattcttctgttggggc
ttattcatgatagctgatgaaatggatcattccttttgcaggtgcgttaccagagcagga
agcggctggcggagcagcgcccacgggtgcgcgggcagttcgtgcggcagccgccaccgc
cggctgccgtggagagataacctcccgccacacacctagctatatatacctagtacgtac
gtactatttagacagctgattcttgtgtctttggccatggatcattcagagacggtcctc
atctcgtctcatctcctggaagaagaagaataacaagctactcctcctcctgcctgcctg
ccttagctacctaccatagaacatgcctgcagaggaggacgactgtagagtacatagtag
aagtgcggagtcgatcagacaggctcccgagccgctaagtagtaagtaatcaattaatgt
ctgaacctgtgtaacggtatgagtgagtattgtgttgtacacttgttatcagtttggctc
tggcgcacgcacgcacgcaaccaagccgatcgagtgtctctggtgtcatcaatcaacgca
tatttgtggtttaccagcaagtcattactgtatatatacttgtcccaaaccc
>TG102(Urban)
tacgcagacatagctttctttccagccacaaaacctttccggccaaaaagcatataataa
gtatatatgagcacacataatagagagcatataatttacattttctagttccctccatga
gac-aaaaaaaggaagaagcaaagtttgatgatagttttacatattcctccctcagcctc
ctcaaagttggaacgcaattctgaccatcagtttctgctagtacaatatggtagtcaaac
ccaataaaaattatataataaaagactttttcttgaggaaacataaaagtatttcttgaa
acaaaagcatacgtgttaatcaacacacttaatcacagtacacattcttaaggaaaaaat
aggtgtggtcattccctacaagctaagtttctataataaagtaaaaaggagaaaatcatt
taggaataaactaagtctctcttgcagaggcgcacaatttttttagaaagtcaaaacagc
cttactcggatgttcaagcggtatataaagttgagtttgtttacgaaggcggtagtttta
cggaaatccagctctcatcccaagctcagatactccccatattaatagtaaattcaaata
acacatttaacaaattcaaaaggttctgaattttttacatatgaaagacgagagactctt
ctagatacttgcaaattttcacactaatatgacataggaggagctcagtac--aaaaaaa
tatggagctggaattttgttgcagctttggacattttttagctccgatttttttgtacca
agctactcggatgtcatctcggcgcgaaaatgtgcaagcacctagaaaagtctataactt
tgatgtgtaatttctttggac-tttttagtttatttggtatttcttttgaatttgctatt
cacatgggtgcagatgcagccgaagtagcggctctcgtttctatggaaattgctttagag
tcccagagctccagtaaagccaggtttaccaaaagtgtattcgaagcgcaattttttttt
acatgtacatacaggtaaggttaatgtacctatacacatgtattattattattattgcac
caagctactcggatgtcatctcggtgcaaaaaattgcaagcacctagaaaagtctctaat
taatctttgatgtgtaaaaatttcagactttttttagtttgtttggtttctttttgcggg
tgtgtttggtatttcttttgaaatcactattcacataggtgcagatgcacccgagctccg
aaacaccgctctcatttctatggaaattgctttgaaatcccaaagctccattgaagccag
gtttacc-aaaaaaaaagggggaaatatattcaaagagccc-aaaaaaatctggattttt
ttatatgtacatataggaatggtcaatgtatttacaaagttttcatgtaatacatgtgta
tatacaagcgcaaaagaacctaaatacataaatctgataaaagaaaataatagtcacatt
gtgtggtaataaatccacatatttatcttttttgtgtgcgcacatggtaagttatcttct
aacgaaattttacacatatgtagtgtatatgtacatattggattttgtacagaatttgtt
gatacttttaaatatgtatttcatatttttccaaaaacggggggttcaatggaggttaag
ctccaaagcacctcacccgtggctttattaccactatatttgatgaaactactttcattt
tcaaagggatgcagagaaagacggagccgaaaacacatgaacagagtagattttggtgag
aggctgagaaaactgaatattggcatgcatatgcggatgtcgtgcaatgtgtcaaaagat
agtttgggaatagattctggtgagatgatgtgtcggccttagcttgtgcgcttgtgatac
aggaacatcctagtggctcacgttgcctcacgatggttatcaaaagaaagaaccttatca
tttctcaacttgattctgcctgtcacgtgcatgcatccacattacaacgatggcatgtac
agtcacacgacctaactacttaatttgccgacactccctcaatactcactccgtttttat
ttgcttcccaaattacttttattgtaagtgaagctttgatcaaatttataaacatatata
ctaacatcaataccattagatttaccggtgaatatatatacttccatatcatatgtactc
cctctgtaaacaaatataagaacgtcttatattagtttgcagagggagtagttgttatta
taaatttttataacgtttttataaatttggtcaaactttataaagtctgactcaaggcaa
aagctaatatgcagagtgaataaaaacatatgaactatagatggtggccaaagtacagcc
agacaacatcaaggctggagtaactaaacccgcggtcatctcacaatcacactctcatcc
gtaaactattttaactagcaaggaatattaaagaaattagttacggtcaacaagattata
ccgcatttccaaccgatcaaactacttaaagaacattttatgtgctcaaaatagcacttg
aatttcttgtgaatatgtcactaagattttgaattcacaacaggtatagatacaatacta
caaggagttgacaagacattgattatgtataggagataaaaccttgctagattttatatg
ctgaccattttgcctgttaggtaaataggtcaacatgttagtaaacagggaaaagactaa
aagcaatatgtttgaaccacccaaatctatgagttgtaccgtaaccttttcaggtttttt
tcccatctaaagttctaaaatttgcccaaatttttgtatcgataaaaatgataactttat
tcatcttgaatattactcaaatttgactagaatagaaaggacaacacgtatggttaactg
taacagttccattttttgaaaatgttcaagtttcaaccaaatttgagtcaaaatttcata
attgcattctcttaaataactaactagagtaggttgaaagatactccctctgtaaactaa
tataagagcattcagatcactactttagtgatctaaatgctcttatatttctttacggag
ggagtaatattttaatatacttttcaattttcaaaatactgataattgattatctcttaa
actgcacacagattttgctcaaaattaaaaggtaaagttagtaggatatttgaaagagcg
aaacttctgagtggcaattcggccgtaagagcaaaatccatggcaatctatagctatacc
gaacaggagcggcgtcaggccccaggcagccctggccatcgtctggggcgtgacggacaa
agtatgcgcacactgtatagcaccgtagcagtaaggctggccttggtcgtcttcacatcc
tactggcattgagtgcaccacacatgtgtggttacatcaaggacatatgtgtattaaggg
ttttttgcgtcttggatgtaactctacttatcatggaataaaactcatttttccctcgca
agaaaaaaatacgagtgaaatccatgacaaactcttcacacttcaccctagtaaggccga
agaatccatggcaaactcttgcgtggtacttgggtcatatgcgcaagagccatgaaaatt
aattgtgtgatgcatctaaagacattcaaagcaatgcgaagagaactgaaaggatcttat
ccgatttcgtagtgtgaacgttgatatttctttctctatgaag-tttttttagggaagac
cattatggctagctttattgcaaattaaagcagtaaaacatcatccacaagtctggaaac
aagacagccgggtggctcgtccgtccagctactagaaaccttattacaaaaaatatgttt
agctagcacatgcgccgcatcattacatgatcgaaaacaatgattaaaagtgaccttccc
aatagacgtagccgcatccacacactccgcaaatattgtcgttgcagtgtcccaccatct
tgtttgtccagtgcaagcatcaatcaccatgagggaatcagactatgcttcaactcgaga
aaaacccagggtattggcaaaaaacagtccatcgcgcatagccaacgcttccgtggtcac
cacgtccgctgcaaattggatatagcggcattgggcagccacaaagttacctttgtgatc
cctaatgaccgccgtcgtagctccagttccctcgtccaaatggaaagacgcatccacatt
gactttcacaaagttcggctctggttttctccatgtatgctcctgtattgcccggttcct
actatttatctgatggtagttagtcgctatcactaggacggagagtggccaccttgttgg
tgaaggtggcgctcctccatgcgttaactcacgcctaacccaccatagataccaaactcc
aacagccagcacatgtttcacatcaagactgggtttgagaggtagtgccctgtcttccgc
caacagtaggtgttcaaatatgattgatcccgagcgatcaaatgttatagcttcttcgat
tatatccagaatgcctagtctctgccataactcgtgagcatgtgtgcattcgaagaacag
gtgacgcacatcttccgcagcctggtgacagatcgggcaagatccattagagcctacatg
tctgtttgtgagtattgctttcaaaggtattattccgtggagagcgcaccaacagaaaat
ctgcaccttacgagggacttgcagtttccaaactctactccagatttccggtgtagttga
gccagacggacatgcccaaacatttgcatgctgccggtaagtctgaacccattgtgtgtg
ataagctgatcggacagtaaagacccctctccgatcagggttccaggcaataaaatcctc
aaaagctgccgtactcaagggaatttgcaagatcctttggacgtccactgggttgaagat
agagcggatcaacgcttcatcccatgccccggtgtaagggtcaatgaggtcgctaaccga
agaaaggatagactgtcccctgctcgagattaccttcctgttaggactcgatggtaccca
tggatcggtccatattttcacatgctcaccggttccaattcgccaaacatatcccaattt
aaaagtctctaatcccttcattatactctgccaaatgaatgaagccccactttttagggt
tgcttggagtaggcttccattcgggtagtactttgctttcagaacccgagcacatagcga
ctccggattgttaatgagacgccaacactgcttagacagcatagccaaattgaaggaata
aagatccctgaagcccattcctccttcattcttcgggtaacaaagtttccaccaagtgta
ccaatgcattcttttatgatcttcgtcatcaccccaccagaattgagctatcaaatccgt
gatctccttgcaaatccccttcggtaggctgaatactgacatggcaaaaacatggattgc
ttgagctacagatttaataagtatttccttaccacctgtagatagttgcttctccatcca
tcctttcaatctttcttttattctttcacagaaatatcggaagcagtcactcctatccgc
tcctaccattgcaggcagcccaagatatttgtcagacaaagcttcagtatcaatatgtaa
tagttgacaaacctcagtttttgttaccagaggggtgttaggactgaagtacacactaga
ttttgataggctcaccaattgtcccgaactctgacagtaggtatccagaacatgttgtaa
ggaagctgcatttaggacatctgcgttcatgagaatgagagagtcatcagcaaataaaag
atgtgatactgatggtgcatttctgcacactcttattccctctatgccaccagcttcttc
ttcaaactccaataaactggacagaccttctgcacacagtaggaacatatatggggaaag
gggatcaccctgtcgaatgcccctcgtaggtgtgaaagaccctgtttcatgagaattaaa
tctcactctgtagctgaccgagcttacacatgacatcatcatcttaataaattggccgtg
gaaacccaaagctgacatcatatgacgaaggaaagaccattccactctgtcatatgcttt
atgcatatctaacttgactgcacataaccctgttcgaccagctcttttattcttgatctt
gtgtatacattcatatgcaattagaatattatccgtgatcatcctcccaggtacaaaggc
actttgggtgggcgaaataatatcaggtagaatacttttcaaacggaaagctagcatttt
ggacacaattttatataggacattgcatagactaattggacgaaattgagttaccaactc
tggtgtgtccatcttcgggatcataacgatcgttgtctcattccattcaggtgggatctt
cctggaattaatagctagcaagacttgttggataatatcatctcccagaatatgccaata
ttttttgaaaaaaatggcatgaagcccatcgggacctggggccttaagatcgccgatgct
aaacgcagccttacgcacatcatcagccgtgtacttctttctctatgaagttggcttcag
acaaatcctgtatgcagagcaaaaaagaaaaccgagggaggatttgaaagggggcggaac
cttggagcggtatttggtcacacgagcaaaatccatggcaagcgcttcttcacactaggg
ctggtcgaagaggatggattgagttgacggctccagcgttccagggctcccctcgactcc
ttcgactccaccaccgttgccaaggagttgattgagaggcgagcgagggcagccgtccgt
ccacgcgtcggcacccggtttgtcccggcgccaagcagctcctccgtttgcttccgccac
cggccgccaggcggggcccacaaaatccacatcccccggtgatccgctggcccgggctgg
gcgcctccggagggcagaaaagatatgcggatccagcgcgggtgcggcggggtgtggagc
gcgcggcttttgatttacggggatctctttctggccgccccggggccccaccaccggcgc
tccccgcctccatttcgtccacgtcacccgccccctcccccaatatctactcctccggcc
cccttcgcttcccgcacacacacacacacacgcggactactcctctgctcgactcgactg
cagtcgccgccgccgtccatggccgcgccccctcccgcgtcttcgtcgtcctcctcctcc
tcaacctgacaggcagcgcagcgcgacaaacgcgaggtgagctcccgcctgtctgtcact
cgtctgctctgttcctgcccgattggggatcgaatcatccgtttcaatctgcgtgtggat
ccagggcatgctccttccttcactccaggccctctctctagctaataatatgtgcccgga
aattgctggagattaaccggctcgccgccttgtctgctactg-cccccttttagccgccg
gcagctccattcgaggagacgattcattccgctccgtctcaaccacttgctcttctctgt
gttttttgcgttttgttttcttgatttgattcggtggcccgccgtcgacgaacgcacgca
cgcacgccggatgcgaccgaggttcgattattactcacggcagcgtactgctggttgtgc
tattatgcgcgcctcctccctcgccgtcaaccaccaaacgaccccaacatgtttcctctt
ggagtcaggccgcctcctcctagcgccatggaccgtcatcaccaccagcagcagcagcag
ccgccgtcgcctcaaggggaccatgccgcccagccgcgctgctgggaggagttcctccac
aggaagaccatccgggtcctgctcgtggagaccgacgactccacccggcaggtcgtcacc
gccctgctccgccactgcatgtaccaaggtccttactcatactctgtctcagctactacc
ggtgttaatttgcactggctcggtcgtcatggaggtactaaatctgggcgttggttgtct
gtcatgttcagttatccctgctgaaaacggccaccaggcgtgggcgtatctccaggacat
gcagagcaacatcgaccttgttctgacagaggtcttcatgcacggcggtctctccgggat
cgacctgctcggcaggatcatgaaccacgaggtctgcaaggacatccccgtcatcagtaa
gcaccccctcgccgctataatgtttcagtatcaggtccatttcgtccacgtgcatagatt
tatatcttcttggtttccagtgatgtcgtcgcacgattcgatgggcacggtcctcagttg
cctgtcaaatggtgctgctgacttcttggccaagccgatacgtaagaacgagcttaagaa
cctttgggcgcatgtgtggagacgctctcacagcgtaagttactatctctcatggtgtat
catcattcagaaatactactgctgctgctgctgctgcttcagttcctagtttcacttgtg
tccttccagcttactagtgcatcttttactggtatggtactgggtactaaaacaaagttg
ttttcatggaactcagtccagtggcagtggtagtggaagtgccattcagacgcagaagtg
taccaaatcaaagagcgctgacgattccaataataacagcaataaccgcaacgacgatgc
cagcatggggctcaatgcaagggatggcagcgataatggtagtggcactcaggtatgaga
tttttatgtttttttttactactatctgtaatatttccagacaagactgaacacaacaat
ttttaggataaggaagctagataaaactgaatgcaactaactgcttctgctagtgcacta
gaggtcaatttgtccatatagcaaacaaattatctgtgactactacatgactcattcttt
ttgtaaactaccgaacttagacaggtctgtattttactctagtgtagtagaagtctttgc
ttaaactgtacgaggaaactgctggatagtaagatttgaaacatatgctagttgtttgga
ctttgaaacttgaatcaactgctgtaagtagaatacttagatatgtgagaagtatctgca
tctgaacaagttttctcatcaatttattttaacgcgcagagctcatggacaaagcgtgcc
gttgagatcgacagtccacaggacatgtctccggatcagtcagttgatcctcctgatagc
acttgcgcgcatgtgagccacctcaagtcagagatatgcagcaatagattaagaggtaca
gataacaaaaaatgccagaaaccaaaagaaactaatggtatggtatgctcaagtgctcaa
ccggctcactgtgcaactgaaccaaaagcctgctacttgtgccattttgtactgactaaa
taaattccaatatgttttccaggtgatgagttcaaagggaaggagctggagataggtgcc
cctggtaatttgaacacagatgatcaatcctccccgaacgagagttcggtcaaaccaaca
gataatggacggtgtgagtatctgccacagaacaactccaacgatacagttatggaaaat
tcggatgagccaattgttcgagctgctgacctaatcggttcgatggccaaaaacatggac
gcccaacaggcagctagagcaatagatgctcctaactgctcctcacaagtgccggaaggg
aaagacgccgaccgtgagaacgccatgccatatcttgagctgagcctaaagaggtcgaga
tcgaccacggagggtgcggatgcgatccaggaggaacagaggaacgtcgtgagacgatca
gacctctcggcattcacgaggtgcaaagcataatatcagtgtcctttgtgaatccttaaa
tcatccatatgttgcatactaaccgttttcattctttgcaaggtacaatacgtgctcgtt
ctccaatcaaggcggggcagggttcgtcgggagctgttcgcccaacggcaacagctccaa
ggccgcgaaaacggacgccgctcagatgaagcaaggctcaaatggcagcagcaacaacaa
cgacatgggctccaccaccaagagcgtgatgaccaagcccggtggcaataacaaggtttc
acccatcaacggcaacacgcacacgtcggcgttccatcgtgtgcagccatggacgccggc
gacagcaacagggaaagacaaggttgatgacgtgagcaagaagaatgctgcagcagcagc
agccgcagcagcgaaagacaatggtggtgaagcacagagcaaacacccctgtgcagcggc
ccatgatgcgaatggtggatcggcaggaggcgctcagtccaacgtgatcaatccctcggg
tcctgttgaaggtcatgctgccaactatggtagcaactctggcagtaataacaataccaa
taacggtgggagcaccgcagctactgctgctgctgctgctgctgtacatggtgagaccgg
tggcatcgacaaaagaagcaacatgatgcacatgaaacgggagcgccgggtggctgccgt
gaacaaattcagagagaagagaaaagagaggaacttcgggaagaaggtactg--tttttt
ttctttctgaaagccgatttcgtttgttctctgttcttcgtttcattcttctgttggggc
ttattcatgatagctgatgaaatggatcattccttttgcaggtgcgttaccagagcagga
agcggctggcggagcagcgcccacgggtgcgcgggcagttcgtgcggcagccgccaccgc
cggctgccgtggagagataacctcccgccacacacctagctatatatacctagtacgtac
gtactatttagacagctgattcttgtgtctttggccatggatcattcagagacggtcctc
atctcgtctcatctcctggaagaagaagaataacaagctactcctcctcctgcctgcctg
ccttagctacctaccatagaacatgcctgcagaggaggacgactgtagagtacatagtag
aagtgcggagtcgatcagacaggctcccgagccgctaagtagtaagtaatcaattaatgt
ctgaacctgtgtaacggtatgagtgagtattgtgttgtacacttgttatcagtttggctc
tggcgcacgcacgcacgcaaccaagccgatcgagtgtctctggtgtcatcaatcaacgca
tatttgtggtttaccagcaagtcattactgtatatatacttgtcccaaaccc
>TG118(Drifter)
tacgcagacatagctttctttccagccacaaaacctttccggccaaaaagcatataataa
gtatatatgagcacacataatagagagcatataatttacattttctagttccctccatga
gac-aaaaaaaggaagaagcaaagtttgatgatagttttacatattcctccctcagcctc
ctcaaagttggaacgcaattctgaccatcagtttctgctagtacaatatggtagtcaaac
ccaataaaaattatataataaaagactttttcttgaggaaacataaaagtatttcttgaa
acaaaagcatacgtgttaatcaacacacttaatcacagtacacattcttaaggaaaaaat
aggtgtggtcattccctacaagctaagtttctataataaagtaaaaaggagaaaatcatt
taggaataaactaagtctctcttgcagaggcgcacaatttttttagaaagtcaaaacagc
cttactcggatgttcaagcggtatataaagttgagtttgtttacgaaggcggtagtttta
cggaaatccagctctcatcccaagctcagatactccccatattaatagtaaattcaaata
acacatttaacaaattcaaaaggttctgaattttttacatatgaaagacgagagactctt
ctagatacttgcaaattttcacactaatatgacataggaggagctcagtac--aaaaaaa
tatggagctggaattttgttgcagctttggacattttttagctccgatttttttgtacca
agctactcggatgtcatctcggcgcgaaaatgtgcaagcacctagaaaagtctataactt
tgatgtgtaatttctttggacttttttagtttatttggtatttcttttgaatttgctatt
cacatgggtgcagatgcagccgaagtagcggctctcgtttctatggaaattgctttagag
tcccagagctccagtaaagccaggtttaccaaaagtgtattcgaagcgcaattttttttt
acatgtacatacaggtaaggttaatgtacctatacacatgtattattattattattgcac
caagctactcggatgtcatctcggtgcaaaaaattgcaagcacctagaaaagtctctaat
taatctttgatgtgtaaaaatttcagactttttttagtttgtttggtttctttttgcggg
tgtgtttggtatttcttttgaaatcactattcacataggtgcagatgcacccgagctccg
aaacaccgctctcatttctatggaaattgctttgaaatcccaaagctccattgaagccag
gtttacc-aaaaaaaaagggggaaatatattcaaagagccc-aaaaaaatctggattttt
ttatatgtacatataggaatggtcaatgtatttacaaagttttcatgtaatacatgtgta
tatacaagcgcaaaagaacctaaatacataaatctgataaaagaaaataatagtcacatt
gtgtggtaataaatccacatatttatcttttttgtgtgcgcacatggtaagttatcttct
aacgaaattttacacatatgtagtgtatatgtacatattggattttgtacagaatttgtt
gatacttttaaatatgtatttcatatttttccaaaaacggggggttcaatggaggttaag
ctccaaagcacctcacccgtggctttattaccactatatttgatgaaactactttcattt
tcaaagggatgcagagaaagacggagccgaaaacacatgaacagagtagattttggtgag
aggctgagaaaactgaatattggcatgcatatgcggatgtcgtgcaatgtgtcaaaagat
agtttgggaatagattctggtgagatgatgtgtcggccttagcttgtgcgcttgtgatac
aggaacatcctagtggctcacgttgcctcacgatggttatcaaaagaaagaaccttatca
tttctcaacttgattctgcctgtcacgtgcatgcatccacattacaacgatggcatgtac
agtcacacgacctaactacttaatttgccgacactccctcaatactcactccgtttttat
ttgcttcccaaattacttttattgtaagtgaagctttgatcaaatttataaacatatata
ctaacatcaataccattagatttaccggtgaatatatatacttccatatcatatgtactc
cctctgtaaacaaatataagaacgtcttatattagtttgcagagggagtagttgttatta
taaatttttataacgtttttataaatttggtcaaactttataaagtctgactcaaggcaa
aagctaatatgcagagtgaataaaaacatatgaactatagatggtggccaaagtacagcc
agacaacatcaaggctggagtaactaaacccgcggtcatctcacaatcacactctcatcc
gtaaactattttaactagcaaggaatattaaagaaattagttacggtcaacaagattata
ccgcatttccaaccgatcaaactacttaaagaacattttatgtgctcaaaatagcacttg
aatttcttgtgaatatgtcactaagattttgaattcacaacaggtatagatacaatacta
caaggagttgacaagacattgattatgtataggagataaaaccttgctagattttatatg
ctgaccattttgcctgttaggtaaataggtcaacatgttagtaaacagggaaaagactaa
aagcaatatgtttgaaccacccaaatctatgagttgtaccgtaaccttttcaggtttttt
tcccatctaaagttctaaaatttgcccaaatttttgtatcgataaaaatgataactttat
tcatcttgaatattactcaaatttgactagaatagaaaggacaacacgtatggttaactg
taacagttccattttttgaaaatgttcaagtttcaaccaaatttgagtcaaaatttcata
attgcattctcttaaataactaactagagtaggttgaaagatactccctctgtaaactaa
tataagagcattcagatcactactttagtgatctaaatgctcttatatttctttacggag
ggagtaatattttaatatacttttcaattttcaaaatactgataattgattatctcttaa
actgcacacagattttgctcaaaattaaaaggtaaagttagtaggatatttgaaagagcg
aaacttctgagtggcaattcggccgtaagagcaaaatccatggcaatctatagctatacc
gaacaggagcggcgtcaggccccaggcagccctggccatcgtctggggcgtgacggacaa
agtatgcgcacactgtatagcaccgtagcagtaaggctggccttggtcgtcttcacatcc
tactggcattgagtgcaccacacatgtgtggttacatcaaggacatatgtgtattaaggg
ttttttgcgtcttggatgtaactctacttatcatggaataaaactcatttttccctcgca
agaaaaaaatacgagtgaaatccatgacaaactcttcacacttcaccctagtaaggccga
agaatccatggcaaactcttgcgtggtacttgggtcatatgcgcaagagccatgaaaatt
aattgtgtgatgcatctaaagacattcaaagcaatgcgaagagaactgaaaggatcttat
ccgatttcgtagtgtgaacgttgatatttctttctctatgaag-tttttttagggaagac
cattatggctagctttattgcaaattaaagcagtaaaacatcatccacaagtctggaaac
aagacagccgggtggctcgtccgtccagctactagaaaccttattacaaaaaatatgttt
agctagcacatgcgccgcatcattacatgatcgaaaacaatgattaaaagtgaccttccc
aatagacgtagccgcatccacacactccgcaaatattgtcgttgcagtgtcccaccatct
tgtttgtccagtgcaagcatcaatcaccatgagggaatcagactatgcttcaactcgaga
aaaacccagggtattggcaaaaaacagtccatcgcgcatagccaacgcttccgtggtcac
cacgtccgctgcaaattggatatagcggcattgggcagccacaaagttacctttgtgatc
cctaatgaccgccgtcgtagctccagttccctcgtccaaatggaaagacgcatccacatt
gactttcacaaagttcggctctggttttctccatgtatgctcctgtattgcccggttcct
actatttatctgatggtagttagtcgctatcactaggacggagagtggccaccttgttgg
tgaaggtggcgctcctccatgcgttaactcacgcctaacccaccatagataccaaactcc
aacagccagcacatgtttcacatcaagactgggtttgagaggtagtgccctgtcttccgc
caacagtaggtgttcaaatatgattgatcccgagcgatcaaatgttatagcttcttcgat
tatatccagaatgcctagtctctgccataactcgtgagcatgtgtgcattcgaagaacag
gtgacgcacatcttccgcagcctggtgacagatcgggcaagatccattagagcctacatg
tctgtttgtgagtattgctttcaaaggtattattccgtggagagcgcaccaacagaaaat
ctgcaccttacgagggacttgcagtttccaaactctactccagatttccggtgtagttga
gccagacggacatgcccaaacatttgcatgctgccggtaagtctgaacccattgtgtgtg
ataagctgatcggacagtaaagacccctctccgatcagggttccaggcaataaaatcctc
aaaagctgccgtactcaagggaatttgcaagatcctttggacgtccactgggttgaagat
agagcggatcaacgcttcatcccatgccccggtgtaagggtcaatgaggtcgctaaccga
agaaaggatagactgtcccctgctcgagattaccttcctgttaggactcgatggtaccca
tggatcggtccatattttcacatgctcaccggttccaattcgccaaacatatcccaattt
aaaagtctctaatcccttcattatactctgccaaatgaatgaagccccactttttagggt
tgcttggagtaggcttccattcgggtagtactttgctttcagaacccgagcacatagcga
ctccggattgttaatgagacgccaacactgcttagacagcatagccaaattgaaggaata
aagatccctgaagcccattcctccttcattcttcgggtaacaaagtttccaccaagtgta
ccaatgcattcttttatgatcttcgtcatcaccccaccagaattgagctatcaaatccgt
gatctccttgcaaatccccttcggtaggctgaatactgacatggcaaaaacatggattgc
ttgagctacagatttaataagtatttccttaccacctgtagatagttgcttctccatcca
tcctttcaatctttcttttattctttcacagaaatatcggaagcagtcactcctatccgc
tcctaccattgcaggcagcccaagatatttgtcagacaaagcttcagtatcaatatgtaa
tagttgacaaacctcagtttttgttaccagaggggtgttaggactgaagtacacactaga
ttttgataggctcaccaattgtcccgaactctgacagtaggtatccagaacatgttgtaa
ggaagctgcatttaggacatctgcgttcatgagaatgagagagtcatcagcaaataaaag
atgtgatactgatggtgcatttctgcacactcttattccctctatgccaccagcttcttc
ttcaaactccaataaactggacagaccttctgcacacagtaggaacatatatggggaaag
gggatcaccctgtcgaatgcccctcgtaggtgtgaaagaccctgtttcatgagaattaaa
tctcactctgtagctgaccgagcttacacatgacatcatcatcttaataaattggccgtg
gaaacccaaagctgacatcatatgacgaaggaaagaccattccactctgtcatatgcttt
atgcatatctaacttgactgcacataaccctgttcgaccagctcttttattcttgatctt
gtgtatacattcatatgcaattagaatattatccgtgatcatcctcccaggtacaaaggc
actttgggtgggcgaaataatatcaggtagaatacttttcaaacggaaagctagcatttt
ggacacaattttatataggacattgcatagactaattggacgaaattgagttaccaactc
tggtgtgtccatcttcgggatcataacgatcgttgtctcattccattcaggtgggatctt
cctggaattaatagctagcaagacttgttggataatatcatctcccagaatatgccaata
ttttttgaaaaaaatggcatgaagcccatcgggacctggggccttaagatcgccgatgct
aaacgcagccttacgcacatcatcagccgtgtacttctttctctatgaagttggcttcag
acaaatcctgtatgcagagcaaaaaagaaaaccgagggaggatttgaaagggggcggaac
cttggagcggtatttggtcacacgagcaaaatccatggcaagcgcttcttcacactaggg
ctggtcgaagaggatggattgagttgacggctccagcgttccagggctcccctcgactcc
ttcgactccaccaccgttgccaaggagttgattgagaggcgagcgagggcagccgtccgt
ccacgcgtcggcacccggtttgtcccggcgccaagcagctcctccgtttgcttccgccac
cggccgccaggcggggcccacaaaatccacatcccccggtgatccgctggcccgggctgg
gcgcctccggagggcagaaaagatatgcggatccagcgcgggtgcggcggggtgtggagc
gcgcggcttttgatttacggggatctctttctggccgccccggggccccaccaccggcgc
tccccgcctccatttcgtccacgtcacccgccccctcccccaatatctactcctccgccc
cccttcgcttcccgcacacacacacacacacgcggactactcctctgctcgactcgactg
cagtcgccgccgccgtccatggccgcgccccctcccgcgtcttcgtcgtcctcctcctcc
tcaacctgacaggcagcgcagcgcgacaaacgcgaggtgagctcccgcctgtctgtcact
cgtctgctctgttcctgcccgattggggatcgaatcatccgtttcaatctgcgtgtggat
ccagggcatgctccttccttcactccaggccctctctctagctaataatatgtgcccgga
aattgctggagattaaccggctcgccgccttgtctgctactg-cccccttttagccgccg
gcagctccattcgaggagacgattcattccgctccgtctcaaccacttgctcttctctgt
gttttttgcgttttgttttcttgatttgattcggtggcccgccgtcgacgaacgcacgca
cgcacgccggatgcgaccgaggttcgattattactcacggcagcgtactgctggttgtgc
tattatgcgcgcctcctccctcgccgtcaaccaccaaacgaccccaacatgtttcctctt
ggagtcaggccgcctcctcctagcgccatggaccgtcatcaccaccagcagcagcagcag
ccgccgtcgcctcaaggggaccatgccgcccagccgcgctgctgggaggagttcctccac
aggaagaccatccgggtcctgctcgtggagaccgacgactccacccggcaggtcgtcacc
gccctgctccgccactgcatgtaccaaggtccttactcatactctgtctcagctactacc
ggtgttaatttgcactggctcggtcgtcatggaggtactaaatctgggcgttggttgtct
gtcatgttcagttatccctgctgaaaacggccaccaggcgtgggcgtatctccaggacat
gcagagcaacatcgaccttgttctgacagaggtcttcatgcacggcggtctctccgggat
cgacctgctcggcaggatcatgaaccacgaggtctgcaaggacatccccgtcatcagtaa
gcaccccctcgccgctataatgtttcagtatcaggtccatttcgtccacgtgcatagatt
tatatcttcttggtttccagtgatgtcgtcgcacgattcgatgggcacggtcctcagttg
cctgtcaaatggtgctgctgacttcttggccaagccgatacgtaagaacgagcttaagaa
cctttgggcgcatgtgtggagacgctctcacagcgtaagttactatctctcatggtgtat
catcattcagaaatactactgctgctgctgctgctgcttcagttcctagtttcacttgtg
tccttccagcttactagtgcatcttttactggtatggtactgggtactaaaacaaagttg
ttttcatggaactcagtccagtggcagtggtagtggaagtgccattcagacgcagaagtg
taccaaatcaaagagcgctgacgattccaataataacagcaataaccgcaacgacgatgc
cagcatggggctcaatgcaagggatggcagcgataatggtagtggcactcaggtatgaga
tttttatgtttttttttactactatctgtaatatttccagacaagactgaacacaacaat
ttttaggataaggaagctagataaaactgaatgcaactaactgcttctgctagtgcacta
gaggtcaatttgtccatatagcaaacaaattatctgtgactactacatgactcattcttt
ttgtaaactaccgaacttagacaggtctgtattttactctagtgtagtagaagtctttgc
ttaaactgtacgaggaaactgctggatagtaagatttgaaacatatgctagttgtttgga
ctttgaaacttgaatcaactgctgtaagtagaatacttagatatgtgagaagtatctgca
tctgaacaagttttctcatcaatttattttaacgcgcagagctcatggacaaagcgtgcc
gttgagatcgacagtccacaggacatgtctccggatcagtcagttgatcctcctgatagc
acttgcgcgcatgtgagccacctcaagtcagagatatgcagcaatagattaagaggtaca
gataacaaaaaatgccagaaaccaaaagaaactaatggtatggtatgctcaagtgctcaa
ccggctcactgtgcaactgaaccaaaagcctgctacttgtgccattttgtactgactaaa
taaattccaatatgttttccaggtgatgagttcaaagggaaggagctggagataggtgcc
cctggtaatttgaacacagatgatcaatcctccccgaacgagagttcggtcaaaccaaca
gataatggacggtgtgagtatctgccacagaacaactccaacgatacagttatggaaaat
tcggatgagccaattgttcgagctgctgacctaatcggttcgatggccaaaaacatggac
gcccaacaggcagctagagcaatagatgctcctaactgctcctcacaagtgccggaaggg
aaagacgccgaccgtgagaacgccatgccatatcttgagctgagcctaaagaggtcgaga
tcgaccacggagggtgcggatgcgatccaggaggaacagaggaacgtcgtgagacgatca
gacctctcggcattcacgaggtgcaaagcataatatcagtgtcctttgtgaatccttaaa
tcatccatatgttgcatactaaccgttttcattctttgcaaggtacaatacgtgctcgtt
ctccaatcaaggcggggcagggttcgtcgggagctgttcgcccaacggcaacagctccaa
ggccgcgaaaacggacgccgctcagatgaagcaaggctcaaatggcagcagcaacaacaa
cgacatgggctccaccaccaagagcgtgatgaccaagcccggtggcaataacaaggtttc
acccatcaacggcaacacgcacacgtcggcgttccatcgtgtgcagccatggacgccggc
gacagcaacagggaaagacaaggttgatgacgtgagcaagaagaatgctgcagcagcagc
agccgcagcagcgaaagacaatggtggtgaagcacagagcaaacacccctgtgcagcggc
ccatgatgcgaatggtggatcggcaggaggcgctcagtccaacgtgatcaatccctcggg
tcctgttgaaggtcatgctgccaactatggtagcaactctggcagtaataacaataccaa
taacggtgggagcaccgcagctactgctgctgctgctgctgctgtacatggtgagaccgg
tggcatcgacaaaagaagcaacatgatgcacatgaaacgggagcgccgggtggctgccgt
gaacaaattcagagagaagagaaaagagaggaacttcgggaagaaggtactg---ttttt
ttctttctgaaagccgatttcgtttgttctctgttcttcgtttcattcttctgttggggc
ttattcatgatagctgatgaaatggatcattccttttgcaggtgcgttaccagagcagga
agcggctggcggagcagcgcccacgggtgcgcgggcagttcgtgcggcagccgccaccgc
cggctgccgtggagagataacctcccgccacacacctagctatatatacctagtacgtac
gtactatttagacagctgattcttgtgtctttggccatggatcattcagagacggtcctc
atctcgtctcatctcctggaagaagaagaataacaagctactcctcctcctgcctgcctg
ccttagctacctaccatagaacatgcctgcagaggaggacgactgtagagtacatagtag
aagtgcggagtcgatcagacaggctcccgagccgctaagtagtaagtaatcaattaatgt
ctgaacctgtgtaacggtatgagtgagtattgtgttgtacacttgttatcagtttggctc
tggcgcacgcacgcacgcaaccaagccgatcgagtgtctctggtgtcatcaatcaacgca
tatttgtggtttaccagcaagtcattactgtatatatacttgtcccaaaccc
>TG137(Knirps)
tacgcagacatagctttctttccagccacaaaacctttccggccaaaaagcatataataa
gtatatatgagcacacataatagagagcatataatttacattttctagttccctccatga
gac-aaaaaaaggaagaagcaaagtttgatgatagttttacatattcctccctcagcctc
ctcaaagttggaacgcaattctgaccatcagtttctgctagtacaatatggtagtcaaac
ccaataaaaattatataataaaagactttttcttgaggaaacataaaagtatttcttgaa
acaaaagcatacgtgttaatcaacacacttaatcacagtacacattcttaaggaaaaaat
aggtgtggtcattccctacaagctaagtttctataataaagtaaaaaggagaaaatcatt
taggaataaactaagtctctcttgcagaggcgcacaatttttttagaaagtcaaaacagc
cttactcggatgttcaagcggtatataaagttgagtttgtttacgaaggcggtagtttta
cggaaatccagctctcatcccaagctcagatactccccatattaatagtaaattcaaata
acacatttaacaaattcaaaaggttctgaattttttacatatgaaagacgagagactctt
ctagatacttgcaaattttcacactaatatgacataggaggagctcagtac--aaaaaaa
tatggagctggaattttgttgcagctttggacattttttagctccgatttttttgtacca
agctactcggatgtcatctcggcgcgaaaatgtgcaagcacctagaaaagtctataactt
tgatgtgtaatttctttggacttttttagtttatttggtatttcttttgaatttgctatt
cacatgggtgcagatgcagccgaagtagcggctctcgtttctatggaaattgctttagag
tcccagagctccagtaaagccaggtttaccaaaagtgtattcgaagcgcaattttttttt
acatgtacatacaggtaaggttaatgtacctatacacatgtattattattattattgcac
caagctactcggatgtcatctcggtgcaaaaaattgcaagcacctagaaaagtctctaat
taatctttgatgtgtaaaaatttcagactttttttagtttgtttggtttctttttgcggg
tgtgtttggtatttcttttgaaatcactattcacataggtgcagatgcacccgagctccg
aaacaccgctctcatttctatggaaattgctttgaaatcccaaagctccattgaagccag
gtttacc-aaaaaaaaagggggaaatatattcaaagagccc-aaaaaaatctggattttt
ttatatgtacatataggaatggtcaatgtatttacaaagttttcatgtaatacatgtgta
tatacaagcgcaaaagaacctaaatacataaatctgataaaagaaaataatagtcacatt
gtgtggtaataaatccacatatttatcttttttgtgtgcgcacatggtaagttatcttct
aacgaaattttacacatatgtagtgtatatgtacatattggattttgtacagaatttgtt
gatacttttaaatatgtatttcatatttttccaaaaacggggggttcaatggaggttaag
ctccaaagcacctcacccgtggctttattaccactatatttgatgaaactactttcattt
tcaaagggatgcagagaaagacggagccgaaaacacatgaacagagtagattttggtgag
aggctgagaaaactgaatattggcatgcatatgcggatgtcgtgcaatgtgtcaaaagat
agtttgggaatagattctggtgagatgatgtgtcggccttagcttgtgcgcttgtgatac
aggaacatcctagtggctcacgttgcctcacgatggttatcaaaagaaagaaccttatca
tttctcaacttgattctgcctgtcacgtgcatgcatccacattacaacgatggcatgtac
agtcacacgacctaactacttaatttgccgacactccctcaatactcactccgtttttat
ttgcttcccaaattacttttattgtaagtgaagctttgatcaaatttataaacatatata
ctaacatcaataccattagatttaccggtgaatatatatacttccatatcatatgtactc
cctctgtaaacaaatataagaacgtcttatattagtttgcagagggagtagttgttatta
taaatttttataacgtttttataaatttggtcaaactttataaagtctgactcaaggcaa
aagctaatatgcagagtgaataaaaacatatgaactatagatggtggccaaagtacagcc
agacaacatcaaggctggagtaactaaacccgcggtcatctcacaatcacactctcatcc
gtaaactattttaactagcaaggaatattaaagaaattagttacggtcaacaagattata
ccgcatttccaaccgatcaaactacttaaagaacattttatgtgctcaaaatagcacttg
aatttcttgtgaatatgtcactaagattttgaattcacaacaggtatagatacaatacta
caaggagttgacaagacattgattatgtataggagataaaaccttgctagattttatatg
ctgaccattttgcctgttaggtaaataggtcaacatgttagtaaacagggaaaagactaa
aagcaatatgtttgaaccacccaaatctatgagttgtaccgtaaccttttcaggtttttt
tcccatctaaagttctaaaatttgcccaaatttttgtatcgataaaaatgataactttat
tcatcttgaatattactcaaatttgactagaatagaaaggacaacacgtatggttaactg
taacagttccattttttgaaaatgttcaagtttcaaccaaatttgagtcaaaatttcata
attgcattctcttaaataactaactagagtaggttgaaagatactccctctgtaaactaa
tataagagcattcagatcactactttagtgatctaaatgctcttatatttctttacggag
ggagtaatattttaatatacttttcaattttcaaaatactgataattgattatctcttaa
actgcacacagattttgctcaaaattaaaaggtaaagttagtaggatatttgaaagagcg
aaacttctgagtggcaattcggccgtaagagcaaaatccatggcaatctatagctatacc
gaacaggagcggcgtcaggccccaggcagccctggccatcgtctggggcgtgacggacaa
agtatgcgcacactgtatagcaccgtagcagtaaggctggccttggtcgtcttcacatcc
tactggcattgagtgcaccacacatgtgtggttacatcaaggacatatgtgtattaaggg
ttttttgcgtcttggatgtaactctacttatcatggaataaaactcatttttccctcgca
agaaaaaaatacgagtgaaatccatgacaaactcttcacacttcaccctagtaaggccga
agaatccatggcaaactcttgcgtggtacttgggtcatatgcgcaagagccatgaaaatt
aattgtgtgatgcatctaaagacattcaaagcaatgcgaagagaactgaaaggatcttat
ccgatttcgtagtgtgaacgttgatatttctttctctatgaag-tttttttagggaagac
cattatggctagctttattgcaaattaaagcagtaaaacatcatccacaagtctggaaac
aagacagccgggtggctcgtccgtccagctactagaaaccttattacaaaaaatatgttt
agctagcacatgcgccgcatcattacatgatcgaaaacaatgattaaaagtgaccttccc
aatagacgtagccgcatccacacactccgcaaatattgtcgttgcagtgtcccaccatct
tgtttgtccagtgcaagcatcaatcaccatgagggaatcagactatgcttcaactcgaga
aaaacccagggtattggcaaaaaacagtccatcgcgcatagccaacgcttccgtggtcac
cacgtccgctgcaaattggatatagcggcattgggcagccacaaagttacctttgtgatc
cctaatgaccgccgtcgtagctccagttccctcgtccaaatggaaagacgcatccacatt
gactttcacaaagttcggctctggttttctccatgtatgctcctgtattgcccggttcct
actatttatctgatggtagttagtcgctatcactaggacggagagtggccaccttgttgg
tgaaggtggcgctcctccatgcgttaactcacgcctaacccaccatagataccaaactcc
aacagccagcacatgtttcacatcaagactgggtttgagaggtagtgccctgtcttccgc
caacagtaggtgttcaaatatgattgatcccgagcgatcaaatgttatagcttcttcgat
tatatccagaatgcctagtctctgccataactcgtgagcatgtgtgcattcgaagaacag
gtgacgcacatcttccgcagcctggtgacagatcgggcaagatccattagagcctacatg
tctgtttgtgagtattgctttcaaaggtattattccgtggagagcgcaccaacagaaaat
ctgcaccttacgagggacttgcagtttccaaactctactccagatttccggtgtagttga
gccagacggacatgcccaaacatttgcatgctgccggtaagtctgaacccattgtgtgtg
ataagctgatcggacagtaaagacccctctccgatcagggttccaggcaataaaatcctc
aaaagctgccgtactcaagggaatttgcaagatcctttggacgtccactgggttgaagat
agagcggatcaacgcttcatcccatgccccggtgtaagggtcaatgaggtcgctaaccga
agaaaggatagactgtcccctgctcgagattaccttcctgttaggactcgatggtaccca
tggatcggtccatattttcacatgctcaccggttccaattcgccaaacatatcccaattt
aaaagtctctaatcccttcattatactctgccaaatgaatgaagccccactttttagggt
tgcttggagtaggcttccattcgggtagtactttgctttcagaacccgagcacatagcga
ctccggattgttaatgagacgccaacactgcttagacagcatagccaaattgaaggaata
aagatccctgaagcccattcctccttcattcttcgggtaacaaagtttccaccaagtgta
ccaatgcattcttttatgatcttcgtcatcaccccaccagaattgagctatcaaatccgt
gatctccttgcaaatccccttcggtaggctgaatactgacatggcaaaaacatggattgc
ttgagctacagatttaataagtatttccttaccacctgtagatagttgcttctccatcca
tcctttcaatctttcttttattctttcacagaaatatcggaagcagtcactcctatccgc
tcctaccattgcaggcagcccaagatatttgtcagacaaagcttcagtatcaatatgtaa
tagttgacaaacctcagtttttgttaccagaggggtgttaggactgaagtacacactaga
ttttgataggctcaccaattgtcccgaactctgacagtaggtatccagaacatgttgtaa
ggaagctgcatttaggacatctgcgttcatgagaatgagagagtcatcagcaaataaaag
atgtgatactgatggtgcatttctgcacactcttattccctctatgccaccagcttcttc
ttcaaactccaataaactggacagaccttctgcacacagtaggaacatatatggggaaag
gggatcaccctgtcgaatgcccctcgtaggtgtgaaagaccctgtttcatgagaattaaa
tctcactctgtagctgaccgagcttacacatgacatcatcatcttaataaattggccgtg
gaaacccaaagctgacatcatatgacgaaggaaagaccattccactctgtcatatgcttt
atgcatatctaacttgactgcacataaccctgttcgaccagctcttttattcttgatctt
gtgtatacattcatatgcaattagaatattatccgtgatcatcctcccaggtacaaaggc
actttgggtgggcgaaataatatcaggtagaatacttttcaaacggaaagctagcatttt
ggacacaattttatataggacattgcatagactaattggacgaaattgagttaccaactc
tggtgtgtccatcttcgggatcataacgatcgttgtctcattccattcaggtgggatctt
cctggaattaatagctagcaagacttgttggataatatcatctcccagaatatgccaata
ttttttgaaaaaaatggcatgaagcccatcgggacctggggccttaagatcgccgatgct
aaacgcagccttacgcacatcatcagccgtgtacttctttctctatgaagttggcttcag
acaaatcctgtatgcagagcaaaaaagaaaaccgagggaggatttgaaagggggcggaac
cttggagcggtatttggtcacacgagcaaaatccatggcaagcgcttcttcacactaggg
ctggtcgaagaggatggattgagttgacggctccagcgttccagggctcccctcgactcc
ttcgactccaccaccgttgccaaggagttgattgagaggcgagcgagggcagccgtccgt
ccacgcgtcggcacccggtttgtcccggcgccaagcagctcctccgtttgcttccgccac
cggccgccaggcggggcccacaaaatccacatcccccggtgatccgctggcccgggctgg
gcgcctccggagggcagaaaagatatgcggatccagcgcgggtgcggcggggtgtggagc
gcgcggcttttgatttacggggatctctttctggccgccccggggccccaccaccggcgc
tccccgcctccatttcgtccacgtcacccgccccctcccccaatatctactcctccgccc
cccttcgcttcccgcacacacacacacacacgcggactactcctctgctcgactcgactg
cagtcgccgccgccgtccatggccgcgccccctcccgcgtcttcgtcgtcctcctcctcc
tcaacctgacaggcagcgcagcgcgacaaacgcgaggtgagctcccgcctgtctgtcact
cgtctgctctgttcctgcccgattggggatcgaatcatccgtttcaatctgcgtgtggat
ccagggcatgctccttccttcactccaggccctctctctagctaataatatgtgcccgga
aattgctggagattaaccggctcgccgccttgtctgctactg-cccccttttagccgccg
gcagctccattcgaggagacgattcattccgctccgtctcaaccacttgctcttctctgt
gttttttgcgttttgttttcttgatttgattcggtggcccgccgtcgacgaacgcacgca
cgcacgccggatgcgaccgaggttcgattattactcacggcagcgtactgctggttgtgc
tattatgcgcgcctcctccctcgccgtcaaccaccaaacgaccccaacatgtttcctctt
ggagtcaggccgcctcctcctagcgccatggaccgtcatcaccaccagcagcagcagcag
ccgccgtcgcctcaaggggaccatgccgcccagccgcgctgctgggaggagttcctccac
aggaagaccatccgggtcctgctcgtggagaccgacgactccacccggcaggtcgtcacc
gccctgctccgccactgcatgtaccaaggtccttactcatactctgtctcagctactacc
ggtgttaatttgcactggctcggtcgtcatggaggtactaaatctgggcgttggttgtct
gtcatgttcagttatccctgctgaaaacggccaccaggcgtgggcgtatctccaggacat
gcagagcaacatcgaccttgttctgacagaggtcttcatgcacggcggtctctccgggat
cgacctgctcggcaggatcatgaaccacgaggtctgcaaggacatccccgtcatcagtaa
gcaccccctcgccgctataatgtttcagtatcaggtccatttcgtccacgtgcatagatt
tatatcttcttggtttccagtgatgtcgtcgcacgattcgatgggcacggtcctcagttg
cctgtcaaatggtgctgctgacttcttggccaagccgatacgtaagaacgagcttaagaa
cctttgggcgcatgtgtggagacgctctcacagcgtaagttactatctctcatggtgtat
catcattcagaaatactactgctgctgctgctgctgcttcagttcctagtttcacttgtg
tccttccagcttactagtgcatcttttactggtatggtactgggtactaaaacaaagttg
ttttcatggaactcagtccagtggcagtggtagtggaagtgccattcagacgcagaagtg
taccaaatcaaagagcgctgacgattccaataataacagcaataaccgcaacgacgatgc
cagcatggggctcaatgcaagggatggcagcgataatggtagtggcactcaggtatgaga
tttttatgtttttttttactactatctgtaatatttccagacaagactgaacacaacaat
ttttaggataaggaagctagataaaactgaatgcaactaactgcttctgctagtgcacta
gaggtcaatttgtccatatagcaaacaaattatctgtgactactacatgactcattcttt
ttgtaaactaccgaacttagacaggtctgtattttactctagtgtagtagaagtctttgc
ttaaactgtacgaggaaactgctggatagtaagatttgaaacatatgctagttgtttgga
ctttgaaacttgaatcaactgctgtaagtagaatacttagatatgtgagaagtatctgca
tctgaacaagttttctcatcaatttattttaacgcgcagagctcatggacaaagcgtgcc
gttgagatcgacagtccacaggacatgtctccggatcagtcagttgatcctcctgatagc
acttgcgcgcatgtgagccacctcaagtcagagatatgcagcaatagattaagaggtaca
gataacaaaaaatgccagaaaccaaaagaaactaatggtatggtatgctcaagtgctcaa
ccggctcactgtgcaactgaaccaaaagcctgctacttgtgccattttgtactgactaaa
taaattccaatatgttttccaggtgatgagttcaaagggaaggagctggagataggtgcc
cctggtaatttgaacacagatgatcaatcctccccgaacgagagttcggtcaaaccaaca
gataatggacggtgtgagtatctgccacagaacaactccaacgatacagttatggaaaat
tcggatgagccaattgttcgagctgctgacctaatcggttcgatggccaaaaacatggac
gcccaacaggcagctagagcaatagatgctcctaactgctcctcacaagtgccggaaggg
aaagacgccgaccgtgagaacgccatgccatatcttgagctgagcctaaagaggtcgaga
tcgaccacggagggtgcggatgcgatccaggaggaacagaggaacgtcgtgagacgatca
gacctctcggcattcacgaggtgcaaagcataatatcagtgtcctttgtgaatccttaaa
tcatccatatgttgcatactaaccgttttcattctttgcaaggtacaatacgtgctcgtt
ctccaatcaaggcggggcagggttcgtcgggagctgttcgcccaacggcaacagctccaa
ggccgcgaaaacggacgccgctcagatgaagcaaggctcaaatggcagcagcaacaacaa
cgacatgggctccaccaccaagagcgtgatgaccaagcccggtggcaataacaaggtttc
acccatcaacggcaacacgcacacgtcggcgttccatcgtgtgcagccatggacgccggc
gacagcaacagggaaagacaaggttgatgacgtgagcaagaagaatgctgcagcagcagc
agccgcagcagcgaaagacaatggtggtgaagcacagagcaaacacccctgtgcagcggc
ccatgatgcgaatggtggatcggcaggaggcgctcagtccaacgtgatcaatccctcggg
tcctgttgaaggtcatgctgccaactatggtagcaactctggcagtaataacaataccaa
taacggtgggagcaccgcagctactgctgctgctgctgctgctgtacatggtgagaccgg
tggcatcgacaaaagaagcaacatgatgcacatgaaacgggagcgccgggtggctgccgt
gaacaaattcagagagaagagaaaagagaggaacttcgggaagaaggtactg---ttttt
ttctttctgaaagccgatttcgtttgttctctgttcttcgtttcattcttctgttggggc
ttattcatgatagctgatgaaatggatcattccttttgcaggtgcgttaccagagcagga
agcggctggcggagcagcgcccacgggtgcgcgggcagttcgtgcggcagccgccaccgc
cggctgccgtggagagataacctcccgccacacacctagctatatatacctagtacgtac
gtactatttagacagctgattcttgtgtctttggccatggatcattcagagacggtcctc
atctcgtctcatctcctggaagaagaagaataacaagctactcctcctcctgcctgcctg
ccttagctacctaccatagaacatgcctgcagaggaggacgactgtagagtacatagtag
aagtgcggagtcgatcagacaggctcccgagccgctaagtagtaagtaatcaattaatgt
ctgaacctgtgtaacggtatgagtgagtattgtgttgtacacttgttatcagtttggctc
tggcgcacgcacgcacgcaaccaagccgatcgagtgtctctggtgtcatcaatcaacgca
tatttgtggtttaccagcaagtcattactgtatatatacttgtcccaaaccc
>TG152(Basalt)
tacgcagacatagctttctttccagccacaaaacctttccggccaaaaagcatataataa
gtatatatgagcacacataatagagagcatataatttacattttctagttccctccatga
gac-aaaaaaaggaagaagcaaagtttgatgatagttttacatattcctccctcagcctc
ctcaaagttggaacgcaattctgaccatcagtttctgctagtacaatatggtagtcaaac
ccaataaaaattatataataaaagactttttcttgaggaaacataaaagtatttcttgaa
acaaaagcatacgtgttaatcaacacacttaatcacagtacacattcttaaggaaaaaat
aggtgtggtcattccctacaagctaagtttctataataaagtaaaaaggagaaaatcatt
taggaataaactaagtctctcttgcagaggcgcacaatttttttagaaagtcaaaacagc
cttactcggatgttcaagcggtatataaagttgagtttgtttacgaaggcggtagtttta
cggaaatccagctctcatcccaagctcagatactccccatattaatagtaaattcaaata
acacatttaacaaattcaaaaggttctgaattttttacatatgaaagacgagagactctt
ctagatacttgcaaattttcacactaatatgacataggaggagctcagtac-aaaaaaaa
tatggagctggaattttgttgcagctttggacattttttagctccgatttttttgtacca
agctactcggatgtcatctcggcgcgaaaatgtgcaagcacctagaaaagtctataactt
tgatgtgtaatttctttggacttttttagtttatttggtatttcttttgaatttgctatt
cacatgggtgcagatgcagccgaagtagcggctctcgtttctatggaaattgctttagag
tcccagagctccagtaaagccaggtttaccaaaagtgtattcgaagcgcaattttttttt
acatgtacatacaggtaaggttaatgtacctatacacatgtattattattattattgcac
caagctactcggatgtcatctcggtgcaaaaaattgcaagcacctagaaaagtctctaat
taatctttgatgtgtaaaaatttcagactttttttagtttgtttggtttctttttgcggg
tgtgtttggtatttcttttgaaatcactattcacataggtgcagatgcacccgagctccg
aaacaccgctctcatttctatggaaattgctttgaaatcccaaagctccattgaagccag
gtttacc-aaaaaaaaagggggaaatatattcaaagagccc-aaaaaaatctggattttt
ttatatgtacatataggaatggtcaatgtatttacaaagttttcatgtaatacatgtgta
tatacaagcgcaaaagaacctaaatacataaatctgataaaagaaaataatagtcacatt
gtgtggtaataaatccacatatttatcttttttgtgtgcgcacatggtaagttatcttct
aacgaaattttacacatatgtagtgtatatgtacatattggattttgtacagaatttgtt
gatacttttaaatatgtatttcatatttttccaaaaac-gggggttcaatggaggttaag
ctccaaagcacctcacccgtggctttattaccactatatttgatgaaactactttcattt
tcaaagggatgcagagaaagacggagccgaaaacacatgaacagagtagattttggtgag
aggctgagaaaactgaatattggcatgcatatgcggatgtcgtgcaatgtgtcaaaagat
agtttgggaatagattctggtgagatgatgtgtcggccttagcttgtgcgcttgtgatac
aggaacatcctagtggctcacgttgcctcacgatggttatcaaaagaaagaaccttatca
tttctcaacttgattctgcctgtcacgtgcatgcatccacattacaacgatggcatgtac
agtcacacgacctaactacttaatttgccgacactccctcaatactcactccgtttttat
ttgcttcccaaattacttttattgtaagtgaagctttgatcaaatttataaacatatata
ctaacatcaataccattagatttaccggtgaatatatatacttccatatcatatgtactc
cctctgtaaacaaatataagaacgtcttatattagtttgcagagggagtagttgttatta
taaatttttataacgtttttataaatttggtcaaactttataaagtctgactcaaggcaa
aagctaatatgcagagtgaataaaaacatatgaactatagatggtggccaaagtacagcc
agacaacatcaaggctggagtaactaaacccgcggtcatctcacaatcacactctcatcc
gtaaactattttaactagcaaggaatattaaagaaattagttacggtcaacaagattata
ccgcatttccaaccgatcaaactacttaaagaacattttatgtgctcaaaatagcacttg
aatttcttgtgaatatgtcactaagattttgaattcacaacaggtatagatacaatacta
caaggagttgacaagacattgattatgtataggagataaaaccttgctagattttatatg
ctgaccattttgcctgttaggtaaataggtcaacatgttagtaaacagggaaaagactaa
aagcaatatgtttgaaccacccaaatctatgagttgtaccgtaaccttttcaggtttttt
tcccatctaaagttctaaaatttgcccaaatttttgtatcgataaaaatgataactttat
tcatcttgaatattactcaaatttgactagaatagaaaggacaacacgtatggttaactg
taacagttccattttttgaaaatgttcaagtttcaaccaaatttgagtcaaaatttcata
attgcattctcttaaataactaactagagtaggttgaaagatactccctctgtaaactaa
tataagagcattcagatcactactttagtgatctaaatgctcttatatttctttacggag
ggagtaatattttaatatacttttcaattttcaaaatactgataattgattatctcttaa
actgcacacagattttgctcaaaattaaaaggtaaagttagtaggatatttgaaagagcg
aaacttctgagtggcaattcggccgtaagagcaaaatccatggcaatctatagctatacc
gaacaggagcggcgtcaggccccaggcagccctggccatcgtctggggcgtgacggacaa
agtatgcgcacactgtatagcaccgtagcagtaaggctggccttggtcgtcttcacatcc
tactggcattgagtgcaccacacatgtgtggttacatcaaggacatatgtgtattaaggg
ttttttgcgtcttggatgtaactctacttatcatggaataaaactcatttttccctcgca
agaaaaaaatacgagtgaaatccatgacaaactcttcacacttcaccctagtaaggccga
agaatccatggcaaactcttgcgtggtacttgggtcatatgcgcaagagccatgaaaatt
aattgtgtgatgcatctaaagacattcaaagcaatgcgaagagaactgaaaggatcttat
ccgatttcgtagtgtgaacgttgatatttctttctctatgaag-tttttttagggaagac
cattatggctagctttattgcaaattaaagcagtaaaacatcatccacaagtctggaaac
aagacagccgggtggctcgtccgtccagctactagaaaccttattacaaaaaatatgttt
agctagcacatgcgccgcatcattacatgatcgaaaacaatgattaaaagtgaccttccc
aatagacgtagccgcatccacacactccgcaaatattgtcgttgcagtgtcccaccatct
tgtttgtccagtgcaagcatcaatcaccatgagggaatcagactatgcttcaactcgaga
aaaacccagggtattggcaaaaaacagtccatcgcgcatagccaacgcttccgtggtcac
cacgtccgctgcaaattggatatagcggcattgggcagccacaaagttacctttgtgatc
cctaatgaccgccgtcgtagctccagttccctcgtccaaatggaaagacgcatccacatt
gactttcacaaagttcggctctggttttctccatgtatgctcctgtattgcccggttcct
actatttatctgatggtagttagtcgctatcactaggacggagagtggccaccttgttgg
tgaaggtggcgctcctccatgcgttaactcacgcctaacccaccatagataccaaactcc
aacagccagcacatgtttcacatcaagactgggtttgagaggtagtgccctgtcttccgc
caacagtaggtgttcaaatatgattgatcccgagcgatcaaatgttatagcttcttcgat
tatatccagaatgcctagtctctgccataactcgtgagcatgtgtgcattcgaagaacag
gtgacgcacatcttccgcagcctggtgacagatcgggcaagatccattagagcctacatg
tctgtttgtgagtattgctttcaaaggtattattccgtggagagcgcaccaacagaaaat
ctgcaccttacgagggacttgcagtttccaaactctactccagatttccggtgtagttga
gccagacggacatgcccaaacatttgcatgctgccggtaagtctgaacccattgtgtgtg
ataagctgatcggacagtaaagacccctctccgatcagggttccaggcaataaaatcctc
aaaagctgccgtactcaagggaatttgcaagatcctttggacgtccactgggttgaagat
agagcggatcaacgcttcatcccatgccccggtgtaagggtcaatgaggtcgctaaccga
agaaaggatagactgtcccctgctcgagattaccttcctgttaggactcgatggtaccca
tggatcggtccatattttcacatgctcaccggttccaattcgccaaacatatcccaattt
aaaagtctctaatcccttcattatactctgccaaatgaatgaagccccactttttagggt
tgcttggagtaggcttccattcgggtagtactttgctttcagaacccgagcacatagcga
ctccggattgttaatgagacgccaacactgcttagacagcatagccaaattgaaggaata
aagatccctgaagcccattcctccttcattcttcgggtaacaaagtttccaccaagtgta
ccaatgcattcttttatgatcttcgtcatcaccccaccagaattgagctatcaaatccgt
gatctccttgcaaatccccttcggtaggctgaatactgacatggcaaaaacatggattgc
ttgagctacagatttaataagtatttccttaccacctgtagatagttgcttctccatcca
tcctttcaatctttcttttattctttcacagaaatatcggaagcagtcactcctatccgc
tcctaccattgcaggcagcccaagatatttgtcagacaaagcttcagtatcaatatgtaa
tagttgacaaacctcagtttttgttaccagaggggtgttaggactgaagtacacactaga
ttttgataggctcaccaattgtcccgaactctgacagtaggtatccagaacatgttgtaa
ggaagctgcatttaggacatctgcgttcatgagaatgagagagtcatcagcaaataaaag
atgtgatactgatggtgcatttctgcacactcttattccctctatgccaccagcttcttc
ttcaaactccaataaactggacagaccttctgcacacagtaggaacatatatggggaaag
gggatcaccctgtcgaatgcccctcgtaggtgtgaaagaccctgtttcatgagaattaaa
tctcactctgtagctgaccgagcttacacatgacatcatcatcttaataaattggccgtg
gaaacccaaagctgacatcatatgacgaaggaaagaccattccactctgtcatatgcttt
atgcatatctaacttgactgcacataaccctgttcgaccagctcttttattcttgatctt
gtgtatacattcatatgcaattagaatattatccgtgatcatcctcccaggtacaaaggc
actttgggtgggcgaaataatatcaggtagaatacttttcaaacggaaagctagcatttt
ggacacaattttatataggacattgcatagactaattggacgaaattgagttaccaactc
tggtgtgtccatcttcgggatcataacgatcgttgtctcattccattcaggtgggatctt
cctggaattaatagctagcaagacttgttggataatatcatctcccagaatatgccaata
ttttttgaaaaaaatggcatgaagcccatcgggacctggggccttaagatcgccgatgct
aaacgcagccttacgcacatcatcagccgtgtacttctttctctatgaagttggcttcag
acaaatcctgtatgcagagcaaaaaagaaaaccgagggaggatttgaaagggggcggaac
cttggagcggtatttggtcacacgagcaaaatccatggcaagcgcttcttcacactaggg
ctggtcgaagaggatggattgagttgacggctccagcgttccagggctcccctcgactcc
ttcgactccaccaccgttgccaaggagttgattgagaggcgagcgagggcagccgtccgt
ccacgcgtcggcacccggtttgtcccggcgccaagcagctcctccgtttgcttccgccac
cggccgccaggcggggcccacaaaatccacatcccccggtgatccgctggcccgggctgg
gcgcctccggagggcagaaaagatatgcggatccagcgcgggtgcggcggggtgtggagc
gcgcggcttttgatttacggggatctctttctggccgccccggggccccaccaccggcgc
tccccgcctccatttcgtccacgtcacccgccccctcccccaatatctactcctccgccc
cccttcgcttcccgcacacacacacacacacgcggactactcctctgctcgactcgactg
cagtcgccgccgccgtccatggccgcgccccctcccgcgtcttcgtcgtcctcctcctcc
tcaacctgacaggcagcgcagcgcgacaaacgcgaggtgagctcccgcctgtctgtcact
cgtctgctctgttcctgcccgattggggatcgaatcatccgtttcaatctgcgtgtggat
ccagggcatgctccttccttcactccaggccctctctctagctaataatatgtgcccgga
aattgctggagattaaccggctcgccgccttgtctgctactg-cccccttttagccgccg
[truncated: 719,092 more chars]
