# Supplementary material for: Novel PHOTOPERIOD-1 gene variants associate with yield-related and root-angle traits in European bread wheat
Source: Theor Appl Genet. 2024 May 10;137(6):125. doi: 10.1007/s00122-024-04634-9 (PMC11087350; doi:10.1007/s00122-024-04634-9)
Supplement: Supplementary file 5 — (FASTA_alignment_Ppd-D1.fas). Multiple sequence alignment of the Ppd-D1 sequences for 12 reference-quality pseudomolecule assemblies (FAS 145 KB) [file 122_2024_4634_MOESM5_ESM.fas]

>Triticum_aestivum_Fielder_v1.0.pseudomolecules
atctggtttgtggttggctctttacgcagacatagctttctttccagccacaaaaccttt
ccggccaaaaagcatataataagtatatatgagcacaaataatagagagagtatataatt
tacatttctagttccctccatgagacaaaaaaaggaagaagcaaagtttgatgatagttt
tacatattcctccctcagcctccccaaagttggaacgcaattctgaccatcagtttctgc
tggtacaatatggtagtcaaacccaataaaaatttatataaaaaagactttttcttgagg
ttcccacaaaaaaagaagactttttcttgagtaaacataaaagtatttcttgaaacaaaa
ctatgcgtgtgaatcaacacgcttaatcacagcacacattcttaaggaaaaaataggtgc
ggtcattccctacaagctaattttctataataaagtaaaaagggagaaaatcatttagga
ataaactaagtcactctttttagaaagtcaaaacagccttactcggatgttcaagcggta
tatatagttgagtttgtttatgaaggcggtggttttacggaaatccagctctcatcccga
gctctgatactgcccatataaacagtaaattcaaataaaatatttaacaaattcaaaagg
ttctgaaatttttacatgtgaaagacgagggactcttctagatacttgcaaattttcaca
ctaatatgacataggaggagctcggtacaaaaaaatacggagctcgaattttgttgcagc
tttggacatttagctccgatttgtttgtaccaagctactcggatgtcatctcggcgcaaa
aatatgcaagcacctagaaaagtccataactttgatgtgtaaattttttggactttgatg
ttggattttgtacagagtttgttgataattttaaatatgtatttcatatttttccaaaaa
tggggggttcaatggaggctgagctccaaagcgcctcacccgtggctttattaccactat
atttgatcaaactattttcgttttcaaaggaatgcagagaaaatcggagcagaaatcaca
tgaacacagtagattttggtgagaggctgagaaaactggatattgggatgcatatgcgga
tgtcgtgcaatgtgtcaaaagatagtttgggaatagattctggtgagatgatgtgtcggc
cttagcttgtgcgcttgtgatacaggaacatcctagtggctcacgttgcctcacgatggt
tatcaaaagaaagaaccttatcatttctcaacttgattctgtctgtcacgtgcatgcatc
cacattacaacgatggcatacacagtcacacgacctaacgacggtcttcactaatactat
ggctttactttgccgacactcccttgacctactattcactccgtttttatttacttccca
gatcagtaatatcataagtcaaactttgaccaa--atatatatatatatatatatatata
tatatatatatatatatatatatatatatatatatatatatatattaacatctacaatac
ctaagcaatagcatagattcaccaatgaatatacttccacatagtaaggacactaagatt
ttccgtgtaggaatggcaattttggtcaccaatgaatatacttccacaaagtaatttccg
tgtaggaatatacttccacatacttccacatattagctttgtcctgagtcagactatata
aattttgaccaaaatttataaaaaaccatagtaaacaaccacactcttgtgcgccatgta
ggaattgcaattttgcccatgggtatgggtacccacgggtaccctacccgaaaacaacag
ggatagacgagactttgcaaaattttgtacccacgagtaataggtatctatacccacaaa
atacatgggcaggtatggatatgaaatagtgcccatgggtaacccaatggatactgagcc
tatgaaatgtcaggtgaacatccaactcatatggcccaatgctaaatcccttattcccta
aaccagtcataggctcacagccaccaactcaccactcctcctatgtcctacgtgactcct
ctaaattatgaaatcccgactgatcgccaccacactcttgtccaactcccaatctagtga
tccccaactcccaccgacgcctcccactacactgggctt---------------------
------------------------------------------------------------
------------------------------------------------------------
------------------------------------------------------------
------------------------------------------------------------
------------------------------------------------------------
------------------------------------------------------------
------------------------------------------------------------
------------------------------------------------------------
------------------------------------------------------------
------------------------------------------------------------
------------------------------------------------------------
------------------------------------------------------------
------------------------------------------------------------
------------------------------------------------------------
------------------------------------------------------------
------------------------------------------------------------
------------------------------------------------------------
------------------------------------------------------------
------------------------------------------------------------
------------------------------------------------------------
------------------------------------------------------------
------------------------------------------------------------
------------------------------------------------------------
------------------------------------------------------------
------------------------------------------------------------
------------------------------------------------------------
------------------------------------------------------------
------------------------------------------------------------
------------------------------------------------------------
------------------------------------------------------------
------------------------------------------------------------
------------------------------------------------------------
------------------------------------------------------------
------------------------------------------------------------
----------------------------ccaccaaaggaccccaacatgtttcctcttgg
agccaggccgcctcctcctagcgccatggaccgccatcaccaccagcagccgccgtcgcc
gcagggggagcatgccgcccagccacgctgctgggaggagttcctccacaggaagaccat
cagggtgctgctcgtggagaccgacgactccacccggcaggtcgtcaccgccctgctccg
ccactgcatgtaccaaggtccttactcatactcaatctcagctaccaccagtgttaatta
atttgtactggctcggtagtcatggag---------------------------------
------------------------------------------------------------
------------------------------------------------------------
------------------------------------------------------------
------------------------------------------------------------
------------------------------------------------------------
------------------------------------------------------------
------------------------------------------------------------
------------------------------------------------------------
------------------------------------------------------------
------------------------------------------------------------
------------------------------------------------------------
------------------------------------------------------------
------------------------------------------------------------
------------------------------------------------------------
------------------------------------------------------------
------------------------------------------------------------
------------------------------------------------------------
------------------------------------------------------------
------------------------------------------------------------
------------------------------------------------------------
------------------------------------------------------------
------------------------------------------------------------
------------------------------------------------------------
------------------------------------------------------------
------------------------------------------------------------
------------------------------------------------------------
------------------------------------------------------------
------------------------------------------------------------
------------------------------------------------------------
------------------------------------------------------------
------------------------------------------------------------
------------------------------------------------------------
------------------------------------------------------------
------------------------------------------------------------
------------------------------------------------------------
------------------------------------------------------------
------------------------------------------------------------
------------------------------------------------------------
------------------------------------------------------------
------------------------------------------------------------
------------------------------------------------------------
------------------------------------------------------------
------------------------------------------------------------
------------------------------------------------------------
------------------------------------------------------------
------------------------------------------------------------
------------------------------------------------------------
------------------------------------------------------------
------------------------------------------------------------
------------------------------------------------------------
------------------------------------------------------------
------------------------------------------------------------
------------------------------------------------------------
------------------------------------------------------------
------------------------------------------------------------
------------------------------------------------------------
------------------------------------------------------------
------------------------------------------------------------
------------------------------------------------------------
------------------------------------------------------------
------------------------------------------------------------
------------------------------------------------------------
------------------------------------------------------------
------------------------------------------------------------
------------------------------------------------------------
------------------------------------------------------------
------------------------------------------------------------
------------------------------------------------------------
------------------------------------------------------------
------------------------------------------------------------
------------------------------------------------------------
------------------------------------------------------------
------------------------------------------------------------
------------------------------------------------------------
------------------------------------------------------------
------------------------------------------------------------
------------------------------------------------------------
------------------------------------------------------------
------------------------------------------------------------
----------------------------------------------gtactaaatttggg
cgttggttgtgtgtcatgttcagttatccctgctgaaaacggccaccaggcgtgggcgta
tcttcaggacatgcagagcaacatcgaccttgttctgacagaggtcttcatgcacggcgg
tctctctgggatcgacctgctcggcaggatcatgaaccacgaggtctgcaaggacatccc
cgtcatcagtaagcagcttaatcaacccccacttggccctaaaatgtttcagtatcaggt
tcatttgcttcagtgctgctgctgcgtgcatagatttatatgttcttggtttccagtgat
gtcgtcgcacgattcgatgggcacggtcctcagctgcctgtcaaatggtgccgccgactt
cttggccaagccgattcgtaagaacgagcttaagaacctttgggcgcatgtgtggagacg
gtctcacagcgtaagttactatatatctctgatggtgtttgactctgttctttctcagta
gtatgtatcttcattcagaaatactgctgttgctgctgctgctgctgctgcttcagttcc
tagtttcacttgtgtccttccagcttactagtgcatcttttactggtactgggtactaaa
gcaaagttgttttcttggaactcagtccagtggcagtggcagtggaagtgccattcagac
acagaagtgtaccaaatctaagagtggcgatgattccaataataacagcaataatcgcaa
cgacgatgccagcatggggctcaatgcaagggatggcagcgataatggcagtggcactca
ggtatgagatttttatgtttttcttttgtacttaaggtatactactatctgtaatatttt
cagacaagactgaacagaacaattgttaggataaggaagctagataaaactgaatggctt
ctcctggtcctagtgcactagaggtcaatttgtccatatagcaaactaattatctgtgac
tagaacatgacttactctcttcgttaactaacggacttagacaagtctgacttgcctgtg
tattttattctagtgtagtagtagtctttgcttaaaatgtactgggaaactgccagacac
tggaaactgctggataataagatttgaaacacatgctagtttatttggactttgaatgaa
cttgaatcaactgctgtaagtaaaaatacttacatatgtgacaagtatctgcatctgaac
cagttttctcatcaacttattttaaggcgcagagctcatggacaaagcgtgccgttgaga
tcgacagtccgcaggacatgtctccagatcagtcagttgatccgcctgatagcacttgcg
cgcatgtgagccacctgaagtcagagatatgcagcaatagattaagaggtacaaataaca
aaaaatgccagaaaccaaaagaaactaatggtatggtatgctcaagtgctcaaccacttc
actgtgcaactgaaccaaaagctagctgcttgtgccattttgtactgattaaattccaac
attttttcttttccagctgagttcaaagggaaggagttggagataggtgcccctggtaat
ttgaatacagaggatcaatcctccccgaatgagagttcggtcaaaccagctgataatgga
cggtgtgagtatctgccacagaacaattccaatgatacagttatggaaaattcggatgag
ccaattgttcgagctgctgacctaatcggttcgatggccaaaaacatggacgcccaacag
gcagctagagccatagatgctcctaactgctcctcacaagcgccgcaagggaaagacacg
gaccgtgaaaacgccatgccgtatcttgaactgagcctgaagaggtcgagatcgaccgcg
gacggagcggatgctgcgatccaggaggaacagaggaacgtcgtgagacgatcggacctc
tcggcattcacgaggtgcaaagcataatatcagtgtcctttgcgaatccttaaatcatcc
gtatgttgcatactaaccgttttcattctttgcaaggtacaatacgtgcgcggtctccaa
tcaaggcggtgcagggttcgtcgggagctgctcgcccaacggcaacagctccgaggccgc
gaaaacggacgccgctcagatgaagcaaggctccaacggcagcagcaacaacaacgacat
gggctccaccaccaagagcgtggtgaccaagcccgccggcggaaataataaggtttcgcc
catcaacggcaacacacatacctcggcgttccatcgtgtgcagccgtggacgccggcaac
agcagcagggaaagacaaggctgatgaaatgagcaagaagaatgctgcaacagcagcagc
ggcgaaagacaatggtggtgaagcacagagcaaacgcccctgtgcagcggcccatgacac
gaatggtggatcatcggcaggaggcactgctcagtccaatgtggtcaatccttcgggtcc
ggttgaaggtcatgctgccaactatggtagcaactctggcagtaataacaacaccaacaa
tgggagcaccgcagctactgctgctgctgctgtacatgctgagaccggtggcatcgacaa
aagaagcaacatgatgcacatgaaacgggagcgccgggtggccgccgtgaacaagttcag
agagaagagaaaagagaggaacttcgggaagaaggt
>Triticum_aestivum_Kariega_v1.0.pseudomolecules
atctggtttgtggttggctctttacgcagacatagctttctttccagccacaaaaccttt
ccggccaaaaagcatataataagtatatatgagcacaaataatagagagagtatataatt
tacatttctagttccctccatgagacaaaaaaaggaagaagcaaagtttgatgatagttt
tacatattcctccctcagcctccccaaagttggaacgcaattctgaccatcagtttctgc
tggtacaatatggtagtcaaacccaataaaaatttatataaaaaagactttttcttgagg
ttcccacaaaaaaagaagactttttcttgagtaaacataaaagtatttcttgaaacaaaa
ctatgcgtgtgaatcaacacgcttaatcacagcacacattcttaaggaaaaaataggtgc
ggtcattccctacaagctaattttctataataaagtaaaaagggagaaaatcatttagga
ataaactaagtcactctttttagaaagtcaaaacagccttactcggatgttcaagcggta
tatatagttgagtttgtttatgaaggcggtggttttacggaaatccagctctcatcccga
gctctgatactgcccatataaacagtaaattcaaataaaatatttaacaaattcaaaagg
ttctgaaatttttacatgtgaaagacgagggactcttctagatacttgcaaattttcaca
ctaatatgacataggaggagctcggtacaaaaaaatacggagctcgaattttgttgcagc
tttggacatttagctccgatttgtttgtaccaagctactcggatgtcatctcggcgcaaa
aatatgcaagcacctagaaaagtccataactttgatgtgtaaattttttggactttgatg
ttggattttgtacagagtttgttgataattttaaatatgtatttcatatttttccaaaaa
tggggggttcaatggaggctgagctccaaagcgcctcacccgtggctttattaccactat
atttgatcaaactattttcgttttcaaaggaatgcagagaaaatcggagcagaaatcaca
tgaacacagtagattttggtgagaggctgagaaaactggatattgggatgcatatgcgga
tgtcgtgcaatgtgtcaaaagatagtttgggaatagattctggtgagatgatgtgtcggc
cttagcttgtgcgcttgtgatacaggaacatcctagtggctcacgttgcctcacgatggt
tatcaaaagaaagaaccttatcatttctcaacttgattctgtctgtcacgtgcatgcatc
cacattacaacgatggcatacacagtcacacgacctaacgacggtcttcactaatactat
ggctttactttgccgacactcccttgacctactattcactccgtttttatttacttccca
gatcagtaatatcataagtcaaactttgaccaaatatatatatatatatatatatatata
tatatatatatatatatatatatatatatatatatatatatatattaacatctacaatac
ctaagcaatagcatagattcaccaatgaatatacttccacatagtaaggacactaagatt
ttccgtgtaggaatggcaattttggtcaccaatgaatatacttccacaaagtaatttccg
tgtaggaatatacttccacatacttccacatattagctttgtcctgagtcagactatata
aattttgaccaaaatttataaaaaaccatagtaaacaaccacactcttgtgcgccatgta
ggaattgcaattttgcccatgggtatgggtacccacgggtaccctacccgaaaacaacag
ggatagacgagactttgcaaaattttgtacccacgagtaataggtatctatacccacaaa
atacatgggcaggtatggatatgaaatagtgcccatgggtaacccaatggatactgagcc
tatgaaatgtcaggtgaacatccaactcatatggcccaatgctaaatcccttattcccta
aaccagtcataggctcacagccaccaactcaccactcctcctatgtcctacgtgactcct
ctaaattatgaaatcccgactgatcgccaccacactcttgtccaactcccaatctagtga
tccccaactcccaccgacgcctcccactacactgggctt---------------------
------------------------------------------------------------
------------------------------------------------------------
------------------------------------------------------------
------------------------------------------------------------
------------------------------------------------------------
------------------------------------------------------------
------------------------------------------------------------
------------------------------------------------------------
------------------------------------------------------------
------------------------------------------------------------
------------------------------------------------------------
------------------------------------------------------------
------------------------------------------------------------
------------------------------------------------------------
------------------------------------------------------------
------------------------------------------------------------
------------------------------------------------------------
------------------------------------------------------------
------------------------------------------------------------
------------------------------------------------------------
------------------------------------------------------------
------------------------------------------------------------
------------------------------------------------------------
------------------------------------------------------------
------------------------------------------------------------
------------------------------------------------------------
------------------------------------------------------------
------------------------------------------------------------
------------------------------------------------------------
------------------------------------------------------------
------------------------------------------------------------
------------------------------------------------------------
------------------------------------------------------------
------------------------------------------------------------
----------------------------ccaccaaaggaccccaacatgtttcctcttgg
agccaggccgcctcctcctagcgccatggaccgccatcaccaccagcagccgccgtcgcc
gcagggggagcatgccgcccagccacgctgctgggaggagttcctccacaggaagaccat
cagggtgctgctcgtggagaccgacgactccacccggcaggtcgtcaccgccctgctccg
ccactgcatgtaccaaggtccttactcatactcaatctcagctaccaccagtgttaatta
atttgtactggctcggtagtcatggag---------------------------------
------------------------------------------------------------
------------------------------------------------------------
------------------------------------------------------------
------------------------------------------------------------
------------------------------------------------------------
------------------------------------------------------------
------------------------------------------------------------
------------------------------------------------------------
------------------------------------------------------------
------------------------------------------------------------
------------------------------------------------------------
------------------------------------------------------------
------------------------------------------------------------
------------------------------------------------------------
------------------------------------------------------------
------------------------------------------------------------
------------------------------------------------------------
------------------------------------------------------------
------------------------------------------------------------
------------------------------------------------------------
------------------------------------------------------------
------------------------------------------------------------
------------------------------------------------------------
------------------------------------------------------------
------------------------------------------------------------
------------------------------------------------------------
------------------------------------------------------------
------------------------------------------------------------
------------------------------------------------------------
------------------------------------------------------------
------------------------------------------------------------
------------------------------------------------------------
------------------------------------------------------------
------------------------------------------------------------
------------------------------------------------------------
------------------------------------------------------------
------------------------------------------------------------
------------------------------------------------------------
------------------------------------------------------------
------------------------------------------------------------
------------------------------------------------------------
------------------------------------------------------------
------------------------------------------------------------
------------------------------------------------------------
------------------------------------------------------------
------------------------------------------------------------
------------------------------------------------------------
------------------------------------------------------------
------------------------------------------------------------
------------------------------------------------------------
------------------------------------------------------------
------------------------------------------------------------
------------------------------------------------------------
------------------------------------------------------------
------------------------------------------------------------
------------------------------------------------------------
------------------------------------------------------------
------------------------------------------------------------
------------------------------------------------------------
------------------------------------------------------------
------------------------------------------------------------
------------------------------------------------------------
------------------------------------------------------------
------------------------------------------------------------
------------------------------------------------------------
------------------------------------------------------------
------------------------------------------------------------
------------------------------------------------------------
------------------------------------------------------------
------------------------------------------------------------
------------------------------------------------------------
------------------------------------------------------------
------------------------------------------------------------
------------------------------------------------------------
------------------------------------------------------------
------------------------------------------------------------
------------------------------------------------------------
------------------------------------------------------------
------------------------------------------------------------
----------------------------------------------gtactaaatttggg
cgttggttgtgtgtcatgttcagttatccctgctgaaaacggccaccaggcgtgggcgta
tcttcaggacatgcagagcaacatcgaccttgttctgacagaggtcttcatgcacggcgg
tctctctgggatcgacctgctcggcaggatcatgaaccacgaggtctgcaaggacatccc
cgtcatcagtaagcagcttaatcaacccccacttggccctaaaatgtttcagtatcaggt
tcatttgcttcagtgctgctgctgcgtgcatagatttatatgttcttggtttccagtgat
gtcgtcgcacgattcgatgggcacggtcctcagctgcctgtcaaatggtgccgccgactt
cttggccaagccgattcgtaagaacgagcttaagaacctttgggcgcatgtgtggagacg
gtctcacagcgtaagttactatatatctctgatggtgtttgactctgttctttctcagta
gtatgtatcttcattcagaaatactgctgttgctgctgctgctgctgctgcttcagttcc
tagtttcacttgtgtccttccagcttactagtgcatcttttactggtactgggtactaaa
gcaaagttgttttcttggaactcagtccagtggcagtggcagtggaagtgccattcagac
acagaagtgtaccaaatctaagagtggcgatgattccaataataacagcaataatcgcaa
cgacgatgccagcatggggctcaatgcaagggatggcagcgataatggcagtggcactca
ggtatgagatttttatgtttttcttttgtacttaaggtatactactatctgtaatatttt
cagacaagactgaacagaacaattgttaggataaggaagctagataaaactgaatggctt
ctcctggtcctagtgcactagaggtcaatttgtccatatagcaaactaattatctgtgac
tagaacatgacttactctcttcgttaactaacggacttagacaagtctgacttgcctgtg
tattttattctagtgtagtagtagtctttgcttaaaatgtactgggaaactgccagacac
tggaaactgctggataataagatttgaaacacatgctagtttatttggactttgaatgaa
cttgaatcaactgctgtaagtaaaaatacttacatatgtgacaagtatctgcatctgaac
cagttttctcatcaacttattttaaggcgcagagctcatggacaaagcgtgccgttgaga
tcgacagtccgcaggacatgtctccagatcagtcagttgatccgcctgatagcacttgcg
cgcatgtgagccacctgaagtcagagatatgcagcaatagattaagaggtacaaataaca
aaaaatgccagaaaccaaaagaaactaatggtatggtatgctcaagtgctcaaccacttc
actgtgcaactgaaccaaaagctagctgcttgtgccattttgtactgattaaattccaac
attttttcttttccagctgagttcaaagggaaggagttggagataggtgcccctggtaat
ttgaatacagaggatcaatcctccccgaatgagagttcggtcaaaccagctgataatgga
cggtgtgagtatctgccacagaacaattccaatgatacagttatggaaaattcggatgag
ccaattgttcgagctgctgacctaatcggttcgatggccaaaaacatggacgcccaacag
gcagctagagccatagatgctcctaactgctcctcacaagcgccgcaagggaaagacacg
gaccgtgaaaacgccatgccgtatcttgaactgagcctgaagaggtcgagatcgaccgcg
gacggagcggatgctgcgatccaggaggaacagaggaacgtcgtgagacgatcggacctc
tcggcattcacgaggtgcaaagcataatatcagtgtcctttgcgaatccttaaatcatcc
gtatgttgcatactaaccgttttcattctttgcaaggtacaatacgtgcgcggtctccaa
tcaaggcggtgcagggttcgtcgggagctgctcgcccaacggcaacagctccgaggccgc
gaaaacggacgccgctcagatgaagcaaggctccaacggcagcagcaacaacaacgacat
gggctccaccaccaagagcgtggtgaccaagcccgccggcggaaataataaggtttcgcc
catcaacggcaacacacatacctcggcgttccatcgtgtgcagccgtggacgccggcaac
agcagcagggaaagacaaggctgatgaaatgagcaagaagaatgctgcaacagcagcagc
ggcgaaagacaatggtggtgaagcacagagcaaacgcccctgtgcagcggcccatgacac
gaatggtggatcatcggcaggaggcactgctcagtccaatgtggtcaatccttcgggtcc
ggttgaaggtcatgctgccaactatggtagcaactctggcagtaataacaacaccaacaa
tgggagcaccgcagctactgctgctgctgctgtacatgctgagaccggtggcatcgacaa
aagaagcaacatgatgcacatgaaacgggagcgccgggtggccgccgtgaacaagttcag
agagaagagaaaagagaggaacttcgggaagaaggt
>Triticum_aestivum_SY_Mattis_v1.0.pseudomolecules
atctggtttgtggttggctctttacgcagacatagctttctttccagccacaaaaccttt
ccggccaaaaagcatataataagtatatatgagcacaaataatagagagagtatataatt
tacatttctagttccctccatgagacaaaaaaaggaagaagcaaagtttgatgatagttt
tacatattcctccctcagcctccccaaagttggaacgcaattctgaccatcagtttctgc
tggtacaatatggtagtcaaacccaataaaaatttatataaaaaagactttttcttgagg
ttcccacaaaaaaagaagactttttcttgagtaaacataaaagtatttcttgaaacaaaa
ctatgcgtgtgaatcaacacgcttaatcacagcacacattcttaaggaaaaaataggtgc
ggtcattccctacaagctaattttctataataaagtaaaaagggagaaaatcatttagga
ataaactaagtcactctttttagaaagtcaaaacagccttactcggatgttcaagcggta
tatatagttgagtttgtttatgaaggcggtggttttacggaaatccagctctcatcccga
gctctgatactgcccatataaacagtaaattcaaataaaatatttaacaaattcaaaagg
ttctgaaatttttacatgtgaaagacgagggactcttctagatacttgcaaattttcaca
ctaatatgacataggaggagctcggtacaaaaaaatacggagctcgaattttgttgcagc
tttggacatttagctccgatttgtttgtaccaagctactcggatgtcatctcggcgcaaa
aatatgcaagcacctagaaaagtccataactttgatgtgtaaattttttggactttgatg
ttggattttgtacagagtttgttgataattttaaatatgtatttcatatttttccaaaaa
tggggggttcaatggaggctgagctccaaagcgcctcacccgtggctttattaccactat
atttgatcaaactattttcgttttcaaaggaatgcagagaaaatcggagcagaaatcaca
tgaacacagtagattttggtgagaggctgagaaaactggatattgggatgcatatgcgga
tgtcgtgcaatgtgtcaaaagatagtttgggaatagattctggtgagatgatgtgtcggc
cttagcttgtgcgcttgtgatacaggaacatcctagtggctcacgttgcctcacgatggt
tatcaaaagaaagaaccttatcatttctcaacttgattctgtctgtcacgtgcatgcatc
cacattacaacgatggcatacacagtcacacgacctaacgacggtcttcactaatactat
ggctttactttgccgacactcccttgacctactattcactccgtttttatttacttccca
gatcagtaatatcataagtcaaactttgaccaa----atatatatatatatatatatata
tatatatatatatatatatatatatatatatatatatatatatattaacatctacaatac
ctaagcaatagcatagattcaccaatgaatatacttccacatagtaaggacactaagatt
ttccgtgtaggaatggcaattttggtcaccaatgaatatacttccacaaagtaatttccg
tgtaggaatatacttccacatacttccacatattagctttgtcctgagtcagactatata
aattttgaccaaaatttataaaaaaccatagtaaacaaccacactcttgtgcgccatgta
ggaattgcaattttgcccatgggtatgggtacccacgggtaccctacccgaaaacaacag
ggatagacgagactttgcaaaattttgtacccacgagtaataggtatctatacccacaaa
atacatgggcaggtatggatatgaaatagtgcccatgggtaacccaatggatactgagcc
tatgaaatgtcaggtgaacatccaactcatatggcccaatgctaaatcccttattcccta
aaccagtcataggctcacagccaccaactcaccactcctcctatgtcctacgtgactcct
ctaaattatgaaatcccgactgatcgccaccacactcttgtccaactcccaatctagtga
tccccaactcccaccgacgcctcccactacactgggctt---------------------
------------------------------------------------------------
------------------------------------------------------------
------------------------------------------------------------
------------------------------------------------------------
------------------------------------------------------------
------------------------------------------------------------
------------------------------------------------------------
------------------------------------------------------------
------------------------------------------------------------
------------------------------------------------------------
------------------------------------------------------------
------------------------------------------------------------
------------------------------------------------------------
------------------------------------------------------------
------------------------------------------------------------
------------------------------------------------------------
------------------------------------------------------------
------------------------------------------------------------
------------------------------------------------------------
------------------------------------------------------------
------------------------------------------------------------
------------------------------------------------------------
------------------------------------------------------------
------------------------------------------------------------
------------------------------------------------------------
------------------------------------------------------------
------------------------------------------------------------
------------------------------------------------------------
------------------------------------------------------------
------------------------------------------------------------
------------------------------------------------------------
------------------------------------------------------------
------------------------------------------------------------
------------------------------------------------------------
----------------------------ccaccaaaggaccccaacatgtttcctcttgg
agccaggccgcctcctcctagcgccatggaccgccatcaccaccagcagccgccgtcgcc
gcagggggagcatgccgcccagccacgctgctgggaggagttcctccacaggaagaccat
cagggtgctgctcgtggagaccgacgactccacccggcaggtcgtcaccgccctgctccg
ccactgcatgtaccaaggtccttactcatactcaatctcagctaccaccagtgttaatta
atttgtactggctcggtagtcatggag---------------------------------
------------------------------------------------------------
------------------------------------------------------------
------------------------------------------------------------
------------------------------------------------------------
------------------------------------------------------------
------------------------------------------------------------
------------------------------------------------------------
------------------------------------------------------------
------------------------------------------------------------
------------------------------------------------------------
------------------------------------------------------------
------------------------------------------------------------
------------------------------------------------------------
------------------------------------------------------------
------------------------------------------------------------
------------------------------------------------------------
------------------------------------------------------------
------------------------------------------------------------
------------------------------------------------------------
------------------------------------------------------------
------------------------------------------------------------
------------------------------------------------------------
------------------------------------------------------------
------------------------------------------------------------
------------------------------------------------------------
------------------------------------------------------------
------------------------------------------------------------
------------------------------------------------------------
------------------------------------------------------------
------------------------------------------------------------
------------------------------------------------------------
------------------------------------------------------------
------------------------------------------------------------
------------------------------------------------------------
------------------------------------------------------------
------------------------------------------------------------
------------------------------------------------------------
------------------------------------------------------------
------------------------------------------------------------
------------------------------------------------------------
------------------------------------------------------------
------------------------------------------------------------
------------------------------------------------------------
------------------------------------------------------------
------------------------------------------------------------
------------------------------------------------------------
------------------------------------------------------------
------------------------------------------------------------
------------------------------------------------------------
------------------------------------------------------------
------------------------------------------------------------
------------------------------------------------------------
------------------------------------------------------------
------------------------------------------------------------
------------------------------------------------------------
------------------------------------------------------------
------------------------------------------------------------
------------------------------------------------------------
------------------------------------------------------------
------------------------------------------------------------
------------------------------------------------------------
------------------------------------------------------------
------------------------------------------------------------
------------------------------------------------------------
------------------------------------------------------------
------------------------------------------------------------
------------------------------------------------------------
------------------------------------------------------------
------------------------------------------------------------
------------------------------------------------------------
------------------------------------------------------------
------------------------------------------------------------
------------------------------------------------------------
------------------------------------------------------------
------------------------------------------------------------
------------------------------------------------------------
------------------------------------------------------------
------------------------------------------------------------
------------------------------------------------------------
----------------------------------------------gtactaaatttggg
cgttggttgtgtgtcatgttcagttatccctgctgaaaacggccaccaggcgtgggcgta
tcttcaggacatgcagagcaacatcgaccttgttctgacagaggtcttcatgcacggcgg
tctctctgggatcgacctgctcggcaggatcatgaaccacgaggtctgcaaggacatccc
cgtcatcagtaagcagcttaatcaacccccacttggccctaaaatgtttcagtatcaggt
tcatttgcttcagtgctgctgctgcgtgcatagatttatatgttcttggtttccagtgat
gtcgtcgcacgattcgatgggcacggtcctcagctgcctgtcaaatggtgccgccgactt
cttggccaagccgattcgtaagaacgagcttaagaacctttgggcgcatgtgtggagacg
gtctcacagcgtaagttactatatatctctgatggtgtttgactctgttctttctcagta
gtatgtatcttcattcagaaatactgctgttgctgctgctgctgctgctgcttcagttcc
tagtttcacttgtgtccttccagcttactagtgcatcttttactggtactgggtactaaa
gcaaagttgttttcttggaactcagtccagtggcagtggcagtggaagtgccattcagac
acagaagtgtaccaaatctaagagtggcgatgattccaataataacagcaataatcgcaa
cgacgatgccagcatggggctcaatgcaagggatggcagcgataatggcagtggcactca
ggtatgagatttttatgtttttcttttgtacttaaggtatactactatctgtaatatttt
cagacaagactgaacagaacaattgttaggataaggaagctagataaaactgaatggctt
ctcctggtcctagtgcactagaggtcaatttgtccatatagcaaactaattatctgtgac
tagaacatgacttactctcttcgttaactaacggacttagacaagtctgacttgcctgtg
tattttattctagtgtagtagtagtctttgcttaaaatgtactgggaaactgccagacac
tggaaactgctggataataagatttgaaacacatgctagtttatttggactttgaatgaa
cttgaatcaactgctgtaagtaaaaatacttacatatgtgacaagtatctgcatctgaac
cagttttctcatcaacttattttaaggcgcagagctcatggacaaagcgtgccgttgaga
tcgacagtccgcaggacatgtctccagatcagtcagttgatccgcctgatagcacttgcg
cgcatgtgagccacctgaagtcagagatatgcagcaatagattaagaggtacaaataaca
aaaaatgccagaaaccaaaagaaactaatggtatggtatgctcaagtgctcaaccacttc
actgtgcaactgaaccaaaagctagctgcttgtgccattttgtactgattaaattccaac
attttttcttttccagctgagttcaaagggaaggagttggagataggtgcccctggtaat
ttgaatacagaggatcaatcctccccgaatgagagttcggtcaaaccagctgataatgga
cggtgtgagtatctgccacagaacaattccaatgatacagttatggaaaattcggatgag
ccaattgttcgagctgctgacctaatcggttcgatggccaaaaacatggacgcccaacag
gcagctagagccatagatgctcctaactgctcctcacaagcgccgcaagggaaagacacg
gaccgtgaaaacgccatgccgtatcttgaactgagcctgaagaggtcgagatcgaccgcg
gacggagcggatgctgcgatccaggaggaacagaggaacgtcgtgagacgatcggacctc
tcggcattcacgaggtgcaaagcataatatcagtgtcctttgcgaatccttaaatcatcc
gtatgttgcatactaaccgttttcattctttgcaaggtacaatacgtgcgcggtctccaa
tcaaggcggtgcagggttcgtcgggagctgctcgcccaacggcaacagctccgaggccgc
gaaaacggacgccgctcagatgaagcaaggctccaacggcagcagcaacaacaacgacat
gggctccaccaccaagagcgtggtgaccaagcccgccggcggaaataataaggtttcgcc
catcaacggcaacacacatacctcggcgttccatcgtgtgcagccgtggacgccggcaac
agcagcagggaaagacaaggctgatgaaatgagcaagaagaatgctgcaacagcagcagc
ggcgaaagacaatggtggtgaagcacagagcaaacgcccctgtgcagcggcccatgacac
gaatggtggatcatcggcaggaggcactgctcagtccaatgtggtcaatccttcgggtcc
ggttgaaggtcatgctgccaactatggtagcaactctggcagtaataacaacaccaacaa
tgggagcaccgcagctactgctgctgctgctgtacatgctgagaccggtggcatcgacaa
aagaagcaacatgatgcacatgaaacgggagcgccgggtggccgccgtgaacaagttcag
agagaagagaaaagagaggaacttcgggaagaaggt
>Triticum_aestivum_LongReach_Lancer_v1.0.pseudomolecules
atctggtttgtggttggctctttacgcagacatagctttctttccagccacaaaaccttt
ccggccaaaaagcatataataagtatatatgagcacaaataatagagagagtatataatt
tacatttctagttccctccatgagacaaaaaaaggaagaagcaaagtttgatgatagttt
tacatattcctccctcagcctccccaaagttggaacgcaattctgaccatcagtttctgc
tggtacaatatggtagtcaaacccaataaaaatttatataaaaaagactttttcttgagg
ttcccacaaaaaaagaagactttttcttgagtaaacataaaagtatttcttgaaacaaaa
ctatgcgtgtgaatcaacacgcttaatcacagcacacattcttaaggaaaaaataggtgc
ggtcattccctacaagctaattttctataataaagtaaaaagggagaaaatcatttagga
ataaactaagtcactctttttagaaagtcaaaacagccttactcggatgttcaagcggta
tatatagttgagtttgtttatgaaggcggtggttttacggaaatccagctctcatcccga
gctctgatactgcccatataaacagtaaattcaaataaaatatttaacaaattcaaaagg
ttctgaaatttttacatgtgaaagacgagggactcttctagatacttgcaaattttcaca
ctaatatgacataggaggagctcggtacaaaaaaatacggagctcgaattttgttgcagc
tttggacatttagctccgatttgtttgtaccaagctactcggatgtcatctcggcgcaaa
aatatgcaagcacctagaaaagtccataactttgatgtgtaaattttttggactttgatg
ttggattttgtacagagtttgttgataattttaaatatgtatttcatatttttccaaaaa
tggggggttcaatggaggctgagctccaaagcgcctcacccgtggctttattaccactat
atttgatcaaactattttcgttttcaaaggaatgcagagaaaatcggagcagaaatcaca
tgaacacagtagattttggtgagaggctgagaaaactggatattgggatgcatatgcgga
tgtcgtgcaatgtgtcaaaagatagtttgggaatagattctggtgagatgatgtgtcggc
cttagcttgtgcgcttgtgatacaggaacatcctagtggctcacgttgcctcacgatggt
tatcaaaagaaagaaccttatcatttctcaacttgattctgtctgtcacgtgcatgcatc
cacattacaacgatggcatacacagtcacacgacctaacgacggtcttcactaatactat
ggctttactttgccgacactcccttgacctactattcactccgtttttatttacttccca
gatcagtaatatcataagtcaaactttgaccaa----atatata----------------
-------------------------------------------attaacatctacaatac
ctaagcaatagcatagattcaccaatgaatatacttccacatagtaaggacactaagatt
ttccgtgtaggaatggcaattttggtcaccaatgaatatacttccacaaagtaatttccg
tgtaggaatatacttccacatacttccacatattagctttgtcctgagtcagactatata
aattttgaccaaaatttataaaaaaccatagtaaacaaccacactcttgtgcgccatgta
ggaattgcaattttgcccatgggtatgggtacccacgggtaccctacccgaaaacaacag
ggatagacgagactttgcaaaattttgtacccacgagtaataggtatctatacccacaaa
atacatgggcaggtatggatatgaaatagtgcccatgggtaacccaatggatactgagcc
tatgaaatgtcaggtgaacatccaactcatatggcccaatgctaaatcccttattcccta
aaccagtcataggctcacagccaccaactcaccactcctcctatgtcctacgtgactcct
ctaaattatgaaatcccgactgatcgccaccacactcttgtccaactcccaatctagtga
tccccaactcccaccgacgcctcccactacactgggctt---------------------
------------------------------------------------------------
------------------------------------------------------------
------------------------------------------------------------
------------------------------------------------------------
------------------------------------------------------------
------------------------------------------------------------
------------------------------------------------------------
------------------------------------------------------------
------------------------------------------------------------
------------------------------------------------------------
------------------------------------------------------------
------------------------------------------------------------
------------------------------------------------------------
------------------------------------------------------------
------------------------------------------------------------
------------------------------------------------------------
------------------------------------------------------------
------------------------------------------------------------
------------------------------------------------------------
------------------------------------------------------------
------------------------------------------------------------
------------------------------------------------------------
------------------------------------------------------------
------------------------------------------------------------
------------------------------------------------------------
------------------------------------------------------------
------------------------------------------------------------
------------------------------------------------------------
------------------------------------------------------------
------------------------------------------------------------
------------------------------------------------------------
------------------------------------------------------------
------------------------------------------------------------
------------------------------------------------------------
----------------------------ccaccaaaggaccccaacatgtttcctcttgg
agccaggccgcctcctcctagcgccatggaccgccatcaccaccagcagccgccgtcgcc
gcagggggagcatgccgcccagccacgctgctgggaggagttcctccacaggaagaccat
cagggtgctgctcgtggagaccgacgactccacccggcaggtcgtcaccgccctgctccg
ccactgcatgtaccaaggtccttactcatactcaatctcagctaccaccagtgttaatta
atttgtactggctcggtagtcatggag---------------------------------
------------------------------------------------------------
------------------------------------------------------------
------------------------------------------------------------
------------------------------------------------------------
------------------------------------------------------------
------------------------------------------------------------
------------------------------------------------------------
------------------------------------------------------------
------------------------------------------------------------
------------------------------------------------------------
------------------------------------------------------------
------------------------------------------------------------
------------------------------------------------------------
------------------------------------------------------------
------------------------------------------------------------
------------------------------------------------------------
------------------------------------------------------------
------------------------------------------------------------
------------------------------------------------------------
------------------------------------------------------------
------------------------------------------------------------
------------------------------------------------------------
------------------------------------------------------------
------------------------------------------------------------
------------------------------------------------------------
------------------------------------------------------------
------------------------------------------------------------
------------------------------------------------------------
------------------------------------------------------------
------------------------------------------------------------
------------------------------------------------------------
------------------------------------------------------------
------------------------------------------------------------
------------------------------------------------------------
------------------------------------------------------------
------------------------------------------------------------
------------------------------------------------------------
------------------------------------------------------------
------------------------------------------------------------
------------------------------------------------------------
------------------------------------------------------------
------------------------------------------------------------
------------------------------------------------------------
------------------------------------------------------------
------------------------------------------------------------
------------------------------------------------------------
------------------------------------------------------------
------------------------------------------------------------
------------------------------------------------------------
------------------------------------------------------------
------------------------------------------------------------
------------------------------------------------------------
------------------------------------------------------------
------------------------------------------------------------
------------------------------------------------------------
------------------------------------------------------------
------------------------------------------------------------
------------------------------------------------------------
------------------------------------------------------------
------------------------------------------------------------
------------------------------------------------------------
------------------------------------------------------------
------------------------------------------------------------
------------------------------------------------------------
------------------------------------------------------------
------------------------------------------------------------
------------------------------------------------------------
------------------------------------------------------------
------------------------------------------------------------
------------------------------------------------------------
------------------------------------------------------------
------------------------------------------------------------
------------------------------------------------------------
------------------------------------------------------------
------------------------------------------------------------
------------------------------------------------------------
------------------------------------------------------------
------------------------------------------------------------
------------------------------------------------------------
----------------------------------------------gtactaaatttggg
cgttggttgtgtgtcatgttcagttatccctgctgaaaacggccaccaggcgtgggcgta
tcttcaggacatgcagagcaacatcgaccttgttctgacagaggtcttcatgcacggcgg
tctctctgggatcgacctgctcggcaggatcatgaaccacgaggtctgcaaggacatccc
cgtcatcagtaagcagcttaatcaacccccacttggccctaaaatgtttcagtatcaggt
tcatttgcttcagtgctgctgctgcgtgcatagatttatatgttcttggtttccagtgat
gtcgtcgcacgattcgatgggcacggtcctcagctgcctgtcaaatggtgccgccgactt
cttggccaagccgattcgtaagaacgagcttaagaacctttgggcgcatgtgtggagacg
gtctcacagcgtaagttactatatatctctgatggtgtttgactctgttctttctcagta
gtatgtatcttcattcagaaatactgctgttgctgctgctgctgctgctgcttcagttcc
tagtttcacttgtgtccttccagcttactagtgcatcttttactggtactgggtactaaa
gcaaagttgttttcttggaactcagtccagtggcagtggcagtggaagtgccattcagac
acagaagtgtaccaaatctaagagtggcgatgattccaataataacagcaataatcgcaa
cgacgatgccagcatggggctcaatgcaagggatggcagcgataatggcagtggcactca
ggtatgagatttttatgtttttcttttgtacttaaggtatactactatctgtaatatttt
cagacaagactgaacagaacaattgttaggataaggaagctagataaaactgaatggctt
ctcctggtcctagtgcactagaggtcaatttgtccatatagcaaactaattatctgtgac
tagaacatgacttactctcttcgttaactaacggacttagacaagtctgacttgcctgtg
tattttattctagtgtagtagtagtctttgcttaaaatgtactgggaaactgccagacac
tggaaactgctggataataagatttgaaacacatgctagtttatttggactttgaatgaa
cttgaatcaactgctgtaagtaaaaatacttacatatgtgacaagtatctgcatctgaac
cagttttctcatcaacttattttaaggcgcagagctcatggacaaagcgtgccgttgaga
tcgacagtccgcaggacatgtctccagatcagtcagttgatccgcctgatagcacttgcg
cgcatgtgagccacctgaagtcagagatatgcagcaatagattaagaggtacaaataaca
aaaaatgccagaaaccaaaagaaactaatggtatggtatgctcaagtgctcaaccacttc
actgtgcaactgaaccaaaagctagctgcttgtgccattttgtactgattaaattccaac
attttttcttttccagctgagttcaaagggaaggagttggagataggtgcccctggtaat
ttgaatacagaggatcaatcctccccgaatgagagttcggtcaaaccagctgataatgga
cggtgtgagtatctgccacagaacaattccaatgatacagttatggaaaattcggatgag
ccaattgttcgagctgctgacctaatcggttcgatggccaaaaacatggacgcccaacag
gcagctagagccatagatgctcctaactgctcctcacaagcgccgcaagggaaagacacg
gaccgtgaaaacgccatgccgtatcttgaactgagcctgaagaggtcgagatcgaccgcg
gacggagcggatgctgcgatccaggaggaacagaggaacgtcgtgagacgatcggacctc
tcggcattcacgaggtgcaaagcataatatcagtgtcctttgcgaatccttaaatcatcc
gtatgttgcatactaaccgttttcattctttgcaaggtacaatacgtgcgcggtctccaa
tcaaggcggtgcagggttcgtcgggagctgctcgcccaacggcaacagctccgaggccgc
gaaaacggacgccgctcagatgaagcaaggctccaacggcagcagcaacaacaacgacat
gggctccaccaccaagagcgtggtgaccaagcccgccggcggaaataataaggtttcgcc
catcaacggcaacacacatacctcggcgttccatcgtgtgcagccgtggacgccggcaac
agcagcagggaaagacaaggctgatgaaatgagcaagaagaatgctgcaacagcagcagc
ggcgaaagacaatggtggtgaagcacagagcaaacgcccctgtgcagcggcccatgacac
gaatggtggatcatcggcaggaggcactgctcagtccaatgtggtcaatccttcgggtcc
ggttgaaggtcatgctgccaactatggtagcaactctggcagtaataacaacaccaacaa
tgggagcaccgcagctactgctgctgctgctgtacatgctgagaccggtggcatcgacaa
aagaagcaacatgatgcacatgaaacgggagcgccgggtggccgccgtgaacaagttcag
agagaagagaaaagagaggaacttcgggaagaaggt
>Triticum_aestivum_Norin61_v1.1.pseudomolecules
atctggtttgtggttggctctttacgcagacatagctttctttccagccacaaaaccttt
ccggccaaaaagcatataataagtatatatgagcacaaataatagagagagtatataatt
tacatttctagttccctccatgagacaaaaaaaggaagaagcaaagtttgatgatagttt
tacatattcctccctcagcctccccaaagttggaacgcaattctgaccatcagtttctgc
tggtacaatatggtagtcaaacccaataaaaatttatataaaaaagactttttcttgagg
ttcccacaaaaaaagaagactttttcttgagtaaacataaaagtatttcttgaaacaaaa
ctatgcgtgtgaatcaacacgcttaatcacagcacacattcttaaggaaaaaataggtgc
ggtcattccctacaagctaattttctataataaagtaaaaagggagaaaatcatttagga
ataaactaagtcactctttttagaaagtcaaaacagccttactcggatgttcaagcggta
tatatagttgagtttgtttatgaaggcggtggttttacggaaatccagctctcatcccga
gctctgatactgcccatataaacagtaaattcaaataaaatatttaacaaattcaaaagg
ttctgaaatttttacatgtgaaagacgagggactcttctagatacttgcaaattttcaca
ctaatatgacataggaggagctcggtacaaaaaaatacggagctcgaattttgttgcagc
tttggacatttagctccgatttgtttgtaccaagctactcggatgtcatctcggcgcaaa
aatatgcaagcacctagaaaagtccataactttgatgtgtaaattttttggactttgatg
ttggattttgtacagagtttgttgataattttaaatatgtatttcatatttttccaaaaa
tggggggttcaatggaggctgagctccaaagcgcctcacccgtggctttattaccactat
atttgatcaaactattttcgttttcaaaggaatgcagagaaaatcggagcagaaatcaca
tgaacacagtagattttggtgagaggctgagaaaactggatattgggatgcatatgcgga
tgtcgtgcaatgtgtcaaaagatagtttgggaatagattctggtgagatgatgtgtcggc
cttagcttgtgcgcttgtgatacaggaacatcctagtggctcacgttgcctcacgatggt
tatcaaaagaaagaaccttatcatttctcaacttgattctgtctgtcacgtgcatgcatc
cacattacaacgatggcatacacagtcacacgacctaacgacggtcttcactaatactat
ggctttactttgccgacactcccttgacctactattcactccgtttttatttacttccca
gatcagtaatatcataagtcaaactttgaccaa----atatata----tatatatatata
tatatatatatatatatatatatatatatatatatatatatatattaacatctacaatac
ctaagcaatagcatagattcaccaatgaatatacttccacatagtaaggacactaagatt
ttccgtgtaggaatggcaattttggtcaccaatgaatatacttccacaaagtaatttccg
tgtaggaatatacttccacatacttccacatattagctttgtcctgagtcagactatata
aattttgaccaaaatttataaaaaaccatagtaaacaaccacactcttgtgcgccatgta
ggaattgcaattttgcccatgggtatgggtacccacgggtaccctacccgaaaacaacag
ggatagacgagactttgcaaaattttgtacccacgagtaataggtatctatacccacaaa
atacatgggcaggtatggatatgaaatagtgcccatgggtaacccaatggatactgagcc
tatgaaatgtcaggtgaacatccaactcatatggcccaatgctaaatcccttattcccta
aaccagtcataggctcacagccaccaactcaccactcctcctatgtcctacgtgactcct
ctaaattatgaaatcccgactgatcgccaccacactcttgtccaactcccaatctagtga
tccccaactcccaccgacgcctcccactacactgggctt---------------------
------------------------------------------------------------
------------------------------------------------------------
------------------------------------------------------------
------------------------------------------------------------
------------------------------------------------------------
------------------------------------------------------------
------------------------------------------------------------
------------------------------------------------------------
------------------------------------------------------------
------------------------------------------------------------
------------------------------------------------------------
------------------------------------------------------------
------------------------------------------------------------
------------------------------------------------------------
------------------------------------------------------------
------------------------------------------------------------
------------------------------------------------------------
------------------------------------------------------------
------------------------------------------------------------
------------------------------------------------------------
------------------------------------------------------------
------------------------------------------------------------
------------------------------------------------------------
------------------------------------------------------------
------------------------------------------------------------
------------------------------------------------------------
------------------------------------------------------------
------------------------------------------------------------
------------------------------------------------------------
------------------------------------------------------------
------------------------------------------------------------
------------------------------------------------------------
------------------------------------------------------------
------------------------------------------------------------
----------------------------ccaccaaaggaccccaacatgtttcctcttgg
agccaggccgcctcctcctagcgccatggaccgccatcaccaccagcagccgccgtcgcc
gcagggggagcatgccgcccagccacgctgctgggaggagttcctccacaggaagaccat
cagggtgctgctcgtggagaccgacgactccacccggcaggtcgtcaccgccctgctccg
ccactgcatgtaccaaggtccttactcatactcaatctcagctaccaccagtgttaatta
atttgtactggctcggtagtcatggag---------------------------------
------------------------------------------------------------
------------------------------------------------------------
------------------------------------------------------------
------------------------------------------------------------
------------------------------------------------------------
------------------------------------------------------------
------------------------------------------------------------
------------------------------------------------------------
------------------------------------------------------------
------------------------------------------------------------
------------------------------------------------------------
------------------------------------------------------------
------------------------------------------------------------
------------------------------------------------------------
------------------------------------------------------------
------------------------------------------------------------
------------------------------------------------------------
------------------------------------------------------------
------------------------------------------------------------
------------------------------------------------------------
------------------------------------------------------------
------------------------------------------------------------
------------------------------------------------------------
------------------------------------------------------------
------------------------------------------------------------
------------------------------------------------------------
------------------------------------------------------------
------------------------------------------------------------
------------------------------------------------------------
------------------------------------------------------------
------------------------------------------------------------
------------------------------------------------------------
------------------------------------------------------------
------------------------------------------------------------
------------------------------------------------------------
------------------------------------------------------------
------------------------------------------------------------
------------------------------------------------------------
------------------------------------------------------------
------------------------------------------------------------
------------------------------------------------------------
------------------------------------------------------------
------------------------------------------------------------
------------------------------------------------------------
------------------------------------------------------------
------------------------------------------------------------
------------------------------------------------------------
------------------------------------------------------------
------------------------------------------------------------
------------------------------------------------------------
------------------------------------------------------------
------------------------------------------------------------
------------------------------------------------------------
------------------------------------------------------------
------------------------------------------------------------
------------------------------------------------------------
------------------------------------------------------------
------------------------------------------------------------
------------------------------------------------------------
------------------------------------------------------------
------------------------------------------------------------
------------------------------------------------------------
------------------------------------------------------------
------------------------------------------------------------
------------------------------------------------------------
------------------------------------------------------------
------------------------------------------------------------
------------------------------------------------------------
------------------------------------------------------------
------------------------------------------------------------
------------------------------------------------------------
------------------------------------------------------------
------------------------------------------------------------
------------------------------------------------------------
------------------------------------------------------------
------------------------------------------------------------
------------------------------------------------------------
------------------------------------------------------------
------------------------------------------------------------
----------------------------------------------gtactaaatttggg
cgttggttgtgtgtcatgttcagttatccctgctgaaaacggccaccaggcgtgggcgta
tcttcaggacatgcagagcaacatcgaccttgttctgacagaggtcttcatgcacggcgg
tctctctgggatcgacctgctcggcaggatcatgaaccacgaggtctgcaaggacatccc
cgtcatcagtaagcagcttaatcaacccccacttggccctaaaatgtttcagtatcaggt
tcatttgcttcagtgctgctgctgcgtgcatagatttatatgttcttggtttccagtgat
gtcgtcgcacgattcgatgggcacggtcctcagctgcctgtcaaatggtgccgccgactt
cttggccaagccgattcgtaagaacgagcttaagaacctttgggcgcatgtgtggagacg
gtctcacagcgtaagttactatatatctctgatggtgtttgactctgttctttctcagta
gtatgtatcttcattcagaaatactgctgttgctgctgctgctgctgctgcttcagttcc
tagtttcacttgtgtccttccagcttactagtgcatcttttactggtactgggtactaaa
gcaaagttgttttcttggaactcagtccagtggcagtggcagtggaagtgccattcagac
acagaagtgtaccaaatctaagagtggcgatgattccaataataacagcaataatcgcaa
cgacgatgccagcatggggctcaatgcaagggatggcagcgataatggcagtggcactca
ggtatgagatttttatgtttttcttttgtacttaaggtatactactatctgtaatatttt
cagacaagactgaacagaacaattgttaggataaggaagctagataaaactgaatggctt
ctcctggtcctagtgcactagaggtcaatttgtccatatagcaaactaattatctgtgac
tagaacatgacttactctcttcgttaactaacggacttagacaagtctgacttgcctgtg
tattttattctagtgtagtagtagtctttgcttaaaatgtactgggaaactgccagacac
tggaaactgctggataataagatttgaaacacatgctagtttatttggactttgaatgaa
cttgaatcaactgctgtaagtaaaaatacttacatatgtgacaagtatctgcatctgaac
cagttttctcatcaacttattttaaggcgcagagctcatggacaaagcgtgccgttgaga
tcgacagtccgcaggacatgtctccagatcagtcagttgatccgcctgatagcacttgcg
cgcatgtgagccacctgaagtcagagatatgcagcaatagattaagaggtacaaataaca
aaaaatgccagaaaccaaaagaaactaatggtatggtatgctcaagtgctcaaccacttc
actgtgcaactgaaccaaaagctagctgcttgtgccattttgtactgattaaattccaac
attttttcttttccagctgagttcaaagggaaggagttggagataggtgcccctggtaat
ttgaatacagaggatcaatcctccccgaatgagagttcggtcaaaccagctgataatgga
cggtgtgagtatctgccacagaacaattccaatgatacagttatggaaaattcggatgag
ccaattgttcgagctgctgacctaatcggttcgatggccaaaaacatggacgcccaacag
gcagctagagccatagatgctcctaactgctcctcacaagcgccgcaagggaaagacacg
gaccgtgaaaacgccatgccgtatcttgaactgagcctgaagaggtcgagatcgaccgcg
gacggagcggatgctgcgatccaggaggaacagaggaacgtcgtgagacgatcggacctc
tcggcattcacgaggtgcaaagcataatatcagtgtcctttgcgaatccttaaatcatcc
gtatgttgcatactaaccgttttcattctttgcaaggtacaatacgtgcgcggtctccaa
tcaaggcggtgcagggttcgtcgggagctgctcgcccaacggcaacagctccgaggccgc
gaaaacggacgccgctcagatgaagcaaggctccaacggcagcagcaacaacaacgacat
gggctccaccaccaagagcgtggtgaccaagcccgccggcggaaataataaggtttcgcc
catcaacggcaacacacatacctcggcgttccatcgtgtgcagccgtggacgccggcaac
agcagcagggaaagacaaggctgatgaaatgagcaagaagaatgctgcaacagcagcagc
ggcgaaagacaatggtggtgaagcacagagcaaacgcccctgtgcagcggcccatgacac
gaatggtggatcatcggcaggaggcactgctcagtccaatgtggtcaatccttcgggtcc
ggttgaaggtcatgctgccaactatggtagcaactctggcagtaataacaacaccaacaa
tgggagcaccgcagctactgctgctgctgctgtacatgctgagaccggtggcatcgacaa
aagaagcaacatgatgcacatgaaacgggagcgccgggtggccgccgtgaacaagttcag
agagaagagaaaagagaggaacttcgggaagaaggt
>Triticum_aestivum_Mace_v1.0.pseudomolecules
atctggtttgtggttggctctttacgcagacatagctttctttccagccacaaaaccttt
ccggccaaaaagcatataataagtatatatgagcacaaataatagagagagtatataatt
tacatttctagttccctccatgagacaaaaaaaggaagaagcaaagtttgatgatagttt
tacatattcctccctcagcctccccaaagttggaacgcaattctgaccatcagtttctgc
tggtacaatatggtagtcaaacccaataaaaatttatataaaaaagactttttcttgagg
ttcccacaaaaaaagaagactttttcttgagtaaacataaaagtatttcttgaaacaaaa
ctatgcgtgtgaatcaacacgcttaatcacagcacacattcttaaggaaaaaataggtgc
ggtcattccctacaagctaattttctataataaagtaaaaagggagaaaatcatttagga
ataaactaagtcactctttttagaaagtcaaaacagccttactcggatgttcaagcggta
tatatagttgagtttgtttatgaaggcggtggttttacggaaatccagctctcatcccga
gctctgatactgcccatataaacagtaaattcaaataaaatatttaacaaattcaaaagg
ttctgaaatttttacatgtgaaagacgagggactcttctagatacttgcaaattttcaca
ctaatatgacataggaggagctcggtacaaaaaaatacggagctcgaattttgttgcagc
tttggacatttagctccgatttgtttgtaccaagctactcggatgtcatctcggcgcaaa
aatatgcaagcacctagaaaagtccataactttgatgtgtaaattttttggactttgatg
ttggattttgtacagagtttgttgataattttaaatatgtatttcatatttttccaaaaa
tggggggttcaatggaggctgagctccaaagcgcctcacccgtggctttattaccactat
atttgatcaaactattttcgttttcaaaggaatgcagagaaaatcggagcagaaatcaca
tgaacacagtagattttggtgagaggctgagaaaactggatattgggatgcatatgcgga
tgtcgtgcaatgtgtcaaaagatagtttgggaatagattctggtgagatgatgtgtcggc
cttagcttgtgcgcttgtgatacaggaacatcctagtggctcacgttgcctcacgatggt
tatcaaaagaaagaaccttatcatttctcaacttgattctgtctgtcacgtgcatgcatc
cacattacaacgatggcatacacagtcacacgacctaacgacggtcttcactaatactat
ggctttactttgccgacactcccttgacctactattcactccgtttttatttacttccca
g-----------------------------------------------------------
-------------------------------------------------atctacaatac
ctaagcaatagcatagattcaccaatgaatatacttccacatagtaaggacactaagatt
ttccgtgtaggaatggcaattttggtcaccaatgaatatacttccacaaagtaatttccg
tgtaggaatatacttccacatacttccacatattagctttgtcctgagtcagactatata
aattttgaccaaaatttataaaaaaccatagtaaacaaccacactcttgtgcgccatgta
ggaattgcaattttgcccatgggtatgggtacccacgggtaccctacccgaaaacaacag
ggatagacgagactttgcaaaattttgtacccacgagtaataggtatctatacccacaaa
atacatgggcaggtatggatatgaaatagtgcccatgggtaacccaatggatactgagcc
tatgaaatgtcaggtgaacatccaactcatatggcccaatgctaaatcccttattcccta
aaccagtcataggctcacagccaccaactcaccactcctcctatgtcctacgtgactcct
ctaaattatgaaatcccgactgatcgccaccacactcttgtccaactcccaatctagtga
tccccaactcccaccgacgcctcccactacactgggctt---------------------
------------------------------------------------------------
------------------------------------------------------------
------------------------------------------------------------
------------------------------------------------------------
------------------------------------------------------------
------------------------------------------------------------
------------------------------------------------------------
------------------------------------------------------------
------------------------------------------------------------
------------------------------------------------------------
------------------------------------------------------------
------------------------------------------------------------
------------------------------------------------------------
------------------------------------------------------------
------------------------------------------------------------
------------------------------------------------------------
------------------------------------------------------------
------------------------------------------------------------
------------------------------------------------------------
------------------------------------------------------------
------------------------------------------------------------
------------------------------------------------------------
------------------------------------------------------------
------------------------------------------------------------
------------------------------------------------------------
------------------------------------------------------------
------------------------------------------------------------
------------------------------------------------------------
------------------------------------------------------------
------------------------------------------------------------
------------------------------------------------------------
------------------------------------------------------------
------------------------------------------------------------
------------------------------------------------------------
----------------------------ccaccaaaggaccccaacatgtttcctcttgg
agccaggccgcctcctcctagcgccatggaccgccatcaccaccagcagccgccgtcgcc
gcagggggagcatgccgcccagccacgctgctgggaggagttcctccacaggaagaccat
cagggtgctgctcgtggagaccgacgactccacccggcaggtcgtcaccgccctgctccg
ccactgcatgtaccaaggtccttactcatactcaatctcagctaccaccagtgttaatta
atttgtactggctcggtagtcatggag---------------------------------
------------------------------------------------------------
------------------------------------------------------------
------------------------------------------------------------
------------------------------------------------------------
------------------------------------------------------------
------------------------------------------------------------
------------------------------------------------------------
------------------------------------------------------------
------------------------------------------------------------
------------------------------------------------------------
------------------------------------------------------------
------------------------------------------------------------
------------------------------------------------------------
------------------------------------------------------------
------------------------------------------------------------
------------------------------------------------------------
------------------------------------------------------------
------------------------------------------------------------
------------------------------------------------------------
------------------------------------------------------------
------------------------------------------------------------
------------------------------------------------------------
------------------------------------------------------------
------------------------------------------------------------
------------------------------------------------------------
------------------------------------------------------------
------------------------------------------------------------
------------------------------------------------------------
------------------------------------------------------------
------------------------------------------------------------
------------------------------------------------------------
------------------------------------------------------------
------------------------------------------------------------
------------------------------------------------------------
------------------------------------------------------------
------------------------------------------------------------
------------------------------------------------------------
------------------------------------------------------------
------------------------------------------------------------
------------------------------------------------------------
------------------------------------------------------------
------------------------------------------------------------
------------------------------------------------------------
------------------------------------------------------------
------------------------------------------------------------
------------------------------------------------------------
------------------------------------------------------------
------------------------------------------------------------
------------------------------------------------------------
------------------------------------------------------------
------------------------------------------------------------
------------------------------------------------------------
------------------------------------------------------------
------------------------------------------------------------
------------------------------------------------------------
------------------------------------------------------------
------------------------------------------------------------
------------------------------------------------------------
------------------------------------------------------------
------------------------------------------------------------
------------------------------------------------------------
------------------------------------------------------------
------------------------------------------------------------
------------------------------------------------------------
------------------------------------------------------------
------------------------------------------------------------
------------------------------------------------------------
------------------------------------------------------------
------------------------------------------------------------
------------------------------------------------------------
------------------------------------------------------------
------------------------------------------------------------
------------------------------------------------------------
------------------------------------------------------------
------------------------------------------------------------
------------------------------------------------------------
------------------------------------------------------------
------------------------------------------------------------
------------------------------------------------------------
----------------------------------------------gtactaaatttggg
cgttggttgtgtgtcatgttcagttatccctgctgaaaacggccaccaggcgtgggcgta
tcttcaggacatgcagagcaacatcgaccttgttctgacagaggtcttcatgcacggcgg
tctctctgggatcgacctgctcggcaggatcatgaaccacgaggtctgcaaggacatccc
cgtcatcagtaagcagcttaatcaacccccacttggccctaaaatgtttcagtatcaggt
tcatttgcttcagtgctgctgctgcgtgcatagatttatatgttcttggtttccagtgat
gtcgtcgcacgattcgatgggcacggtcctcagctgcctgtcaaatggtgccgccgactt
cttggccaagccgattcgtaagaacgagcttaagaacctttgggcgcatgtgtggagacg
gtctcacagcgtaagttactatatatctctgatggtgtttgactctgttctttctcagta
gtatgtatcttcattcagaaatactgctgttgctgctgctgctgctgctgcttcagttcc
tagtttcacttgtgtccttccagcttactagtgcatcttttactggtactgggtactaaa
gcaaagttgttttcttggaactcagtccagtggcagtggcagtggaagtgccattcagac
acagaagtgtaccaaatctaagagtggcgatgattccaataataacagcaataatcgcaa
cgacgatgccagcatggggctcaatgcaagggatggcagcgataatggcagtggcactca
ggtatgagatttttatgtttttcttttgtacttaaggtatactactatctgtaatatttt
cagacaagactgaacagaacaattgttaggataaggaagctagataaaactgaatggctt
ctcctggtcctagtgcactagaggtcaatttgtccatatagcaaactaattatctgtgac
tagaacatgacttactctcttcgttaactaacggacttagacaagtctgacttgcctgtg
tattttattctagtgtagtagtagtctttgcttaaaatgtactgggaaactgccagacac
tggaaactgctggataataagatttgaaacacatgctagtttatttggactttgaatgaa
cttgaatcaactgctgtaagtaaaaatacttacatatgtgacaagtatctgcatctgaac
cagttttctcatcaacttattttaaggcgcagagctcatggacaaagcgtgccgttgaga
tcgacagtccgcaggacatgtctccagatcagtcagttgatccgcctgatagcacttgcg
cgcatgtgagccacctgaagtcagagatatgcagcaatagattaagaggtacaaataaca
aaaaatgccagaaaccaaaagaaactaatggtatggtatgctcaagtgctcaaccacttc
actgtgcaactgaaccaaaagctagctgcttgtgccattttgtactgattaaattccaac
attttttcttttccagctgagttcaaagggaaggagttggagataggtgcccctggtaat
ttgaatacagaggatcaatcctccccgaatgagagttcggtcaaaccagctgataatgga
cggtgtgagtatctgccacagaacaattccaatgatacagttatggaaaattcggatgag
ccaattgttcgagctgctgacctaatcggttcgatggccaaaaacatggacgcccaacag
gcagctagagccatagatgctcctaactgctcctcacaagcgccgcaagggaaagacacg
gaccgtgaaaacgccatgccgtatcttgaactgagcctgaagaggtcgagatcgaccgcg
gacggagcggatgctgcgatccaggaggaacagaggaacgtcgtgagacgatcggacctc
tcggcattcacgaggtgcaaagcataatatcagtgtcctttgcgaatccttaaatcatcc
gtatgttgcatactaaccgttttcattctttgcaaggtacaatacgtgcgcggtctccaa
tcaaggcggtgcagggttcgtcgggagctgctcgcccaacggcaacagctccgaggccgc
gaaaacggacgccgctcagatgaagcaaggctccaacggcagcagcaacaacaacgacat
gggctccaccaccaagagcgtggtgaccaagcccgccggcggaaataataaggtttcgcc
catcaacggcaacacacatacctcggcgttccatcgtgtgcagccgtggacgccggcaac
agcagcagggaaagacaaggctgatgaaatgagcaagaagaatgctgcaacagcagcagc
ggcgaaagacaatggtggtgaagcacagagcaaacgcccctgtgcagcggcccatgacac
gaatggtggatcatcggcaggaggcactgctcagtccaatgtggtcaatccttcgggtcc
ggttgaaggtcatgctgccaactatggtagcaactctggcagtaataacaacaccaacaa
tgggagcaccgcagctactgctgctgctgctgtacatgctgagaccggtggcatcgacaa
aagaagcaacatgatgcacatgaaacgggagcgccgggtggccgccgtgaacaagttcag
agagaagagaaaagagaggaacttcgggaagaaggt
>Triticum_aestivum_Chinese_Spring_IWGCS_v2.0
atctggtttgtggttggctctttacgcagacatagctttctttccagccacaaaaccttt
ccggccaaaaagcatataataagtatatatgagcacaaataatagagagagtatataatt
tacatttctagttccctccatgagacaaaaaaaggaagaagcaaagtttgatgatagttt
tacatattcctccctcagcctccccaaagttggaacgcaattctgaccatcagtttctgc
tggtacaatatggtagtcaaacccaataaaaatttatataaaaaagactttttcttgagg
ttcccacaaaaaaagaagactttttcttgagtaaacataaaagtatttcttgaaacaaaa
ctatgcgtgtgaatcaacacgcttaatcacagcacacattcttaaggaaaaaataggtgc
ggtcattccctacaagctaattttctataataaagtaaaaagggagaaaatcatttagga
ataaactaagtcactctttttagaaagtcaaaacagccttactcggatgttcaagcggta
tatatagttgagtttgtttatgaaggcggtggttttacggaaatccagctctcatcccga
gctctgatactgcccatataaacagtaaattcaaataaaatatttaacaaattcaaaagg
ttctgaaatttttacatgtgaaagacgagggactcttctagatacttgcaaattttcaca
ctaatatgacataggaggagctcggtacaaaaaaatacggagctcgaattttgttgcagc
tttggacatttagctccgatttgtttgtaccaagctactcggatgtcatctcggcgcaaa
aatatgcaagcacctagaaaagtccataactttgatgtgtaaattttttggactttgatg
ttggattttgtacagagtttgttgataattttaaatatgtatttcatatttttccaaaaa
tggggggttcaatggaggctgagctccaaagcgcctcacccgtggctttattaccactat
atttgatcaaactattttcgttttcaaaggaatgcagagaaaatcggagcagaaatcaca
tgaacacagtagattttggtgagaggctgagaaaactggatattgggatgcatatgcgga
tgtcgtgcaatgtgtcaaaagatagtttgggaatagattctggtgagatgatgtgtcggc
cttagcttgtgcgcttgtgatacaggaacatcctagtggctcacgttgcctcacgatggt
tatcaaaagaaagaaccttatcatttctcaacttgattctgtctgtcacgtgcatgcatc
cacattacaacgatggcatacacagtcacacgacctaacgacggtcttcactaatactat
ggctttactttgccgacactcccttgacctactattcactccgtttttatttacttccca
gatcagtaatatcataagtcaaactttgaccaaatatatatata------tatatatata
tatatatatatatatatatatatatatatatatatatatatatattaacatctacaatac
ctaagcaatagcatagattcaccaatgaatatacttccacatagtaaggacactaagatt
ttccgtgtaggaatggcaattttggtcaccaatgaatatacttccacaaagtaatttccg
tgtaggaatatacttccacatacttccacatattagctttgtcctgagtcagactatata
aattttgaccaaaatttataaaaaaccatagtaaacaaccacactcttgtgcgccatgta
ggaattgcaattttgcccatgggtatgggtacccacgggtaccctacccgaaaacaacag
ggatagacgagactttgcaaaattttgtacccacgagtaataggtatctatacccacaaa
atacatgggcaggtatggatatgaaatagtgcccatgggtaacccaatggatactgagcc
tatgaaatgtcaggtgaacatccaactcatatggcccaatgctaaatcccttattcccta
aaccagtcataggctcacagccaccaactcaccactcctcctatgtcctacgtgactcct
ctaaattatgaaatcccgactgatcgccaccacactcttgtccaactcccaatctagtga
tccccaactcccaccgacgcctcccactacactgggcttccaccaaccgctgctcatact
tccttgccgcctccaagaggtcacccaccggaggaggcaatgttgtactagactagtttc
ccatcatcacttgaatttttacacttatttatcttattaaatgtaaatagtatatattat
tcccactggatacccaatgggcatggctattaatttgtgcccaaaggtattgaagtgggt
gggtatagaaagtttatgtgggtatgggtagaaggggttgtatccacccatacgctaccc
atgagttgacgacacactgattatgtaggagataaaaccttgctaggtttaatatgctga
ccattttaccggttagatcaatattttagcaaacatggtgaaaggctaaaagctctctgt
ttgaaccaacaaacttgatcccacctatctttgtgagttttaccgtaaccttctcagttt
tgttcctaaagctccaaatttcgcccaaattttttgattaacaaaaatggtaacttcatt
catcttaaatatttgactagaatagaaaggacaacatgcatgatttactataccagcttt
taaaaaaaatcaagctttaaccaaatttgaatgataattccattatcttaaacaactacc
tagaataggttgaaagattaccaacatagtaaggaaatcatttatgattataatttttta
gtttttttttcaagtttcaatttttttataaaatatggttaattaattgtctcttagact
gtcgcacagattttgctcaaagttttttcttttaaaaaatggtggcatactccctccgtt
tcttcttttttactttgcgtataaagtcaaacatcgaaaagttggactgaatttgtacta
aaacacatcaacatctacaatgctaaagtcatactgtatgaaaattaatttcatcgtcca
tccaaagatactgattttgtattgtgaacattgatatattttaaaaaaatataaagttgg
ctttagacaaatctcatatgcggagtaaaaagaaacaggggaggatttgaaagggggcgg
aaccttggagcagtatttggtcacatgagcaaaatccatgacaaacgcttcttcacacta
ctcactgtagtagtagactacgagtaaggttgaagaagatggattcagttgacggctccc
gcgagtcaaaggagttgggaggcgagggcacccgtccgtccacgtgtcggcgtccggttc
gttcccgcggcaagcagctcctccgctgcctccgccagcggccgccaggcggggcccaca
aaatccacatccccgggcgatccgctggcccggcccgggctcggctcctccggagaggag
aaaagatatgcggatccagcgcgggtgcgggggcgtggagcgcgcggcttttgatttacg
gggatctctttctggccccaccaccggcgctccccgcctccatttcgtccacgtcacccg
tccccctcccccaatatctactcctccgccccccttggcttcccgcacacacacacacac
acggactactcctccatcgatctctccctccgctcggctccagccgccgccgacgccgtc
catggccgcgccccctcccgcgtcttcgtcgtcgtcctcctcctccacctgaccggcagc
gcgacaacgcgaggtgagctcccgcctgtctgtcactcgtctgctctgttcctgctcgat
tggggatcgaatcatccgtttcaatctgcgtgtggatccagggcatgctcctccgttcac
tccaggccctctctctagctaataatatgtgtccggaaattgctggagattaaccggctc
gccgccttgtctgctactgccccccttttagccgccgctcgccgccggccgctccattcg
aggagacgattcattccgctgcagtctcaacagcttgctcttgtgtttttttgcgttttg
tttttgatttgatttggtggcccgccgtggacgagcgcacgcacgcacgcacgccctggg
actcccggatgcgaccgaggttcgattattactcacggcagcgtactgctgattgtgcta
tgcgcgcctcctcctccctcaccgtcaaccaccaaaggaccccaacatgtttcctcttgg
agccaggccgcctcctcctagcgccatggaccgccatcaccaccagcagccgccgtcgcc
gcagggggagcatgccgcccagccacgctgctgggaggagttcctccacaggaagaccat
cagggtgctgctcgtggagaccgacgactccacccggcaggtcgtcaccgccctgctccg
ccactgcatgtaccaaggtccttactcatactcaatctcagctaccaccagtgttaatta
atttgtactggctcggtagtcatggag---------------------------------
------------------------------------------------------------
------------------------------------------------------------
------------------------------------------------------------
------------------------------------------------------------
------------------------------------------------------------
------------------------------------------------------------
------------------------------------------------------------
------------------------------------------------------------
------------------------------------------------------------
------------------------------------------------------------
------------------------------------------------------------
------------------------------------------------------------
------------------------------------------------------------
------------------------------------------------------------
------------------------------------------------------------
------------------------------------------------------------
------------------------------------------------------------
------------------------------------------------------------
------------------------------------------------------------
------------------------------------------------------------
------------------------------------------------------------
------------------------------------------------------------
------------------------------------------------------------
------------------------------------------------------------
------------------------------------------------------------
------------------------------------------------------------
------------------------------------------------------------
------------------------------------------------------------
------------------------------------------------------------
------------------------------------------------------------
------------------------------------------------------------
------------------------------------------------------------
------------------------------------------------------------
------------------------------------------------------------
------------------------------------------------------------
------------------------------------------------------------
------------------------------------------------------------
------------------------------------------------------------
------------------------------------------------------------
------------------------------------------------------------
------------------------------------------------------------
------------------------------------------------------------
------------------------------------------------------------
------------------------------------------------------------
------------------------------------------------------------
------------------------------------------------------------
------------------------------------------------------------
------------------------------------------------------------
------------------------------------------------------------
------------------------------------------------------------
------------------------------------------------------------
------------------------------------------------------------
------------------------------------------------------------
------------------------------------------------------------
------------------------------------------------------------
------------------------------------------------------------
------------------------------------------------------------
------------------------------------------------------------
------------------------------------------------------------
------------------------------------------------------------
------------------------------------------------------------
------------------------------------------------------------
------------------------------------------------------------
------------------------------------------------------------
------------------------------------------------------------
------------------------------------------------------------
------------------------------------------------------------
------------------------------------------------------------
------------------------------------------------------------
------------------------------------------------------------
------------------------------------------------------------
------------------------------------------------------------
------------------------------------------------------------
------------------------------------------------------------
------------------------------------------------------------
------------------------------------------------------------
------------------------------------------------------------
------------------------------------------------------------
------------------------------------------------------------
----------------------------------------------gtactaaatttggg
cgttggttgtgtgtcatgttcagttatccctgctgaaaacggccaccaggcgtgggcgta
tcttcaggacatgcagagcaacatcgaccttgttctgacagaggtcttcatgcacggcgg
tctctctgggatcgacctgctcggcaggatcatgaaccacgaggtctgcaaggacatccc
cgtcatcagtaagcagcttaatcaacccccacttggccctaaaatgtttcagtatcaggt
tcatttgcttcagtgctgctgctgcgtgcatagatttatatgttcttggtttccagtgat
gtcgtcgcacgattcgatgggcacggtcctcagctgcctgtcaaatggtgccgccgactt
cttggccaagccgattcgtaagaacgagcttaagaacctttgggcgcatgtgtggagacg
gtctcacagcgtaagttactatatatctctgatggtgtttgactctgttctttctcagta
gtatgtatcttcattcagaaatactgctgttgctgctgctgctgctgctgcttcagttcc
tagtttcacttgtgtccttccagcttactagtgcatcttttactggtactgggtactaaa
gcaaagttgttttcttggaactcagtccagtggcagtggcagtggaagtgccattcagac
acagaagtgtaccaaatctaagagtggcgatgattccaataataacagcaataatcgcaa
cgacgatgccagcatggggctcaatgcaagggatggcagcgataatggcagtggcactca
ggtatgagatttttatgtttttcttttgtacttaaggtatactactatctgtaatatttt
cagacaagactgaacagaacaattgttaggataaggaagctagataaaactgaatggctt
ctcctggtcctagtgcactagaggtcaatttgtccatatagcaaactaattatctgtgac
tagaacatgacttactctcttcgttaactaacggacttagacaagtctgacttgcctgtg
tattttattctagtgtagtagtagtctttgcttaaaatgtactgggaaactgccagacac
tggaaactgctggataataagatttgaaacacatgctagtttatttggactttgaatgaa
cttgaatcaactgctgtaagtaaaaatacttacatatgtgacaagtatctgcatctgaac
cagttttctcatcaacttattttaaggcgcagagctcatggacaaagcgtgccgttgaga
tcgacagtccgcaggacatgtctccagatcagtcagttgatccgcctgatagcacttgcg
cgcatgtgagccacctgaagtcagagatatgcagcaatagattaagaggtacaaataaca
aaaaatgccagaaaccaaaagaaactaatggtatggtatgctcaagtgctcaaccacttc
actgtgcaactgaaccaaaagctagctgcttgtgccattttgtactgattaaattccaac
attttttcttttccagctgagttcaaagggaaggagttggagataggtgcccctggtaat
ttgaatacagaggatcaatcctccccgaatgagagttcggtcaaaccagctgataatgga
cggtgtgagtatctgccacagaacaattccaatgatacagttatggaaaattcggatgag
ccaattgttcgagctgctgacctaatcggttcgatggccaaaaacatggacgcccaacag
gcagctagagccatagatgctcctaactgctcctcacaagcgccgcaagggaaagacacg
gaccgtgaaaacgccatgccgtatcttgaactgagcctgaagaggtcgagatcgaccgcg
gacggagcggatgctgcgatccaggaggaacagaggaacgtcgtgagacgatcggacctc
tcggcattcacgaggtgcaaagcataatatcagtgtcctttgcgaatccttaaatcatcc
gtatgttgcatactaaccgttttcattctttgcaaggtacaatacgtgcgcggtctccaa
tcaaggcggtgcagggttcgtcgggagctgctcgcccaacggcaacagctccgaggccgc
gaaaacggacgccgctcagatgaagcaaggctccaacggcagcagcaacaacaacgacat
gggctccaccaccaagagcgtggtgaccaagcccgccggcggaaataataaggtttcgcc
catcaacggcaacacacatacctcggcgttccatcgtgtgcagccgtggacgccggcaac
agcagcagggaaagacaaggctgatgaaatgagcaagaagaatgctgcaacagcagcagc
ggcgaaagacaatggtggtgaagcacagagcaaacgcccctgtgcagcggcccatgacac
gaatggtggatcatcggcaggaggcactgctcagtccaatgtggtcaatccttcgggtcc
ggttgaaggtcatgctgccaactatggtagcaactctggcagtaataacaacaccaacaa
tgggagcaccgcagctactgctgctgctgctgtacatgctgagaccggtggcatcgacaa
aagaagcaacatgatgcacatgaaacgggagcgccgggtggccgccgtgaacaagttcag
agagaagagaaaagagaggaacttcgggaagaaggt
>Triticum_aestivum_CDC_Landmark_v1.0.pseudomolecules
atctggtttgtggttggctctttacgcagacatagctttctttccagccacaaaaccttt
ccggccaaaaagcatataataagtatatatgagcacaaataatagagagagtatataatt
tacatttctagttccctccatgagacaaaaaaaggaagaagcaaagtttgatgatagttt
tacatattcctccctcagcctccccaaagttggaacgcaattctgaccatcagtttctgc
tggtacaatatggtagtcaaacccaataaaaatttatataaaaaagactttttcttgagg
ttcccacaaaaaaagaagactttttcttgagtaaacataaaagtatttcttgaaacaaaa
ctatgcgtgtgaatcaacacgcttaatcacagcacacattcttaaggaaaaaataggtgc
ggtcattccctacaagctaattttctataataaagtaaaaagggagaaaatcatttagga
ataaactaagtcactctttttagaaagtcaaaacagccttactcggatgttcaagcggta
tatatagttgagtttgtttatgaaggcggtggttttacggaaatccagctctcatcccga
gctctgatactgcccatataaacagtaaattcaaataaaatatttaacaaattcaaaagg
ttctgaaatttttacatgtgaaagacgagggactcttctagatacttgcaaattttcaca
ctaatatgacataggaggagctcggtacaaaaaaatacggagctcgaattttgttgcagc
tttggacatttagctccgatttgtttgtaccaagctactcggatgtcatctcggcgcaaa
aatatgcaagcacctagaaaagtccataactttgatgtgtaaattttttggactttgatg
ttggattttgtacagagtttgttgataattttaaatatgtatttcatatttttccaaaaa
tggggggttcaatggaggctgagctccaaagcgcctcacccgtggctttattaccactat
atttgatcaaactattttcgttttcaaaggaatgcagagaaaatcggagcagaaatcaca
tgaacacagtagattttggtgagaggctgagaaaactggatattgggatgcatatgcgga
tgtcgtgcaatgtgtcaaaagatagtttgggaatagattctggtgagatgatgtgtcggc
cttagcttgtgcgcttgtgatacaggaacatcctagtggctcacgttgcctcacgatggt
tatcaaaagaaagaaccttatcatttctcaacttgattctgtctgtcacgtgcatgcatc
cacattacaacgatggcatacacagtcacacgacctaacgacggtcttcactaatactat
ggctttactttgccgacactcccttgacctactattcactccgtttt-------------
------------------------------------------------------------
------------------------------------------------------------
-taagcaatagcatagattcaccaatgaatatacttccacatagtaaggacactaagatt
ttccgtgtaggaatggcaattttggtcaccaatgaatatacttccacaaagtaatttccg
tgtaggaatatacttccacatacttccacatattagctttgtcctgagtcagactatata
aattttgaccaaaatttataaaaaaccatagtaaacaaccacactcttgtgcgccatgta
ggaattgcaattttgcccatgggtatgggtacccacgggtaccctacccgaaaacaacag
ggatagacgagactttgcaaaattttgtacccacgagtaataggtatctatacccacaaa
atacatgggcaggtatggatatgaaatagtgcccatgggtaacccaatggatactgagcc
tatgaaatgtcaggtgaacatccaactcatatggcccaatgctaaatcccttattcccta
aaccagtcataggctcacagccaccaactcaccactcctcctatgtcctacgtgactcct
ctaaattatgaaatcccgactgatcgccaccacactcttgtccaactcccaatctagtga
tccccaactcccaccgacgcctcccactacactgggcttccaccaaccgctgctcatact
tccttgccgcctccaagaggtcacccaccggaggaggcaatgttgtactagactagtttc
ccatcatcacttgaatttttacacttatttatcttattaaatgtaaatagtatatattat
tcccactggatacccaatgggcatggctattaatttgtgcccaaaggtattgaagtgggt
gggtatagaaagtttatgtgggtatgggtagaaggggttgtatccacccatacgctaccc
atgagttgacgacacactgattatgtaggagataaaaccttgctaggtttaatatgctga
ccattttaccggttagatcaatattttagcaaacatggtgaaaggctaaaagctctctgt
ttgaaccaacaaacttgatcccacctatctttgtgagttttaccgtaaccttctcagttt
tgttcctaaagctccaaatttcgcccaaattttttgattaacaaaaatggtaacttcatt
catcttaaatatttgactagaatagaaaggacaacatgcatgatttactataccagcttt
taaaaaaaatcaagctttaaccaaatttgaatgataattccattatcttaaacaactacc
tagaataggttgaaagattaccaacatagtaaggaaatcatttatgattataatttttta
gtttttttttcaagtttcaatttttttataaaatatggttaattaattgtctcttagact
gtcgcacagattttgctcaaagttttttcttttaaaaaatggtggcatactccctccgtt
tcttcttttttactttgcgtataaagtcaaacatcgaaaagttggactgaatttgtacta
aaacacatcaacatctacaatgctaaagtcatactgtatgaaaattaatttcatcgtcca
tccaaagatactgattttgtattgtgaacattgatatattttaaaaaaatataaagttgg
ctttagacaaatctcatatgcggagtaaaaagaaacaggggaggatttgaaagggggcgg
aaccttggagcagtatttggtcacatgagcaaaatccatgacaaacgcttcttcacacta
ctcactgtagtagtagactacgagtaaggttgaagaagatggattcagttgacggctccc
gcgagtcaaaggagttgggaggcgagggcacccgtccgtccacgtgtcggcgtccggttc
gttcccgcggcaagcagctcctccgctgcctccgccagcggccgccaggcggggcccaca
aaatccacatccccgggcgatccgctggcccggcccgggctcggctcctccggagaggag
aaaagatatgcggatccagcgcgggtgcgggggcgtggagcgcgcggcttttgatttacg
gggatctctttctggccccaccaccggcgctccccgcctccatttcgtccacgtcacccg
tccccctcccccaatatctactcctccgccccccttggcttcccgcacacacacacacac
acggactactcctccatcgatctctccctccgctcggctccagccgccgccgacgccgtc
catggccgcgccccctcccgcgtcttcgtcgtcgtcctcctcctccacctgaccggcagc
gcgacaacgcgaggtgagctcccgcctgtctgtcactcgtctgctctgttcctgctcgat
tggggatcgaatcatccgtttcaatctgcgtgtggatccagggcatgctcctccgttcac
tccaggccctctctctagctaataatatgtgtccggaaattgctggagattaaccggctc
gccgccttgtctgctactgccccccttttagccgccgctcgccgccggccgctccattcg
aggagacgattcattccgctgcagtctcaacagcttgctcttgtgtttttttgcgttttg
tttttgatttgatttggtggcccgccgtggacgagcgcacgcacgcacgcacgccctggg
actcccggatgcgaccgaggttcgattattactcacggcagcgtactgctgattgtgcta
tgcgcgcctcctcctccctcaccgtcaaccaccaaaggaccccaacatgtttcctcttgg
agccaggccgcctcctcctagcgccatggaccgccatcaccaccagcagccgccgtcgcc
gcagggggagcatgccgcccagccacgctgctgggaggagttcctccacaggaagaccat
cagggtgctgctcgtggagaccgacgactccacccggcaggtcgtcaccgccctgctccg
ccactgcatgtaccaaggtccttactcatactcaatctcagctaccaccagtgttaatta
atttgtactggctcggtagtcatggag---------------------------------
------------------------------------------------------------
------------------------------------------------------------
------------------------------------------------------------
------------------------------------------------------------
------------------------------------------------------------
------------------------------------------------------------
------------------------------------------------------------
------------------------------------------------------------
------------------------------------------------------------
------------------------------------------------------------
------------------------------------------------------------
------------------------------------------------------------
------------------------------------------------------------
------------------------------------------------------------
------------------------------------------------------------
------------------------------------------------------------
------------------------------------------------------------
------------------------------------------------------------
------------------------------------------------------------
------------------------------------------------------------
------------------------------------------------------------
------------------------------------------------------------
------------------------------------------------------------
------------------------------------------------------------
------------------------------------------------------------
------------------------------------------------------------
------------------------------------------------------------
------------------------------------------------------------
------------------------------------------------------------
------------------------------------------------------------
------------------------------------------------------------
------------------------------------------------------------
------------------------------------------------------------
------------------------------------------------------------
------------------------------------------------------------
------------------------------------------------------------
------------------------------------------------------------
------------------------------------------------------------
------------------------------------------------------------
------------------------------------------------------------
------------------------------------------------------------
------------------------------------------------------------
------------------------------------------------------------
------------------------------------------------------------
------------------------------------------------------------
------------------------------------------------------------
------------------------------------------------------------
------------------------------------------------------------
------------------------------------------------------------
------------------------------------------------------------
------------------------------------------------------------
------------------------------------------------------------
------------------------------------------------------------
------------------------------------------------------------
------------------------------------------------------------
------------------------------------------------------------
------------------------------------------------------------
------------------------------------------------------------
------------------------------------------------------------
------------------------------------------------------------
------------------------------------------------------------
------------------------------------------------------------
------------------------------------------------------------
------------------------------------------------------------
------------------------------------------------------------
------------------------------------------------------------
------------------------------------------------------------
------------------------------------------------------------
------------------------------------------------------------
------------------------------------------------------------
------------------------------------------------------------
------------------------------------------------------------
------------------------------------------------------------
------------------------------------------------------------
------------------------------------------------------------
------------------------------------------------------------
------------------------------------------------------------
------------------------------------------------------------
------------------------------------------------------------
----------------------------------------------gtactaaatttggg
cgttggttgtgtgtcatgttcagttatccctgctgaaaacggccaccaggcgtgggcgta
tcttcaggacatgcagagcaacatcgaccttgttctgacagaggtcttcatgcacggcgg
tctctctgggatcgacctgctcggcaggatcatgaaccacgaggtctgcaaggacatccc
cgtcatcagtaagcagcttaatcaacccccacttggccctaaaatgtttcagtatcaggt
tcatttgcttcagtgctgctgctgcgtgcatagatttatatgttcttggtttccagtgat
gtcgtcgcacgattcgatgggcacggtcctcagctgcctgtcaaatggtgccgccgactt
cttggccaagccgattcgtaagaacgagcttaagaacctttgggcgcatgtgtggagacg
gtctcacagcgtaagttactatatatctctgatggtgtttgactctgttctttctcagta
gtatgtatcttcattcagaaatactgctgttgctgctgctgctgctgctgcttcagttcc
tagtttcacttgtgtccttccagcttactagtgcatcttttactggtactgggtactaaa
gcaaagttgttttcttggaactcagtccagtggcagtggcagtggaagtgccattcagac
acagaagtgtaccaaatctaagagtggcgatgattccaataataacagcaataatcgcaa
cgacgatgccagcatggggctcaatgcaagggatggcagcgataatggcagtggcactca
ggtatgagatttttatgtttttcttttgtacttaaggtatactactatctgtaatatttt
cagacaagactgaacagaacaattgttaggataaggaagctagataaaactgaatggctt
ctcctggtcctagtgcactagaggtcaatttgtccatatagcaaactaattatctgtgac
tagaacatgacttactctcttcgttaactaacggacttagacaagtctgacttgcctgtg
tattttattctagtgtagtagtagtctttgcttaaaatgtactgggaaactgccagacac
tggaaactgctggataataagatttgaaacacatgctagtttatttggactttgaatgaa
cttgaatcaactgctgtaagtaaaaatacttacatatgtgacaagtatctgcatctgaac
cagttttctcatcaacttattttaaggcgcagagctcatggacaaagcgtgccgttgaga
tcgacagtccgcaggacatgtctccagatcagtcagttgatccgcctgatagcacttgcg
cgcatgtgagccacctgaagtcagagatatgcagcaatagattaagaggtacaaataaca
aaaaatgccagaaaccaaaagaaactaatggtatggtatgctcaagtgctcaaccacttc
actgtgcaactgaaccaaaagctagctgcttgtgccattttgtactgattaaattccaac
attttttcttttccagctgagttcaaagggaaggagttggagataggtgcccctggtaat
ttgaatacagaggatcaatcctccccgaatgagagttcggtcaaaccagctgataatgga
cggtgtgagtatctgccacagaacaattccaatgatacagttatggaaaattcggatgag
ccaattgttcgagctgctgacctaatcggttcgatggccaaaaacatggacgcccaacag
gcagctagagccatagatgctcctaactgctcctcacaagcgccgcaagggaaagacacg
gaccgtgaaaacgccatgccgtatcttgaactgagcctgaagaggtcgagatcgaccgcg
gacggagcggatgctgcgatccaggaggaacagaggaacgtcgtgagacgatcggacctc
tcggcattcacgaggtgcaaagcataatatcagtgtcctttgcgaatccttaaatcatcc
gtatgttgcatactaaccgttttcattctttgcaaggtacaatacgtgcgcggtctccaa
tcaaggcggtgcagggtt-----ggagctgctcgcccaacggcaacagctccgaggccgc
gaaaacggacgccgctcagatgaagcaaggctccaacggcagcagcaacaacaacgacat
gggctccaccaccaagagcgtggtgaccaagcccgccggcggaaataataaggtttcgcc
catcaacggcaacacacatacctcggcgttccatcgtgtgcagccgtggacgccggcaac
agcagcagggaaagacaaggctgatgaaatgagcaagaagaatgctgcaacagcagcagc
ggcgaaagacaatggtggtgaagcacagagcaaacgcccctgtgcagcggcccatgacac
gaatggtggatcatcggcaggaggcactgctcagtccaatgtggtcaatccttcgggtcc
ggttgaaggtcatgctgccaactatggtagcaactctggcagtaataacaacaccaacaa
tgggagcaccgcagctactgctgctgctgctgtacatgctgagaccggtggcatcgacaa
aagaagcaacatgatgcacatgaaacgggagcgccgggtggccgccgtgaacaagttcag
agagaagagaaaagagaggaacttcgggaagaaggt
>Triticum_aestivum_Jagger_v1.1.pseudomolecules
atctggtttgtggttggctctttacgcagacatagctttctttccagccacaaaaccttt
ccggccaaaaagcatataataagtatatatgagcacaaataatagagagagtatataatt
tacatttctagttccctccatgagacaaaaaaaggaagaagcaaagtttgatgatagttt
tacatattcctccctcagcctccccaaagttggaacgcaattctgaccatcagtttctgc
tggtacaatatggtagtcaaacccaataaaaatttatataaaaaagactttttcttgagg
ttcccacaaaaaaagaagactttttcttgagtaaacataaaagtatttcttgaaacaaaa
ctatgcgtgtgaatcaacacgcttaatcacagcacacattcttaaggaaaaaataggtgc
ggtcattccctacaagctaattttctataataaagtaaaaagggagaaaatcatttagga
ataaactaagtcactctttttagaaagtcaaaacagccttactcggatgttcaagcggta
tatatagttgagtttgtttatgaaggcggtggttttacggaaatccagctctcatcccga
gctctgatactgcccatataaacagtaaattcaaataaaatatttaacaaattcaaaagg
ttctgaaatttttacatgtgaaagacgagggactcttctagatacttgcaaattttcaca
ctaatatgacataggaggagctcggtacaaaaaaatacggagctcgaattttgttgcagc
tttggacatttagctccgatttgtttgtaccaagctactcggatgtcatctcggcgcaaa
aatatgcaagcacctagaaaagtccataactttgatgtgtaaattttttggactttgatg
ttggattttgtacagagtttgttgataattttaaatatgtatttcatatttttccaaaaa
tggggggttcaatggaggctgagctccaaagcgcctcacccgtggctttattaccactat
atttgatcaaactattttcgttttcaaaggaatgcagagaaaatcggagcagaaatcaca
tgaacacagtagattttggtgagaggctgagaaaactggatattgggatgcatatgcgga
tgtcgtgcaatgtgtcaaaagatagtttgggaatagattctggtgagatgatgtgtcggc
cttagcttgtgcgcttgtgatacaggaacatcctagtggctcacgttgcctcacgatggt
tatcaaaagaaagaaccttatcatttctcaacttgattctgtctgtcacgtgcatgcatc
cacattacaacgatggcatacacagtcacacgacctaacgacggtcttcactaatactat
ggctttactttgccgacactcccttgacctactattcactccgtttttatttacttccca
gatcagtaatatcataagtcaaactttgaccaa--------------------atatata
tatatatatatatatatatatatatatatatatatatatatatattaacatctacaatac
ctaagcaatagcatagattcaccaatgaatatacttccacatagtaaggacactaagatt
ttccgtgtaggaatggcaattttggtcaccaatgaatatacttccacaaagtaatttccg
tgtaggaatatacttccacatacttccacatattagctttgtcctgagtcagactatata
aattttgaccaaaatttataaaaaaccatagtaaacaaccacactcttgtgcgccatgta
ggaattgcaattttgcccatgggtatgggtacccacgggtaccctacccgaaaacaacag
ggatagacgagactttgcaaaattttgtacccacgagtaataggtatctatacccacaaa
atacatgggcaggtatggatatgaaatagtgcccatgggtaacccaatggatactgagcc
tatgaaatgtcaggtgaacatccaactcatatggcccaatgctaaatcccttattcccta
aaccagtcataggctcacagccaccaactcaccactcctcctatgtcctacgtgactcct
ctaaattatgaaatcccgactgatcgccaccacactcttgtccaactcccaatctagtga
tccccaactcccaccgacgcctcccactacactgggcttccaccaaccgctgctcatact
tccttgccgcctccaagaggtcacccaccggaggaggcaatgttgtactagactagtttc
ccatcatcacttgaatttttacacttatttatcttattaaatgtaaatagtatatattat
tcccactggatacccaatgggcatggctattaatttgtgcccaaaggtattgaagtgggt
gggtatagaaagtttatgtgggtatgggtagaaggggttgtatccacccatacgctaccc
atgagttgacgacacactgattatgtaggagataaaaccttgctaggtttaatatgctga
ccattttaccggttagatcaatattttagcaaacatggtgaaaggctaaaagctctctgt
ttgaaccaacaaacttgatcccacctatctttgtgagttttaccgtaaccttctcagttt
tgttcctaaagctccaaatttcgcccaaattttttgattaacaaaaatggtaacttcatt
catcttaaatatttgactagaatagaaaggacaacatgcatgatttactataccagcttt
taaaaaaaatcaagctttaaccaaatttgaatgataattccattatcttaaacaactacc
tagaataggttgaaagattaccaacatagtaaggaaatcatttatgattataatttttta
gtttttttttcaagtttcaatttttttataaaatatggttaattaattgtctcttagact
gtcgcacagattttgctcaaagttttttcttttaaaaaatggtggcatactccctccgtt
tcttcttttttactttgcgtataaagtcaaacatcgaaaagttggactgaatttgtacta
aaacacatcaacatctacaatgctaaagtcatactgtatgaaaattaatttcatcgtcca
tccaaagatactgattttgtattgtgaacattgatatattttaaaaaaatataaagttgg
ctttagacaaatctcatatgcggagtaaaaagaaacaggggaggatttgaaagggggcgg
aaccttggagcagtatttggtcacatgagcaaaatccatgacaaacgcttcttcacacta
ctcactgtagtagtagactacgagtaaggttgaagaagatggattcagttgacggctccc
gcgagtcaaaggagttgggaggcgagggcacccgtccgtccacgtgtcggcgtccggttc
gttcccgcggcaagcagctcctccgctgcctccgccagcggccgccaggcggggcccaca
aaatccacatccccgggcgatccgctggcccggcccgggctcggctcctccggagaggag
aaaagatatgcggatccagcgcgggtgcgggggcgtggagcgcgcggcttttgatttacg
gggatctctttctggccccaccaccggcgctccccgcctccatttcgtccacgtcacccg
tccccctcccccaatatctactcctccgccccccttggcttcccg-acacacacacacac
acggactactcctccatcgatctctccctccgctcggctccagccgccgccgacgccgtc
catggccgcgccccctcccgcgtcttcgtcgtcgtcctcctcctccacctgaccggcagc
gcgacaacgcgaggtgagctcccgcctgtctgtcactcgtctgctctgttcctgctcgat
tggggatcgaatcatccgtttcaatctgcgtgtggatccagggcatgctcctccgttcac
tccaggccctctctctagctaataatatgtgtccggaaattgctggagattaaccggctc
gccgccttgtctgctactgccccccttttagccgccgctcgccgccggccgctccattcg
aggagacgattcattccgctgcagtctcaacagcttgctcttgtgtttttttgcgttttg
tttttgatttgatttggtggcccgccgtggacgagcgcacgcacgcacgcacgccctggg
actcccggatgcgaccgaggttcgattattactcacggcagcgtactgctgattgtgcta
tgcgcgcctcctcctccctcaccgtcaaccaccaaaggaccccaacatgtttcctcttgg
agccaggccgcctcctcctagcgccatggaccgccatcaccaccagcagccgccgtcgcc
gcagggggagcatgccgcccagccacgctgctgggaggagttcctccacaggaagaccat
cagggtgctgctcgtggagaccgacgactccacccggcaggtcgtcaccgccctgctccg
ccactgcatgtaccaaggtccttactcatactcaatctcagctaccaccagtgttaatta
atttgtactggctcggtagtcatggag---------------------------------
------------------------------------------------------------
------------------------------------------------------------
------------------------------------------------------------
------------------------------------------------------------
------------------------------------------------------------
------------------------------------------------------------
------------------------------------------------------------
------------------------------------------------------------
------------------------------------------------------------
------------------------------------------------------------
------------------------------------------------------------
------------------------------------------------------------
------------------------------------------------------------
------------------------------------------------------------
------------------------------------------------------------
------------------------------------------------------------
------------------------------------------------------------
------------------------------------------------------------
------------------------------------------------------------
------------------------------------------------------------
------------------------------------------------------------
------------------------------------------------------------
------------------------------------------------------------
------------------------------------------------------------
------------------------------------------------------------
------------------------------------------------------------
------------------------------------------------------------
------------------------------------------------------------
------------------------------------------------------------
------------------------------------------------------------
------------------------------------------------------------
------------------------------------------------------------
------------------------------------------------------------
------------------------------------------------------------
------------------------------------------------------------
------------------------------------------------------------
------------------------------------------------------------
------------------------------------------------------------
------------------------------------------------------------
------------------------------------------------------------
------------------------------------------------------------
------------------------------------------------------------
------------------------------------------------------------
------------------------------------------------------------
------------------------------------------------------------
------------------------------------------------------------
------------------------------------------------------------
------------------------------------------------------------
------------------------------------------------------------
------------------------------------------------------------
------------------------------------------------------------
------------------------------------------------------------
------------------------------------------------------------
------------------------------------------------------------
------------------------------------------------------------
------------------------------------------------------------
------------------------------------------------------------
------------------------------------------------------------
------------------------------------------------------------
------------------------------------------------------------
------------------------------------------------------------
------------------------------------------------------------
------------------------------------------------------------
------------------------------------------------------------
------------------------------------------------------------
------------------------------------------------------------
------------------------------------------------------------
------------------------------------------------------------
------------------------------------------------------------
------------------------------------------------------------
------------------------------------------------------------
------------------------------------------------------------
------------------------------------------------------------
------------------------------------------------------------
------------------------------------------------------------
------------------------------------------------------------
------------------------------------------------------------
------------------------------------------------------------
------------------------------------------------------------
----------------------------------------------gtactaaatttggg
cgttggttgtgtgtcatgttcagttatccctgctgaaaacggccaccaggcgtgggcgta
tcttcaggacatgcagagcaacatcgaccttgttctgacagaggtcttcatgcacggcgg
tctctctgggatcgacctgctcggcaggatcatgaaccacgaggtctgcaaggacatccc
cgtcatcagtaagcagcttaatcaacccccacttggccctaaaatgtttcagtatcaggt
tcatttgcttcagtgctgctgctgcgtgcatagatttatatgttcttggtttccagtgat
gtcgtcgcacgattcgatgggcacggtcctcagctgcctgtcaaatggtgccgccgactt
cttggccaagccgattcgtaagaacgagcttaagaacctttgggcgcatgtgtggagacg
gtctcacagcgtaagttactatatatctctgatggtgtttgactctgttctttctcagta
gtatgtatcttcattcagaaatactgctgttgctgctgctgctgctgctgcttcagttcc
tagtttcacttgtgtccttccagcttactagtgcatcttttactggtactgggtactaaa
gcaaagttgttttcttggaactcagtccagtggcagtggcagtggaagtgccattcagac
acagaagtgtaccaaatctaagagtggcgatgattccaataataacagcaataatcgcaa
cgacgatgccagcatggggctcaatgcaagggatggcagcgataatggcagtggcactca
ggtatgagatttttatgtttttcttttgtacttaaggtatactactatctgtaatatttt
cagacaagactgaacagaacaattgttaggataaggaagctagataaaactgaatggctt
ctcctggtcctagtgcactagaggtcaatttgtccatatagcaaactaattatctgtgac
tagaacatgacttactctcttcgttaactaacggacttagacaagtctgacttgcctgtg
tattttattctagtgtagtagtagtctttgcttaaaatgtactgggaaactgccagacac
tggaaactgctggataataagatttgaaacacatgctagtttatttggactttgaatgaa
cttgaatcaactgctgtaagtaaaaatacttacatatgtgacaagtatctgcatctgaac
cagttttctcatcaacttattttaaggcgcagagctcatggacaaagcgtgccgttgaga
tcgacagtccgcaggacatgtctccagatcagtcagttgatccgcctgatagcacttgcg
cgcatgtgagccacctgaagtcagagatatgcagcaatagattaagaggtacaaataaca
aaaaatgccagaaaccaaaagaaactaatggtatggtatgctcaagtgctcaaccacttc
actgtgcaactgaaccaaaagctagctgcttgtgccattttgtactgattaaattccaac
attttttcttttccagctgagttcaaagggaaggagttggagataggtgcccctggtaat
ttgaatacagaggatcaatcctccccgaatgagagttcggtcaaaccagctgataatgga
cggtgtgagtatctgccacagaacaattccaatgatacagttatggaaaattcggatgag
ccaattgttcgagctgctgacctaatcggttcgatggccaaaaacatggacgcccaacag
gcagctagagccatagatgctcctaactgctcctcacaagcgccgcaagggaaagacacg
gaccgtgaaaacgccatgccgtatcttgaactgagcctgaagaggtcgagatcgaccgcg
gacggagcggatgctgcgatccaggaggaacagaggaacgtcgtgagacgatcggacctc
tcggcattcacgaggtgcaaagcataatatcagtgtcctttgcgaatccttaaatcatcc
gtatgttgcatactaaccgttttcattctttgcaaggtacaatacgtgcgcggtctccaa
tcaaggcggtgcagggtt-----ggagctgctcgcccaacggcaacagctccgaggccgc
gaaaacggacgccgctcagatgaagcaaggctccaacggcagcagcaacaacaacgacat
gggctccaccaccaagagcgtggtgaccaagcccgccggcggaaataataaggtttcgcc
catcaacggcaacacacatacctcggcgttccatcgtgtgcagccgtggacgccggcaac
agcagcagggaaagacaaggctgatgaaatgagcaagaagaatgctgcaacagcagcagc
ggcgaaagacaatggtggtgaagcacagagcaaacgcccctgtgcagcggcccatgacac
gaatggtggatcatcggcaggaggcactgctcagtccaatgtggtcaatccttcgggtcc
ggttgaaggtcatgctgccaactatggtagcaactctggcagtaataacaacaccaacaa
tgggagcaccgcagctactgctgctgctgctgtacatgctgagaccggtggcatcgacaa
aagaagcaacatgatgcacatgaaacgggagcgccgggtggccgccgtgaacaagttcag
agagaagagaaaagagaggaacttcgggaagaaggt
>Triticum_aestivum_ArinaLrFor_v3.0.pseudomolecules
atctggtttgtggttggctctttacgcagacatagctttctttccagccacaaaaccttt
ccggccaaaaagcatataataagtatatatgagcacaaataatagagagagtatataatt
tacatttctagttccctccatgagacaaaaaaaggaagaagcaaagtttgatgatagttt
tacatattcctccctcagcctccccaaagttggaacgcaattctgaccatcagtttctgc
tggtacaatatggtagtcaaacccaataaaaatttatataaaaaagactttttcttgagg
ttcccacaaaaaaagaagactttttcttgagtaaacataaaagtatttcttgaaacaaaa
ctatgcgtgtgaatcaacacgcttaatcacagcacacattcttaaggaaaaaataggtgc
ggtcattccctacaagctaattttctataataaagtaaaaagggagaaaatcatttagga
ataaactaagtcactctttttagaaagtcaaaacagccttactcggatgttcaagcggta
tatatagttgagtttgtttatgaaggcggtggttttacggaaatccagctctcatcccga
gctctgatactgcccatataaacagtaaattcaaataaaatatttaacaaattcaaaagg
ttctgaaatttttacatgtgaaagacgagggactcttctagatacttgcaaattttcaca
ctaatatgacataggaggagctcggtacaaaaaaatacggagctcgaattttgttgcagc
tttggacatttagctccgatttgtttgtaccaagctactcggatgtcatctcggcgcaaa
aatatgcaagcacctagaaaagtccataactttgatgtgtaaattttttggactttgatg
ttggattttgtacagagtttgttgataattttaaatatgtatttcatatttttccaaaaa
tggggggttcaatggaggctgagctccaaagcgcctcacccgtggctttattaccactat
atttgatcaaactattttcgttttcaaaggaatgcagagaaaatcggagcagaaatcaca
tgaacacagtagattttggtgagaggctgagaaaactggatattgggatgcatatgcgga
tgtcgtgcaatgtgtcaaaagatagtttgggaatagattctggtgagatgatgtgtcggc
cttagcttgtgcgcttgtgatacaggaacatcctagtggctcacgttgcctcacgatggt
tatcaaaagaaagaaccttatcatttctcaacttgattctgtctgtcacgtgcatgcatc
cacattacaacgatggcatacacagtcacacgacctaacgacggtcttcactaatactat
ggctttactttgccgacactcccttgacctactattcactccgtttttatttacttccca
gatcagtaatatcataagtcaaactttgaccaa--------------------------a
tatatatatatatatatatatatatatatatatatatatatatattaacatctacaatac
ctaagcaatagcatagattcaccaatgaatatacttccacatagtaaggacactaagatt
ttccgtgtaggaatggcaattttggtcaccaatgaatatacttccacaaagtaatttccg
tgtaggaatatacttccacatacttccacatattagctttgtcctgagtcagactatata
aattttgaccaaaatttataaaaaaccatagtaaacaaccacactcttgtgcgccatgta
ggaattgcaattttgcccatgggtatgggtacccacgggtaccctacccgaaaacaacag
ggatagacgagactttgcaaaattttgtacccacgagtaataggtatctatacccacaaa
atacatgggcaggtatggatatgaaatagtgcccatgggtaacccaatggatactgagcc
tatgaaatgtcaggtgaacatccaactcatatggcccaatgctaaatcccttattcccta
aaccagtcataggctcacagccaccaactcaccactcctcctatgtcctacgtgactcct
ctaaattatgaaatcccgactgatcgccaccacactcttgtccaactcccaatctagtga
tccccaactcccaccgacgcctcccactacactgggcttccaccaaccgctgctcatact
tccttgccgcctccaagaggtcacccaccggaggaggcaatgttgtactagactagtttc
ccatcatcacttgaatttttacacttatttatcttattaaatgtaaatagtatatattat
tcccactggatacccaatgggcatggctattaatttgtgcccaaaggtattgaagtgggt
gggtatagaaagtttatgtgggtatgggtagaaggggttgtatccacccatacgctaccc
atgagttgacgacacactgattatgtaggagataaaaccttgctaggtttaatatgctga
ccattttaccggttagatcaatattttagcaaacatggtgaaaggctaaaagctctctgt
ttgaaccaacaaacttgatcccacctatctttgtgagttttaccgtaaccttctcagttt
tgttcctaaagctccaaatttcgcccaaattttttgattaacaaaaatggtaacttcatt
catcttaaatatttgactagaatagaaaggacaacatgcatgatttactataccagcttt
taaaaaaaatcaagctttaaccaaatttgaatgataattccattatcttaaacaactacc
tagaataggttgaaagattaccaacatagtaaggaaatcatttatgattataatttttta
gtttttttttcaagtttcaatttttttataaaatatggttaattaattgtctcttagact
gtcgcacagattttgctcaaagttttttcttttaaaaaatggtggcatactccctccgtt
tcttcttttttactttgcgtataaagtcaaacatcgaaaagttggactgaatttgtacta
aaacacatcaacatctacaatgctaaagtcatactgtatgaaaattaatttcatcgtcca
tccaaagatactgattttgtattgtgaacattgatatattttaaaaaaatataaagttgg
ctttagacaaatctcatatgcggagtaaaaagaaacaggggaggatttgaaagggggcgg
aaccttggagcagtatttggtcacatgagcaaaatccatgacaaacgcttcttcacacta
ctcactgtagtagtagactacgagtaaggttgaagaagatggattcagttgacggctccc
gcgagtcaaaggagttgggaggcgagggcacccgtccgtccacgtgtcggcgtccggttc
gttcccgcggcaagcagctcctccgctgcctccgccagcggccgccaggcggggcccaca
aaatccacatccccgggcgatccgctggcccggcccgggctcggctcctccggagaggag
aaaagatatgcggatccagcgcgggtgcgggggcgtggagcgcgcggcttttgatttacg
gggatctctttctggccccaccaccggcgctccccgcctccatttcgtccacgtcacccg
tccccctcccccaatatctactcctccgccccccttggcttcccgcacacacacacacac
acggactactcctccatcgatctctccctccgctcggctccagccgccgccgacgccgtc
catggccgcgccccctcccgcgtcttcgtcgtcgtcctcctcctccacctgaccggcagc
gcgacaacgcgaggtgagctcccgcctgtctgtcactcgtctgctctgttcctgctcgat
tggggatcgaatcatccgtttcaatctgcgtgtggatccagggcatgctcctccgttcac
tccaggccctctctctagctaataatatgtgtccggaaattgctggagattaaccggctc
gccgccttgtctgctactgccccccttttagccgccgctcgccgccggccgctccattcg
aggagacgattcattccgctgcagtctcaacagcttgctcttgtgtttttttgcgttttg
tttttgatttgatttggtggcccgccgtggacgagcgcacgcacgcacgcacgccctggg
actcccggatgcgaccgaggttcgattattactcacggcagcgtactgctgattgtgcta
tgcgcgcctcctcctccctcaccgtcaaccaccaaaggaccccaacatgtttcctcttgg
agccaggccgcctcctcctagcgccatggaccgccatcaccaccagcagccgccgtcgcc
gcagggggagcatgccgcccagccacgctgctgggaggagttcctccacaggaagaccat
cagggtgctgctcgtggagaccgacgactccacccggcaggtcgtcaccgccctgctccg
ccactgcatgtaccaaggtccttactcatactcaatctcagctaccaccagtgttaatta
atttgtactggctcggtagtcatggaggtactccctccgtccgggtgtataagtcatctt
acgaaaaccagattttcccaaaacgtttaggcgtgtaacattaaattctcctcgttaccc
tcccagcctcattaacgagcgttctgtttgttcctcgattccctccgctgcctcgttctc
cccacgtggaaacccctctcctcccgttttacctcttctctagtgtgaaacgaaatctgc
atgccgtgcatgctgttcttcccatcctttataagccatggcagaaggaaacacggggta
ggagagaaaaagcaggctgtttgccatggaaggagaaggtttccagattggatccatgga
gatgagggaggatgcgggcgccatggagaagacttgcagcaaggtgaagggcgccatgga
ggagaagatgggcgccatggagaagaagatgggcgccatgaaggatcagatcgtgaaggc
aaggaagagaggcatggacgaggaggagggcgccatggagaagacttgcagcaaggtgaa
gggcgccatggaggagaagatgggcgccatgaaggatcagatcgtgaaggcaaggaagag
aggcatggacgaggaggacgtccagcagcagatgggcgccatggagaagaagatgggcgc
catggaggaggagtttgtccagcagcagatgggcgccatggaggaaaaaaactgcaccat
ggaggaggagtttgtccagcagcagatgattgcagggattggtgagatggagtatgtacg
tgtacataagttggatgatgttccttttgtggacccggatgcggagacacaagatccgtt
cgccatgacggaagaatctttgacgtggagctccggttgtgcggagagggagagcaaatg
gattgaagcgaaccatgagttgctcctctccggaacatggaagaagaaagttcgcacaat
caacgttggggtgcaggttggtggcgaagacgtgcacgtaatgaagcatccggtggtgag
agcggaggacgtgttggacaccgagaagaaaaacaagtgggatgacattgacgatccaaa
gaaaaacccaatcattggggagatgcttcacttgcatagctccgagtacttcaacatgga
tggttcgatcaagccaccgaaggatgacttcgtagagtaagtatgtcgagaaggaagatg
aattgctcgcttatatttttcggtgtatgaatttgcattgaaaaatatggttgtaagtta
tcattttatgtcgagaaggaagagtggcatgcagtgacaatggttgttagtttcattgta
ttgacgagaactagaatataaatcagactctattgttcagttatacaaattttcataaaa
ctaacaagagtgatgttccatacgaaatataaaatgccatgataaagtttcattgcaacc
tcctgcattacaagtttttttgacataagactaaaaggcaagtcctcacatgatgcatta
caatcacataaatttttcatggagtggccaagaacactctcgcagcttccacgtactcta
gatcgatatccaatctgattgcaaggtctcccgtcgcctcaagtgactgcttcttcaaat
ggggcaacgcatagtgaatggaccctttatgtttgatgatctctctcatacaagcttgat
ggcttaagaaaattctgtttagacgttgatgtggatattcttcaagagattcttccacct
tcttcacaatatctgggaggtccttcggcatttttcgttgaaacatggcttgaatagagt
taaaccaaccaagatccaaaccattggtgtcgggcgaattaggtggttgaaaaatcatcc
taatgtcccaaccacctcttctcgcttcacgaagaacgtaggggtcatccacatcaacat
gtgtcttcgcattgtcttgttgaataaaaattgtattccaacgatcttcttctggccact
tctccttgatcgccggcaaaacatacttaattaggtattcgcggctcttttccttgccta
cacaaagagcaaacaaatgatggaaacatgaacttaataaaattgtactctttgacaaca
tgacaataatagaatggagatatcttaccaacacttgtggagggcttcagtttcatggtt
ccccttttcctatttttactctccttttgtgccgctacccattccacatatggccatacc
cctatcttgccgtcgaatgtgcactcaccagcactattgtacctaggcctagccatggct
gcaaggaacattattttctctatgtgacctttgttctttgtttgcctctgagggtttggt
tccttgttggtcaaataaagtttttggttcttccttgtccgataaaaccatttctcatct
atatgtacaacattgtacccagccttgaaagtaggcttatgtgccaagcttgatggctca
aggtgcataagagagtactccacacgagccttcatattgtctacattcaaagcgggcttc
aagtcactagtatgacgacggaattctttttctttaagcctacgatgcaccgtactcttc
ttcatgttaagtgcagcagctaggcaccgtattgttgtacgctcttcatgtggtatagct
tccatggcatcggcgttgagcttaactttttgcctaccacactttagctttctcctatcg
atgacggtgttaacggaaccaccttctcgcccttgcttccatatcctttgcacaaccctc
actgaacattcacatagacgggcaacctctttacttactcccctcttccttctaccaaga
ccactcctggccaagatcatggcatagatgtgtctcttctggttggcgtcgtagtatttc
cttttctttttgttggcaagtacatctattcaagaagacaaatgactttaaaatatattt
ccgactatagcaaaaattagattaaatatgtcttgattcacaaatattatttgatgcata
gacaatcagatttcatccatgcttacaagaaaatgtttcattacaaagacatgttgcatg
tcatatgttgcatgacttacttaggtccagtatcttctttggggctagaggaaactctgg
tagaggcgggcaagcgtccatgtgctcaaagacaccagcatcatgagcagattgaaagtt
tccaaagctgtacacataaaagttttctgtttagtgcatagtgaaccaaatataaattag
aatgtgtaatgcaaatgcacttacgtgtagttgctatcgaagccaccagcgtatccaatg
cccacgccattttcttcgacaccaggggtgcgcgaagtcccactgccactgccttttctt
gaacctcgacccctactgctccttggaggtcctaaaatatgtcatggcagcaattttaag
tcgcatactcactgcaatggttctaagttactccatgagtattgcataaacataatcatt
gccatgagtacaaaaacgctgccatggcagcttatttacttacggccatatgtccttgct
ggagcttgcacattgttcgtgccgacgttgccgcctcgcacttgttcgtcaccgtcgtca
cgtccagcaggagaacccgcaacgctgctcccgcctgtagccgacccacttgatgcacca
ccgcgaggacgccgaggacgggctgcacctcgtaccaaattaatcccgccgccacgaccc
gtaccaccgccgccatgctcctgcctgtgcccattctgctcctccaggccgtcgccaagg
tacagaccttggacggcagatccctcaacgctgctcccgcccatagcggagccactagat
gcaccaccgcgaggacggactgcacctcgtgcccgattgctcccgccaccacgactggat
cctgcctcaccggtacaaccgccgcgaggcctacgggacagcccaacgcggcgcatgggg
acgactggctcgcttcctgccgtgcctatcgtaaagcttggcatggttcgtccaaggagg
ccggacggtggcatgtccgacgctgcatcgccgatgcttggagtatagacggcgcgagga
cgacgaactaggccgagcggtgggagccccggcgtcgtatcaccgctggtatagaagaag
ccgccacgcggacggcctgccatgcctagaggtggcggccggcgaccacctaggacgacg
gcatctgctgtgcctcgatctcgagcacctaccaccagcgcttctggtggcggcagccag
cttcctccatcctctccaccacggcctgctccatcctccactacttcatctactggtggt
ggctcgttgagatcgaacatcaccattgacgggaggaggaagatgaatgtgagaagttgc
agccatggggtaacctatttatagatgtatttcacagcttcgcgcggttgatctaaaacc
aaaaatttggagctaaaggaggcgcggggaggaaggaggatacgcgggaggaagatttgg
actgaaaattttcggccagaggaggcgcgccgaggaagaagatgcgcggggaggaagagg
aggcgctcgcacgagaacggcaaatgcatgcatcgcggctgggcgttggttaggcaggat
attgaagacagttttgcatgctgggcgttgatcgtggctggagtatcacgtacgtgggcc
tgcatggagagctgaaaagacatcctattaaatgctgattttgcttccttttgtgcagcg
ctctgattggaaattaagctggtcgcggtgctcctcctcagccaatctacagccacctag
gtcatggtgctactcctaagatgacttatacacccggacggagggagtactaaatttggg
cgttggttgtgtgtcatgttcagttatccctgctgaaaacggccaccaggcgtgggcgta
tcttcaggacatgcagagcaacatcgaccttgttctgacagaggtcttcatgcacggcgg
tctctctgggatcgacctgctcggcaggatcatgaaccacgaggtctgcaaggacatccc
cgtcatcagtaagcagcttaatcaacccccacttggccctaaaatgtttcagtatcaggt
tcatttgcttcagtgctgctgctgcgtgcatagatttatatgttcttggtttccagtgat
gtcgtcgcacgattcgatgggcacggtcctcagctgcctgtcaaatggtgccgccgactt
cttggccaagccgattcgtaagaacgagcttaagaacctttgggcgcatgtgtggagacg
gtctcacagcgtaagttactatatatctctgatggtgtttgactctgttctttctcagta
gtatgtatcttcattcagaaatactgctgttgctgctgctgctgctgctgcttcagttcc
tagtttcacttgtgtccttccagcttactagtgcatcttttactggtactgggtactaaa
gcaaagttgttttcttggaactcagtccagtggcagtggcagtggaagtgccattcagac
acagaagtgtaccaaatctaagagtggcgatgattccaataataacagcaataatcgcaa
cgacgatgccagcatggggctcaatgcaagggatggcagcgataatggcagtggcactca
ggtatgagatttttatgtttttcttttgtacttaaggtatactactatctgtaatatttt
cagacaagactgaacagaacaattgttaggataaggaagctagataaaactgaatggctt
ctcctggtcctagtgcactagaggtcaatttgtccatatagcaaactaattatctgtgac
tagaacatgacttactctcttcgttaactaacggacttagacaagtctgacttgcctgtg
tattttattctagtgtagtagtagtctttgcttaaaatgtactgggaaactgccagacac
tggaaactgctggataataagatttgaaacacatgctagtttatttggactttgaatgaa
cttgaatcaactgctgtaagtaaaaatacttacatatgtgacaagtatctgcatctgaac
cagttttctcatcaacttattttaaggcgcagagctcatggacaaagcgtgccgttgaga
tcgacagtccgcaggacatgtctccagatcagtcagttgatccgcctgatagcacttgcg
cgcatgtgagccacctgaagtcagagatatgcagcaatagattaagaggtacaaataaca
aaaaatgccagaaaccaaaagaaactaatggtatggtatgctcaagtgctcaaccacttc
actgtgcaactgaaccaaaagctagctgcttgtgccattttgtactgattaaattccaac
attttttcttttccagctgagttcaaagggaaggagttggagataggtgcccctggtaat
ttgaatacagaggatcaatcctccccgaatgagagttcggtcaaaccagctgataatgga
cggtgtgagtatctgccacagaacaattccaatgatacagttatggaaaattcggatgag
ccaattgttcgagctgctgacctaatcggttcgatggccaaaaacatggacgcccaacag
gcagctagagccatagatgctcctaactgctcctcacaagcgccgcaagggaaagacacg
gaccgtgaaaacgccatgccgtatcttgaactgagcctgaagaggtcgagatcgaccgcg
gacggagcggatgctgcgatccaggaggaacagaggaacgtcgtgagacgatcggacctc
tcggcattcacgaggtgcaaagcataatatcagtgtcctttgcgaatccttaaatcatcc
gtatgttgcatactaaccgttttcattctttgcaaggtacaatacgtgcgcggtctccaa
tcaaggcggtgcagggttcgtcgggagctgctcgcccaacggcaacagctccgaggccgc
gaaaacggacgccgctcagatgaagcaaggctccaacggcagcagcaacaacaacgacat
gggctccaccaccaagagcgtggtgaccaagcccgccggcggaaataataaggtttcgcc
catcaacggcaacacacatacctcggcgttccatcgtgtgcagccgtggacgccggcaac
agcagcagggaaagacaaggctgatgaaatgagcaagaagaatgctgcaacagcagcagc
ggcgaaagacaatggtggtgaagcacagagcaaacgcccctgtgcagcggcccatgacac
gaatggtggatcatcggcaggaggcactgctcagtccaatgtggtcaatccttcgggtcc
ggttgaaggtcatgctgccaactatggtagcaactctggcagtaataacaacaccaacaa
tgggagcaccgcagctactgctgctgctgctgtacatgctgagaccggtggcatcgacaa
aagaagcaacatgatgcacatgaaacgggagcgccgggtggccgccgtgaacaagttcag
agagaagagaaaagagaggaacttcgggaagaaggt
>Triticum_aestivum_CDC_Stanley_v1.2.pseudomolecules
atctggtttgtggttggctctttacgcagacatagctttctttccagccacaaaaccttt
ccggccaaaaagcatataataagtatatatgagcacaaataatagagagagtatataatt
tacatttctagttccctccatgagacaaaaaaaggaagaagcaaagtttgatgatagttt
tacatattcctccctcagcctccccaaagttggaacgcaattctgaccatcagtttctgc
tggtacaatatggtagtcaaacccaataaaaatttatataaaaaagactttttcttgagg
ttcccacaaaaaaagaagactttttcttgagtaaacataaaagtatttcttgaaacaaaa
ctatgcgtgtgaatcaacacgcttaatcacagcacacattcttaaggaaaaaataggtgc
ggtcattccctacaagctaattttctataataaagtaaaaagggagaaaatcatttagga
ataaactaagtcactctttttagaaagtcaaaacagccttactcggatgttcaagcggta
tatatagttgagtttgtttatgaaggcggtggttttacggaaatccagctctcatcccga
gctctgatactgcccatataaacagtaaattcaaataaaatatttaacaaattcaaaagg
ttctgaaatttttacatgtgaaagacgagggactcttctagatacttgcaaattttcaca
ctaatatgacataggaggagctcggtacaaaaaaatacggagctcgaattttgttgcagc
tttggacatttagctccgatttgtttgtaccaagctactcggatgtcatctcggcgcaaa
aatatgcaagcacctagaaaagtccataactttgatgtgtaaattttttggactttgatg
ttggattttgtacagagtttgttgataattttaaatatgtatttcatatttttccaaaaa
tggggggttcaatggaggctgagctccaaagcgcctcacccgtggctttattaccactat
atttgatcaaactattttcgttttcaaaggaatgcagagaaaatcggagcagaaatcaca
tgaacacagtagattttggtgagaggctgagaaaactggatattgggatgcatatgcgga
tgtcgtgcaatgtgtcaaaagatagtttgggaatagattctggtgagatgatgtgtcggc
cttagcttgtgcgcttgtgatacaggaacatcctagtggctcacgttgcctcacgatggt
tatcaaaagaaagaaccttatcatttctcaacttgattctgtctgtcacgtgcatgcatc
cacattacaacgatggcatacacagtcacacgacctaacgacggtcttcactaatactat
ggctttactttgccgacactcccttgacctactattcactccgtttttatttacttccca
gatcagtaatatcataagtcaaactttgaccaa----------------------ata--
------------------------------------------------------------
-----------------------tatgaatatacttccacatagtaaggacactaagatt
ttccgtgtaggaatggcaattttggtcaccaatgaatatacttccacaaagtaatttccg
tgtaggaatatacttccacatacttccacatattagctttgtcctgagtcagactatata
aattttgaccaaaatttataaaaaaccatagtaaacaaccacactcttgtgcgccatgta
ggaattgcaattttgcccatgggtatgggtacccacgggtaccctacccgaaaacaacag
ggatagacgagactttgcaaaattttgtacccacgagtaataggtatctatacccacaaa
atacatgggcaggtatggatatgaaatagtgcccatgggtaacccaatggatactgagcc
tatgaaatgtcaggtgaacatccaactcatatggcccaatgctaaatcccttattcccta
aaccagtcataggctcacagccaccaactcaccactcctcctatgtcctacgtgactcct
ctaaattatgaaatcccgactgatcgccaccacactcttgtccaactcccaatctagtga
tccccaactcccaccgacgcctcccactacactgggcttccaccaaccgctgctcatact
tccttgccgcctccaagaggtcacccaccggaggaggcaatgttgtactagactagtttc
ccatcatcacttgaatttttacacttatttatcttattaaatgtaaatagtatatattat
tcccactggatacccaatgggcatggctattaatttgtgcccaaaggtattgaagtgggt
gggtatagaaagtttatgtgggtatgggtagaaggggttgtatccacccatacgctaccc
atgagttgacgacacactgattatgtaggagataaaaccttgctaggtttaatatgctga
ccattttaccggttagatcaatattttagcaaacatggtgaaaggctaaaagctctctgt
ttgaaccaacaaacttgatcccacctatctttgtgagttttaccgtaaccttctcagttt
tgttcctaaagctccaaatttcgcccaaattttttgattaacaaaaatggtaacttcatt
catcttaaatatttgactagaatagaaaggacaacatgcatgatttactataccagcttt
taaaaaaaatcaagctttaaccaaatttgaatgataattccattatcttaaacaactacc
tagaataggttgaaagattaccaacatagtaaggaaatcatttatgattataatttttta
gtttttttttcaagtttcaatttttttataaaatatggttaattaattgtctcttagact
gtcgcacagattttgctcaaagttttttcttttaaaaaatggtggcatactccctccgtt
tcttcttttttactttgcgtataaagtcaaacatcgaaaagttggactgaatttgtacta
aaacacatcaacatctacaatgctaaagtcatactgtatgaaaattaatttcatcgtcca
tccaaagatactgattttgtattgtgaacattgatatattttaaaaaaatataaagttgg
ctttagacaaatctcatatgcggagtaaaaagaaacaggggaggatttgaaagggggcgg
aaccttggagcagtatttggtcacatgagcaaaatccatgacaaacgcttcttcacacta
ctcactgtagtagtagactacgagtaaggttgaagaagatggattcagttgacggctccc
gcgagtcaaaggagttgggaggcgagggcacccgtccgtccacgtgtcggcgtccggttc
gttcccgcggcaagcagctcctccgctgcctccgccagcggccgccaggcggggcccaca
aaatccacatccccgggcgatccgctggcccggcccgggctcggctcctccggagaggag
aaaagatatgcggatccagcgcgggtgcgggggcgtggagcgcgcggcttttgatttacg
gggatctctttctggccccaccaccggcgctccccgcctccatttcgtccacgtcacccg
tccccctcccccaatatctactcctccgccccccttggcttcccgcacacacacacacac
acggactactcctccatcgatctctccctccgctcggctccagccgccgccgacgccgtc
catggccgcgccccctcccgcgtcttcgtcgtcgtcctcctcctccacctgaccggcagc
gcgacaacgcgaggtgagctcccgcctgtctgtcactcgtctgctctgttcctgctcgat
tggggatcgaatcatccgtttcaatctgcgtgtggatccagggcatgctcctccgttcac
tccaggccctctctctagctaataatatgtgtccggaaattgctggagattaaccggctc
gccgccttgtctgctactgccccccttttagccgccgctcgccgccggccgctccattcg
aggagacgattcattccgctgcagtctcaacagcttgctcttgtgtttttttgcgttttg
tttttgatttgatttggtggcccgccgtggacgagcgcacgcacgcacgcacgccctggg
actcccggatgcgaccgaggttcgattattactcacggcagcgtactgctgattgtgcta
tgcgcgcctcctcctccctcaccgtcaaccaccaaaggaccccaacatgtttcctcttgg
agccaggccgcctcctcctagcgccatggaccgccatcaccaccagcagccgccgtcgcc
gcagggggagcatgccgcccagccacgctgctgggaggagttcctccacaggaagaccat
cagggtgctgctcgtggagaccgacgactccacccggcaggtcgtcaccgccctgctccg
ccactgcatgtaccaaggtccttactcatactcaatctcagctaccaccagtgttaatta
atttgtactggctcggtagtcatggaggtactccctccgtccgggtgtataagtcatctt
acgaaaaccagattttcccaaaacgtttaggcgtgtaacattaaattctcctcgttaccc
tcccagcctcattaacgagcgttctgtttgttcctcgattccctccgctgcctcgttctc
cccacgtggaaacccctctcctcccgttttacctcttctctagtgtgaaacgaaatctgc
atgccgtgcatgctgttcttcccatcctttataagccatggcagaaggaaacacggggta
ggagagaaaaagcaggctgtttgccatggaaggagaaggtttccagattggatccatgga
gatgagggaggatgcgggcgccatggagaagacttgcagcaaggtgaagggcgccatgga
ggagaagatgggcgccatggagaagaagatgggcgccatgaaggatcagatcgtgaaggc
aaggaagagaggcatggacgaggaggagggcgccatggagaagacttgcagcaaggtgaa
gggcgccatggaggagaagatgggcgccatgaaggatcagatcgtgaaggcaaggaagag
aggcatggacgaggaggacgtccagcagcagatgggcgccatggagaagaagatgggcgc
catggaggaggagtttgtccagcagcagatgggcgccatggaggaaaaaaactgcaccat
ggaggaggagtttgtccagcagcagatgattgcagggattggtgagatggagtatgtacg
tgtacataagttggatgatgttccttttgtggacccggatgcggagacacaagatccgtt
cgccatgacggaagaatctttgacgtggagctccggttgtgcggagagggagagcaaatg
gattgaagcgaaccatgagttgctcctctccggaacatggaagaagaaagttcgcacaat
caacgttggggtgcaggttggtggcgaagacgtgcacgtaatgaagcatccggtggtgag
agcggaggacgtgttggacaccgagaagaaaaacaagtgggatgacattgacgatccaaa
gaaaaacccaatcattggggagatgcttcacttgcatagctccgagtacttcaacatgga
tggttcgatcaagccaccgaaggatgacttcgtagagtaagtatgtcgagaaggaagatg
aattgctcgcttatatttttcggtgtatgaatttgcattgaaaaatatggttgtaagtta
tcattttatgtcgagaaggaagagtggcatgcagtgacaatggttgttagtttcattgta
ttgacgagaactagaatataaatcagactctattgttcagttatacaaattttcataaaa
ctaacaagagtgatgttccatacgaaatataaaatgccatgataaagtttcattgcaacc
tcctgcattacaagtttttttgacataagactaaaaggcaagtcctcacatgatgcatta
caatcacataaatttttcatggagtggccaagaacactctcgcagcttccacgtactcta
gatcgatatccaatctgattgcaaggtctcccgtcgcctcaagtgactgcttcttcaaat
ggggcaacgcatagtgaatggaccctttatgtttgatgatctctctcatacaagcttgat
ggcttaagaaaattctgtttagacgttgatgtggatattcttcaagagattcttccacct
tcttcacaatatctgggaggtccttcggcatttttcgttgaaacatggcttgaatagagt
taaaccaaccaagatccaaaccattggtgtcgggcgaattaggtggttgaaaaatcatcc
taatgtcccaaccacctcttctcgcttcacgaagaacgtaggggtcatccacatcaacat
gtgtcttcgcattgtcttgttgaataaaaattgtattccaacgatcttcttctggccact
tctccttgatcgccggcaaaacatacttaattaggtattcgcggctcttttccttgccta
cacaaagagcaaacaaatgatggaaacatgaacttaataaaattgtactctttgacaaca
tgacaataatagaatggagatatcttaccaacacttgtggagggcttcagtttcatggtt
ccccttttcctatttttactctccttttgtgccgctacccattccacatatggccatacc
cctatcttgccgtcgaatgtgcactcaccagcactattgtacctaggcctagccatggct
gcaaggaacattattttctctatgtgacctttgttctttgtttgcctctgagggtttggt
tccttgttggtcaaataaagtttttggttcttccttgtccgataaaaccatttctcatct
atatgtacaacattgtacccagccttgaaagtaggcttatgtgccaagcttgatggctca
aggtgcataagagagtactccacacgagccttcatattgtctacattcaaagcgggcttc
aagtcactagtatgacgacggaattctttttctttaagcctacgatgcaccgtactcttc
ttcatgttaagtgcagcagctaggcaccgtattgttgtacgctcttcatgtggtatagct
tccatggcatcggcgttgagcttaactttttgcctaccacactttagctttctcctatcg
atgacggtgttaacggaaccaccttctcgcccttgcttccatatcctttgcacaaccctc
actgaacattcacatagacgggcaacctctttacttactcccctcttccttctaccaaga
ccactcctggccaagatcatggcatagatgtgtctcttctggttggcgtcgtagtatttc
cttttctttttgttggcaagtacatctattcaagaagacaaatgactttaaaatatattt
ccgactatagcaaaaattagattaaatatgtcttgattcacaaatattatttgatgcata
gacaatcagatttcatccatgcttacaagaaaatgtttcattacaaagacatgttgcatg
tcatatgttgcatgacttacttaggtccagtatcttctttggggctagaggaaactctgg
tagaggcgggcaagcgtccatgtgctcaaagacaccagcatcatgagcagattgaaagtt
tccaaagctgtacacataaaagttttctgtttagtgcatagtgaaccaaatataaattag
aatgtgtaatgcaaatgcacttacgtgtagttgctatcgaagccaccagcgtatccaatg
cccacgccattttcttcgacaccaggggtgcgcgaagtcccactgccactgccttttctt
gaacctcgacccctactgctccttggaggtcctaaaatatgtcatggcagcaattttaag
tcgcatactcactgcaatggttctaagttactccatgagtattgcataaacataatcatt
gccatgagtacaaaaacgctgccatggcagcttatttacttacggccatatgtccttgct
ggagcttgcacattgttcgtgccgacgttgccgcctcgcacttgttcgtcaccgtcgtca
cgtccagcaggagaacccgcaacgctgctcccgcctgtagccgacccacttgatgcacca
ccgcgaggacgccgaggacgggctgcacctcgtaccaaattaatcccgccgccacgaccc
gtaccaccgccgccatgctcctgcctgtgcccattctgctcctccaggccgtcgccaagg
tacagaccttggacggcagatccctcaacgctgctcccgcccatagcggagccactagat
gcaccaccgcgaggacggactgcacctcgtgcccgattgctcccgccaccacgactggat
cctgcctcaccggtacaaccgccgcgaggcctacgggacagcccaacgcggcgcatgggg
acgactggctcgcttcctgccgtgcctatcgtaaagcttggcatggttcgtccaaggagg
ccggacggtggcatgtccgacgctgcatcgccgatgcttggagtatagacggcgcgagga
cgacgaactaggccgagcggtgggagccccggcgtcgtatcaccgctggtatagaagaag
ccgccacgcggacggcctgccatgcctagaggtggcggccggcgaccacctaggacgacg
gcatctgctgtgcctcgatctcgagcacctaccaccagcgcttctggtggcggcagccag
cttcctccatcctctccaccacggcctgctccatcctccactacttcatctactggtggt
ggctcgttgagatcgaacatcaccattgacgggaggaggaagatgaatgtgagaagttgc
agccatggggtaacctatttatagatgtatttcacagcttcgcgcggttgatctaaaacc
aaaaatttggagctaaaggaggcgcggggaggaaggaggatacgcgggaggaagatttgg
actgaaaattttcggccagaggaggcgcgccgaggaagaagatgcgcggggaggaagagg
aggcgctcgcacgagaacggcaaatgcatgcatcgcggctgggcgttggttaggcaggat
attgaagacagttttgcatgctgggcgttgatcgtggctggagtatcacgtacgtgggcc
tgcatggagagctgaaaagacatcctattaaatgctgattttgcttccttttgtgcagcg
ctctgattggaaattaagctggtcgcggtgctcctcctcagccaatctacagccacctag
gtcatggtgctactcctaagatgacttatacacccggacggagggagtactaaatttggg
cgttggttgtgtgtcatgttcagttatccctgctgaaaacggccaccaggcgtgggcgta
tcttcaggacatgcagagcaacatcgaccttgttctgacagaggtcttcatgcacggcgg
tctctctgggatcgacctgctcggcaggatcatgaaccacgaggtctgcaaggacatccc
cgtcatcagtaagcagcttaatcaacccccacttggccctaaaatgtttcagtatcaggt
tcatttgcttcagtgctgctgctgcgtgcatagatttatatgttcttggtttccagtgat
gtcgtcgcacgattcgatgggcacggtcctcagctgcctgtcaaatggtgccgccgactt
cttggccaagccgattcgtaagaacgagcttaagaacctttgggcgcatgtgtggagacg
gtctcacagcgtaagttactatatatctctgatggtgtttgactctgttctttctcagta
gtatgtatcttcattcagaaatactgctgttgctgctgctgctgctgctgcttcagttcc
tagtttcacttgtgtccttccagcttactagtgcatcttttactggtactgggtactaaa
gcaaagttgttttcttggaactcagtccagtggcagtggcagtggaagtgccattcagac
acagaagtgtaccaaatctaagagtggcgatgattccaataataacagcaataatcgcaa
cgacgatgccagcatggggctcaatgcaagggatggcagcgataatggcagtggcactca
ggtatgagatttttatgtttttcttttgtacttaaggtatactactatctgtaatatttt
cagacaagactgaacagaacaattgttaggataaggaagctagataaaactgaatggctt
ctcctggtcctagtgcactagaggtcaatttgtccatatagcaaactaattatctgtgac
tagaacatgacttactctcttcgttaactaacggacttagacaagtctgacttgcctgtg
tattttattctagtgtagtagtagtctttgcttaaaatgtactgggaaactgccagacac
tggaaactgctggataataagatttgaaacacatgctagtttatttggactttgaatgaa
cttgaatcaactgctgtaagtaaaaatacttacatatgtgacaagtatctgcatctgaac
cagttttctcatcaacttattttaaggcgcagagctcatggacaaagcgtgccgttgaga
tcgacagtccgcaggacatgtctccagatcagtcagttgatccgcctgatagcacttgcg
cgcatgtgagccacctgaagtcagagatatgcagcaatagattaagaggtacaaataaca
aaaaatgccagaaaccaaaagaaactaatggtatggtatgctcaagtgctcaaccacttc
actgtgcaactgaaccaaaagctagctgcttgtgccattttgtactgattaaattccaac
attttttcttttccagctgagttcaaagggaaggagttggagataggtgcccctggtaat
ttgaatacagaggatcaatcctccccgaatgagagttcggtcaaaccagctgataatgga
cggtgtgagtatctgccacagaacaattccaatgatacagttatggaaaattcggatgag
ccaattgttcgagctgctgacctaatcggttcgatggccaaaaacatggacgcccaacag
gcagctagagccatagatgctcctaactgctcctcacaagcgccgcaagggaaagacacg
gaccgtgaaaacgccatgccgtatcttgaactgagcctgaagaggtcgagatcgaccgcg
gacggagcggatgctgcgatccaggaggaacagaggaacgtcgtgagacgatcggacctc
tcggcattcacgaggtgcaaagcataatatcagtgtcctttgcgaatccttaaatcatcc
gtatgttgcatactaaccgttttcattctttgcaaggtacaatacgtgcgcggtctccaa
tcaaggcggtgcagggttcgtcgggagctgctcgcccaacggcaacagctccgaggccgc
gaaaacggacgccgctcagatgaagcaaggctccaacggcagcagcaacaacaacgacat
gggctccaccaccaagagcgtggtgaccaagcccgccggcggaaataataaggtttcgcc
catcaacggcaacacacatacctcggcgttccatcgtgtgcagccgtggacgccggcaac
agcagcagggaaagacaaggctgatgaaatgagcaagaagaatgctgcaacagcagcagc
ggcgaaagacaatggtggtgaagcacagagcaaacgcccctgtgcagcggcccatgacac
gaatggtggatcatcggcaggaggcactgctcagtccaatgtggtcaatccttcgggtcc
ggttgaaggtcatgctgccaactatggtagcaactctggcagtaataacaacaccaacaa
tgggagcaccgcagctactgctgctgctgctgtacatgctgagaccggtggcatcgacaa
aagaagcaacatgatgcacatgaaacgggagcgccgggtggccgccgtgaacaagttcag
agagaagagaaaagagaggaacttcgggaagaaggt
>Triticum_aestivum_Julius_v1.0.pseudomolecules
atctggtttgtggttggctctttacgcagacatagctttctttccagccacaaaaccttt
ccggccaaaaagcatataataagtatatatgagcacaaataatagagagagtatataatt
tacatttctagttccctccatgagacaaaaaaaggaagaagcaaagtttgatgatagttt
tacatattcctccctcagcctccccaaagttggaacgcaattctgaccatcagtttctgc
tggtacaatatggtagtcaaacccaataaaaatttatataaaaaagactttttcttgagg
ttcccacaaaaaaagaagactttttcttgagtaaacataaaagtatttcttgaaacaaaa
ctatgcgtgtgaatcaacacgcttaatcacagcacacattcttaaggaaaaaataggtgc
ggtcattccctacaagctaattttctataataaagtaaaaagggagaaaatcatttagga
ataaactaagtcactctttttagaaagtcaaaacagccttactcggatgttcaagcggta
tatatagttgagtttgtttatgaaggcggtggttttacggaaatccagctctcatcccga
gctctgatactgcccatataaacagtaaattcaaataaaatatttaacaaattcaaaagg
ttctgaaatttttacatgtgaaagacgagggactcttctagatacttgcaaattttcaca
ctaatatgacataggaggagctcggtacaaaaaaatacggagctcgaattttgttgcagc
tttggacatttagctccgatttgtttgtaccaagctactcggatgtcatctcggcgcaaa
aatatgcaagcacctagaaaagtccataactttgatgtgtaaattttttggactttgatg
ttggattttgtacagagtttgttgataattttaaatatgtatttcatatttttccaaaaa
tggggggttcaatggaggctgagctccaaagcgcctcacccgtggctttattaccactat
atttgatcaaactattttcgttttcaaaggaatgcagagaaaatcggagcagaaatcaca
tgaacacagtagattttggtgagaggctgagaaaactggatattgggatgcatatgcgga
tgtcgtgcaatgtgtcaaaagatagtttgggaatagattctggtgagatgatgtgtcggc
cttagcttgtgcgcttgtgatacaggaacatcctagtggctcacgttgcctcacgatggt
tatcaaaagaaagaaccttatcatttctcaacttgattctgtctgtcacgtgcatgcatc
cacattacaacgatggcatacacagtcacacgacctaacgacggtcttcactaatactat
ggctttactttgccgacactcccttgacctactattcactccgtttttatttacttccca
gatcagtaatat--------atagattcacca----------------------------
------------------------------------------------------------
------------------------atgaatatacttccacatagtaaggacactaagatt
ttccgtgtaggaatggcaattttggtcaccaatgaatatacttccacaaagtaatttccg
tgtaggaatatacttccacatacttccacatattagctttgtcctgagtcagactatata
aattttgaccaaaatttataaaaaaccatagtaaacaaccacactcttgtgcgccatgta
ggaattgcaattttgcccatgggtatgggtacccacgggtaccctacccgaaaacaacag
ggatagacgagactttgcaaaattttgtacccacgagtaataggtatctatacccacaaa
atacatgggcaggtatggatatgaaatagtgcccatgggtaacccaatggatactgagcc
tatgaaatgtcaggtgaacatccaactcatatggcccaatgctaaatcccttattcccta
aaccagtcataggctcacagccaccaactcaccactcctcctatgtcctacgtgactcct
ctaaattatgaaatcccgactgatcgccaccacactcttgtccaactcccaatctagtga
tccccaactcccaccgacgcctcccactacactgggcttccaccaaccgctgctcatact
tccttgccgcctccaagaggtcacccaccggaggaggcaatgttgtactagactagtttc
ccatcatcacttgaatttttacacttatttatcttattaaatgtaaatagtatatattat
tcccactggatacccaatgggcatggctattaatttgtgcccaaaggtattgaagtgggt
gggtatagaaagtttatgtgggtatgggtagaaggggttgtatccacccatacgctaccc
atgagttgacgacacactgattatgtaggagataaaaccttgctaggtttaatatgctga
ccattttaccggttagatcaatattttagcaaacatggtgaaaggctaaaagctctctgt
ttgaaccaacaaacttgatcccacctatctttgtgagttttaccgtaaccttctcagttt
tgttcctaaagctccaaatttcgcccaaattttttgattaacaaaaatggtaacttcatt
catcttaaatatttgactagaatagaaaggacaacatgcatgatttactataccagcttt
taaaaaaaatcaagctttaaccaaatttgaatgataattccattatcttaaacaactacc
tagaataggttgaaagattaccaacatagtaaggaaatcatttatgattataatttttta
gtttttttttcaagtttcaatttttttataaaatatggttaattaattgtctcttagact
gtcgcacagattttgctcaaagttttttcttttaaaaaatggtggcatactccctccgtt
tcttcttttttactttgcgtataaagtcaaacatcgaaaagttggactgaatttgtacta
aaacacatcaacatctacaatgctaaagtcatactgtatgaaaattaatttcatcgtcca
tccaaagatactgattttgtattgtgaacattgatatattttaaaaaaatataaagttgg
ctttagacaaatctcatatgcggagtaaaaagaaacaggggaggatttgaaagggggcgg
aaccttggagcagtatttggtcacatgagcaaaatccatgacaaacgcttcttcacacta
ctcactgtagtagtagactacgagtaaggttgaagaagatggattcagttgacggctccc
gcgagtcaaaggagttgggaggcgagggcacccgtccgtccacgtgtcggcgtccggttc
gttcccgcggcaagcagctcctccgctgcctccgccagcggccgccaggcggggcccaca
aaatccacatccccgggcgatccgctggcccggcccgggctcggctcctccggagaggag
aaaagatatgcggatccagcgcgggtgcgggggcgtggagcgcgcggcttttgatttacg
gggatctctttctggccccaccaccggcgctccccgcctccatttcgtccacgtcacccg
tccccctcccccaatatctactcctccgccccccttggcttcccgcacacacacacacac
acggactactcctccatcgatctctccctccgctcggctccagccgccgccgacgccgtc
catggccgcgccccctcccgcgtcttcgtcgtcgtcctcctcctccacctgaccggcagc
gcgacaacgcgaggtgagctcccgcctgtctgtcactcgtctgctctgttcctgctcgat
tggggatcgaatcatccgtttcaatctgcgtgtggatccagggcatgctcctccgttcac
tccaggccctctctctagctaataatatgtgtccggaaattgctggagattaaccggctc
gccgccttgtctgctactgccccccttttagccgccgctcgccgccggccgctccattcg
aggagacgattcattccgctgcagtctcaacagcttgctcttgtgtttttttgcgttttg
tttttgatttgatttggtggcccgccgtggacgagcgcacgcacgcacgcacgccctggg
actcccggatgcgaccgaggttcgattattactcacggcagcgtactgctgattgtgcta
tgcgcgcctcctcctccctcaccgtcaaccaccaaaggaccccaacatgtttcctcttgg
agccaggccgcctcctcctagcgccatggaccgccatcaccaccagcagccgccgtcgcc
gcagggggagcatgccgcccagccacgctgctgggaggagttcctccacaggaagaccat
cagggtgctgctcgtggagaccgacgactccacccggcaggtcgtcaccgccctgctccg
ccactgcatgtaccaaggtccttactcatactcaatctcagctaccaccagtgttaatta
atttgtactggctcggtagtcatggaggtactccctccgtccgggtgtataagtcatctt
acgaaaaccagattttcccaaaacgtttaggcgtgtaacattaaattctcctcgttaccc
tcccagcctcattaacgagcgttctgtttgttcctcgattccctccgctgcctcgttctc
cccacgtggaaacccctctcctcccgttttacctcttctctagtgtgaaacgaaatctgc
atgccgtgcatgctgttcttcccatcctttataagccatggcagaaggaaacacggggta
ggagagaaaaagcaggctgtttgccatggaaggagaaggtttccagattggatccatgga
gatgagggaggatgcgggcgccatggagaagacttgcagcaaggtgaagggcgccatgga
ggagaagatgggcgccatggagaagaagatgggcgccatgaaggatcagatcgtgaaggc
aaggaagagaggcatggacgaggaggagggcgccatggagaagacttgcagcaaggtgaa
gggcgccatggaggagaagatgggcgccatgaaggatcagatcgtgaaggcaaggaagag
aggcatggacgaggaggacgtccagcagcagatgggcgccatggagaagaagatgggcgc
catggaggaggagtttgtccagcagcagatgggcgccatggaggaaaaaaactgcaccat
ggaggaggagtttgtccagcagcagatgattgcagggattggtgagatggagtatgtacg
tgtacataagttggatgatgttccttttgtggacccggatgcggagacacaagatccgtt
cgccatgacggaagaatctttgacgtggagctccggttgtgcggagagggagagcaaatg
gattgaagcgaaccatgagttgctcctctccggaacatggaagaagaaagttcgcacaat
caacgttggggtgcaggttggtggcgaagacgtgcacgtaatgaagcatccggtggtgag
agcggaggacgtgttggacaccgagaagaaaaacaagtgggatgacattgacgatccaaa
gaaaaacccaatcattggggagatgcttcacttgcatagctccgagtacttcaacatgga
tggttcgatcaagccaccgaaggatgacttcgtagagtaagtatgtcgagaaggaagatg
aattgctcgcttatatttttcggtgtatgaatttgcattgaaaaatatggttgtaagtta
tcattttatgtcgagaaggaagagtggcatgcagtgacaatggttgttagtttcattgta
ttgacgagaactagaatataaatcagactctattgttcagttatacaaattttcataaaa
ctaacaagagtgatgttccatacgaaatataaaatgccatgataaagtttcattgcaacc
tcctgcattacaagtttttttgacataagactaaaaggcaagtcctcacatgatgcatta
caatcacataaatttttcatggagtggccaagaacactctcgcagcttccacgtactcta
gatcgatatccaatctgattgcaaggtctcccgtcgcctcaagtgactgcttcttcaaat
ggggcaacgcatagtgaatggaccctttatgtttgatgatctctctcatacaagcttgat
ggcttaagaaaattctgtttagacgttgatgtggatattcttcaagagattcttccacct
tcttcacaatatctgggaggtccttcggcatttttcgttgaaacatggcttgaatagagt
taaaccaaccaagatccaaaccattggtgtcgggcgaattaggtggttgaaaaatcatcc
taatgtcccaaccacctcttctcgcttcacgaagaacgtaggggtcatccacatcaacat
gtgtcttcgcattgtcttgttgaataaaaattgtattccaacgatcttcttctggccact
tctccttgatcgccggcaaaacatacttaattaggtattcgcggctcttttccttgccta
cacaaagagcaaacaaatgatggaaacatgaacttaataaaattgtactctttgacaaca
tgacaataatagaatggagatatcttaccaacacttgtggagggcttcagtttcatggtt
ccccttttcctatttttactctccttttgtgccgctacccattccacatatggccatacc
cctatcttgccgtcgaatgtgcactcaccagcactattgtacctaggcctagccatggct
gcaaggaacattattttctctatgtgacctttgttctttgtttgcctctgagggtttggt
tccttgttggtcaaataaagtttttggttcttccttgtccgataaaaccatttctcatct
atatgtacaacattgtacccagccttgaaagtaggcttatgtgccaagcttgatggctca
aggtgcataagagagtactccacacgagccttcatattgtctacattcaaagcgggcttc
aagtcactagtatgacgacggaattctttttctttaagcctacgatgcaccgtactcttc
ttcatgttaagtgcagcagctaggcaccgtattgttgtacgctcttcatgtggtatagct
tccatggcatcggcgttgagcttaactttttgcctaccacactttagctttctcctatcg
atgacggtgttaacggaaccaccttctcgcccttgcttccatatcctttgcacaaccctc
actgaacattcacatagacgggcaacctctttacttactcccctcttccttctaccaaga
ccactcctggccaagatcatggcatagatgtgtctcttctggttggcgtcgtagtatttc
cttttctttttgttggcaagtacatctattcaagaagacaaatgactttaaaatatattt
ccgactatagcaaaaattagattaaatatgtcttgattcacaaatattatttgatgcata
gacaatcagatttcatccatgcttacaagaaaatgtttcattacaaagacatgttgcatg
tcatatgttgcatgacttacttaggtccagtatcttctttggggctagaggaaactctgg
tagaggcgggcaagcgtccatgtgctcaaagacaccagcatcatgagcagattgaaagtt
tccaaagctgtacacataaaagttttctgtttagtgcatagtgaaccaaatataaattag
aatgtgtaatgcaaatgcacttacgtgtagttgctatcgaagccaccagcgtatccaatg
cccacgccattttcttcgacaccaggggtgcgcgaagtcccactgccactgccttttctt
gaacctcgacccctactgctccttggaggtcctaaaatatgtcatggcagcaattttaag
tcgcatactcactgcaatggttctaagttactccatgagtattgcataaacataatcatt
gccatgagtacaaaaacgctgccatggcagcttatttacttacggccatatgtccttgct
ggagcttgcacattgttcgtgccgacgttgccgcctcgcacttgttcgtcaccgtcgtca
cgtccagcaggagaacccgcaacgctgctcccgcctgtagccgacccacttgatgcacca
ccgcgaggacgccgaggacgggctgcacctcgtaccaaattaatcccgccgccacgaccc
gtaccaccgccgccatgctcctgcctgtgcccattctgctcctccaggccgtcgccaagg
tacagaccttggacggcagatccctcaacgctgctcccgcccatagcggagccactagat
gcaccaccgcgaggacggactgcacctcgtgcccgattgctcccgccaccacgactggat
cctgcctcaccggtacaaccgccgcgaggcctacgggacagcccaacgcggcgcatgggg
acgactggctcgcttcctgccgtgcctatcgtaaagcttggcatggttcgtccaaggagg
ccggacggtggcatgtccgacgctgcatcgccgatgcttggagtatagacggcgcgagga
cgacgaactaggccgagcggtgggagccccggcgtcgtatcaccgctggtatagaagaag
ccgccacgcggacggcctgccatgcctagaggtggcggccggcgaccacctaggacgacg
gcatctgctgtgcctcgatctcgagcacctaccaccagcgcttctggtggcggcagccag
cttcctccatcctctccaccacggcctgctccatcctccactacttcatctactggtggt
ggctcgttgagatcgaacatcaccattgacgggaggaggaagatgaatgtgagaagttgc
agccatggggtaacctatttatagatgtatttcacagcttcgcgcggttgatctaaaacc
aaaaatttggagctaaaggaggcgcggggaggaaggaggatacgcgggaggaagatttgg
actgaaaattttcggccagaggaggcgcgccgaggaagaagatgcgcggggaggaagagg
aggcgctcgcacgagaacggcaaatgcatgcatcgcggctgggcgttggttaggcaggat
attgaagacagttttgcatgctgggcgttgatcgtggctggagtatcacgtacgtgggcc
tgcatggagagctgaaaagacatcctattaaatgctgattttgcttccttttgtgcagcg
ctctgattggaaattaagctggtcgcggtgctcctcctcagccaatctacagccacctag
gtcatggtgctactcctaagatgacttatacacccggacggagggagtactaaatttggg
cgttggttgtgtgtcatgttcagttatccctgctgaaaacggccaccaggcgtgggcgta
tcttcaggacatgcagagcaacatcgaccttgttctgacagaggtcttcatgcacggcgg
tctctctgggatcgacctgctcggcaggatcatgaaccacgaggtctgcaaggacatccc
cgtcatcagtaagcagcttaatcaacccccacttggccctaaaatgtttcagtatcaggt
tcatttgcttcagtgctgctgctgcgtgcatagatttatatgttcttggtttccagtgat
gtcgtcgcacgattcgatgggcacggtcctcagctgcctgtcaaatggtgccgccgactt
cttggccaagccgattcgtaagaacgagcttaagaacctttgggcgcatgtgtggagacg
gtctcacagcgtaagttactatatatctctgatggtgtttgactctgttctttctcagta
gtatgtatcttcattcagaaatactgctgttgctgctgctgctgctgctgcttcagttcc
tagtttcacttgtgtccttccagcttactagtgcatcttttactggtactgggtactaaa
gcaaagttgttttcttggaactcagtccagtggcagtggcagtggaagtgccattcagac
acagaagtgtaccaaatctaagagtggcgatgattccaataataacagcaataatcgcaa
cgacgatgccagcatggggctcaatgcaagggatggcagcgataatggcagtggcactca
ggtatgagatttttatgtttttcttttgtacttaaggtatactactatctgtaatatttt
cagacaagactgaacagaacaattgttaggataaggaagctagataaaactgaatggctt
ctcctggtcctagtgcactagaggtcaatttgtccatatagcaaactaattatctgtgac
tagaacatgacttactctcttcgttaactaacggacttagacaagtctgacttgcctgtg
tattttattctagtgtagtagtagtctttgcttaaaatgtactgggaaactgccagacac
tggaaactgctggataataagatttgaaacacatgctagtttatttggactttgaatgaa
cttgaatcaactgctgtaagtaaaaatacttacatatgtgacaagtatctgcatctgaac
cagttttctcatcaacttattttaaggcgcagagctcatggacaaagcgtgccgttgaga
tcgacagtccgcaggacatgtctccagatcagtcagttgatccgcctgatagcacttgcg
cgcatgtgagccacctgaagtcagagatatgcagcaatagattaagaggtacaaataaca
aaaaatgccagaaaccaaaagaaactaatggtatggtatgctcaagtgctcaaccacttc
actgtgcaactgaaccaaaagctagctgcttgtgccattttgtactgattaaattccaac
attttttcttttccagctgagttcaaagggaaggagttggagataggtgcccctggtaat
ttgaatacagaggatcaatcctccccgaatgagagttcggtcaaaccagctgataatgga
cggtgtgagtatctgccacagaacaattccaatgatacagttatggaaaattcggatgag
ccaattgttcgagctgctgacctaatcggttcgatggccaaaaacatggacgcccaacag
gcagctagagccatagatgctcctaactgctcctcacaagcgccgcaagggaaagacacg
gaccgtgaaaacgccatgccgtatcttgaactgagcctgaagaggtcgagatcgaccgcg
gacggagcggatgctgcgatccaggaggaacagaggaacgtcgtgagacgatcggacctc
tcggcattcacgaggtgcaaagcataatatcagtgtcctttgcgaatccttaaatcatcc
gtatgttgcatactaaccgttttcattctttgcaaggtacaatacgtgcgcggtctccaa
tcaaggcggtgcagggttcgtcgggagctgctcgcccaacggcaacagctccgaggccgc
gaaaacggacgccgctcagatgaagcaaggctccaacggcagcagcaacaacaacgacat
gggctccaccaccaagagcgtggtgaccaagcccgccggcggaaataataaggtttcgcc
catcaacggcaacacacatacctcggcgttccatcgtgtgcagccgtggacgccggcaac
agcagcagggaaagacaaggctgatgaaatgagcaagaagaatgctgcaacagcagcagc
ggcgaaagacaatggtggtgaagcacagagcaaacgcccctgtgcagcggcccatgacac
gaatggtggatcatcggcaggaggcactgctcagtccaatgtggtcaatccttcgggtcc
ggttgaaggtcatgctgccaactatggtagcaactctggcagtaataacaacaccaacaa
tgggagcaccgcagctactgctgctgctgctgtacatgctgagaccggtggcatcgacaa
aagaagcaacatgatgcacatgaaacgggagcgccgggtggccgccgtgaacaagttcag
agagaagagaaaagagaggaacttcgggaagaaggt
